# Supplementary material for: Robustness and parameter geography in post-translational modification systems
Source: PLoS Comput Biol. 2020 May 4;16(5):e1007573. doi: 10.1371/journal.pcbi.1007573 (PMC7224580; doi:10.1371/journal.pcbi.1007573)
Supplement: S1 Code — A detailed description of each script in this collection is given in S1 Appendix. (GZ) [file pcbi.1007573.s002.tar.gz]

Archive with 70 entries (68 files):
- ./._S1_Code
- S1_Code
- S1_Code/._getSamplesVegas.m
- S1_Code/getSamplesVegas.m
- S1_Code/._getFirstLogVegasSample.m
- S1_Code/getFirstLogVegasSample.m
- S1_Code/._count_certified_solutions.py
- S1_Code/count_certified_solutions.py
- S1_Code/._getLogSample.m
- S1_Code/getLogSample.m
- S1_Code/._run_retest_config.sh
- S1_Code/run_retest_config.sh
- S1_Code/._getNewLogLinkSample.m
- S1_Code/getNewLogLinkSample.m
- S1_Code/._find_blinking_solutions.py
- S1_Code/find_blinking_solutions.py
- S1_Code/._gather_paramotopy_data.sh
- S1_Code/gather_paramotopy_data.sh
- S1_Code/._getLowSigmaLogVegasSample.m
- S1_Code/getLowSigmaLogVegasSample.m
- S1_Code/._runLogConnectivity.m
- S1_Code/runLogConnectivity.m
- S1_Code/._find_blinking_points.py
- S1_Code/find_blinking_points.py
- S1_Code/._getLogExternalSample.m
- S1_Code/getLogExternalSample.m
- S1_Code/._certify_paramotopy_output.py
- S1_Code/certify_paramotopy_output.py
- S1_Code/._connectivity.cpp
- S1_Code/connectivity.cpp
- S1_Code/._figures
- S1_Code/figures
- S1_Code/._write_metadata.py
- S1_Code/write_metadata.py
- S1_Code/._run_default_sharpen.sh
- S1_Code/run_default_sharpen.sh
- S1_Code/._getLinkSamples.m
- S1_Code/getLinkSamples.m
- S1_Code/._reportConnectivityData.m
- S1_Code/reportConnectivityData.m
- S1_Code/._count_bistable.py
- S1_Code/count_bistable.py
- S1_Code/._gather_paramotopy_data.py
- S1_Code/gather_paramotopy_data.py
- S1_Code/._gather_all_solutions.py
- S1_Code/gather_all_solutions.py
- S1_Code/._getNthLogVegasSample.m
- S1_Code/getNthLogVegasSample.m
- S1_Code/._getConvexitySamples.m
- S1_Code/getConvexitySamples.m
- S1_Code/._collapse_sample.py
- S1_Code/collapse_sample.py
- S1_Code/figures/._plot_fig9_strong_irrev_outer_volumes.py
- S1_Code/figures/plot_fig9_strong_irrev_outer_volumes.py
- S1_Code/figures/._plot_fig4A_visratios.py
- S1_Code/figures/plot_fig4A_visratios.py
- S1_Code/figures/._plot_fig5_curves.py
- S1_Code/figures/plot_fig5_curves.py
- S1_Code/figures/._plot_fig8_outer_volumes.py
- S1_Code/figures/plot_fig8_outer_volumes.py
- S1_Code/figures/._plot_fig7B_schematic.nb
- S1_Code/figures/plot_fig7B_schematic.nb
- S1_Code/figures/._plot_fig6_strong_irrev_volumes.py
- S1_Code/figures/plot_fig6_strong_irrev_volumes.py
- S1_Code/figures/._plot_fig7A_projections.py
- S1_Code/figures/plot_fig7A_projections.py
- S1_Code/figures/._plot_fig3_volumes.py
- S1_Code/figures/plot_fig3_volumes.py
- S1_Code/figures/._plot_fig4B_schematic.py
- S1_Code/figures/plot_fig4B_schematic.py
