# Supplementary material for: Robustness and parameter geography in post-translational modification systems
Source: PLoS Comput Biol. 2020 May 4;16(5):e1007573. doi: 10.1371/journal.pcbi.1007573 (PMC7224580; doi:10.1371/journal.pcbi.1007573)
Supplement: S1 Code — A detailed description of each script in this collection is given in S1 Appendix. (GZ) [file pcbi.1007573.s002.tar.gz › S1_Code/getSamplesVegas.m]

% --------------------------------------------------------------
% Main functions for VEGAS sampling. 
%
% Given an array of parameter points (<samples>), an array of binary labels
% indicating bistability (<labels>), and an array of VEGAS interval lengths
% (<xsteps>), getSamplesVegas() updates <xsteps> based on the distribution
% of bistable points along each parameter axis in <samples> and generates 
% a new sample of parameter points, <newSamples>. 
%
% Authors:
%     Benjamin Gyori and Kee-Myoung Nam, Department of Systems Biology,
%     Harvard Medical School
% Last updated:
%     9/29/2019
% --------------------------------------------------------------
function [newSamples, xsteps] = getSamplesVegas(model, xsteps, samples, labels, M, K)
% GETSAMPLESVEGAS  This function implements the VEGAS algorithm for
%                  adaptive sampling of a d-dimensional function on a hypercube.
%
% Parameters
% ----------
% model : structure with the following fields:
%     d : scalar
%         (Integer) dimension of the parameter space.
%     llim : (1,<model.d>)
%         Lower limit for each parameter.
%     ulim : (1,<model.d>)
%         Upper limit for each parameter.
% xsteps : (_A,<model.d>)
%     Array of interval lengths for each parameter.
% samples : (_B,<model.d>)
%     Array of points previously sampled from the parameter space, both
%     monostable and bistable. 
% labels : (_B,1)
%     Array of binary indicators for bistability for each parameter point
%     in <samples>.
% M : scalar
%     Number of points to be generated in current iteration of VEGAS sampling.
% K : scalar, default 1000
%     Number of sub-intervals along each dimension.
%
% Returns
% -------
% newSamples : (<M>,<model.d>)
%     Array of newly generated VEGAS points. 
% xsteps : (_A,<model.d>)
%     Array of updated interval lengths. 
% --------------------------------------------------------------
    % Set K if not user-specified
    if (nargin < 6)
        K = 1000;
    end

    % Set N to be the number of intervals
    N = size(xsteps, 1);
        
    %% Update each column of xsteps, i.e., the intervals partitioning each
    %% parameter axis
    for d = 1:model.d
        % Get the index of the interval each point falls into along given
        % parameter axis 
        idx = getIntervals(samples(:,d), xsteps(:,d), model.llim(d));

        % Get the total number of bistable points in each interval along 
        % given parameter axis
        nb = zeros(1, N);
        for i = 1:N
            nb(i) = sum(labels(idx == i));
        end

        % Re-scale entries of <nb> to (roughly) sum to <K> and ensure that no
        % interval has zero entries, thus smoothing the distribution of 
        % point frequencies per interval
        nb = K .* nb / sum(nb);
        nb = ceil(nb) + 1;

        % Resize intervals based on re-scaled interval frequencies
        xsteps(:,d) = resizeIntervals(xsteps(:,d), nb);
    end

    %% Sample new parameter points according to updated interval lengths,
    %% one parameter at a time
    for d = 1:model.d
        % Evenly divide M random values, [r/M, (r+1)/M, ..., (r+M-1)/M], for some
        % r in U[0,1], into N bins of equal length, [1/N, 2/N, ..., 1]
        cx = cumsum(ones(1,N) / N);  % [1/N, 2/N, ..., 1]
        u = ((0:M-1) + rand) / M;    % [r/M, (r+1)/M, ..., (r+M-1)/M], r \in U[0,1]
        % Bin each of the values in u in the intervals [0, 1/N], [1/N, 2/N], ...
        % i.e., get smallest i such that (r+j)/M <= i/N for each j = 0, ..., M-1
        idx = zeros(M,1);              
        i = 1;
        for j = 1:M
            while u(j) > cx(i)
                i = i + 1;
            end
            idx(j) = i;
        end

        % Shuffle bin indices and, for each index, generate a uniform random
        % value from within that bin
        idx = idx(randperm(length(idx)));
        limits = model.llim(d) + [0; cumsum(xsteps(:,d))];
        for j = 1:M 
            newSamples(j,d) = limits(idx(j)) + xsteps(idx(j),d) * rand;
        end
    end
end

% --------------------------------------------------------------
function idx = getIntervals(samples1, xsteps1, llim)
% GETINTERVALS  For each value in <samples1>, find the interval that
%               it belongs to, given the interval lengths in <xsteps1>.
%
% Parameters
% ----------
% samples1 : (_A,1)
%     Projection of the previously sampled parameter points (both monostable
%     and bistable) onto a single parameter axis.
% xsteps1 : (_B,1)
%     Projection of interval lengths onto a single parameter axis.
% llim : scalar
%     Lower limit for chosen parameter (onto which <samples1> and <xsteps1> 
%     were projected).
%
% Returns
% -------
% idx : (_A,1)
%     Array of interval indices for each value in <samples1>. In particular,
%     <idx>(i) contains the index of the upper limit of the bin containing 
%     <samples1>(i), according to the interval lengths in <xsteps1>. 
% --------------------------------------------------------------
    % Get cum.sum of interval lengths, offset by llim 
    cx = cumsum(xsteps1) + llim * ones(size(cumsum(xsteps1)));
    ns = length(samples1);       % Number of points in sample

    % For each value, find the index of the upper limit of the bin containing it
    % according to the interval lengths in <xsteps1>
    idx = zeros(ns,1);
    for i = 1:ns
        idx(i) = find(samples1(i) <= cx, 1);
    end
end

% --------------------------------------------------------------
function xsteps1 = resizeIntervals(xsteps1, nb)
% RESIZEINTERVALS  Re-computes interval lengths <xsteps1>, based on
%                  the numbers of points in each interval <nb>, so that
%                  each interval has the same number of points.
%
% Parameters
% ----------
% xsteps1 : (_A,1)
%     Projection of interval lengths onto a single parameter axis.
% nb : (_A,1)
%     Array of frequencies of bistable points in each interval along
%     a single parameter axis.
%
% Returns
% -------
% xsteps1 : (_A,1)
%     Array of updated interval lengths along the given parameter axis. 
% --------------------------------------------------------------
    N = length(xsteps1);    % Number of intervals
    nbtotal = sum(nb);      % Total number of bistable points over all intervals

    % Determine the number of points to place in each interval.
    % - If the number of intervals <N> does not divide the total number of 
    %   bistable points <nbtotal>, then "fill in the remainder" by randomly 
    %   choosing mod(<nbtotal>, <N>) bins to increment 
    if (mod(nbtotal, N) ~= 0)
        mx = N - mod(nbtotal, N);
        idx = floor(rand(1, mx) * N) + 1;
        for i = 1:length(idx)
            nb(idx(i)) = nb(idx(i)) + 1;
        end
        ns = sum(nb);
    end
    meach = ns / N;
    
    % Sub-divide each interval into uniformly sized sub-intervals, one for
    % each point in the interval (to end up with <nbtotal> * <N> sub-intervals)
    xsteps_subdiv = [];
    for i = 1:N
        xsteps_subdiv = [xsteps_subdiv; repmat((xsteps1(i)/nb(i)), nb(i), 1)];
    end

    % To obtain the updated intervals, combine consecutive groups of <meach>
    % sub-intervals into one interval
    for i = 1:N
        xsteps1(i) = sum(xsteps_subdiv(((i-1)*meach+1):(i*meach)));
    end
    
end
