# Supplementary material for: Robustness and parameter geography in post-translational modification systems
Source: PLoS Comput Biol. 2020 May 4;16(5):e1007573. doi: 10.1371/journal.pcbi.1007573 (PMC7224580; doi:10.1371/journal.pcbi.1007573)
Supplement: S1 Code — A detailed description of each script in this collection is given in S1 Appendix. (GZ) [file pcbi.1007573.s002.tar.gz › S1_Code/count_certified_solutions.py]

#!/usr/bin/env python3

"""
Counts the number of solution sets in which every solution has been certified
from a previous run of certify_paramotopy_output.py.

For usage information, run

  $ ./count_certified_solutions.py --help

Authors:
    Kee-Myoung Nam, Department of Systems Biology, Harvard Medical School
Last updated:
    9/29/2019
"""

import sys
import argparse
import re
import io

###################################################
def count_certified(infile, outfile=None):
    """
    Iterate through a composite summary file generated by certify_paramotopy_output.py
    and count the number of certified solutions in each solution set.

    Parameters
    ----------
    infile : string
        Path to composite summary file generated by certify_paramotopy_output.py.
    outfile : string
        Path to output file with uncertified solutions.

    Returns
    -------
    None
    """
    nsets = 0          # Number of solution sets in the file
    certtotal = 0      # Number of solution sets in which every solution was certified
    disttotal = 0      # Number of solution sets in which every solution was certified and distinct
    setsizes  = {}     # Numbers of solution sets per size

    # Regex pattern for a line containing a complex-valued float
    pattern = '^[+-]?[0-9]((\.[0-9]*)?(e[+-]?[0-9]*)?)? [+-]?[0-9]((\.[0-9]*)?(e[+-]?[0-9]*)?)?\n$'

    # Initialize string buffer for output
    outbuffer = io.StringIO() if outfile is not None else None
    
    with open(infile) as f:
        data = []
        # Discard first two lines
        next(f)
        next(f)
        for line in f:
            # Process current set of solutions when a new block heading ("## CERT...")
            # is encountered
            if line.startswith('##') and len(data) > 0:
                # Index of current solution set
                idx = int(data[0].strip().split('CERT')[1])
                # Number of certified solutions in the solution set
                ncertified = int(data[3].strip().split('\t')[1])
                # Number of certified distinct solutions in the solution set
                ndistinct  = int(data[4].strip().split('\t')[1])
                # Parse each solution in the set, printing any uncertified solution
                nsolutions = 0            # Number of solutions in the set
                sol  = []                 # Current solution
                cert = []                 # Trailing certification data
                for x in data[6:]:
                    # If the line consists of two floating point numbers, add to <sol>
                    if re.match(pattern, x):
                        sol.append(x)
                    # Otherwise, if the line is non-empty, add to <cert>
                    elif x != '\n':
                        cert.append(x)
                    # Once we encounter an empty line, read whether the solution was certified
                    elif len(sol) > 0 and len(cert) > 0:
                        if cert[0] == '0\n':
                            print(
                                'Uncertified solution in solution set {}'.format(idx),
                                file=outbuffer
                            )
                            for x in sol:
                                xreal, ximag = x.split()
                                print(
                                    '{:.40e} {:.40e}'.format(float(xreal), float(ximag)),
                                    file=outbuffer
                                )
                            print('', file=outbuffer)
                        nsolutions += 1
                        sol  = []
                        cert = []
                # Update running tallies
                nsets += 1
                if ncertified == nsolutions:
                    certtotal += 1
                if ndistinct == nsolutions:
                    disttotal += 1
                if nsolutions not in setsizes:
                    setsizes[nsolutions] = 0
                setsizes[nsolutions] += 1
                data = []         # Reset data
            data.append(line)     # Gather each line

        # Process last set of solutions in the file
        # Index of current solution set
        idx = int(data[0].strip().split('CERT')[1])
        # Number of certified solutions in the solution set
        ncertified = int(data[3].strip().split('\t')[1])
        # Number of certified distinct solutions in the solution set
        ndistinct  = int(data[4].strip().split('\t')[1])
        # Parse each solution in the set, printing any uncertified solution
        nsolutions = 0            # Number of solutions in the set
        sol  = []                 # Current solution
        cert = []                 # Trailing certification data
        for x in data[6:]:
            # If the line consists of two floating point numbers, add to <sol>
            if re.match(pattern, x):
                sol.append(x)
            # Otherwise, if the line is non-empty, add to <cert>
            elif x != '\n':
                cert.append(x)
            # Once we encounter an empty line, read whether the solution was certified
            elif len(sol) > 0 and len(cert) > 0:
                if cert[0] == '0\n':
                    print(
                        'Uncertified solution in solution set {}'.format(idx),
                        file=outbuffer
                    )
                    for x in sol:
                        xreal, ximag = x.split()
                        print(
                            '{:.40e} {:.40e}'.format(float(xreal), float(ximag)),
                            file=outbuffer
                        )
                    print('', file=outbuffer)
                nsolutions += 1
                sol  = []
                cert = []
        
        # Update running tallies
        nsets += 1
        if ncertified == nsolutions:
            certtotal += 1
        if ndistinct == nsolutions:
            disttotal += 1
        if nsolutions not in setsizes:
            setsizes[nsolutions] = 0
        setsizes[nsolutions] += 1

    if nsets == certtotal == disttotal:
        print('\nAll solutions in {} solution sets were certified and distinct!\n'.format(nsets))
    else:
        print('\nOnly {} out of {} solution sets were completely certified\n'.format(certtotal, nsets))

    if outfile is not None:
        with open(outfile, 'w') as of:
            of.write(outbuffer.getvalue())

###################################################
def main():
    # Parse input argument
    parser = argparse.ArgumentParser(
        description='Counts the number of certified solution sets.'
    )
    parser.add_argument(
        '-i', '--in', required=True,
        help='Input composite summary file from certify_paramotopy_output.py'
    )
    parser.add_argument(
        '-o', '--out', required=False, default=None,
        help='Output file with uncertified solutions'
    )
    args = vars(parser.parse_args())
    infile, outfile = args['in'], args['out']

    # Read composite summary file 
    count_certified(infile, outfile)

###################################################
if __name__ == '__main__':
    main()
