# Supplementary material for: Robustness and parameter geography in post-translational modification systems
Source: PLoS Comput Biol. 2020 May 4;16(5):e1007573. doi: 10.1371/journal.pcbi.1007573 (PMC7224580; doi:10.1371/journal.pcbi.1007573)
Supplement: S1 Code — A detailed description of each script in this collection is given in S1 Appendix. (GZ) [file pcbi.1007573.s002.tar.gz › S1_Code/getLogSample.m]

% ----------------------------------------------
% A simple script for producing 1e+7 logarithmically distributed points
% in the box [0.1, 10]^8. Writes the points in Paramotopy sample format,
% in 40 files of 250000 points each.
%
% NOTE: This script prints the seed used to initialize the RNG to stdout.
%       Take record of this seed for reproducing the sample!
%       The seed used to generate the samples used in the analysis is 4236.
%
% Authors:
%     Kee-Myoung Nam, Department of Systems Biology, Harvard Medical School
% Last updated:
%     9/29/2019
% ----------------------------------------------

% Seed random number generator and print seed to stdout
rng('shuffle');
seed = randi(10000);
fprintf('Seed: %d\n', seed);
rng(seed);

% Set model dimension, lower limit, and upper limit
model.d = 8;
model.llim = (-1) * ones(1,8);
model.ulim = ones(1,8);

% Divide 10 million points into batches of 250000
batchsize = 250000;
nbatch = 40;

% Generate logarithmic samples and write to file
for i = 1:nbatch
    fprintf('Generating batch %d ...\n', i)
    samples = bsxfun(@plus, bsxfun(@times, rand(batchsize,model.d),...
                                   model.ulim-model.llim), model.llim);
    samples = 10 .^ samples;
    fid = fopen(sprintf('samples/sample_N1_%d_log', i), 'w');
    % First line indicates number of parameter points
    fprintf(fid, '%d\n', batchsize);
    % Successive lines include every parameter point (each coordinate as a 
    % real-imaginary pair)
    for j = 1:batchsize
        for k = 1:model.d
            fprintf(fid, '%.10g 0 ', samples(j,k));
        end
        fprintf(fid, '\n');
    end
    fclose(fid);
end
