# Supplementary material for: Robustness and parameter geography in post-translational modification systems
Source: PLoS Comput Biol. 2020 May 4;16(5):e1007573. doi: 10.1371/journal.pcbi.1007573 (PMC7224580; doi:10.1371/journal.pcbi.1007573)
Supplement: S1 Code — A detailed description of each script in this collection is given in S1 Appendix. (GZ) [file pcbi.1007573.s002.tar.gz › S1_Code/run_retest_config.sh]

#!/bin/bash

###########################################################
# A simple script for automating Paramotopy re-runs on the Harvard Medical School
# Orchestra and O2 clusters.
#
# Usage:
#
#   $ ./run_retest_config.sh <INPUT> <CONFIG> <NPROC> <RUN_O1>
#
# with the input parameters:
#
# <INPUT>  : Path to the Paramotopy input file.
# <CONFIG> : Path to the configurations file. 
# <NPROC>  : Number of cores/processes with which to run Paramotopy. 
# <RUN_O1> : 0/1 indicator for whether to use the Bertini and Paramotopy
#            executables on the Orchestra (1) cluster or the O2 (0) cluster.
#
# Authors:
#     Kee-Myoung Nam, Department of Systems Biology, Harvard Medical School
# Last updated:
#     9/19/2019
###########################################################

INPUT=$1
CONFIG=$2
NPROC=$3
RUN_O1=$4

# Paths to Bertini and Paramotopy executables
BERTINI_O1=/home/kmn7/lib/bertini/bin
BERTINI_O2=/home/kmn7/lib2/bertini-1.5.1/build/bin
PARAMOTOPY_O1=/home/kmn7/lib/paramotopy-1.0.3.3/bin
PARAMOTOPY_O2=/home/kmn7/lib2/paramotopy-1.0.3.5/build/bin

# Path to sample file
SAMPLE=`cat $INPUT | grep sample`

# Check that input and sample files exist
if [[ ! -e $INPUT ]]; then
    printf "Specified input file does not exist: %s\n" $INPUT
    exit
elif [[ ! -e $SAMPLE ]]; then
    printf "Specified sample file does not exist: %s\n" $SAMPLE
    exit
fi

# Get number of points in sample to determine number of points to send  
# to each core
NPOINTS=`head -n 1 $SAMPLE`
if [[ $NPOINTS -gt 5000 ]]; then 
    NPER=100
else 
    NPER=10
fi 

# Stitch together command string; specify number of cores and number of
# points sent to each core
CMD="99\n4\n5\n${NPROC}\n2\n${NPER}\n0\n"

# Specify location of Bertini and Step 2 executables 
if [[ $RUN_O1 -eq 0 ]]; then 
    CMD+="6\n3\n${BERTINI_O2}\n4\n${PARAMOTOPY_O2}\n0\n"
else
    CMD+="6\n3\n${BERTINI_O1}\n4\n${PARAMOTOPY_O1}\n0\n"
fi

# Specify Bertini settings from the configurations file 
CMD+=`awk 'BEGIN { 
               command = "1\\n2\\n";
           } {
               if ($1=="CONDNUMTHRESHOLD" || $1=="FINALTOL" || $1=="TRACKTOLBEFOREEG" || $1=="TRACKTOLDURINGEG")
                   command = command "1\\n" $1 "\\n" $2 "\\n";
               else
                   command = command "3\\n" $1 "\\n1\\n" $2 "\\n"
           } END {
               command = command "0\\n0";
               print command;
           }' $CONFIG`

# Stifle Step 2 output if re-run sample exceeds 5000 points
if [[ $NPOINTS -gt 5000 ]]; then
    CMD+="\n6\n1\n1\n0\n0\n"
else
    CMD+="\n6\n1\n0\n0\n0\n"
fi

# Stitch together the remaining commands for running Step 1, Step 2, and 
# path failure resolution, followed by gathering data
CMD+="6\n7\n8\n1\n0\n2\n2\n0\n0"

# Clear existing re-run directory and preferences file
PREFDIR=/home/kmn7/.paramotopy
OUTDIR=`echo $INPUT | awk -F/ 'BEGIN {OFS=FS} {$NF=""; NF--; print}'`
RPATH=`echo $INPUT | awk -F/ '{ print $NF }'`
BFILEDIR=${OUTDIR}/bfiles_${RPATH}
if [[ -d $BFILEDIR ]]; then 
    rm -rf $BFILEDIR 
    rm ${PREFDIR}/${RPATH}prefs.xml
fi 

# Run Paramotopy and count posreal solutions
cd $OUTDIR
echo -e "$CMD" | paramotopy $RPATH
