# Supplementary material for: Robustness and parameter geography in post-translational modification systems
Source: PLoS Comput Biol. 2020 May 4;16(5):e1007573. doi: 10.1371/journal.pcbi.1007573 (PMC7224580; doi:10.1371/journal.pcbi.1007573)
Supplement: S1 Code — A detailed description of each script in this collection is given in S1 Appendix. (GZ) [file pcbi.1007573.s002.tar.gz › S1_Code/getNewLogLinkSample.m]

% -----------------------------------------------------
% A wrapper for getLinkSamples(), used to obtain new parameter points along
% line segments between the largest connected component and every other
% component in the connectivity graph.
%
% Authors:
%     Kee-Myoung Nam, Department of Systems Biology, Harvard Medical School
% Last updated:
%     9/19/2019
% -----------------------------------------------------
function getNewLogLinkSample(sigma, iter)
% GETNEWLOGLINKSAMPLE  A wrapper for getLinkSamples(), used to obtain new
%                      parameter points along line segments between the 
%                      largest connected component and every other component
%                      in the connectivity graph.
%
% Parameters
% ----------
% sigma : scalar
%     Value of \sigma whose connectivity graph is to be loaded.
% iter : scalar
%     Current iteration of linking sample generation (0-based).  
% -----------------------------------------------------
    % Add path for using ANN functions
    dir = '/n/groups/gunawardena/chris_nam/parameter_geography';
    addpath(sprintf('%s/connectivity/ann_wrapper', dir));

    % Seed random number generator
    rng('shuffle');
    seed = randi(10000);
    fprintf('Seed: %d\n', seed);
    rng(seed);

    % Load connectivity graph and parameter points
    sigma = num2str(sigma);
    if (iter == 0)
        data = sprintf('%s/connectivity/sigma%s_data/sigma%s_log_connect.mat',...
                       dir, sigma, sigma);
        samplefile = sprintf(['%s/sigma%s_data/finalized/'
                              'sigma%s_combined_vegas_N1_log_multistable'],...
                             dir, sigma, sigma);
    elseif (iter > 0)
        data = sprintf('%s/connectivity/sigma%s_data/sigma%s_log_link%d_connect.mat',...
                       dir, sigma, sigma, iter-1);
        samplefile = sprintf(['%s/sigma%s_data/finalized/'
                              'sigma%s_combined_log_link%d_multistable'],...
                             dir, sigma, sigma, iter-1);
    else
        error('Iteration number must be nonnegative');
    end
    newsamplefile = sprintf('%s/samples_link_sigma%s/sample_log_link_sigma%s_%d',...
                            dir, sigma, sigma, iter);
    fprintf('Reading connectivity graph from %s ...\n', data);
    fprintf('Reading bistable points from %s ...\n', samplefile);
    load(data);
    samples = dlmread(samplefile, ' ');
    samples = log10(samples) + 1;    % Move to logarithmic coordinates

    % Set <mincount> as (size of largest component) - 1
    mincount = sum(components==mode(components)) - 1;

    % Set <nearcount>, depending on <iter> and size of second-largest component
    smallcomps = components(components ~= mode(components));
    secondlargest = sum(smallcomps == mode(smallcomps));
    if (secondlargest > 10)
        nearcount = iter + 1;
    elseif (secondlargest > 3)
        nearcount = 3 * (iter + 1);
    else
        nearcount = 10 * (iter + 1);
    end

    % Obtain new samples and transform back to linear space
    epsilon = 0.001;
    verbose = 1;
    newsamples = getLinkSamples(samples, components, dx, mincount, nearcount,...
                                epsilon, verbose);
    newsamples = 10 .^ (newsamples - 1);
    newsamples = unique(newsamples, 'stable', 'rows');

    % Write in batches of 250000 points each
    batchsize = 250000;
    nbatch = floor(size(newsamples,1) / batchsize);
    for i = 1:nbatch
        outfile = fopen(sprintf('%s_%d', newsamplefile, i), 'w');
        fprintf('Writing new points to %s ...\n', sprintf('%s_%d', newsamplefile, i));
        batchstart = (i - 1) * batchsize + 1;
        batchend   = i * batchsize;
        fprintf(outfile, '%d\n', batchsize);    % Write number of points
        for i = batchstart:batchend             % Then write each point on a new line
            for j = 1:size(newsamples,2)
                fprintf(outfile, '%.10g 0 ', newsamples(i,j));
            end
            fprintf(outfile, '\n');
        end
        fclose(outfile);
    end

    % Write remaining points to file
    outfile = fopen(sprintf('%s_%d', newsamplefile, nbatch+1), 'w');
    fprintf('Writing new points to %s ...\n', sprintf('%s_%d', newsamplefile, nbatch+1));
    fprintf(outfile, '%d\n', mod(size(newsamples,1), batchsize));
    for i = nbatch*batchsize+1 : size(newsamples,1)
        for j = 1:size(newsamples,2)
            fprintf(outfile, '%.10g 0 ', newsamples(i,j));
        end
        fprintf(outfile, '\n');
    end
end
