# Supplementary material for: Robustness and parameter geography in post-translational modification systems
Source: PLoS Comput Biol. 2020 May 4;16(5):e1007573. doi: 10.1371/journal.pcbi.1007573 (PMC7224580; doi:10.1371/journal.pcbi.1007573)
Supplement: S1 Code — A detailed description of each script in this collection is given in S1 Appendix. (GZ) [file pcbi.1007573.s002.tar.gz › S1_Code/find_blinking_solutions.py]

#!/usr/bin/env python3

"""
Write the solution sets associated with each blinking parameter point 
at each value of \sigma to a separate solutions file. 

Authors:
    Kee-Myoung Nam, Department of Systems Biology, Harvard Medical School
Last updated:
    9/29/2019
"""
import itertools
import numpy as np

#########################################################
def find_solutions(points_file, solutions_files, outfile):
    """
    Find the solution sets corresponding to the given points.

    Parameters
    ----------
    points_file : str
        Path to space-delimited input file of real parameter points.
    solutions_files : list
        List of paths to solutions files to scan for the corresponding
        solution sets.
    outfile : str
        Path to output file containing the gathered solutions.

    Returns
    -------
    None
    """
    # Load in the parameter points as strings with zero imaginary parts
    with open(points_file) as f:
        points = [' 0 '.join(line.strip().split(' ')) + ' 0' for line in f]

    # Maintain dict of solution sets for each parameter point
    solutions = {p: None for p in points}

    # For each parameter point, search for a solution set with 
    for solutions_file in solutions_files:
        with open(solutions_file) as f:
            # Get parameter names
            parameters = next(f).split()
        
            idx = 0        # Index of point being parsed
            data = []      # Data of present point being parsed

            # A typical Paramotopy nonsingular solutions file is formatted as follows
            # (assume M solutions, D parameters, N variables):
            # 
            # <INDEX>
            # <param1> <param2> <param3> ... <paramD>
            # <nsolutions>
            #
            # <sol1_var1_real> <sol1_var1_imag>
            # <sol1_var2_real> <sol1_var2_imag>
            # ...
            # <sol1_varN_real> <sol1_varN_imag>
            # 
            # <sol2_var1_real> <sol2_var1_imag>
            # <sol2_var2_real> <sol2_var2_imag>
            # ...
            # <sol2_varN_real> <sol2_varN_imag>
            #
            # ...
            # 
            # <solM_var1_real> <solM_var1_imag>
            # <solM_var2_real> <solM_var2_imag>
            # ...
            # <solM_varN_real> <solM_varN_imag>
            #
            # <INDEX+1>
            # ...
            #
            for line in f:
                # Iterate through lines until we find the next parameter point
                # (i.e., the line containing idx + 1)
                split = line.split()
                if len(split) == 1 and int(split[0]) == idx + 1 and len(data) >= 3:
                    # Having located the next parameter point, check for 
                    # membership of present parameter point in solution set
                    point = data[1]
                    if point in solutions:
                        solutions[point] = '\n'.join(data[1:])
                        #solutions[point] = '\n'.join(data)

                    # Reset data (with present line) and increment idx
                    data = []
                    idx += 1

                # Collect data, regardless of whether solutions were processed
                data.append(line.strip())

            # Process solutions for the last parameter point
            point = data[1]
            if point in solutions:
                solutions[point] = '\n'.join(data[1:])

    # Write gathered solutions to an output file
    with open(outfile, 'w') as f:
        f.write(' '.join(parameters) + '\n')
        for i, point in enumerate(points):
            f.write('{}\n'.format(i) + solutions[point] + '\n')

#########################################################
def main():
    sigma_j = [
        '1', '1.5', '2', '2.5', '3', '4', '5', '7', '10', '15', '20',
        '50', '100', '200', '500'
    ]
    sigma_i = sigma_j[1:-1]
    for i, s in enumerate(sigma_i):
        for j, t in enumerate(sigma_j):
            points_file = 'sigma{}_N1_log_blinking_points'.format(s)
            if j < 3:
                solutions_files = [
                    '/n/groups/gunawardena/chris_nam/parameter_geography/'
                    'sigma{}_data/finalized/solutions/sigma{}_N1_log_part{}_'
                    'solutions_run{}'.format(t, t, k, l)
                    for k, l in itertools.product(range(1, 11), range(0, 4))
                ]
            elif j == 3:
                solutions_files = [
                    '/n/groups/gunawardena/chris_nam/parameter_geography/'
                    'sigma{}_data/finalized/solutions/sigma{}_N1_log_part{}_'
                    'solutions_run{}'.format(t, t, k, l)
                    for k, l in itertools.product(range(1, 7), range(0, 4))
                ]
            else:
                solutions_files = [
                    '/n/groups/gunawardena/chris_nam/parameter_geography/'
                    'sigma{}_data/finalized/solutions/sigma{}_N1_log_part{}_'
                    'solutions_run{}'.format(t, t, k, l)
                    for k, l in itertools.product(range(1, 5), range(0, 4))
                ]
            outfile = 'sigma{}_N1_log_blinking_atsigma{}_solutions'.format(s, t)
            find_solutions(points_file, solutions_files, outfile)

#########################################################
if __name__ == '__main__':
    main()
