# Supplementary material for: Robustness and parameter geography in post-translational modification systems
Source: PLoS Comput Biol. 2020 May 4;16(5):e1007573. doi: 10.1371/journal.pcbi.1007573 (PMC7224580; doi:10.1371/journal.pcbi.1007573)
Supplement: S1 Code — A detailed description of each script in this collection is given in S1 Appendix. (GZ) [file pcbi.1007573.s002.tar.gz › S1_Code/gather_paramotopy_data.sh]

#!/bin/bash

###########################################################
# Main script for gathering nonsingular/singular solutions data from a given
# Paramotopy run: counts positive real solutions at each parameter point,
# collects all parameter points with singular/zero/infinite solutions, and
# computes empirical distributions of real and imaginary parts for each
# variable. Also runs a check for whether any path failures were left
# unresolved.
#
# Usage: To process a Paramotopy run under the directory
#
#   bfiles_sigma[S]_[SUFFIX].in/run[R]
#
# this script should be called as 
#
#   $ ./gather_paramotopy_data.sh sigma[S]_[SUFFIX].in <R> <NPATHS> <PREC> <ZMAXTHR> <ZMINTHR> <INFTHR> <NDIGITS>
#
# with the input parameters:
#
#   <NPATHS>  : generic number of (nonsingular) solutions expected
#               at a parameter point
#   <PREC>    : precision (number of significant digits) with which
#               to specify each parameter value
#   <ZMAXTHR> : maximum zero threshold
#   <ZMINTHR> : minimum zero threshold
#   <INFTHR>  : infinity threshold
#   <NDIGITS> : precision threshold for solution coordinates
#
# Authors:
#     Kee-Myoung Nam, Department of Systems Biology, Harvard Medical School
# Last updated:
#     9/19/2019
###########################################################

DATADIR=/n/groups/gunawardena/chris_nam/parameter_geography
OUTDIR=${DATADIR}/output

INPUT=$1
RUN=$2
NPATH=$3
PRECISION=$4

RPATH=`echo $INPUT | awk -F/ '{ print $NF; }'`   # Name of input file
BFILEDIR=${OUTDIR}/bfiles_${RPATH}               # Path to solutions directory

ZMAXTHR=${5:--10}    # Maximum zero threshold (default to 1e-10)
ZMINTHR=${6:--25}    # Minimum zero threshold (default to 1e-25)
INFTHR=${7:-8}       # Infinity threshold (default to 1e+8)
DIGITS=${8:-25}      # Number of digits to which solutions should be sharpened

# Get list of variables from line 4 of input file
VARIABLES=`sed '4q;d' $INPUT | awk '{ gsub(", ", " "); print }'`

# Check that solutions files exist and all path failures were resolved
NSINGPATH=${BFILEDIR}/run${RUN}/gathered_data/finalized/nonsingular_solutions0
SINGPATH=${BFILEDIR}/run${RUN}/gathered_data/finalized/singular_solutions0
FAILPATH=${BFILEDIR}/run${RUN}/gathered_data/finalized/failed_paths0
if [[ ! -e $INPUT ]]; then 
    echo "Specified Paramotopy input file does not exist. Exiting"
    exit
elif [[ ! -e $FAILPATH || ! -e $SINGPATH || ! -e $NSINGPATH ]]; then
    echo "Solutions data from desired run was not properly gathered. Exiting"
    exit
else
    NFAIL=`cat $FAILPATH | grep Path | wc -l`
    if [[ $NFAIL > 0 ]]; then
        echo "Found ${NFAIL} unresolved failed paths. Exiting"
        exit
    fi
fi

# Get value of sigma and filename handle
if [[ $RPATH == sigma* ]]; then
    HANDLE=`echo $RPATH | awk '{ gsub(/\.in$/, "", $0); print $0; }'`
    SIGMA=`echo $HANDLE | awk -F_ '{ gsub(/^sigma/, "", $1); print $1; }'`
else
    exit
fi

# Get re-run iteration number, and shorten handle to exclude run info
if [[ $HANDLE == *retest* ]]; then
    # Overwrite run information from HANDLE
    RUN=`echo $HANDLE | awk -F_ '{ gsub(/run/, "", $NF); print $NF; }'`
    # Shorten HANDLE to exclude run information
    HANDLE=`echo $HANDLE | awk -F_ '{ res = $1; for (i = 2; i < NF; i++) res = res "_" $i; print res; }'`
    # Shorten HANDLE again to exclude re-run iteration number
    SHANDLE=`echo $HANDLE | awk -F_ '{ res = $1; for (i = 2; i < NF; i++) res = res "_" $i; print res; }'`
    # Get re-run iteration number from HANDLE
    NRETEST=`echo $HANDLE | awk -F_ '{ gsub(/retest/, "", $NF); print $NF }'`
else
    SHANDLE=$HANDLE
    NRETEST=-1
fi

# Create output directories if they don't exist 
if [[ ! -d ${DATADIR}/sigma${SIGMA}_data ]]; then
    mkdir ${DATADIR}/sigma${SIGMA}_data
    mkdir ${DATADIR}/sigma${SIGMA}_data/statistics
fi

# Path to output file containing solution numbers 
OUTSOL=${DATADIR}/sigma${SIGMA}_data/${HANDLE}_posreal_run${RUN}
# Path to output file containing re-run sample points
RESAMP=${DATADIR}/samples_retest/sample_retest_${SHANDLE}_"$((NRETEST+1))"_run${RUN}
# Path to output file containing solution statistics
OUTSTAT=${DATADIR}/sigma${SIGMA}_data/statistics/${HANDLE}_stats_run${RUN}

echo "Reading nonsingular solutions from:"
echo "  ${NSINGPATH}"
echo "Reading singular solutions from:"
echo "  ${SINGPATH}"
echo "Writing posreal solution data to:"
echo "  ${OUTSOL}"
echo "Writing re-run sample points to:"
echo "  ${RESAMP}"
echo "Writing solution statistics to:"
echo "  ${OUTSTAT}"

# Call ./gather_paramotopy_data.py with suitable arguments 
./gather_paramotopy_data.py --nonsing $NSINGPATH \
                            --sing $SINGPATH \
                            --variables $VARIABLES \
                            --npaths $NPATH \
                            --prec $PRECISION \
                            --posreal $OUTSOL \
                            --retest $RESAMP \
                            --stats $OUTSTAT \
                            --zero_max 1e${ZMAXTHR} \
                            --zero_min 1e${ZMINTHR} \
                            --inf 1e+${INFTHR} \
                            --digits_sharpen $DIGITS

# If there are points to be re-run, create new Paramotopy input file that
# points to the re-run sample file 
NPOINTS=`head -n 1 $RESAMP`;
if [[ $NPOINTS -gt 0 ]]; then
    if [[ $HANDLE == *retest* ]]; then
        NEWFILENAME=${SHANDLE}_retest"$((NRETEST+1))"_run${RUN}.in
    else
        NEWFILENAME=${HANDLE}_retest0_run${RUN}.in
    fi
    echo "Found ${NPOINTS} re-run sample points. Writing new Paramotopy input file:"
    echo "  ${OUTDIR}/${NEWFILENAME}"

    cp $INPUT ${OUTDIR}/$NEWFILENAME
    sed -i 's#.*samples.*#'$RESAMP'#' ${OUTDIR}/${NEWFILENAME}
else
    echo "All points had the desired solution structure."
fi
