# Supplementary material for: Robustness and parameter geography in post-translational modification systems
Source: PLoS Comput Biol. 2020 May 4;16(5):e1007573. doi: 10.1371/journal.pcbi.1007573 (PMC7224580; doi:10.1371/journal.pcbi.1007573)
Supplement: S1 Code — A detailed description of each script in this collection is given in S1 Appendix. (GZ) [file pcbi.1007573.s002.tar.gz › S1_Code/getLowSigmaLogVegasSample.m]

% ----------------------------------------------------------
% Runs getSamplesVegas() to construct the first VEGAS sample from bistable
% points obtained from logarithmic sampling from the box [0.1,10]^8 in 
% parameter space, which is written in files each containing 250000 points.
%
% Authors:
%     Kee-Myoung Nam and Benjamin Gyori, Department of Systems Biology,
%     Harvard Medical School
% Last updated:
%     9/19/2019
% ----------------------------------------------------------
function getLowSigmaLogVegasSample(samplesize)

% Seed random number generator, and print seed to stdout
rng('shuffle');
seed = randi(10000);
fprintf('Seed: %d\n', seed);
rng(seed);

% Set model dimension, lower limit, and upper limit
model.d = 8;
model.ulim = 2 * ones(1,8);
model.llim = zeros(1,8);

N = 50;                   % Number of histogram intervals
K = 1000;                 % Re-scaling factor (see getSamplesVegas.m)
batchsize = 250000;       % Number of points to be written per file ("batch")

% Break a segment of length (model.ulim-model.llim) into N intervals of equal length
xsteps = repmat((1/N)*(model.ulim-model.llim),N,1);

% Set paths to file containing posreal solution numbers and output files 
dir = '/n/groups/gunawardena/chris_nam/parameter_geography';
datafile   = sprintf('%s/sigma2.5_data/finalized/sigma2.5_combined_vegas_N1_log_posreal_total', dir);
samplefile = sprintf('%s/samples_vegas_lowsigma/sample_vegas_N1_log_lowsigma', dir);
infofile   = sprintf('%s/samples_vegas_info/sample_vegas_N1_log_lowsigma_info.mat', dir);

% Read in log-sampled points and associated posreal solution numbers
fprintf('Reading posreal solution numbers from %s ...\n', datafile);
samples = dlmread(datafile, ' ');
labels  = (samples(:,model.d+1)==3);            % Make sure that labels vector is binary
samples = log10(samples(:,1:model.d)) + 1;      % Take log-coordinates and make positive

% Get VEGAS samples and return to linear coordinates
fprintf('Generating VEGAS samples ...\n');
[vegas,xsteps] = getSamplesVegas(model,xsteps,samples,labels,samplesize,K);
vegas = 10 .^ (vegas - 1);

% Write VEGAS samples to file
fprintf('Writing VEGAS samples to files ...\n');
nfile = floor(samplesize/batchsize);
for i = 1:nfile
    filename = sprintf('%s_%d', samplefile, i);
    fprintf('Batch %d: %s\n', i, filename);
    fid = fopen(filename, 'w');
    % First line indicates number of parameter points
    fprintf(fid, '%d\n', batchsize);
    % Successive lines include every parameter point (each coordinate  
    % a real-imaginary pair)
    batchstart = batchsize * (i-1) + 1;
    batchend   = batchsize * i;
    for j = batchstart:batchend
        for k = 1:model.d
            fprintf(fid, '%.10g 0 ', vegas(j,k));
        end
        fprintf(fid,'\n');
    end
    fclose(fid);
end

% Write any remaining VEGAS samples to file
if (mod(samplesize,batchsize) ~= 0)
    filename = sprintf('%s_%d', samplefile, nfile+1);
    fid = fopen(filename, 'w');
    fprintf(fid, '%d\n', mod(samplesize,batchsize));
    batchstart = batchsize * nfile + 1;
    batchend   = samplesize;
    for j = batchstart:batchend
        for k = 1:model.d
            fprintf(fid, '%.10g 0', vegas(j,k));
        end
        fprintf(fid,'\n');
    end
    fclose(fid);
end

% Save sample information for later access
save(infofile,'model','samplesize','N','K','xsteps');
