# Supplementary material for: Robustness and parameter geography in post-translational modification systems
Source: PLoS Comput Biol. 2020 May 4;16(5):e1007573. doi: 10.1371/journal.pcbi.1007573 (PMC7224580; doi:10.1371/journal.pcbi.1007573)
Supplement: S1 Code — A detailed description of each script in this collection is given in S1 Appendix. (GZ) [file pcbi.1007573.s002.tar.gz › S1_Code/runLogConnectivity.m]

% --------------------------------------------------------
% A simple wrapper for connectivity.cpp.  
%
% Authors:
%     Benjamin Gyori and Kee-Myoung Nam, Department of Systems Biology,
%     Harvard Medical School
% Last updated:
%     9/19/2019
% --------------------------------------------------------
function runLogConnectivity(samplefile, dx, outfile)
% RUNLOGCONNECTIVITY  Given a file containing (bistable) parameter points
%                     <samplefile> and a distance threshold <dx>, computes
%                     the corresponding connectivity graph and writes it to 
%                     an output file <outfile>. 
%
% Parameters
% ----------
% samplefile : string
%     Path to file containing (bistable) parameter points.
% dx : scalar
%     Distance threshold for direct connectedness between two points.
% outfile : string
%     Path to .mat file to which the connectivity graph will be written.
% --------------------------------------------------------
% Print job information
fprintf('Running runLogConnectivity ...\n');
fprintf('Sample file: %s\n', samplefile);
fprintf('Increment:   %f\n', dx);
fprintf('Output file: %s\n', outfile);

% Read samples in from <samplefile>
samples = dlmread(samplefile, ' ');
samples = log10(samples);
ns = size(samples,1);

% Run connectivity algorithm
[components, edge_list] = connectivity(samples, dx);

% Shift from 0-based to 1-based indexing
components = components + 1;

% Find index of last edge in connectivity graph adjacency list and shift indexing
last_edge_idx = find(all(edge_list==0,2), 1, 'first') - 1;
edge_list = edge_list(1:last_edge_idx,:) + 1;
% Build connectivity adjacency matrix
A = sparse(edge_list(:,1), edge_list(:,2), 1, ns, ns);

save(outfile, 'components', 'A', 'dx');
