# Supplementary material for: Robustness and parameter geography in post-translational modification systems
Source: PLoS Comput Biol. 2020 May 4;16(5):e1007573. doi: 10.1371/journal.pcbi.1007573 (PMC7224580; doi:10.1371/journal.pcbi.1007573)
Supplement: S1 Code — A detailed description of each script in this collection is given in S1 Appendix. (GZ) [file pcbi.1007573.s002.tar.gz › S1_Code/find_blinking_points.py]

#!/usr/bin/env python3

"""
Parse a selection of bistable points files and identify the subset of 
"blinking" points, which are bistable at some \sigma = a and monostable 
at some \sigma = b > a.

Authors:
    Kee-Myoung Nam, Department of Systems Biology, Harvard Medical School
Last updated:
    9/29/2019
"""
import os
import re
import numpy as np
from scipy.io import loadmat

####################################################
def load_connectivity_graph(matfile):
    """
    Load in the `components` vector of a connectivity graph, computed using 
    `runConnectivity.m`.

    Parameters
    ----------
    matfile : str
        Path to .mat file.

    Returns
    -------
    `numpy.ndarray`
        Vector of component indices for each point in the graph, as a 
        column vector (1 x N matrix).
    """
    loaded = loadmat(matfile)
    return loaded['components'].ravel()

####################################################
def parse_bistable_points(datafile):
    """
    Parse an array of bistable points from the given file. 

    Parameters
    ----------
    datafile : str
        Path to input file of bistable points.

    Returns
    -------
    `numpy.ndarray`
        Array of bistable points. 
    """
    return np.loadtxt(datafile, dtype=np.float64, comments=None, delimiter=' ')

####################################################
def majority(x):
    """
    If a value in `x` occurs more often than half the length of `x` (i.e.,
    fills the majority of `x`), then return that value and its number of 
    occurrences. This function is a faster alternative to `scipy.stats.mode()`
    for 1-D arrays with "peaky" distributions of values.

    Parameters
    ----------
    x : `numpy.ndarray`
        Input array of integers.

    Returns
    -------
    int, int
        Value occurring more often than half the length of `x`, and the 
        number of such occurrences.
    """
    for i in range(1, np.max(x)+1):
        n = np.sum(x == i)
        if n > x.size / 2:
            return i, n
    return None, None

####################################################
def find_complement(A, B, prec=10):
    """
    Given two arrays with the same number of columns (so that each row 
    can be interpreted as a point in a common space), find the rows in  
    the first array that are not in the second, up to a given tolerance.

    Parameters
    ----------
    A, B : `numpy.ndarray`
        Input arrays with the same number of columns.
    prec : int
        Number of digits to which each pair of coordinates are compared.

    Returns
    -------
    complement : `numpy.ndarray`
        The array of rows in `A` that are not in `B`.
    """
    # Store each row of A and B as a (large) integer, composed of the digits
    # obtained by rounding each coordinate to the given precision
    fmt = ''.join('{:.{prec}f}' for _ in range(A.shape[1]))
    int_A = [int(fmt.format(*A[i,:], prec=prec).replace('.', '')) for i in range(A.shape[0])]
    int_B = [int(fmt.format(*B[i,:], prec=prec).replace('.', '')) for i in range(B.shape[0])]
    idx_A = {int_A[i]: i for i in range(len(int_A))}

    # Get the complement A - B and get the indices of the excluded 
    # rows in A
    minus = set(int_A) - set(int_B)
    complement = [idx_A[x] for x in minus]
    return complement

####################################################
def main():
    datadir = '/n/groups/gunawardena/chris_nam/parameter_geography'
    sigma = [
        '1.5', '2', '2.5', '3', '4', '5', '7', '10', '15', '20',
        '50', '100', '200', '500'
    ]
    connect_files = [
        os.path.join(
            datadir,
            'connectivity/sigma{}_data/sigma{}_log_connect.mat'.format(sigma[i], sigma[i])
        )
        for i in range(len(sigma))
    ]
    bistable_files = [
        os.path.join(
            datadir,
            'sigma{}_data/finalized/sigma{}_N1_log_4M_multistable'.format(sigma[i], sigma[i])
        )
        if i < 3 else
        os.path.join(
            datadir,
            'sigma{}_data/finalized/sigma{}_N1_log_multistable'.format(sigma[i], sigma[i])
        )
        for i in range(len(sigma))
    ]

    # Find indices of largest components for each value of sigma
    largest_components = []
    for filename in connect_files:
        components = load_connectivity_graph(filename)
        largest_components.append(majority(components))

    for i in range(len(sigma)-1):
        # Load in the components and bistable points for the i-th value of sigma
        print('Loading data for sigma = {} ...'.format(sigma[i]))
        components_i = load_connectivity_graph(connect_files[i])
        bistable_i = parse_bistable_points(bistable_files[i])
        total_complement = set()

        for j in range(i+1, len(sigma)):
            # Load in the components and bistable points for the j-th 
            # value of sigma
            print('... Loading data for sigma = {} ...'.format(sigma[j]))
            components_j = load_connectivity_graph(connect_files[j])
            bistable_j = parse_bistable_points(bistable_files[j])

            # Obtain the bistable points at the i-th value of sigma that 
            # are not bistable at the j-th value of sigma
            complement = find_complement(bistable_i, bistable_j, prec=10)
            total_complement |= set(complement)
            print(
                '    Number of blinking points from sigma = {} to '
                'sigma = {}: {}'.format(sigma[i], sigma[j], len(complement))
            )
            print(
                '    Number of blinking points in small components: '
                '{}'.format(np.sum(components_i[complement] != largest_components[i][0]))
            )

        print(
            'Total number of blinking points from sigma = {}: '
            '{}'.format(sigma[i], len(total_complement))
        )
        print(
            'Total number of blinking points in small components: '
            '{}'.format(
                np.sum(components_i[list(total_complement)] != largest_components[i][0])
            )
        )

        # Run through the blinking points again, generating a ternary string
        # for each point that indicates whether it is bistable or monostable
        # for each greater value of sigma: 0 - monostable, 1 - bistable and
        # in small component, 2 - bistable and in large component
        sorted_complement = sorted(total_complement)
        ternary_strings = {x: '' for x in total_complement}
        for j in range(i+1, len(sigma)):
            # Load in the components and bistable points for the j-th 
            # value of sigma
            print('... Loading data for sigma = {} ...'.format(sigma[j]))
            components_j = load_connectivity_graph(connect_files[j])
            bistable_j = parse_bistable_points(bistable_files[j])

            # Which blinking points are monostable for the j-th value of sigma?
            monostable = find_complement(bistable_i[sorted_complement, :], bistable_j)
            for x in np.array(sorted_complement)[monostable]:
                ternary_strings[x] += '0'

            # Which blinking points are bistable for the j-th value of sigma,
            # and moreover lie in a small component in the j-th connectivity
            # graph?
            bistable = total_complement - set(np.array(sorted_complement)[monostable])
            for x in bistable:
                if components_j[x] != largest_components[j][0]:
                    ternary_strings[x] += '1'
                else:
                    ternary_strings[x] += '2'

        # How many blinking points never become bistable again?
        print(
            'Blinking points that never become bistable again: '
            '{}'.format(
                sum(1 for _, s in ternary_strings.items() if re.match('^0+$', s))
            )
        )

        # How many blinking points never enter the large component in 
        # the connectivity graphs of larger values of sigma?
        print(
            'Blinking points that never enter the largest component: '
            '{}'.format(
                sum(1 for _, s in ternary_strings.items() if re.match('^[01]+$', s))
            )
        )

        # How many blinking points are "asymptotically" monostable?
        print(
            'Blinking points that are monostable at sigma = {}: '
            '{}'.format(
                sigma[-1],
                sum(1 for _, s in ternary_strings.items() if re.match('^[012]*0$', s))
            )
        )
        print(
            'Blinking points that are monostable at sigma = {}, {}: '
            '{}'.format(
                sigma[-2], sigma[-1],
                sum(1 for _, s in ternary_strings.items() if re.match('^[012]*00$', s))
            )
        )

        # Write all blinking points and ternary strings to file
        with open('sigma{}_N1_log_blinking'.format(sigma[i]), 'w') as f:
            np.savetxt(
                f, np.hstack((
                    bistable_i[sorted_complement],
                    np.array([
                        int(ternary_strings[x]) for x in sorted_complement
                    ]).reshape((-1, 1))
                )),
                fmt='%.10g %.10g %.10g %.10g %.10g %.10g %.10g %.10g %0{}d'.format(len(sigma)-i-1)
            )
        # Write just the blinking points to another file
        with open('sigma{}_N1_log_blinking_points'.format(sigma[i]), 'w') as f:
            np.savetxt(
                f, bistable_i[sorted_complement],
                fmt='%.10g %.10g %.10g %.10g %.10g %.10g %.10g %.10g'
            )

####################################################
if __name__ == '__main__':
    main()
