# Supplementary material for: Robustness and parameter geography in post-translational modification systems
Source: PLoS Comput Biol. 2020 May 4;16(5):e1007573. doi: 10.1371/journal.pcbi.1007573 (PMC7224580; doi:10.1371/journal.pcbi.1007573)
Supplement: S1 Code — A detailed description of each script in this collection is given in S1 Appendix. (GZ) [file pcbi.1007573.s002.tar.gz › S1_Code/getLogExternalSample.m]

% ----------------------------------------------
% A simple script for producing 1e+6 logarithmically distributed points
% in each of the boxes [0.1, 10]^N, for N = 2, 3, 4, 5. Writes the points in
% Paramotopy sample format, in four files of 250000 points each.
%
% NOTE: This script prints the seeds used to initialize the RNG to stdout.
%       Take record of these seeds for reproducing the sample!
%       The seeds used to generate the samples used in the analysis were
%       8990, 8527, 5700, 2289 for N = 2, 3, 4, 5, respectively.
%
% Authors:
%     Kee-Myoung Nam, Department of Systems Biology, Harvard Medical School
% Last updated:
%     9/29/2019
% ----------------------------------------------

rng('shuffle');

for N = [2,3,4,5]        % Iterate over exponents
    % Seed random number generator, and print seed to stdout
    seed = randi(10000);
    fprintf('Seed for N = %d: %d\n', N, seed);
    rng(seed);

    % Set model dimension, lower limit, and upper limit
    model.d = 8;
    model.llim = (-N) * ones(1,8);
    model.ulim = N * ones(1,8);

    % Divide 1 million points into batches of 250000
    batchsize = 250000;
    nbatch = 4;

    % Generate logarithmic samples and write to file
    for i = 1:nbatch
        samples = bsxfun(@plus,bsxfun(@times, rand(batchsize,model.d),...
                                      model.ulim-model.llim), model.llim);
        samples = 10 .^ samples;
        fid = fopen(sprintf('samples/sample_N%d_%d_log', N, i), 'w');
        % First line indicates number of parameter points
        fprintf(fid, '%d\n', batchsize);
        % Successive lines include every parameter point (each coordinate as a
        % as a real-imaginary pair)
        for j = 1:batchsize
            for k = 1:model.d
                fprintf(fid, '%.10g 0 ', samples(j,k));
            end
            fprintf(fid,'\n');
        end
        fclose(fid);
    end
end
