# Supplementary material for: Robustness and parameter geography in post-translational modification systems
Source: PLoS Comput Biol. 2020 May 4;16(5):e1007573. doi: 10.1371/journal.pcbi.1007573 (PMC7224580; doi:10.1371/journal.pcbi.1007573)
Supplement: S1 Code — A detailed description of each script in this collection is given in S1 Appendix. (GZ) [file pcbi.1007573.s002.tar.gz › S1_Code/certify_paramotopy_output.py]

#!/usr/bin/env python3

"""
Parses a given Paramotopy input file and solutions file, i.e., any file
ending with 'solutions0' under the directory

  bfiles_[INPUT].in/run[RUN]/gathered_data/finalized/

of a Paramotopy run, or any file with the same format, to do the following:

1) Write a corresponding set of alphaCertified input files, with the aim of
   certifying each solution.
2) Run alphaCertified on each set of alphaCertified input files, alternating
   between certification (attempts) and sharpening over a user-defined maximum
   number of iterations.

For usage information, run 

  $ ./certify_paramotopy_output.py --help

Authors:
    Kee-Myoung Nam, Department of Systems Biology, Harvard Medical School
Last updated:
    9/29/2019
"""
import sys
import os
import subprocess
import shutil
import re
import random
import argparse
from io import StringIO
from contextlib import contextmanager

from string import ascii_letters, digits
alphabet = ascii_letters + digits

# Context manager for changing directories safely
@contextmanager
def cd(dest):
    """
    Change directory to dest via a context manager.
    """
    source = os.getcwd()
    os.chdir(os.path.expanduser(dest))
    try:
        yield
    finally:
        os.chdir(source)

#########################################
def parse_solutions(infile, datafile, configiter0=None, idxrange=None,
                    nsample=None, maxiter=5, seed=None):
    """
    First parse the Paramotopy input file to obtain the polynomial system, 
    then parse the Paramotopy (nonsingular) solutions file, obtaining an
    alphaCertified input string for each solution set corresponding to
    a parameter point.

    Parameters
    ----------
    infile : string
        Path to Paramotopy input file.
    datafile : string
        Path to Paramotopy (nonsingular) solutions file.
    configiter0 : string
        Path to alphaCertified configurations file for the first certification
        attempt. If None, this function will write a default set of configurations
        to the path 'config_iter0.txt'.
    idxrange : list or tuple of two ints
        If given, certify only the solutions corresponding to parameter points 
        with indices falling between these two values.
    nsample : int
        If given, randomly subsample the given number of parameter points and 
        certify only the solutions corresponding to the selected points.
    maxiter : int
        Maximum number of certification attempts to be performed.
    seed : int
        Seed for the Python random number generator.

    Returns
    -------
    polybuff : io.StringIO
        Buffer containing the polynomial system in alphaCertified input format.
    solsbuff : io.StringIO
        Buffer containing the solution set in alphaCertified input format.
    outbuff : io.StringIO
        Buffer containing the corresponding alphaCertified output.
    """
    print('Input file: {}'.format(infile))
    print('Solutions file: {}'.format(datafile))

    # Make temporary directory for output
    key = ''.join([random.choice(alphabet) for _ in range(20)])
    workdir = 'WORK_' + os.path.basename(datafile) + '_' + key
    os.mkdir(workdir)
    print('Working directory: {}'.format(workdir))

    # Seed random number generator
    if seed is None:
        seed = random.randrange(100000000)
    random.seed(seed)
    print('Python random seed: {}'.format(seed))

    # Write configurations files if required; default initial precision to 128 bits (~38 dp)
    if configiter0 is None:
        configiter0 = 'config_iter0.txt'
        with open(configiter0, 'w') as f:
            f.write('ALGORITHM: 2;\nARITHMETICTYPE: 1;\nPRECISION: 128;\n')
    print('Config file: {}\n'.format(configiter0))

    # First, obtain polynomials from paramotopy input file
    polynomials = []
    variables = None
    const_values = {}

    print('Parsing polynomials ...')
    with open(infile, 'r') as f:
        # First line contains number of polynomials, parameters, and constants
        npoly, _, nparam, nconst = [int(x) for x in f.readline().split()]

        # Next <npoly> lines contain each polynomial as a string
        for i in range(npoly):
            polynomials.append(f.readline().strip())

        # Next line contains variable names
        variables = f.readline().strip().split(', ')

        # Next line contains constants -- skip over these
        f.readline()

        # Next <nconst> lines contain constant values
        for i in range(nconst):
            const, val = f.readline().split(' = ')
            const_values[const] = write_fraction(val.strip().rstrip(';'))
    print('  Found {} polynomials in {} variables'.format(len(polynomials), len(variables)))

    # If necessary, parse the solutions file once, to count number of solution sets
    sample = None
    if nsample is not None or idxrange is not None:
        print('Counting solution sets ...')
        ntotal = 0
        with open(datafile, 'r') as f:
            # First line is list of parameters -- skip over these
            f.readline()
        
            # Read data in the same way as gather_paramotopy_output.py
            data = []

            # Iterate over solution sets
            for line in f:
                split = line.split()
                if len(split) > 0:
                    # We have encountered the first line of a new parameter point (and
                    # its corresponding set of solutions)
                    if len(split) == 1 and len(data) >= 3 and int(split[0]) == ntotal + 1:
                        ntotal += 1
                        data = []
                    # Append new line to data
                    data.append(split)

        # If index range is given, make sure given indices are less than ntotal
        ntotal += 1
        if idxrange is not None and idxrange[1] > ntotal:
            raise Exception('Specified index range exceeds total number of solution sets')
        elif idxrange is not None:
            sample = set(range(idxrange[0], idxrange[1]))
            print(
                '  Found {} solution sets in total; certifying sets '
                '{} - {}'.format(ntotal, idxrange[0], idxrange[1])
            )
        elif nsample > ntotal:
            raise Exception('Specified sample size exceeds total number of solution sets')
        else:
            sample = set(random.sample(range(ntotal), nsample))
            print(
                '  Found {} solution sets in total; certifying {} '
                'random sets'.format(ntotal, nsample)
            )

    # Parse the solutions file again, this time processing each solution set
    print('Writing composite alphaCertified input files ...')
    polybuff = StringIO()    # Buffers for output strings
    solsbuff = StringIO()
    outbuff  = StringIO()
    certified = 0            # Tally for number of points with certified solution sets

    # Write seed to each output file
    polybuff.write('SEED\t{}\n\n'.format(seed))
    solsbuff.write('SEED\t{}\n\n'.format(seed))
    outbuff.write('SEED\t{}\n\n'.format(seed))

    ntotal = 0
    with open(datafile, 'r') as f:
        # First line is list of parameters
        parameters = f.readline().split()

        # Parse input polynomials, before processing any solutions
        degrees, coeffs = parse_polynomials(polynomials, variables)

        # Read data in the same way as gather_paramotopy_output.py
        idx = 0
        data = []

        # Iterate over solution sets
        for line in f:
            split = line.split()
            if len(split) > 0:
                # We have encountered the first line of a new parameter point (and
                # its corresponding set of solutions)
                if len(split) == 1 and len(data) >= 3 and int(split[0]) == idx + 1:
                    # Process solution set if index is in the sample
                    if sample is None or (sample is not None and idx in sample):
                        poly, sols = format_solutions(
                            data, polynomials, variables, parameters,
                            degrees, coeffs, const_values
                        )
                        # Write processed data to input buffers
                        polybuff.write('## POLY{}\n'.format(idx) + poly + '\n')
                        solsbuff.write('## SOLS{}\n'.format(idx) + sols + '\n')
                        # Certify the given solution set
                        outbuff.write('## CERT{}\n'.format(idx))
                        cert = certify_solutions(
                            workdir, idx, poly, sols, outbuff,
                            configiter0, maxiter
                        )
                        certified += cert
                        ntotal += 1

                    # Increment idx and reset data
                    idx += 1
                    data = []

                # Append new line to data
                data.append(split)

        # Get output string for final point in file
        if sample is None or (sample is not None and idx in sample):
            poly, sols = format_solutions(
                data, polynomials, variables, parameters, degrees,
                coeffs, const_values
            )
            # Write processed data to file
            polybuff.write('## POLY{}\n'.format(idx) + poly + '\n')
            solsbuff.write('## SOLS{}\n'.format(idx) + poly + '\n')
            # Certify the given solution set
            outbuff.write('## CERT{}\n'.format(idx))
            cert = certify_solutions(workdir, idx, poly, sols, outbuff, configiter0, maxiter)
            certified += cert
            ntotal += 1

    print(
        '\n{} out of {} solution sets were successfully '
        'certified'.format(certified, ntotal)
    )

    # Remove working directory if all solution sets were certified
    if certified == ntotal:
        shutil.rmtree(workdir)

    return polybuff, solsbuff, outbuff

#########################################
def parse_polynomials(polynomials, variables):
    """
    Given a polynomial system, parse the polynomial and return a format string
    for the polynomial in alphaCerified input format, as well as a list of
    coefficients to be evaluated per parameter point.

    Parameters
    ----------
    polynomials : list of strings
        List of strings representing the polynomials in the system.
    variables : list of strings
        List of strings representing the variables in the system.

    Returns
    -------
    degrees : list
        List of lists containing the degrees of every term in each polynomial.
    coeffs : list
        List of lists containing the coefficients in reverse Polish notation.
    """
    degrees = []
    coeffs  = []

    # For each polynomial:
    # 1) Break each polynomial into a sequence of summands
    # 2) For each summand, get the degree of each variable within the term
    # 3) Remove all occurrences of each variable, leaving only the coefficient
    # 4) Convert each coefficient to reverse Polish notation
    for i in range(len(polynomials)):
        term = ''
        degrees.append([])
        coeffs.append([])
        degrees_per_term = []
        paren = False
        for c in polynomials[i]:
            # If we encounter a parenthesis, this implies that we are reading
            # coefficients that are polynomial in the parameters 
            if c == '(':
                paren = True

            # If we are outside a parenthetical environment and we have a nonzero
            # term, then parse the term to extract all variable degrees and the coefficient
            elif (c == '+' or c == '-') and not paren and term != '':
                # Strip surrounding whitespace
                term = term.strip()

                # Get total degree of term, removing occurrences of each variable at a time
                for var in variables:
                    matches = re.findall('(?<![a-z]){}\^\d*'.format(var), term)
                    # If there is a single matching occurrence, then extract the degree
                    # of the variable within the occurrence
                    if len(matches) == 1:
                        degrees_per_term.append(matches[0].split('^')[1])
                        # Remove the occurrence from the term
                        term = re.sub(' *\*(?<![a-z]){}\^\d* *\*'.format(var), '*', term)
                        term = re.sub('^(?<![a-z]){}\^\d* *\*'.format(var), '', term)
                        term = re.sub(' *\*(?<![a-z]){}\^\d*$'.format(var), '', term)
                    # If there are no matching occurrences, then look for any carat-less 
                    # (linear) occurrences of the variable
                    elif len(matches) == 0:
                        matches = re.findall('(?<![a-z]){}(?![a-z])'.format(var), term)
                        if len(matches) == 1:
                            degrees_per_term.append('1')
                            # Remove the occurrence from the term
                            term = re.sub(' *\*(?<![a-z]){} *\*'.format(var), '*', term)
                            term = re.sub('^(?<![a-z]){}\ *\*'.format(var), '', term)
                            term = re.sub(' *\*(?<![a-z]){}$'.format(var), '', term)
                        # If there are still no matches, then the variable does not occur in
                        # the term (i.e., the degree is zero)
                        elif len(matches) == 0:
                            degrees_per_term.append('0')
                        # Raise an Exception if there are multiple occurrences of the variable
                        else:
                            raise Exception('Incorrect polynomial formatting: Repeated variable')
                    # Raise an Exception if there are multiple occurrences of the variable
                    else:
                        raise Exception('Incorrect polynomial formatting: Repeated variable')

                # Remaining expression is the coefficient of the term: Convert to RPN
                term_rpn = convert_coefficient_to_rpn(term)
                coeffs[i].append(term_rpn)
                degrees[i].append(degrees_per_term)
                term = ''                 # Reset degrees and term
                degrees_per_term = []

            # If we exit a parenthetical environment, indicate thus
            elif c == ')':
                paren = False

            # Add character to the current term
            term += c

        # Now, repeat the above procedure with the last term in the polynomial 
        term = term.strip()
        # Get total degree of term, removing occurrences of each variable at a time
        for var in variables:
            matches = re.findall('(?<![a-z]){}\^\d*'.format(var), term)
            # If there is a single matching occurrence, then extract the degree
            # of the variable within the occurrence
            if len(matches) == 1:
                degrees_per_term.append(matches[0].split('^')[1])
                # Remove the occurrence from the term
                term = re.sub(' *\*(?<![a-z]){}\^\d* *\*'.format(var), '*', term)
                term = re.sub('^(?<![a-z]){}\^\d* *\*'.format(var), '', term)
                term = re.sub(' *\*(?<![a-z]){}\^\d*$'.format(var), '', term)
            # If there are no matching occurrences, then look for any carat-less 
            # (linear) occurrences of the variable
            elif len(matches) == 0:
                matches = re.findall('(?<![a-z]){}(?![a-z])'.format(var), term)
                if len(matches) == 1:
                    degrees_per_term.append('1')
                    # Remove the occurrence from the term
                    term = re.sub(' *\*(?<![a-z]){} *\*'.format(var), '*', term)
                    term = re.sub('^(?<![a-z]){}\ *\*'.format(var), '', term)
                    term = re.sub(' *\*(?<![a-z]){}$'.format(var), '', term)
                # If there are still no matches, then the variable does not occur in
                # the term (i.e., the degree is zero)
                elif len(matches) == 0:
                    degrees_per_term.append('0')
                # Raise an Exception if there are multiple occurrences of the variable
                else:
                    raise Exception('Incorrect polynomial formatting: Repeated variable')
            # Raise an Exception if there are multiple occurrences of the variable
            else:
                raise Exception('Incorrect polynomial formatting: Repeated variable')

        # Remaining expression is the coefficient of the term: Convert to RPN
        term_rpn = convert_coefficient_to_rpn(term)
        coeffs[i].append(term_rpn)
        degrees[i].append(degrees_per_term)

    return degrees, coeffs

#########################################
def convert_coefficient_to_rpn(coeff):
    """
    Given a coefficient (polynomial in the parameters) and a dictionary of
    parameter values, convert the expression to reverse Polish notation
    using Dijkstra's shunting yard algorithm.

    Parameters
    ----------
    coeff : string
        A string containing a polynomial expression in the parameters 
        containing only sums of products of (powers or multiples) of 
        the parameters (i.e., no division).

    Returns
    -------
    queue : list
        A queue representing the input expression in reverse Polish notation.
    """
    queue = []     # Queue for variables
    stack = []     # Stack for operators

    # Precedences for different operators
    precedence = {'(' : 0, '^' : 3, '*' : 2, '+' : 1, '-' : 1}

    # Remove spaces and leading sign from expression
    coeff = re.sub('  *', '', coeff)
    coeff = re.sub('^\+', '', coeff)
    coeff = re.sub('^\-', '0-', coeff)

    # Iterate over all operators, parameters, and numbers in the expression
    for match in re.findall('\(|\)|\^|\*|\+|\-|[a-z0-9]+|\d+', coeff):
        # If match is a leading parenthesis, simply push onto stack
        if match == '(':
            stack.append(match)
        # If match is a trailing parenthesis, pop operators from stack until
        # matching leading parenthesis is encountered
        elif match == ')':
            if '(' not in stack:
                raise Exception('Mismatched parentheses in expression')
            while stack[-1] != '(':
                queue.append(stack.pop())
            stack.pop()    # Should pop starting parenthesis without adding to queue
        # If match is an operator, pop operators of higher precedence from stack
        elif match == '^' or match == '*' or match == '+' or match == '-':
            # Pop operators of higher precedence from the stack and append to queue
            while (
                len(stack) > 0 and precedence[match] <= precedence[stack[-1]] and
                (match == '*' or match == '+' or match == '-')
            ):
                queue.append(stack.pop())
            stack.append(match)    # Then push operator onto stack
        # If match is a parameter or number, add to queue
        else:
            queue.append(match)

    # Pop remaining operators from the stack
    while len(stack) > 0:
        queue.append(stack.pop())

    return queue

#########################################
def write_fraction(x):
    """
    Given a string of finite length representing a float, return a rational
    representation of the float. If the string represents an integer, simply
    return that string.

    Parameters
    ----------
    x : string
        A string representing a decimal.

    Returns
    -------
    string
        A string representing x as a fraction of integers.
    """
    # If the string represents an integer, simply return the integer
    if re.fullmatch('^\d*$', x):
        return x

    # If the string is in scientific notation (e.g. 1.23456e-05)
    if re.fullmatch('^\d\.\d*e[+-]?\d*$', x):
        # Split the string into the mantissa and exponent, process the mantissa
        # as below, then multiply the numerator or denominator with the exponent
        man, exp = x.split('e')
        mpre, msuf = man.split('.')
        numer = ''.join([mpre, msuf]).lstrip('0')
        denom = '1' + '0' * len(msuf)
        # If the exponent is negative, multiply the denominator; if the exponent
        # is positive, multiply the numerator; if the exponent is zero, do nothing
        exp = int(exp)
        if exp < 0:
            denom += '0' * (-exp)
        elif exp > 0:
            numer += '0' * exp
        return numer + '/' + denom

    # Otherwise, the string should be a common decimal (e.g. 1234.5 or 0.0012345)
    elif re.fullmatch('^\d*\.\d*$', x):
        # Move the decimal point to the far right, count the number of digits
        # following the decimal point and divide the resulting integer by the 
        # corresponding power of 10
        pre, suf = x.split('.')
        numer = ''.join([pre, suf]).lstrip('0')
        denom = '1' + '0' * len(suf)
        return numer + '/' + denom

    # Raise an Exception if the string matches neither format
    else:
        raise Exception('String does not encode float or integer')

#########################################
def add_fractions(x, y):
    """
    Given two strings of finite length, representing two floats as fractions,
    return a rational representation of their sum (without performing float
    computations).

    Parameters
    ----------
    x : string
        A string representing a fraction of integers.
    y : string
        A string representing a fraction of integers.

    Returns
    -------
    string
        A string representing x + y as a fraction of integers.
    """
    # Get fractions for both x and y
    try:
        xn, xd = x.split('/')
    except ValueError:
        xn, xd = x, '1'
    try: 
        yn, yd = y.split('/')
    except ValueError:
        yn, yd = y, '1'
    # If denominators are equal, addition is simple
    if len(xd) == len(yd):
        return '{}/{}'.format(int(xn) + int(yn), int(xd))
    # If denominators are not equal, multiply the numerator for the fraction
    # with the smaller denominator by the appropriate ratio (note both denominators
    # are powers of 10)
    elif len(xd) > len(yd):
        yn = int(yn) * (int(xd) // int(yd))
        return '{}/{}'.format(int(xn) + yn, int(xd))
    else:
        xn = int(xn) * (int(yd) // int(xd))
        return '{}/{}'.format(xn + int(yn), int(yd))

#########################################
def multiply_fractions(x, y):
    """
    Given two strings of finite length, representing two floats as fractions,
    return a rational representation of their product (without performing float
    computations).

    Parameters
    ----------
    x : string
        A string representing a fraction of integers.
    y : string
        A string representing a fraction of integers.

    Returns
    -------
    string
        A string representing x * y as a fraction of integers.
    """
    # Get fractions for both x and y
    try:
        xn, xd = x.split('/')
    except ValueError:
        xn, xd = x, '1'
    try: 
        yn, yd = y.split('/')
    except ValueError:
        yn, yd = y, '1'
    # Multiply numerators and denominators as ints
    return '{}/{}'.format(int(xn) * int(yn), int(xd) * int(yd))

#########################################
def power_fractions(x, p):
    """
    Given a string representing a fraction and a string representing an integer,
    return a rational representation of the power x^p (without performing
    float computations).

    Parameters
    ----------
    x : string
        A string representing a fraction of integers.
    p : string
        A string representing an integer.

    Returns
    -------
    power : string
        A string representing x^p as a fraction of integers. 
    """
    power = x
    for i in range(int(p)-1):
        power = multiply_fractions(power, x)
    return power

#########################################
def evaluate_rpn(queue, param_values, const_values):
    """
    Given a polynomial expression represented as a queue of values
    and operators in reverse Polish notation (i.e., postfix), evaluate
    the expression.

    Parameters
    ----------
    queue : list
        A queue containing the values and operators to be evaluated.
        Each value dequeued from the queue is pushed onto a stack; once an
        operator is dequeued, two values from the stack are popped and the 
        binary operation evaluated, the result of which is pushed onto the
        stack. This is continued until the queue is empty, at which point
        a single item should exist on the stack.  
    param_values : dict
        A dictionary of rational values for each of the parameters. Each
        value is stored as a string representing a fraction.
    const_values : dict
        A dictionary of rational values for each of the constants. Each 
        value is stored as a string representing a fraction.

    Returns
    -------
    string
        Value of the given expression as a fraction. 
    """
    # -----------------------------------
    def evaluate_single_operation(x, y, op):
        """
        Evaluate a binary operation <op> on the two operands <x> and <y>.
        """
        if op == '^':
            return power_fractions(x, y)
        elif op == '*':
            return multiply_fractions(x, y)
        elif op == '+':
            return add_fractions(x, y)
        elif op == '-':
            if y.startswith('-'):
                y = y[1:]
            else:
                y = '-' + y
            return add_fractions(x, y)
        raise Exception('Invalid operator specified')

    # -----------------------------------
    stack = []
    for item in queue:
        # If item is an operator, pop last two operands from the stack
        # and evaluate given operator
        if item == '^' or item == '*' or item == '+' or item == '-':
            if len(stack) < 2:
                raise Exception('Insufficient operands for binary operation')
            y = stack.pop()
            x = stack.pop()
            stack.append(evaluate_single_operation(x, y, item))
        # If item is a parameter, look up value and push onto stack
        elif item in param_values:
            stack.append(param_values[item])
        elif item in const_values:
            stack.append(const_values[item])
        # If item is a number, convert to fraction and push onto stack
        else:
            stack.append(write_fraction(item))

    if len(stack) != 1:
        raise Exception('Expression failed to yield final value')
    
    return stack[0]

#########################################
def format_solutions(data, polynomials, variables, parameters, degrees, coeffs,
                     const_values):
    """
    Given a solution set for a single parameter point (and the value for sigma),
    write a string in the alphaCertified input format.

    Parameters
    ----------
    data : list of strings
        Lines in nonsingular solutions file corresponding to a single solution set.
        - data[0] is the index of the parameter point. 
        - data[1] is the parameter point itself, as specified in the solutions file.
        - data[2] is the number of nonsingular solutions in the given set.
        - data[3:] enumerates the nonsingular solutions.
    polynomials : list of strings
        List of strings representing the polynomials in the system.
    variables : list of strings
        List of strings representing the variables in the system.
    parameters : list of strings
        List of strings representing the parameters in the system.
    degrees : list of lists of lists of strings 
        List of degrees for each term in each polynomial in the system. The
        item degrees[i][j][k] is the degree of variables[k] in the jth term
        of polynomials[i]. Computed in parse_polynomials().  
    coeffs : list of lists of lists of strings
        List of reverse Polish notation (RPN) queues for the (parametric)
        coefficient of each term in each polynomial in the system. The list
        coeffs[i][j] is the RPN queue for the jth coefficient in polynomials[i].
        Computed in parse_polynomials().
    const_values : dict
        A dictionary of rational values for each of the constants. Each 
        value is stored as a string representing a fraction.

    Returns
    -------
    polyout : string
        Polynomial system in alphaCertified input format.
    solsout : string
        Solution set in alphaCertified input format.
    """
    # Process parameter point coordinates and represent them rationally
    point = data[1]
    param_values = {p: write_fraction(point[i*2]) for i, p in enumerate(parameters)}

    npoly = len(polynomials)
    nvars = len(variables)

    # First parse polynomials
    polyout = '{} {}\n\n'.format(npoly, nvars)
    for i in range(npoly):
        # Add line with number of terms in polynomial
        polyout += '{}\n'.format(len(degrees[i]))
        # Add degree of each variable in each term
        nterms = len(degrees[i])
        for j in range(nterms):
            for k in range(nvars):
                polyout += '{} '.format(degrees[i][j][k])
            # Add coefficient value (assume real)
            polyout += '{} 0\n'.format(
                evaluate_rpn(coeffs[i][j], param_values, const_values)
            )

    # Now parse solutions
    nsols = int(data[2][0])
    solsout = '{}\n\n'.format(nsols)
    for i in range(3, len(data), nvars):
        for j in range(nvars):
            solsout += '{} {}\n'.format(data[i+j][0], data[i+j][1])
        solsout += '\n'

    return polyout, solsout

#########################################
def certify_solutions(workdir, idx, poly, sols, outbuff, configiter0, maxiter):
    """
    Given strings containing the polynomial coefficients and a set of numerical
    solutions, certify the solutions using alphaCertified and write a summary of
    the results to a StringIO object.

    Parameters
    ----------
    workdir : string
        Path to working directory for certification and sharpening. 
    idx : int
        Index of the parameter point (solution set) in the solutions file.  
    poly : string
        String representing the polynomial system in alphaCertified input format,
        evaluated at the current parameter point. Computed in format_solutions().
    sols : string
        String representing the numerical (nonsingular) solutions in alphaCertified
        format. Computed in format_solutions().
    outbuff : StringIO
        String buffer to which a summary of the certification results is to be
        written. 
    configiter0 : string
        Path to alphaCertified configurations file for the first certification
        attempt.
    maxiter : int
        Maximum number of certification attempts to be performed.

    Returns
    -------
    certified : bool
        Indicates whether every solution associated with the given parameter
        point was certified. 
    """
    print('Certifying solutions for point {} ...'.format(idx), end='')
    certified = False
    numiter = 0         # Number of certification iterations
    numref  = 0         # Number of refinement iterations

    # Write polynomial and solution information to temporary files
    currpoly = os.path.abspath(os.path.join(workdir, 'poly{}'.format(idx)))
    currsols = os.path.abspath(os.path.join(workdir, 'sols{}'.format(idx)))
    currcert = os.path.abspath(os.path.join(workdir, 'cert{}'.format(idx)))
    with open(currpoly, 'w') as f:
        f.write(poly)
    with open(currsols, 'w') as f:
        f.write(sols)
    os.mkdir(currcert)

    # Keep track of initial configurations file
    config = os.path.abspath(configiter0)

    # Get the arithmetic precision used for initial iteration
    prec = None
    with open(configiter0) as f:
        for line in f:
            if line.startswith('PRECISION'):
                prec = int(line.split(':')[1].strip().rstrip(';'))
    # If precision was not specified, then raise an Exception
    if prec is None:
        raise Exception('Arithmetic precision not specified in initial configurations file')

    # Run alphaCertified up to the maximum number of iterations until all 
    # solutions are certified
    while not certified and numiter < maxiter:
        # Run alphaCertified on the temporary files
        iterdir = os.path.join(currcert, 'iter{}'.format(numiter))
        os.mkdir(iterdir)
        with cd(iterdir):
            with (
                open('tmpout{}'.format(idx), 'wb') as tmpout,
                open('tmperr{}'.format(idx), 'wb') as tmperr
            ):
                subprocess.call(
                    ['alphaCertified', currpoly, currsols, config],
                    stdout=tmpout, stderr=tmperr
                )

        # Check that all solutions were certified and are distinct from each other
        with open(os.path.join(currcert, 'iter{}/isDistinctSoln'.format(numiter))) as f:
            is_distinct = [int(x) for x in f.read().split()[1:]]

        # Case 1: All solutions were certified and are distinct from each other
        if sum([x == -1 for x in is_distinct]) == len(is_distinct):
            print('  All solutions were certified successfully')
            certified = True

        # Case 2: There is at least one uncertified or redundant solution. In either
        # scenario, we copy over all uncertified/redundant solutions into a new file
        # and run alphaCertified again to refine the solutions. Only do this if this
        # refinement will be followed by another certification iteration
        elif numiter < maxiter - 1:
            print('  At least one solution was not certified')
            print('  Refining solutions for point {} ...'.format(idx), end='')

            # Write refinement configuration file, defaulting to two Newton iterations
            configrefine = os.path.abspath(
                os.path.join(workdir, 'config_refine{}.txt'.format(numref))
            )
            with open(configrefine, 'w') as f:
                f.write(
                    (
                        'ALGORITHM: 2;\nARITHMETICTYPE: 1;\nPRECISION: {};\n'
                        'NEWTONONLY: 1;\nNUMITERATIONS: 2;\n'
                    ).format(prec)
                )

            # Try to certify all solutions, even those that were certified in the
            # given iteration 
            prevsols = os.path.join(currcert, 'iter{}/refinedPoints'.format(numiter))

            # Run alphaCertified again on uncertified solutions for refinement
            refinedir = os.path.join(currcert, 'refine{}'.format(numref))
            os.mkdir(refinedir)
            with cd(refinedir):
                with (
                    open('tmpout{}'.format(idx), 'wb') as tmpout,
                    open('tmperr{}'.format(idx), 'wb') as tmperr
                ):
                    subprocess.call(
                        ['alphaCertified', currpoly, prevsols, configrefine],
                        stdout=tmpout, stderr=tmperr
                    )

            # Now, we run alphaCertified again (in the next iteration of this loop)
            # on the refined solutions, with the precision quadrupled from the previous
            # iteration (given that each Newton iteration doubles precision of solution)
            currsols = os.path.join(currcert, 'refine{}/refinedPoints'.format(numref))
            confignew = os.path.abspath(
                os.path.join(workdir, 'config_iter{}.txt'.format(numiter+1))
            )
            prec *= 4
            with open(config, 'r') as f1, open(confignew, 'w') as f2:
                for line in f1:
                    if line.startswith('PRECISION'):
                        f2.write('PRECISION: {};\n'.format(prec))
                    else:
                        f2.write(line)
            config = confignew

            numref += 1    # Increment number of refinement iterations

        numiter += 1       # Increment number of certification iterations

    # Regardless of whether all solutions were certified, read in the solutions,
    # their certification statuses, the certification constants, and other 
    # relevant information
    ncertified = ndistinct = None
    solutions = []
    constants = []
    prec = seed = 0
    with open(os.path.join(currcert, 'iter{}/summary'.format(numiter-1))) as f:
        data = []
        for line in f:
            # Separately process each section of file, demarcated by '-----' or '*****'
            if line.startswith('-----') or line.startswith('*****'):
                # The first section of the file consists of summary counts 
                if data[0].startswith('Floating point'):
                    ncertified = int(data[3].split(':')[1].strip())
                    ndistinct  = int(data[4].split(':')[1].strip())
                # Each subsequent section of the file includes information
                # for each solution 
                elif data[0].startswith('-----'):
                    # Get the index for the line starting with 'Approx solution:'
                    lastidx = next(
                        i for i, s in enumerate(data) if s.startswith('Approx solution:')
                    )
                    # String together all solution coordinates with '\n' delimiter
                    solutions.append(''.join(data[2:lastidx]))
                    # Indicate whether the solution was certified
                    cert = 1 if data[lastidx].endswith('Yes\n') else 0
                    # Then obtain the alpha, beta, gamma estimates
                    constidx = next(
                        i for i, s in enumerate(data) if s.startswith('Final values:')
                    )
                    alpha = data[constidx+1].split('<')[1].strip()
                    beta  = data[constidx+2].split('~=')[1].strip()
                    gamma = data[constidx+3].split('<')[1].strip()
                    constants.append('{}\n{}\n{}\n{}'.format(cert, alpha, beta, gamma))
                # The next section of the file consists of configurations used
                # for the given iteration
                elif data[0] == '*************** Configurations ****************\n':
                    precidx = next(
                        i for i, s in enumerate(data) if s.startswith('PRECISION:')
                    )
                    prec = int(data[precidx].split(':')[1].strip(';\n')) 
                    seedidx = next(
                        i for i, s in enumerate(data) if s.startswith('RANDOMSEED:')
                    )
                    seed = int(data[seedidx].split(':')[1].strip(';\n'))
                # All subsequent sections can be ignored
                data = []
            
            # Collect each line in the file
            data.append(line)

    # Write a summary of the collected data to buffer
    outbuff.write('PRECISION\t{}\n'.format(prec))
    outbuff.write('RANDOMSEED\t{}\n'.format(seed))
    outbuff.write('NCERTIFIED\t{}\n'.format(ncertified))
    outbuff.write('NDISTINCT\t{}\n\n'.format(ndistinct))
    for sol, consts in zip(solutions, constants):
        outbuff.write(sol)
        outbuff.write(consts + '\n\n')
    outbuff.write('\n')

    # If the solutions were not successfully certified within the maximum
    # number of iterations, keep the intermediate output files
    if not certified:
        print(
            '  {} out of {} solutions could not be certified'.format(
                len(solutions)-ncertified, len(solutions)
            )
        )
    else:
        os.remove(currpoly)
        os.remove(os.path.join(workdir, 'sols{}'.format(idx)))
        shutil.rmtree(currcert)

    return certified

#########################################
def main():
    # Get command-line arguments
    parser = argparse.ArgumentParser(
        description='Certify solution sets from Paramotopy.'
    )
    parser.add_argument(
        '-i', '--in', required=True,
        help='Path to Paramotopy input file'
    )
    parser.add_argument(
        '-is', '--insol', required=True,
        help='Path to Paramotopy solutions file'
    )
    parser.add_argument(
        '-op', '--outpoly', required=True,
        help='Output file for polynomial systems'
    )
    parser.add_argument(
        '-os', '--outsol', required=True,
        help='Output file for solution sets'
    )
    parser.add_argument(
        '-oc', '--outcert', required=True,
        help='Output alphaCertified summary file'
    )
    parser.add_argument(
        '-c0', '--config0', required=False, default=None,
        help='alphaCertified config file for initial iteration'
    )
    parser.add_argument(
        '-n', '--nsample', required=False, default=None, type=int,
        help='If given, randomly sample the given number of solution sets'
    )
    parser.add_argument(
        '-a', '--range', nargs=2, required=False, default=None, type=int,
        help=(
            'If given, attempt to certify all solution sets with index '
            'in between (0-based)'
        )
    )
    parser.add_argument(
        '-m', '--maxiter', required=False, default=5, type=int,
        help='Maximum number of iterations for certifying any solution set'
    )
    parser.add_argument(
        '-s', '--seed', required=False, default=None, type=int,
        help='Seed for random number generation'
    )

    args = vars(parser.parse_args())
    infile      = args['in']
    datafile    = args['insol']
    polyfile    = args['outpoly']
    solsfile    = args['outsol']
    outfile     = args['outcert']
    configiter0 = args['config0']
    idxrange    = args['range']
    nsample     = args['nsample']
    maxiter     = args['maxiter']
    seed        = args['seed']

    # Check that the given index range makes sense
    if (
        idxrange is not None and (
            len(idxrange) != 2 or idxrange[0] >= idxrange[1] or
            idxrange[0] < 0 or idxrange[1] < 0
        )
    ):
        raise Exception('Specified index range is invalid') 

    # Process solutions data into two buffers, one for polynomial coefficients and
    # another for solution sets
    polybuff, solsbuff, outbuff = parse_solutions(
        infile, datafile, configiter0=configiter0, idxrange=idxrange,
        nsample=nsample, maxiter=maxiter, seed=seed
    )

    # Write buffer contents to disk 
    with open(polyfile, 'w') as f:
        f.write(polybuff.getvalue())
    with open(solsfile, 'w') as f:
        f.write(solsbuff.getvalue())
    with open(outfile, 'w') as f:
        f.write(outbuff.getvalue())
 
#########################################
if __name__ == "__main__":
    main()
