# Supplementary material for: Robustness and parameter geography in post-translational modification systems
Source: PLoS Comput Biol. 2020 May 4;16(5):e1007573. doi: 10.1371/journal.pcbi.1007573 (PMC7224580; doi:10.1371/journal.pcbi.1007573)
Supplement: S1 Code — A detailed description of each script in this collection is given in S1 Appendix. (GZ) [file pcbi.1007573.s002.tar.gz › S1_Code/connectivity.cpp]

/** 
 * C++ MEX subroutine for constructing the connectivity graph.
 * 
 * Authors:
 *     Benjamin Gyori and Kee-Myoung Nam, Department of Systems Biology,
 *     Harvard Medical School
 * Last updated:
 *     9/19/2019
 */

#include <iostream>
#include <queue>
#include <mex.h>
#include <cmath>

using namespace std;

extern void _main();

/**
 * Return the index of the first occurrence of false in v. Returns -1
 * if no such occurrence exists. 
 *
 * @param v An array of n booleans. 
 * @param n Number of booleans in v. 
 */
int find_first(bool* v, int n) {
    for(int i = 0; i < n; i++){
        if (!v[i]) return i;
    }
    return -1;
}

/**
 * C++ MEX subroutine for constructing the connectivity graph.
 */
void mexFunction(int nlhs, mxArray *plhs[], int nrhs, const mxArray *prhs[]) {
    double *samples;
    int n, d, i, j, s;
    queue<int> node_queue;        // Queue of points to be visited in sequence
    double dx, dx2;               // Distance threshold
    double dist, sqd;
    double *E;                    // Array of edges 
    double *components;           // Array of component indices

    samples = mxGetPr(prhs[0]);   // Matrix of points parsed in column-major order:
                                  // samples[j*nrows+i] := (i,j)th value
                                  //                    := jth coordinate of point i
    n = mxGetM(prhs[0]);          // Number of points
    d = mxGetN(prhs[0]);          // Dimensionality of points
    dx = mxGetPr(prhs[1])[0];     // Distance cutoff for neighboring points
    dx2 = dx * dx;    

    // Allocate boolean array indicating whether each point has been visited
    bool* visited = new bool[n];
    for (i = 0; i < n; i++) {
        visited[i] = false;
    }

    // Allocate n-by-1 matrix of component indices and n-by-2 adjacency list;
    // note that, as a tree/forest, the graph of interest has <= n-1 edges
    plhs[0] = mxCreateDoubleMatrix(n, 1, mxREAL);
    components = mxGetPr(plhs[0]);
    plhs[1] = mxCreateDoubleMatrix(n, 2, mxREAL);
    E = mxGetPr(plhs[1]);

    int edge_count = 0;
    int component_idx = 0;
    
    while (true) {
        // Find unvisited point and push onto queue; break if none remain
        s = find_first(visited, n);
        if (s == -1) break;
        node_queue.push(s);
        // Dequeue an unvisited point, mark it as visited, and push all unvisited 
        // points within <dx> of the dequeued point
        while (!node_queue.empty()) {
            s = node_queue.front();
            node_queue.pop();
            visited[s] = true;
            components[s] = component_idx;
            // Compute squared distance from <s> to every unvisited point
            for (i = 0; i < n; i++) {
                if (visited[i]) continue;
                dist = 0.0;
                for (j = 0; j < d; j++) {
                    sqd = samples[j*n+i] - samples[j*n+s];
                    dist += sqd * sqd;
                    if (dist > dx2) break;
                }
                // If point <i> is within <dx> of point <s>: 
                // 1) Add point <i> to the same component as point <s>
                // 2) Add an edge between points <i> and <s>
                // 3) Push point <i> onto the queue
                if (dist <= dx2) {
                    node_queue.push(i);
                    visited[i] = true;
                    E[edge_count] = s;
                    E[edge_count+n] = i;
                    edge_count++;
                }
            }    
        }
        component_idx++;   // Running out of unvisited points in the queue means
                           // that we have exhausted the corresponding component
    }
}
