# Supplementary material for: Robustness and parameter geography in post-translational modification systems
Source: PLoS Comput Biol. 2020 May 4;16(5):e1007573. doi: 10.1371/journal.pcbi.1007573 (PMC7224580; doi:10.1371/journal.pcbi.1007573)
Supplement: S1 Code — A detailed description of each script in this collection is given in S1 Appendix. (GZ) [file pcbi.1007573.s002.tar.gz › S1_Code/write_metadata.py]

#!/usr/bin/env python3

"""
Mines the output Paramotopy directories and compiles all sample- and preference-
related metadata regarding each Paramotopy run.

The output of this script is a tab-delimited text file (.tsv), with each row
assuming the following format:

<RUN> <SAMPLE> <NPOINTS> <BERTINI_VERSION> <PARAMOTOPY_VERSION> <PREF1> <PREF2> ...

where:
    <RUN> := name of input file and run directory (e.g., sigma1_N1_log_part1.in/run0)
    <SAMPLE>
          := name of sample file (e.g., sample_N1_1_log)
    <NPOINTS>
          := number of points in the sample file 
    <BERTINI_VERSION>
          := version of Bertini used to obtain solutions
    <PARAMOTOPY_VERSION>
          := version of Paramotopy used to obtain solutions
    <PREF1>, <PREF2>, ...
          := Bertini settings used for Step 1, Step 2, or path failure resolution
             in each Paramotopy run

Authors:
    Kee-Myoung Nam, Department of Systems Biology, Harvard Medical School
Last updated:
    9/29/2019
"""

import os
import glob
import xml.etree.ElementTree as ET
import itertools
from io import StringIO

# Common output directory for all Paramotopy runs
OUTDIR = '/n/groups/gunawardena/chris_nam/parameter_geography'

###############################################
def _check_data_exists(rundir):
    """
    Checks that the given Paramotopy run has been completed.
    
    Returns True if both the nonsingular solutions and singular
    solutions files exist, and no path failures have been left
    unresolved.

    Parameters
    ----------
    rundir : string
        Path to Paramotopy run directory. The basename of the path should 
        begin with the prefix `bfiles_`.

    Returns
    -------
    bool
        True if the nonsingular and singular solutions files exist
        and no path failures have been left unresolved; False otherwise. 
    """
    datadir = os.path.join(rundir, 'gathered_data/finalized')
    if (os.path.isdir(datadir) and
        os.path.exists(os.path.join(datadir, 'nonsingular_solutions0')) and
        os.path.exists(os.path.join(datadir, 'singular_solutions0')) and
        os.path.exists(os.path.join(datadir, 'failed_paths0'))
    ):
        # Check that there were no path failures
        with open(os.path.join(datadir, 'failed_paths0')) as f:
            if 'Path' in f.read():
                return False
            else:
                return True

    return False

###############################################
def parse_paramotopy_settings_per_run(inputname, run):
    """
    Parse the Paramotopy settings used for a single run.

    Reads the .xml file, `prefs.xml`, in the given Paramotopy run
    directory, and parses all values under:
    - `system` (for Bertini/Paramotopy versions)
    - `step1bertini` (for Step 1 Bertini settings)
    - `step2bertini` (for Step 2 Bertini settings)
    For settings related to path failure resolution, reads the .xml
    files under each path failure directory (`pass0`, `pass1`, ...)
    to obtain separate sets of settings for each iteration. 

    Parameters
    ----------
    inputname : string
        Path to the Paramotopy input file. 
    run : int
        Run number.

    Returns
    -------
    vbertini : string
        Bertini version (e.g., `'1.5'`).
    vparamotopy : string
        Paramotopy version (e.g., `'1.0.3.5'`).
    step1settings : dict
        Dictionary of Step 1 Bertini settings. Each key is a setting
        (e.g., `'CONDNUMTHRESHOLD'`), each value the corresponding
        value for that setting (e.g., `'1e+14'`).
    step2settings : dict
        Dictionary of Step 2 Bertini settings. Each key is a setting
        (e.g., `'CONDNUMTHRESHOLD'`), each value the corresponding
        value for that setting (e.g., `'1e+14'`). 
    pathfailsettings : dict
        Dictionary of path failure resolution Bertini settings. Each
        key is the name of an iteration of path failure resolution
        (e.g., `0`), each value the corresponding dictionary of 
        Bertini settings (in the same format as `step1settings`
        and `step2settings`). 
    """
    # Check if the Paramotopy directory exists
    rundir = os.path.join(
        OUTDIR, 'output', 'bfiles_' + os.path.basename(inputname),
        'run' + str(run)
    )
    if not _check_data_exists(rundir):
        raise FileNotFoundError(
            'Paramotopy run directory does not exist: {}'.format(rundir)
        )

    # Open the corresponding preference XML file
    prefs = os.path.join(rundir, 'prefs.xml')
    tree = ET.parse(prefs)
    root = tree.getroot()

    # Parse Bertini and Paramotopy versions, under <system> in prefs.xml
    system = {}
    for setting in root.findall('./system/setting'):
        name = value = None
        for child in setting.iter():
            if child.tag == 'name':
                name = child.text
            elif child.tag == 'value':
                value = child.text
        system[name] = value
    if system['bertinilocation'] == '/home/kmn7/lib/bertini/bin':
        vbertini = '1.5'
    elif system['bertinilocation'] == '/home/kmn7/lib2/bertini-1.5.1/build/bin':
        vbertini = '1.5.1'
    else:
        raise ValueError(
            'Cannot recognize Bertini executable: {}'.format(child.text)
        )
    if system['step2location'] == '/home/kmn7/lib/paramotopy-1.0.3.3/bin':
        vparamotopy = '1.0.3.3'
    elif system['step2location'] == '/home/kmn7/lib2/paramotopy-1.0.3.5/build/bin':
        vparamotopy = '1.0.3.5'
    else:
        raise ValueError(
            'Cannot recognize Paramotopy executable: {}'.format(child.text)
        )

    # Parse Step 1 settings, under <step1bertini> in prefs.xml
    step1settings = {}
    for setting in root.findall('./step1bertini/setting'):
        name = value = None
        for child in setting.iter():
            if child.tag == 'name':
                name = child.text
            elif child.tag == 'value':
                value = child.text
        step1settings[name] = value

    # Parse Step 2 settings, under <step2bertini> in prefs.xml 
    step2settings = {}
    for setting in root.findall('./step2bertini/setting'):
        name = value = None
        for child in setting.iter():
            if child.tag == 'name':
                name = child.text
            elif child.tag == 'value':
                value = child.text
        step2settings[name] = value

    # Iterate over the preference XML files for each iteration of path failure resolution
    pathfailsettings = {}
    passdirs = glob.glob(os.path.join(rundir, 'failure_analysis', 'pass*'))
    for passdir in passdirs:
        # Get the index associated with the pass
        passnum = int(os.path.basename(passdir).replace('pass', ''))
        pathfailsettings[passnum] = {}
        # Parse path failure resolution settings under <PathFailureBertiniBase>
        prefs = os.path.join(passdir, 'prefs.xml')
        tree = ET.parse(prefs)
        root = tree.getroot()
        for setting in root.findall('./PathFailureBertiniBase/setting'):
            name = value = None
            for child in setting.iter():
                if child.tag == 'name':
                    name = child.text
                elif child.tag == 'value':
                    value = child.text
            pathfailsettings[passnum][name] = value

    return vbertini, vparamotopy, step1settings, step2settings, pathfailsettings

###############################################
def find_all_reruns(inputname, run, np=250000):
    """
    Return all re-run input and sample files associated with a given
    first-pass Paramotopy run.

    Parameters
    ----------
    inputname : string
        Path to first-pass Paramotopy input file.
    run : int
        First-pass run number.
    np : int
        Number of parameter points in the first-pass Paramotopy sample.

    Returns
    -------
    inputs : list
        List of Paramotopy re-run input file names.
    samples : list
        List of Paramotopy re-run sample file names.
    npoints : list
        List of numbers of points in the re-run sample files. 
    """
    inputs  = []
    samples = []
    npoints = []
    idx = 0

    # Extract <S> and <SUFFIX> from input filename, which is assumed to
    # follow the format:
    # 
    #   sigma[S]_[SUFFIX].in
    # 
    split  = inputname.split('_')
    sigma  = split[0].replace('sigma', '')
    suffix = '_'.join(split[1:]).replace('.in', '')

    # Iterate over all re-run sample files, stopping when we hit a sample
    # file with zero points
    while np > 0:
        sample = os.path.join(
            OUTDIR,
            'samples_retest/sample_retest_sigma{}_{}_{}_run{}'.format(
                sigma, suffix, idx, run
            )
        )
        with open(sample) as f:
            np = int(f.readline())
        if np > 0:
            inputs.append(
                'sigma{}_{}_retest{}_run{}.in'.format(sigma, suffix, idx, run)
            )
            samples.append(sample)
            npoints.append(np)
            idx += 1

    return inputs, samples, npoints

###############################################
def main():
    """
    Extracts Paramotopy settings for every Paramotopy run performed
    in the analysis. 
    """
    # Enumerate all pertinent Paramotopy settings
    settings = [
        'CONDNUMTHRESHOLD',
        'FINALTOL',
        'MAXNORM',
        'MAXNUMBERSTEPS',
        'SECURITYLEVEL',
        'SHARPENDIGITS',
        'SHARPENONLY',
        'TRACKTOLBEFOREEG',
        'TRACKTOLDURINGEG',
        'USERHOMOTOPY'
    ]

    # Enumerate all default setting values, to be used whenever the
    # setting is not explicitly mentioned in the .xml files for the
    # given run
    defaults = {
        'CONDNUMTHRESHOLD': '1e+8', 
        'FINALTOL': '1e-11',
        'MAXNORM': '1e+5',
        'MAXNUMBERSTEPS': '10000', 
        'SECURITYLEVEL': '0',
        'SHARPENDIGITS': '0',
        'SHARPENONLY': '0',
        'TRACKTOLBEFOREEG': '1e-5',
        'TRACKTOLDURINGEG': '1e-6',
        'USERHOMOTOPY': '0'
    }

    # Write header string
    header = (
        '\t' + '\t'.join(
            ['SAMPLE', 'NPOINTS', 'BERTINI_VERSION', 'PARAMOTOPY_VERSION']
        ) + '\t'
    )
    header += '\t'.join(['STEP1_{}'.format(s) for s in settings]) + '\t'
    header += '\t'.join(['STEP2_{}'.format(s) for s in settings]) + '\t'
    header += '\t'.join(['PF_PASS0_{}'.format(s) for s in settings]) + '\t'
    maxpassnum = 0

    # Buffers for each of 12 batches of input files
    buffers = [StringIO() for _ in range(15)]

    # -----------------------------------------------
    def write_paramotopy_settings_per_run(inputname, run, header,
                                          maxpassnum):
        """
        Parse all Paramotopy settings for a given run or re-run and
        write them to a string.

        Parameters
        ----------
        inputname : string
            Path to the Paramotopy input file.
        run : int
            Run number.
        header : string
            Tab-delimited header string for the output metadata file.
            In each call to this function, the header is extended with
            additional setting names as they are encountered.
        maxpassnum : int
            The maximum number of path failure resolution passes
            performed over all Paramotopy runs and re-runs (considered
            thus far). In each call to this function, this value is
            incremented as further path failure resolution passes are
            encountered.

        Returns
        -------
        prefstr : string
            Tab-delimited string with values for the settings in `header`.
        header : string
            Updated header string, with additional entries that account
            for further path failure resolution iterations. 
        maxpassnum : int 
            Updated maximum path failure resolution iteration number.
        """
        # Parse Paramotopy settings
        vbertini, vparamotopy, step1settings, step2settings, pathfailsettings =\
            parse_paramotopy_settings_per_run(inputname, run)

        # Start by indicating the Bertini and Paramotopy versions
        prefstr = '{}\t{}\t'.format(vbertini, vparamotopy)

        # Iterate over each Step 1 and Step 2 setting
        for setting in settings:
            try:
                prefstr += '{}\t'.format(step1settings[setting])
            except KeyError:
                prefstr += '{}\t'.format(defaults[setting])
        for setting in settings:
            try:
                prefstr += '{}\t'.format(step2settings[setting])
            except KeyError:
                prefstr += '{}\t'.format(defaults[setting])

        # Iterate over each set of path failure resolution settings,
        # appending entries to header string if necessary
        for passnum in pathfailsettings:
            while passnum > maxpassnum:
                maxpassnum += 1
                header += '\t'.join([
                    'PF_PASS{}_{}'.format(maxpassnum, setting)
                    for setting in settings
                ]) + '\t'
            for setting in settings:
                try:
                    prefstr += '{}\t'.format(pathfailsettings[passnum][setting])
                except KeyError:
                    prefstr += '{}\t'.format(defaults[setting])

        return prefstr, header, maxpassnum

    # -----------------------------------------------
    def write_paramotopy_settings_per_series(originput, origsample, run,
                                             header, maxpassnum):
        """
        Parse all Paramotopy settings for a given first-pass run and all
        associated re-runs, and write them to a combined string.

        Parameters
        ----------
        originput : string
            Path to the first-pass Paramotopy input file.
        origsample : string
            Path to the first-pass Paramotopy sample file.
        run : int
            First-pass run number.
        header : string
            Tab-delimited header string for the output metadata file.
            In each call to this function, the header is extended with
            additional setting names as they are encountered.
        maxpassnum : int
            The maximum number of path failure resolution passes
            performed over all Paramotopy runs and re-runs (considered
            thus far). In each call to this function, this value is
            incremented as further path failure resolution passes are
            encountered.

        Returns
        -------
        output : string
            Tab-delimited string with the values for the settings 
            in `header` for each run and re-run associated with the 
            the given input file, `originput`.
        header : string
            Updated header string, with additional entries that account
            for further path failure resolution iterations. 
        maxpassnum : int 
            Updated maximum path failure resolution iteration number.
        """
        with open(origsample) as f:
            orignp = int(f.readline())

        # Iterate over re-run sample files and find all re-runs
        inputs, samples, npoints = find_all_reruns(originput, run, np=orignp)
        inputs.insert(0, originput)
        samples.insert(0, origsample)
        npoints.insert(0, orignp)

        # Obtain Paramotopy settings for each input file
        output = ''
        for name, sample, np in zip(inputs, samples, npoints):
            _run = '0' if 'retest' in name else run
            prefstr, header, maxpassnum = write_paramotopy_settings_per_run(
                name, _run, header, maxpassnum
            )
            output += '{}/run{}\t{}\t{}\t'.format(
                name, _run, '/'.join(sample.split('/')[-2:]), np
            ) + prefstr + '\n'

        return output, header, maxpassnum

    # -----------------------------------------------
    # BATCH 1: All runs with input filename of the form sigma[S]_N1_log_part[P].in
    print('Writing summary metadata for Batch 1 ...')
    batch_output = ''
    sigma = [
        '1', '1.5', '2', '2.5', '3', '4', '5', '7', '10', '15', '20', '50',
        '100', '200', '500']
    parts = {
        s: (
            [str(i) for i in range(1,11)] if s == '1' or s == '1.5' or s == '2'
            else [str(i) for i in range(1,7)] if s == '2.5'
            else [str(i) for i in range(1,5)]
        ) for s in sigma
    }
    runs = ['0', '1', '2', '3']
    for s in sigma:
        for p, r in itertools.product(parts[s], runs):
            # Input file, sample file, and number of points in first-pass run
            originput = 'sigma{}_N1_log_part{}.in'.format(s, p)
            origsample = os.path.join(
                OUTDIR, 'samples',
                'sample_N1_{}_log'.format(4*(int(p)-1)+int(r)+1)
            )
            output, header, maxpassnum = write_paramotopy_settings_per_series(
                originput, origsample, r, header, maxpassnum
            )
            batch_output += output

    # Write to buffer for Batch 1
    buffers[0].write(batch_output)

    # -----------------------------------------------
    # BATCH 2a: All runs with input filename of the form sigma[S]_vegas_N1_log_part[P].in
    #           with S = 1, 1.5, 2
    print('Writing summary metadata for Batch 2a ...')
    batch_output = ''
    sigma = ['1', '1.5', '2']
    parts = [str(i) for i in range(1,25)]
    runs = ['0']
    for s, p, r in itertools.product(sigma, parts, runs):
        # Input file, sample file, and number of points in first-pass run
        originput = 'sigma{}_vegas_N1_log_part{}.in'.format(s, p)
        origsample = os.path.join(
            OUTDIR, 'samples_vegas_lowsigma',
            'sample_vegas_N1_log_lowsigma_{}'.format(p)
        )
        output, header, maxpassnum = write_paramotopy_settings_per_series(
            originput, origsample, r, header, maxpassnum
        )
        batch_output += output

    # Write to buffer for Batch 2a
    buffers[1].write(batch_output)

    # -----------------------------------------------
    # BATCH 2b: All runs with input filename of the form sigma[S]_vegas_N1_log_part[P].in
    #           with S = 2.5, 3, ..., 500
    print('Writing summary metadata for Batch 2b ...')
    batch_output = ''
    sigma = [
        '2.5', '3', '4', '5', '7', '10', '15', '20', '50', '100', '200', '500'
    ]
    parts = ['1', '2', '3', '4']
    runs = ['0', '1', '2', '3', '4', '5']
    for s, p, r in itertools.product(sigma, parts, runs):
        # Input file, sample file, and number of points in first-pass run
        originput = 'sigma{}_vegas_N1_log_part{}.in'.format(s, p)
        origsample = os.path.join(
            OUTDIR, 'samples_vegas_sigma{}'.format(s),
            'sample_vegas_N1_log_sigma{}_{}_{}'.format(s, r, p)
        )
        output, header, maxpassnum = write_paramotopy_settings_per_series(
            originput, origsample, r, header, maxpassnum
        )
        batch_output += output

    # Write to buffer for Batch 2b
    buffers[2].write(batch_output)
    
    # -----------------------------------------------
    # BATCH 3: All runs with input filename of the form sigma1_threshold_vegas[S]_part[P].in
    #          with S = 2.5, 3, ..., 500
    print('Writing summary metadata for Batch 3 ...')
    batch_output = ''
    sigma = [
        '2.5', '3', '4', '5', '7', '10', '15', '20', '50', '100', '200', '500'
    ]
    parts = ['1', '2', '3', '4']
    runs = ['0', '1', '2', '3', '4', '5']
    for s, p, r in itertools.product(sigma, parts, runs):
        # Input file, sample file, and number of points in first-pass run
        originput = 'sigma1_threshold_vegas{}_part{}.in'.format(s, p)
        origsample = os.path.join(
            OUTDIR, 'samples_vegas_sigma{}'.format(s),
            'sample_vegas_N1_log_sigma{}_{}_{}'.format(s, r, p)
        )
        output, header, maxpassnum = write_paramotopy_settings_per_series(
            originput, origsample, r, header, maxpassnum
        )
        batch_output += output

    # Write to buffer for Batch 3
    buffers[3].write(batch_output)

    # -----------------------------------------------
    # BATCH 4: All runs with input filename of the form sigma[S]_michaelis-menten_N1_log_part[P].in
    print('Writing summary metadata for Batch 4 ...')
    batch_output = ''
    sigma = [
        '1', '1.5', '2', '2.5', '3', '4', '5', '7', '10', '15', '20', '50',
        '100', '200', '500', '1000', '2000', '5000'
    ]
    parts = ['1', '2', '3', '4']
    runs = ['0', '1', '2', '3']
    for s, p, r in itertools.product(sigma, parts, runs):
        # Input file, sample file, and number of points in first-pass run
        originput = 'sigma{}_michaelis-menten_N1_log_part{}.in'.format(s, p)
        origsample = os.path.join(
            OUTDIR, 'samples',
            'sample_N1_{}_log_6D'.format(4*(int(p)-1)+int(r)+1)
        )
        output, header, maxpassnum = write_paramotopy_settings_per_series(
            originput, origsample, r, header, maxpassnum
        )
        batch_output += output

    # Write to buffer for Batch 4
    buffers[4].write(batch_output)

    # -----------------------------------------------
    # BATCH 5: All runs with input filename of the form sigma[S]_N2_log.in
    print('Writing summary metadata for Batch 5 ...')
    batch_output = ''
    sigma = [
        '1', '1.0078125', '1.015625', '1.03125', '1.0625', '1.125', '1.25',
        '1.5', '2', '2.5', '3', '4', '5', '7', '10', '15', '20', '50',
        '100', '200', '500'
    ]
    runs = ['0', '1', '2', '3']
    for s, r in itertools.product(sigma, runs):
        # Input file, sample file, and number of points in first-pass run
        originput = 'sigma{}_N2_log.in'.format(s)
        origsample = os.path.join(
            OUTDIR, 'samples',
            'sample_N2_{}_log'.format(int(r)+1)
        )
        output, header, maxpassnum = write_paramotopy_settings_per_series(
            originput, origsample, r, header, maxpassnum
        )
        batch_output += output

    # Write to buffer for Batch 5
    buffers[5].write(batch_output)

    # -----------------------------------------------
    # BATCH 6: All runs with input filename of the form sigma[S]_michaelis-menten_N2_log.in
    print('Writing summary metadata for Batch 6 ...')
    batch_output = ''
    sigma = [
        '1', '1.0078125', '1.015625', '1.03125', '1.0625', '1.125', '1.25',
        '1.5', '2', '2.5', '3', '4', '5', '7', '10', '15', '20', '50',
        '100', '200', '500'
    ]
    runs = ['0', '1', '2', '3']
    for s, r in itertools.product(sigma, runs):
        # Input file, sample file, and number of points in first-pass run
        originput = 'sigma{}_michaelis-menten_N2_log.in'.format(s)
        origsample = os.path.join(
            OUTDIR, 'samples',
            'sample_N2_{}_log_6D'.format(int(r)+1)
        )
        output, header, maxpassnum = write_paramotopy_settings_per_series(
            originput, origsample, r, header, maxpassnum
        )
        batch_output += output

    # Write to buffer for Batch 6
    buffers[6].write(batch_output)

    # -----------------------------------------------
    # BATCH 7: All runs with input filename of the form sigma[S]_N3_log.in
    print('Writing summary metadata for Batch 7 ...')
    batch_output = ''
    sigma = [
        '1', '1.0078125', '1.015625', '1.03125', '1.0625', '1.125', '1.25',
        '1.5', '2', '2.5', '3', '4', '5', '7', '10', '15', '20', '50',
        '100', '200', '500'
    ]
    runs = ['0', '1', '2', '3']
    for s, r in itertools.product(sigma, runs):
        # Input file, sample file, and number of points in first-pass run
        originput = 'sigma{}_N3_log.in'.format(s)
        origsample = os.path.join(
            OUTDIR, 'samples',
            'sample_N3_{}_log'.format(int(r)+1)
        )
        output, header, maxpassnum = write_paramotopy_settings_per_series(
            originput, origsample, r, header, maxpassnum
        )
        batch_output += output

    # Write to buffer for Batch 7
    buffers[7].write(batch_output)

    # -----------------------------------------------
    # BATCH 8: All runs with input filename of the form sigma[S]_michaelis-menten_N3_log.in
    print('Writing summary metadata for Batch 8 ...')
    batch_output = ''
    sigma = [
        '1', '1.0078125', '1.015625', '1.03125', '1.0625', '1.125', '1.25',
        '1.5', '2', '2.5', '3', '4', '5', '7', '10', '15', '20', '50',
        '100', '200', '500'
    ]
    runs = ['0', '1', '2', '3']
    for s, r in itertools.product(sigma, runs):
        # Input file, sample file, and number of points in first-pass run
        originput = 'sigma{}_michaelis-menten_N3_log.in'.format(s)
        origsample = os.path.join(
            OUTDIR, 'samples',
            'sample_N3_{}_log_6D'.format(int(r)+1)
        )
        output, header, maxpassnum = write_paramotopy_settings_per_series(
            originput, origsample, r, header, maxpassnum
        )
        batch_output += output

    # Write to buffer for Batch 8
    buffers[8].write(batch_output)

    # -----------------------------------------------
    # BATCH 9: All runs with input filename of the form sigma[S]_N4_log.in
    print('Writing summary metadata for Batch 9 ...')
    batch_output = ''
    sigma = [
        '1', '1.0078125', '1.015625', '1.03125', '1.0625', '1.125', '1.25',
        '1.5', '2', '2.5', '3', '4', '5', '7', '10', '15', '20', '50',
        '100', '200', '500'
    ]
    runs = ['0', '1', '2', '3']
    for s, r in itertools.product(sigma, runs):
        # Input file, sample file, and number of points in first-pass run
        originput = 'sigma{}_N4_log.in'.format(s)
        origsample = os.path.join(
            OUTDIR, 'samples',
            'sample_N4_{}_log'.format(int(r)+1)
        )
        output, header, maxpassnum = write_paramotopy_settings_per_series(
            originput, origsample, r, header, maxpassnum
        )
        batch_output += output

    # Write to buffer for Batch 9
    buffers[9].write(batch_output)

    # -----------------------------------------------
    # BATCH 10: All runs with input filename of the form sigma[S]_michaelis-menten_N4_log.in
    print('Writing summary metadata for Batch 10 ...')
    batch_output = ''
    sigma = [
        '1', '1.0078125', '1.015625', '1.03125', '1.0625', '1.125', '1.25',
        '1.5', '2', '2.5', '3', '4', '5', '7', '10', '15', '20', '50',
        '100', '200', '500'
    ]
    runs = ['0', '1', '2', '3']
    for s, r in itertools.product(sigma, runs):
        # Input file, sample file, and number of points in first-pass run
        originput = 'sigma{}_michaelis-menten_N4_log.in'.format(s)
        origsample = os.path.join(
            OUTDIR, 'samples',
            'sample_N4_{}_log_6D'.format(int(r)+1)
        )
        output, header, maxpassnum = write_paramotopy_settings_per_series(
            originput, origsample, r, header, maxpassnum
        )
        batch_output += output

    # Write to buffer for Batch 10
    buffers[10].write(batch_output)

    # -----------------------------------------------
    # BATCH 11: All runs with input filename of the form sigma[S]_N5_log.in
    print('Writing summary metadata for Batch 11 ...')
    batch_output = ''
    sigma = [
        '1', '1.0078125', '1.015625', '1.03125', '1.0625', '1.125', '1.25',
        '1.5', '2', '2.5', '3', '4', '5', '7', '10', '15', '20', '50',
        '100', '200', '500'
    ]
    runs = ['0', '1', '2', '3']
    for s, r in itertools.product(sigma, runs):
        # Input file, sample file, and number of points in first-pass run
        originput = 'sigma{}_N5_log.in'.format(s)
        origsample = os.path.join(
            OUTDIR, 'samples',
            'sample_N5_{}_log'.format(int(r)+1)
        )
        output, header, maxpassnum = write_paramotopy_settings_per_series(
            originput, origsample, r, header, maxpassnum
        )
        batch_output += output

    # Write to buffer for Batch 11
    buffers[11].write(batch_output)

    # -----------------------------------------------
    # BATCH 12: All runs with input filename of the form sigma[S]_michaelis-menten_N5_log.in
    print('Writing summary metadata for Batch 12 ...')
    batch_output = ''
    sigma = [
        '1', '1.0078125', '1.015625', '1.03125', '1.0625', '1.125', '1.25',
        '1.5', '2', '2.5', '3', '4', '5', '7', '10', '15', '20', '50',
        '100', '200', '500'
    ]
    runs = ['0', '1', '2', '3']
    for s, r in itertools.product(sigma, runs):
        # Input file, sample file, and number of points in first-pass run
        originput = 'sigma{}_michaelis-menten_N5_log.in'.format(s)
        origsample = os.path.join(
            OUTDIR, 'samples',
            'sample_N5_{}_log_6D'.format(int(r)+1)
        )
        output, header, maxpassnum = write_paramotopy_settings_per_series(
            originput, origsample, r, header, maxpassnum
        )
        batch_output += output

    # Write to buffer for Batch 12
    buffers[12].write(batch_output)

    # -----------------------------------------------
    # BATCH 13: All runs with input filename of the form sigma[S]_convexity.in
    print('Writing summary metadata for Batch 13 ...')
    batch_output = ''
    sigma = [
        '2', '2.5', '3', '4', '5', '7', '10', '15', '20', '50', '100',
        '200', '500'
    ]
    for s in sigma:
        # Name of the input file for the original run
        originput = 'sigma{}_convexity.in'.format(s)
        origsample = os.path.join(
            OUTDIR, 'samples_convexity',
            'sample_convexity_sigma{}'.format(s)
        )
        output, header, maxpassnum = write_paramotopy_settings_per_series(
            originput, origsample, '0', header, maxpassnum
        )
        batch_output += output

    # Write to buffer for Batch 13
    buffers[13].write(batch_output)

    # -----------------------------------------------
    # BATCH 14: All runs with input filename of the form sigma[S]_log_link[L].in
    print('Writing summary metadata for Batch 14 ...')
    batch_output = ''
    sigma = [
        '1.5', '2', '2.5', '3', '4', '5', '7', '10', '15', '20', '50',
        '100', '200', '500'
    ]
    link = ['0', '1']
    parts = ['1', '2', '3', '4']
    for s, l, p in itertools.product(sigma, link, parts):
        # Name of the input file for the original run
        originput = 'sigma{}_log_link{}_part{}.in'.format(s, l, p)
        # Check that a run was completed for this input file
        if os.path.isdir(
            os.path.join(
                OUTDIR,
                'output/bfiles_{}/run0/gathered_data/finalized'.format(originput)
            )
        ):
            origsample = os.path.join(
                OUTDIR, 'samples_link_sigma{}'.format(s),
                'sample_log_link_sigma{}_{}_{}'.format(s, l, p)
            )
            output, header, maxpassnum = write_paramotopy_settings_per_series(
                originput, origsample, '0', header, maxpassnum
            )
            batch_output += output

    # Write to buffer for Batch 14
    buffers[14].write(batch_output)

    # Finally, dump all buffer contents into final output file
    with open('metadata.tsv', 'w') as f:
        f.write(header + '\n')         # Write header first
        for buf in buffers:
            f.write(buf.getvalue())

###############################################
if __name__ == '__main__':
    main()
