# Supplementary material for: Robustness and parameter geography in post-translational modification systems
Source: PLoS Comput Biol. 2020 May 4;16(5):e1007573. doi: 10.1371/journal.pcbi.1007573 (PMC7224580; doi:10.1371/journal.pcbi.1007573)
Supplement: S1 Code — A detailed description of each script in this collection is given in S1 Appendix. (GZ) [file pcbi.1007573.s002.tar.gz › S1_Code/run_default_sharpen.sh]

#!/bin/bash

###########################################################
# A simple script for automating Paramotopy on the Harvard Medical School
# Orchestra and O2 clusters.
#
# Usage:
#
#   $ ./run_default_sharpen.sh <INPUT> <RUN> <RUN_O1>
#
# with the input parameters:
#
# <INPUT>  : Path to the Paramotopy input file.
# <RUN>    : Run number.
# <RUN_O1> : 0/1 indicator for whether to use the Bertini and Paramotopy
#            executables on the Orchestra (1) cluster or the O2 (0) cluster.
#
# Author:
#     Kee-Myoung Nam, Department of Systems Biology, Harvard Medical School
# Last updated:
#     9/19/2019
###########################################################

INPUT=$1       # Path to the input file
RUN=$2         # Run number
RUN_O1=$3      # Option for running on the HMS Orchestra cluster
               # NOTE: This option is deprecated, as the Orchestra cluster 
               #       has been officially retired 

# Paths to Bertini and Paramotopy executables
BERTINI_O1=/home/kmn7/lib/bertini/bin
BERTINI_O2=/home/kmn7/lib2/bertini-1.5.1/build/bin
PARAMOTOPY_O1=/home/kmn7/lib/paramotopy-1.0.3.3/bin
PARAMOTOPY_O2=/home/kmn7/lib2/paramotopy-1.0.3.5/build/bin

# Path to sample file
SAMPLE=`cat $INPUT | grep sample`

# Check that input and sample files exist
if [[ ! -e $INPUT ]]; then
    printf "Specified input file does not exist: %s\n" $INPUT
    exit
elif [[ ! -e $SAMPLE ]]; then
    printf "Specified sample file does not exist: %s\n" $SAMPLE
    exit
fi

# Check that the specified run number is non-negative
if [[ $RUN -lt 0 ]]; then 
    echo "Specified run number is negative"
    exit
fi

# Get number of points in sample file to determine number of cores and
# number of points to send to each core
NPOINTS=`head -n 1 $SAMPLE`
if [[ $NPOINTS -lt 100 ]]; then         # Use 4 cores for < 100 points
    NCORE=4
    NPER=1
elif [[ $NPOINTS -lt 10000 ]]; then     # Use 10 cores otherwise
    NCORE=10
    NPER=10
else
    NCORE=10
    NPER=1000
fi

# Get the directory and the base name for the input file, from which to  
# stitch together the output directory 
OUTDIR=`echo $INPUT | awk -F/ 'BEGIN {OFS=FS} {$NF=""; NF--; print}'`
RPATH=`echo $INPUT | awk -F/ '{ print $NF }'`
BFILEDIR=${OUTDIR}/bfiles_${RPATH}

# If the output directory already exists, then stitch together the command
# string according to three scenarios:
# 1) No existing runs: Start the zeroth run
# 2) At least one existing run and $RUN refers to a non-existent run:
#    Start a new run 
# 3) At least one existing run and $RUN refers to an existing run:
#    Re-do the existing run
if [[ -d $BFILEDIR ]]; then
    # Get the number of existing runs 
    RUNTOTAL=`ls -ald ${OUTDIR}/bfiles_${RPATH}/run* | wc -l`
    # If no runs were completed, start the zeroth run 
    if [[ $RUNTOTAL -eq 0 ]]; then
        CMD=""
        ZERORUN=1
    # If at least one run was completed and we want to start a new run
    elif [[ $RUN -ge $RUNTOTAL ]]; then
        RUN=$RUNTOTAL
        CMD="2\n1\n${RUN}\n0\n"
        NEWRUN=1
    # If at least one run was completed and we want to re-do an existing run
    elif [[ $RUN -lt $RUNTOTAL ]]; then
        # If more than 10 or 20 runs have been completed, then obtain the
        # adjusted value to include in the command string
        if [[ $RUNTOTAL -le 10 ]]; then
            RUN2=$RUN
        elif [[ $RUNTOTAL -gt 10 && $RUNTOTAL -lt 20 && $RUN -gt 1 && $RUN -lt 10 ]]; then
            RUN2=$((RUN+2))
        elif [[ $RUNTOTAL -gt 10 && $RUNTOTAL -lt 20 && $RUN -gt 9 ]]; then
            RUN2=$((RUN-10+2))
        fi
        CMD="2\n1\n${RUN2}\n0\n"
        OLDRUN=1
    fi
# If the output directory does not exist, start the zeroth run
else
    CMD=""
    ZERORUN=1
fi

# Specify number of cores and number of points sent to each core, and
# stifle Step 2 output by default
CMD+="99\n4\n5\n${NCORE}\n2\n"${NPER}"\n0\n6\n1\n1\n0\n"

# Specify location of Bertini and Step 2 executables 
if [[ $RUN_O1 -eq 0 ]]; then 
    CMD+="6\n3\n${BERTINI_O2}\n4\n${PARAMOTOPY_O2}\n0\n"
else
    CMD+="6\n3\n${BERTINI_O1}\n4\n${PARAMOTOPY_O1}\n0\n"
fi

# Specify further that each solution is sharpened to 25 digits by default
CMD+="1\n2\n3\nSHARPENONLY\n1\n1\n"
CMD+="3\nSHARPENDIGITS\n1\n25\n0\n0\n0\n"

# Stitch together the remaining commands for running Step 1, Step 2, and
# path failure resolution, followed by gathering data
if [[ $ZERORUN ]]; then
    CMD+="6\n7\n8\n1\n0\n2\n2\n0\n0"
elif [[ $NEWRUN ]]; then
    if [[ $RUN -lt 10 ]]; then
        CMD+="6\n7\n8\n1\n0\n2\n2\n"${RUN}"\n0\n0"
    elif [[ $RUN -gt 9 && $RUN -lt 20 ]]; then
        RUN2=$((RUN-10+2))
        CMD+="6\n7\n8\n1\n0\n2\n2\n"${RUN2}"\n0\n0"
    fi
elif [[ $OLDRUN ]]; then
    if [[ $RUN -lt 10 ]]; then
        CMD+="4\n3\n1\n6\n1\n7\n1\n8\n1\n0\n2\n2\n"${RUN}"\n0\n0"
    elif [[ $RUN -gt 9 && $RUN -lt 20 ]]; then
        RUN2=$((RUN-10+2))
        CMD+="4\n3\n1\n6\n1\n7\n1\n8\n1\n0\n2\n2\n"${RUN2}"\n0\n0"
    fi
fi

# Move to the output directory and run Paramotopy
cd $OUTDIR
echo -e "$CMD" | paramotopy $RPATH
