# Supplementary material for: Robustness and parameter geography in post-translational modification systems
Source: PLoS Comput Biol. 2020 May 4;16(5):e1007573. doi: 10.1371/journal.pcbi.1007573 (PMC7224580; doi:10.1371/journal.pcbi.1007573)
Supplement: S1 Code — A detailed description of each script in this collection is given in S1 Appendix. (GZ) [file pcbi.1007573.s002.tar.gz › S1_Code/getLinkSamples.m]

% -------------------------------------------------------
% Main function for generating linking samples.  
%
% Given an array of parameter points (<samples>) and an array of component
% indices to which the parameter points belong (<components>), getLinkSamples()
% generates a new set of parameter points on line segments between pairs of
% points in "large" and "small" components, so as to "link" the small components
% to each large component via a path of parameter points. 
% 
% Authors:
%     Benjamin Gyori and Kee-Myoung Nam, Department of Systems Biology,
%     Harvard Medical School
% Last updated:
%     9/29/2019
% -------------------------------------------------------
function newSamples = getLinkSamples(samples, components, dx, mincount,...
                                     nearcount, epsilon, verbose)
% GETLINKSAMPLES  Given an array of parameter points (<samples>) and an
%                 array of component indices to which the parameter points
%                 belong (<components>), generates a new set of parameter
%                 points on line segments between pairs of "approximately
%                 nearest-neighbor" points in "large" and "small" components.
%                 - A component is "large" if the number of parameter points
%                   in the component exceeds <mincount>, and "small" otherwise. 
%                 - Given a parameter point X in one component and a second
%                   component C, X and a point Y in C are deemed "approximate 
%                   nearest neighbors" if the distance between X and Y is 
%                   (1 + <epsilon>) times the distance between X and its true
%                   nearest neighbor in C. 
%
% Parameters
% ----------
% samples : (_A,_B)
%     Array of d-dimensional parameter samples.
% components : (_A,1)
%     Array of 1-based component labels. 
% dx : scalar
%     Distance parameter.
% mincount : scalar
%     The least number of points required for a component to be
%     considered "large."
% nearcount : scalar
%     The number of nearest neighbors to sample from large component
%     to each small component.
% epsilon : scalar
%     Approximation factor for ANN search.
% -------------------------------------------------------
    % Default values of <epsilon> and <nearcount> are 0.001 and 1, respectively
    if nargin < 7
        verbose = 0;
        if nargin < 6
            epsilon = 0.001;
            if nargin < 5
                nearcount = 1;
            end
        end
    end
   
    % Count number of points in each component 
    counts = zeros(1,max(components));
    for i = 1:size(samples,1)
        counts(components(i)) = counts(components(i)) + 1;
    end
    if nargin < 4    % If <mincount> is not given, take one less than the number of
                     % points in the largest component
        mincount = max(counts) - 1;
    end

    % Find the indices of components with size > mincount
    bigclusters = find(counts>=mincount);

    % Iterate over large components, setting up ANN objects for each
    for j=1:length(bigclusters)
        idx = (components == bigclusters(j));
        samples_big{j} = samples(idx,:);
        anno(j) = ann(samples_big{j}');
    end

    newSamples = zeros(0,size(samples,2));
    for j = 1:length(bigclusters)           % For each "large" component
        for i = find(counts < mincount)     % For each "small" component
            % Randomly choose a point from the ith small component
            if (numel(find(components == i)) == 1)
                idx1 = find(components == i);
            else
                idx1 = randsample(find(components == i), 1);
            end
            s1 = samples(idx1, :);
            % Find the approximate nearest neighbor (ANN) of <s1> in the large
            % component, using the previously defined ANN objects. The method
            % ksearch() is called as follows:
            %
            %     [idx,dst] = ksearch(anno, points, k, eps, [asm])
            %
            % where: <anno>   := ANN object handle
            %        <points> := set of points to be searched
            %                    (here, this corresponds to each of the small components)
            %        <k>      := number of approximate nearest neighbors
            %        <eps>    := approximation factor
            %        <idx>    := array of size (k, npoints); entry (i,j) is the index of 
            %                    ith NN in the largest component to jth point in <points>
            %        <dst>    := set of (squared) distances between each NN and the
            %                    corresponding point in <points>
            [idx, dst] = ksearch(anno(j), s1', nearcount, epsilon);
            % Iterate over the _nearcount_ nearest neighbors
            for k = 1:nearcount
                s2 = samples_big{j}(idx(k),:);    % Pick out the kth NN in jth large component
                ds = norm(s2 - s1);               % Euclidean distance between <s1> and <s2>
                % <s1> and <s2> are in different components, so should be more than <dx> apart
                if (ds <= dx)
                    idx2 = find(components == bigclusters(j));
                    idx2 = idx2(idx(k));
                    error(sprintf('Points %d and %d are in distinct components but are within dx',...
                                  idx1, idx2));
                end
                % Sample along the line segment between <s1> and <s2> in increments
                % just less than <dx>
                jump = dx * 0.98;
                vec = ((s2-s1) / norm(s2-s1)) * jump;
                interdst = jump;
                newpoint = s1;
                count = 0;
                while (interdst < ds)
                    newpoint = newpoint + vec;
                    newSamples(end+1,:) = newpoint;
                    interdst = interdst + jump;
                    count = count + 1;
                end
            end
            if (verbose && mod(i,1000) == 0)
                fprintf('... found linking points between LC%d and %d SCs\n', j, i);
            end
        end
        
        close(anno(j));
        anno(j) = [];
    end
    
end
