# Supplementary material for: Robustness and parameter geography in post-translational modification systems
Source: PLoS Comput Biol. 2020 May 4;16(5):e1007573. doi: 10.1371/journal.pcbi.1007573 (PMC7224580; doi:10.1371/journal.pcbi.1007573)
Supplement: S1 Code — A detailed description of each script in this collection is given in S1 Appendix. (GZ) [file pcbi.1007573.s002.tar.gz › S1_Code/reportConnectivityData.m]

% ---------------------------------------------------------
% Print properties of the connectivity graph stored in a .mat file. 
%
% Authors:
%     Kee-Myoung Nam, Department of Systems Biology, Harvard Medical School
% Last updated:
%     9/19/2019
% ---------------------------------------------------------
function reportConnectivityData(datafile)
% REPORTCONNECTIVITYDATA  Print properties of the connectivity graph
%                         stored in <datafile>. 
% 
% Parameters
% ----------
% datafile : string
%     Path to .mat file containing the connectivity graph. 
% ---------------------------------------------------------
% Load connectivity graph 
load(datafile);

% Print filename and value of dx
fprintf(sprintf('Data file: %s\n', datafile));
fprintf(sprintf('dx = %.2f\n', dx));

% Print number of points in sample
fprintf(sprintf('Number of points: %d\n', numel(components)));

% Print number of components
fprintf(sprintf('Number of components: %d\n', max(components)));

% Print size of largest component
maxcomp = mode(components);
maxsize = sum(components == maxcomp);
fprintf(sprintf('Size of largest component: %d\n', maxsize));

% Print size of second-largest component
othercomps = components(components ~= maxcomp);
max2comp = mode(othercomps);
max2size = sum(othercomps == max2comp);
fprintf(sprintf('Size of 2nd-largest component: %d\n', max2size));

% Print median size of all components
A = tabulate(components);
sizes = A(:,2);
mediansize = median(sizes);
fprintf(sprintf('Median size of components: %d\n', mediansize));

% Mean size of components
meansize = mean(sizes(sizes ~= max(sizes)));
fprintf(sprintf('Mean size of components except largest: %.2f\n', meansize));

% Number of singleton components
singletons = sum(sizes == 1);
fprintf(sprintf('Number of singleton components: %d\n', singletons));
