# Supplementary material for: Robustness and parameter geography in post-translational modification systems
Source: PLoS Comput Biol. 2020 May 4;16(5):e1007573. doi: 10.1371/journal.pcbi.1007573 (PMC7224580; doi:10.1371/journal.pcbi.1007573)
Supplement: S1 Code — A detailed description of each script in this collection is given in S1 Appendix. (GZ) [file pcbi.1007573.s002.tar.gz › S1_Code/count_bistable.py]

#!/usr/bin/env python3

"""
Counts the number of bistable points in a posreal counts file. Here, 
"bistability" is equivalent to "tri-stationarity" (having three posreal
solutions). All parameter points are assumed to be either bistable or 
monostable (one posreal solution); encountering any parameter point with
an alternative number of posreal solutions raises an Exception.  

For usage information, run

  $ ./count_bistable.py --help

Authors:
    Kee-Myoung Nam, Department of Systems Biology, Harvard Medical School
Last updated:
    9/29/2019
"""

import argparse
import shutil
from io import StringIO

#################################################
def count_bistable(infiles, outfile):
    """
    Given a list of posreal counts files (<infiles>), iterate over the files 
    and write all points with 3 posreal solutions to an output file (<outfile>).

    Parameters
    ----------
    infiles : list of strings
        A list of paths to posreal counts files.
    outfile : string
        Path to output file to which the bistable points are written.

    Returns
    -------
    None
    """
    # -------------------------------------------
    def count_bistable_per_file(infile):
        """
        Count bistable points for a single posreal counts file.

        Parameters
        ----------
        infile : string
            Path to posreal counts file.

        Returns
        -------
        output : string
            String containing the bistable parameter points. 
        """
        count = 0
        total = 0
        output = ''

        with open(infile) as f:
            for line in f:
                split = line.split()
                # If bistable, increment count and get parameter point
                if split[-1] == '3':
                    count += 1
                    output += ' '.join(split[:-1]) + '\n'
                # If neither monostable nor bistable, raise an Exception
                elif split[-1] != '1':
                    raise Exception('Parameter point does not have 1 or 3 posreal solutions')
                total += 1

        print('Number of bistable points: {} / {}'.format(count, total))
        return output

    # -------------------------------------------
    outbuff = StringIO()

    # Count bistable points in each posreal counts file 
    for infile in infiles:
        output = count_bistable_per_file(infile)
        outbuff.write(output)

    # Write bistable points to file
    with open(outfile, 'w') as f:
        outbuff.seek(0)
        shutil.copyfileobj(outbuff, f)
    
#################################################
def main():
    parser = argparse.ArgumentParser(description='Counts bistable points.')
    parser.add_argument(
        '-i', '--in', nargs='*', required=True, 
        help='Input posreal counts files'
    )
    parser.add_argument(
        '-o', '--out', required=True,
        help='Output file for bistable points'
    )
    args = vars(parser.parse_args())
    infiles = args['in']
    outfile = args['out']
    count_bistable(infiles, outfile)

#################################################
if __name__ == '__main__':
    main()
