# Supplementary material for: Robustness and parameter geography in post-translational modification systems
Source: PLoS Comput Biol. 2020 May 4;16(5):e1007573. doi: 10.1371/journal.pcbi.1007573 (PMC7224580; doi:10.1371/journal.pcbi.1007573)
Supplement: S1 Code — A detailed description of each script in this collection is given in S1 Appendix. (GZ) [file pcbi.1007573.s002.tar.gz › S1_Code/gather_paramotopy_data.py]

#!/usr/bin/env python3

"""
Collects nonsingular and singular solutions data from a given Paramotopy
run, to produce three files:

1) A text file ("posreal counts file") in which each line contains a
   parameter point and the number of positive real solutions at the
   point, as:

       <param1> <param2> ... <paramD> <nsols>

2) A Paramotopy sample file ("re-run sample file") containing points
   that do not possess the generic solution structure (i.e., possesses
   a zero, ambiguous, infinite, insufficiently precise, or singular
   solution).

3) A text-based file containing histograms for the real and imaginary
   parts of each variable.

This script should only be used in situations where the generic solution
structure of the system is known to consist of a fixed number of isolated
nonzero nonsingular solutions, and where Paramotopy is expected to output
only those nonsingular solutions.

To see usage information, run:

  $ ./gather_paramotopy_data.py --help

Authors:
    Kee-Myoung Nam, Department of Systems Biology, Harvard Medical School
Last updated:
    9/29/2019
"""

from io import StringIO
from collections import defaultdict
import shutil
import os
import argparse
import sys
import numpy as np
import matplotlib
matplotlib.use('Agg')
import matplotlib.pyplot as plt
from matplotlib.colors import LogNorm
plt.rc('font', family='Helvetica')

MINEXP = -30      # Minimum exponent (for solution statistics)
MAXEXP = 20       # Maximum exponent (for solution statistics)

##############################################
def tidy_parameter_point(point, prec):
    """
    'Tidies' the parameter point as rounded strings to the desired
    number of significant figures.

    Parameters
    ----------
    point : list of strings
        A list of parameter coordinates as strings.
    prec : int
        Number of significant figures to which each parameter value
        is to be specified.

    Returns
    -------
    list 
        List of strings containing the tidied parameter values. 
    """
    return [
        '{:.{prec}g}'.format(float(x), prec=prec)
        if float(x) != 0 else '0' for x in point
    ]

##############################################
def parse_solutions(nonsingular, npaths, singular=None, nvars=None,
                    variables=None, zero_maxthr=1e-10, zero_minthr=1e-10,
                    inf_thr=1e+10, prec=10, nexp_posreal=None, digits=None,
                    outfiles=None, verbose=False):
    """
    Parses the nonsingular and singular solutions files.

    Each solution (nonsingular and singular) for each parameter point
    is classified as zero, nonzero, or infinite; real, complex, or 
    ambiguous; and sufficiently or insufficiently precise, based on 
    a series of thresholds, `zero_maxthr`, `zero_minthr`, 
    `inf_thr`, and `digits`. 
 
    A numerical value, x, is considered to be:
        - *infinite* if x > `inf_thr`;
        - *nonzero finite* if `zero_maxthr` < x < `inf_thr`;
        - *ambiguous* if `zero_minthr` < x < `zero_maxthr`
        - *zero* if x < `zero_minthr`. 
    If `zero_maxthr` and `zero_minthr` are identical, then all values
    are either zero or nonzero.

    These criteria are used to distinguish between *real* solutions 
    (imaginary parts all unambiguously zero), *ambiguous* solutions 
    (at least one variable with ambiguous imaginary part), and
    *complex* solutions (at least one variable with unambiguously 
    nonzero imaginary part).

    Each solution is also determined to be either sufficiently 
    or insufficiently precise, based on whether the number of digits
    to which each solution coordinate is specified exceeds `digits`.

    This function produces three output files (given that their paths 
    are specified):
        - Each parameter point is written to a *posreal counts file*
          with the number of associated posreal solutions. 
        - Any parameter point with an infinite, ambiguous, zero, 
          singular, or insufficiently precise solution is written
          to a *Paramotopy re-run sample file*. 
        - 2D logarithmic-scale histograms of the absolute values of
          the real and imaginary parts of each solution coordinate
          are written to a *statistics file*. 

    Parameters
    ----------
    nonsingular : string
        Path to nonsingular solutions file. Raises FileNotFoundError if
        file does not exist.
    npaths : int
        Number of nonsingular solutions at a generic parameter point.
    singular : string
        Path to singular solutions file; may be None, in which case
        singular solutions are not parsed. Raises FileNotFoundError if
        specified but file does not exist.
    nvars : int
        Number of variables in the polynomial system. Must be specified
        if `variables` is None.
    variables : list
        List of variable names. Must be specified if `nvars` is None.
    zero_maxthr : float
        Maximum threshold for distinguishing between zero and nonzero values. 
    zero_minthr : float
        Minimum threshold for distinguishing between zero and nonzero values.
    inf_thr : float
        Threshold for distinguishing between finite and infinite values.
    prec : int
        Number of significant figures to which each parameter value
        is to be specified.
    nexp_posreal : list
        List of 'expected' posreal solution numbers for each parameter
        point; may be None.
    digits : int
        Approximate number of digits (+/- 5 digits) to which each solution
        should be specified.
    verbose : bool
        If True, print intermediate output for points with various problems.

    Returns 
    -------
    None
    """
    # Check that the given solution files exist
    if not os.path.exists(nonsingular):
        raise FileNotFoundError(
            'Specified nonsingular solutions file does not exist'
        )
    if singular is not None and not os.path.exists(singular):
        raise FileNotFoundError(
            'Specified singular solutions file does not exist'
        )

    # Specify variable names or nvars, whichever was not specified
    if variables is None:
        variables = ['x{}'.format(i) for i in range(1, nvars+1)]
    else:
        nvars = len(variables)

    posreal_buffer = StringIO()    # Buffer to write posreal solution numbers
    stats_buffer = StringIO()      # Buffer to write statistics
    retest_buffer = StringIO()     # Buffer to write re-run sample points

    retest_points = set()                # Set of re-run sample points
    posreal_counts = defaultdict(int)    # Histogram of posreal solution numbers

    inf_count = 0          # Number of points with infinite solutions 
    zero_count = 0         # Number of points with zero solutions 
    ambig_count = 0        # Number of points with ambiguous solutions
    ngp_count = 0          # Number of points with nongeneric number of paths
    imprec_count = 0       # Number of points with insufficiently sharpened solutions
    nretest = 0            # Re-run sample size

    # Store solution magnitude statistics in two dictionaries of
    # 2D numpy.ndarrays, one for storing solution magnitudes for
    # solutions with positive real part, and another for storing
    # solution magnitudes for solutions with negative real part
    dim = MAXEXP - MINEXP + 2
    pos_stats = {x: np.zeros((dim, dim), dtype=np.int64) for x in variables}
    neg_stats = {x: np.zeros((dim, dim), dtype=np.int64) for x in variables}

    # Now, read nonsingular solutions file
    with open(nonsingular) as f:
        # Get parameter names
        parameters = next(f).split()
    
        idx = 0        # Index of point being parsed
        data = []      # Data of present point being parsed

        # A typical Paramotopy nonsingular solutions file is formatted as follows
        # (assume M solutions, D parameters, N variables):
        # 
        # <INDEX>
        # <param1> <param2> <param3> ... <paramD>
        # <nsolutions>
        #
        # <sol1_var1_real> <sol1_var1_imag>
        # <sol1_var2_real> <sol1_var2_imag>
        # ...
        # <sol1_varN_real> <sol1_varN_imag>
        # 
        # <sol2_var1_real> <sol2_var1_imag>
        # <sol2_var2_real> <sol2_var2_imag>
        # ...
        # <sol2_varN_real> <sol2_varN_imag>
        #
        # ...
        # 
        # <solM_var1_real> <solM_var1_imag>
        # <solM_var2_real> <solM_var2_imag>
        # ...
        # <solM_varN_real> <solM_varN_imag>
        #
        # <INDEX+1>
        # ...
        #
        for line in f:
            # Iterate through lines until we find the next parameter point
            # (i.e., the line containing idx + 1)
            split = line.split()
            if len(split) == 1 and int(split[0]) == idx + 1 and len(data) >= 3:
                # Having located the next parameter point, process solutions
                # for present parameter point
                (
                    posreal_str,
                    retest_str,
                    nposreal,
                    inf_found,
                    zero_found,
                    ambig_found,
                    ngp_found,
                    imprec_found
                ) = process_posreal_solutions(
                    data,
                    variables,
                    npaths,
                    pos_stats,
                    neg_stats,
                    zero_maxthr,
                    zero_minthr,
                    inf_thr,
                    prec,
                    nexp_posreal=nexp_posreal,
                    digits=digits
                )

                # Write the point and the number of posreal solutions to buffer
                posreal_buffer.write(posreal_str)

                # Update re-run sample points 
                if retest_str != '' and retest_str not in retest_points:
                    retest_buffer.write(retest_str)
                    retest_points.add(retest_str)
                    nretest += 1

                # Update tally of points with given number of posreal solutions
                posreal_counts[nposreal] += 1

                # Update tallies of solution classes
                inf_count += inf_found
                zero_count += zero_found
                ambig_count += ambig_found
                ngp_count += ngp_found
                imprec_count += imprec_found

                # Collect coordinates of first point to print to stdout
                if idx == 0:
                    first_point = ' '.join(data[1])

                # Print additional information to stdout if verbose 
                if verbose:
                    if inf_found:
                        print(
                            'Point {}: Infinite nonsingular solution found'.format(idx)
                        )
                    if zero_found:
                        print(
                            'Point {}: Zero nonsingular solution found'.format(idx)
                        )
                    if ambig_found:
                        print(
                            'Point {}: Nonsingular solution with ambiguous imaginary '
                            'part found'.format(idx)
                       )
                    if ngp_found:
                        print(
                            'Point {}: Point with non-generic number of nonsingular '
                            'solutions found'.format(idx)
                        )
                    if imprec_found:
                        print(
                            'Point {}: Insufficiently sharpened nonsingular solution '
                            'found'.format(idx)
                        )

                # Reset data (with present line) and increment idx
                data = []
                idx += 1

            # Collect data, regardless of whether solutions were processed
            if len(split) > 0:
                data.append(split)

        # Process solutions for the last parameter point
        (
            posreal_str,
            retest_str,
            nposreal,
            inf_found,
            zero_found,
            ambig_found,
            ngp_found,
            imprec_found
        ) = process_posreal_solutions(
            data,
            variables,
            npaths,
            pos_stats,
            neg_stats,
            zero_maxthr,
            zero_minthr,
            inf_thr,
            prec,
            nexp_posreal=nexp_posreal,
            digits=digits
        )
        
        # Write the point and the number of posreal solutions to buffer
        posreal_buffer.write(posreal_str)

        # Update re-run sample points 
        if retest_str != '' and retest_str not in retest_points:
            retest_buffer.write(retest_str)
            retest_points.add(retest_str)
            nretest += 1
        
        # Update tally of points with given number of posreal solutions
        posreal_counts[nposreal] += 1

        # Update tallies of solution classes
        inf_count += inf_found
        zero_count += zero_found
        ambig_count += ambig_found
        ngp_count += ngp_found
        imprec_count += imprec_found
        
        # Collect coordinates of first point to print to stdout
        if idx == 0:
            first_point = ' '.join(data[1])
        
        # Print additional information to stdout if verbose 
        if verbose:
            if inf_found:
                print('Point {}: Infinite nonsingular solution found'.format(idx))
            if zero_found:
                print('Point {}: Zero nonsingular solution found'.format(idx))
            if ambig_found:
                print(
                    'Point {}: Nonsingular solution with ambiguous imaginary '
                    'part found'.format(idx)
                )
            if ngp_found:
                print(
                    'Point {}: Point with non-generic number of nonsingular '
                    'solutions found'.format(idx)
                )
            if imprec_found:
                print(
                    'Point {}: Insufficiently sharpened nonsingular solution '
                    'found'.format(idx)
                )

    # Determine number of multistable points and assorted summary statistics
    stats_buffer.write('Number of parameter points tested: {}\n'.format(idx+1))
    stats_buffer.write('Sample starting with:\n{}\n'.format(first_point))
    stats_buffer.write(
        'Number of multistable points found: {}\n'.format(
            sum(posreal_counts[n] for n in posreal_counts if n > 1)
        )
    )
    for i in sorted(posreal_counts):
        stats_buffer.write(
            'Number of points with {} steady-states: {}\n'.format(
                 i, posreal_counts[i]
        )
    )
    stats_buffer.write(
        'Number of points with non-generic number of paths: '
        '{}\n'.format(ngp_count)
    )
    stats_buffer.write(
        'Number of points with infinite nonsingular solution: '
        '{}\n'.format(inf_count)
    )
    stats_buffer.write(
        'Number of points with zero nonsingular solution: '
        '{}\n'.format(zero_count)
    )
    stats_buffer.write(
        'Number of points with ambiguous nonsingular solution: '
        '{}\n'.format(ambig_count)
    )
    stats_buffer.write(
        'Number of points with insufficiently sharpened solutions: '
        '{}\n'.format(imprec_count)
    )

    # Now, read singular solutions file (if given)
    if singular is not None:
        with open(singular) as f:
            singular_count = 0      # Number of points with singular solutions
            next(f)                 # Read (and discard) parameter names
            idx = 0                 # Index of point being parsed
            data = []               # Data of point being parsed

            for line in f:
                # Iterate through lines until we find the next parameter point
                # (i.e., the line containing idx + 1)
                split = line.split()
                if len(split) == 1 and int(split[0]) == idx + 1 and len(data) >= 3:
                    # Having located the next parameter point, process solutions
                    # for present parameter point
                    retest_str, singular = process_singular_solutions(data, prec)

                    # Update re-run sample points 
                    if retest_str != '' and retest_str not in retest_points:
                        retest_buffer.write(retest_str)
                        retest_points.add(retest_str)
                        nretest += 1

                    # Update tally of points with singular solutions
                    singular_count += singular

                    # Reset data and increment idx
                    data = []
                    idx += 1

                # Collect data regardless of whether solutions were processed
                if len(split) > 0:
                    data.append(split)

            # Process solutions for the last parameter point  
            retest_str, singular = process_singular_solutions(data, prec)

            # Update re-run sample points 
            if retest_str != '' and retest_str not in retest_points:
                retest_buffer.write(retest_str)
                retest_points.add(retest_str)
                nretest += 1

            # Update tally of points with singular solutions
            singular_count += singular

        stats_buffer.write(
            'Number of points with singular solutions: '
            '{}\n'.format(singular_count)
        )

    # Print summary statistics to stdout
    print(stats_buffer.getvalue())

    # Prepare to write output files 
    if outfiles is None:
        nsolfile = retestfile = statsfile = None
    elif isinstance(outfiles, tuple) and len(outfiles) == 3:
        nsolfile, retestfile, statsfile = outfiles
    else:
        raise ValueError('Output files incorrectly specified')
    
    # Write posreal solution numbers to file
    if nsolfile is not None:
        with open(nsolfile, 'w') as f:
            posreal_buffer.seek(0)
            shutil.copyfileobj(posreal_buffer, f)

    # Write re-run sample points to file, if desired
    if retestfile is not None:
        with open(retestfile, 'w') as f:
            f.write('{}\n'.format(nretest))
            retest_buffer.seek(0)
            shutil.copyfileobj(retest_buffer, f)

    # Write solution statistics to file and plot magnitude heatmaps,
    # if desired
    if statsfile is not None:
        stats_buffer.write('\nSolution statistics:\n')

        # Write a separate heatmap for each variable
        for x in variables:
            stats_buffer.write('VARIABLE {}\n'.format(x))

            # For each pair of exponents for the real (imaginary)
            # parts of positive and negative solutions, write a line
            # for the corresponding bins in the two heatmaps
            for i, a in enumerate(range(MINEXP-1, MAXEXP+1)):
                for j, b in enumerate(range(MINEXP-1, MAXEXP+1)):
                    out_str = ''
                    # Endpoints of logarithmic interval for all positive 
                    # solution magnitudes (over all variables) 
                    if a == MINEXP - 1:
                        out_str += '-Inf\t1e{}\t'.format(MINEXP)
                    elif a == MAXEXP:
                        out_str += '1e{}\tInf\t'.format(MAXEXP)
                    else:
                        out_str += '1e{}\t1e{}\t'.format(a, a+1)
                    # Endpoints of logarithmic interval for all negative
                    # solution magnitudes (over all variables)
                    if b == MINEXP - 1:
                        out_str += '-Inf\t1e{}\t'.format(MINEXP)
                    elif b == MAXEXP:
                        out_str += '1e{}\tInf\t'.format(MAXEXP)
                    else:
                        out_str += '1e{}\t1e{}\t'.format(b, b+1)
                    out_str += '({0:d},{1:d})\n'.format(
                        pos_stats[x][i,j], neg_stats[x][i,j]
                    )
                    stats_buffer.write(out_str)

        # Write the statistics to file ... 
        with open(statsfile, 'w') as f:
            stats_buffer.seek(0)
            shutil.copyfileobj(stats_buffer, f)

        # ... and plot them 
        outpdf = statsfile + '.pdf'
        plot_magnitude_heatmaps(pos_stats, neg_stats, outpdf)

##############################################
def process_posreal_solutions(data, variables, npaths, pos_stats,
                              neg_stats, zero_maxthr, zero_minthr,
                              inf_thr, prec, nexp_posreal=None,
                              digits=None):
    """
    Count all zero, ambiguous, infinite, insufficiently precise,
    nonzero finite, and nonzero posreal solutions for each parameter
    point.

    Each solution (nonsingular and singular) for each parameter point
    is classified as zero, nonzero, or infinite; real, complex, or 
    ambiguous; and sufficiently or insufficiently precise, based on 
    a series of thresholds, `zero_maxthr`, `zero_minthr`, 
    `inf_thr`, and `digits`. 
 
    A numerical value, x, is considered to be:
        - *infinite* if x > `inf_thr`;
        - *nonzero finite* if `zero_maxthr` < x < `inf_thr`;
        - *ambiguous* if `zero_minthr` < x < `zero_maxthr`
        - *zero* if x < `zero_minthr`. 
    If `zero_maxthr` and `zero_minthr` are identical, then all values
    are either zero or nonzero.

    These criteria are used to distinguish between *real* solutions 
    (imaginary parts all unambiguously zero), *ambiguous* solutions 
    (at least one variable with ambiguous imaginary part), and
    *complex* solutions (at least one variable with unambiguously 
    nonzero imaginary part).

    Each solution is also determined to be either sufficiently 
    or insufficiently precise, based on whether the number of digits
    to which each solution coordinate is specified exceeds `digits`.

    Parameters
    ----------
    data : list
        List of split lines in nonsingular solutions file corresponding 
        to a single parameter point and solution set.
        - data[0] is the index of the parameter point. 
        - data[1] is the parameter point itself, as specified in
          the solutions file.
        - data[2] is the number of nonsingular solutions in the
          given set.
        - data[3:] enumerates the nonsingular solutions.
    variables : list
        List of variable names. 
    npaths : int
        Generic number of nonsingular solutions at a parameter point. 
    pos_stats : dict
        Dictionary of solution magnitudes for coordinates with positive
        real or imaginary values. See `parse_solutions()` for details. 
    neg_stats : dict
        Dictionary of solution magntidues for coordinates with negative
        real or imaginary values. See `parse_solutions()` for details.
    zero_maxthr : float
        Maximum threshold for distinguishing between zero and nonzero values.
    zero_minthr : float
        Minimum threshold for distinguishing between zero and nonzero values.
    inf_thr : float
        Threshold for distinguishing between finite and infinite values.
    prec : int
        Number of significant figures to which each parameter value
        is to be specified.
    nexp_posreal : list
        List of 'expected' posreal solution numbers for any given parameter
        point.
    digits : int
        Approximate number of digits (+/- 5 digits) to which each solution
        should be specified.

    Returns
    -------
    posreal_str : string
        Space-delimited string with each parameter value (specified to 
        `prec` number of significant figures) and an integer indicating
        the number of posreal solutions at this point. 
    retest_str : string
        Either a space-delimited string with each parameter value (if 
        the point exhibits an infinite, ambiguous, zero, or insufficiently
        precise solution, or a non-generic number of solutions) or the
        empty string (otherwise).
    nposreal : int
        Number of posreal solutions. 
    inf_found : bool
        Whether the parameter point exhibits an infinite solution.
    zero_found : bool
        Whether the parameter point exhibits a zero solution. 
    ambig_found : bool
        Whether the parameter point exhibits an ambiguous solution.
    ngp_found : bool
        Whether the parameter point exhibits a non-generic number of 
        solutions. 
    imprec_found : bool
        Whether the parameter point exhibits an insufficiently precise
        solution. 
    """
    # Extract parameter values from data
    params = tidy_parameter_point(data[1], prec)
    posreal_str = ' '.join([x for i, x in enumerate(params) if i % 2 == 0])
    retest_str = ''

    # Extract roots
    roots = data[3:]

    # Initialize counts of posreal, infinite and zero solutions
    nposreal = 0
    inf_found = zero_found = ambig_found = ngp_found = imprec_found = False

    # Check that the roots were correctly specified (each root consists of
    # one real-imaginary pair per variable)
    nvars = len(variables)
    nroots = len(roots) / nvars
    if not nroots.is_integer():
        raise ValueError(
            'Number of variables does not match number of coordinates per root'
        )
    nroots = int(nroots)

    # For each root, run through a series of checks to categorize the root
    # as posreal, infinite, zero, singular, etc.
    for i in range(nroots):
        root = roots[nvars*i:nvars*(i+1)]    # Get the i-th root

        # A root is *infinite* if any of its coordinates have a real or 
        # imaginary part exceeding inf_thr
        large = any(
            abs(float(root[j][0])) > inf_thr or
            abs(float(root[j][1])) > inf_thr for j in range(nvars)
        )
        if large:
            inf_found = True
            retest_str = ' '.join(params) + '\n'

        # A root is *zero* if any of its coordinates have real and imaginary
        # parts both less than zero_maxthr (here, we also count solutions with
        # coordinates whose real and imaginary parts are ambiguous)
        zero = any(
            abs(float(root[j][0])) < zero_maxthr and
            abs(float(root[j][1])) < zero_maxthr for j in range(nvars)
        )
        if zero:
            zero_found = True
            retest_str = ' '.join(params) + '\n'

        # A root is *ambiguous* if any of its coordinates have an imaginary
        # part whose value falls between zero_minthr and zero_maxthr
        if zero_minthr < zero_maxthr:
            ambig = any(
                zero_minthr <= abs(float(root[j][1])) < zero_maxthr
                for j in range(nvars)
            )
            if ambig:
                ambig_found = True
                retest_str = ' '.join(params) + '\n'

        # A root is *insufficiently precise* if not specified to the required
        # number of digits
        if digits is not None:
            ndigits = (
                len(root[j][k].split('e')[0].split('.')[1])
                for j in range(nvars) for k in range(2)
            )
            imprec = any(x < digits for x in ndigits)
            if imprec:
                imprec_found = True
                retest_str = ' '.join(params) + '\n'

        # A root is *real* if all of its coordinates have imaginary part less 
        # than zero_minthr (here, we do NOT count solutions with ambiguous 
        # real or imaginary part)
        real = all(
            abs(float(root[j][1])) < zero_minthr for j in range(nvars)
        )
        if real:
            # Extract real parts of root coordinates, and check for positivity
            positive = all(0. < float(root[j][0]) <= 1. for j in range(nvars))
            if positive:
                nposreal += 1

        # Add root information to pos_stats or neg_stats
        positive = all(float(root[j][0]) > 0. for j in range(nvars))

        for j, x in enumerate(variables):
            # Get exponents of real and imaginary parts
            re_exp, im_exp = (
                -np.inf if float(root[j][0]) == 0. else np.log10(abs(float(root[j][0]))),
                -np.inf if float(root[j][1]) == 0. else np.log10(abs(float(root[j][1])))
            )

            # Place in first bin [-np.inf, MINEXP] if less than MINEXP
            if re_exp < MINEXP:
                re_bin = 0
            # Place in last bin [MAXEXP, np.inf] if greater than MAXEXP
            elif re_exp > MAXEXP:
                re_bin = MAXEXP - MINEXP + 1
            # Otherwise, place in appropriate bin
            else: 
                re_bin = int(np.floor(re_exp)) - MINEXP + 1

            # Place in first bin [-np.inf, MINEXP] if less than MINEXP
            if im_exp < MINEXP:
                im_bin = 0
            # Place in last bin [MAXEXP, np.inf] if greater than MAXEXP
            elif im_exp > MAXEXP:
                im_bin = MAXEXP - MINEXP + 1
            # Otherwise, place in appropriate bin
            else:
                im_bin = int(np.floor(im_exp)) - MINEXP + 1

            # If all real parts are positive, add to pos_stats; otherwise,
            # add to neg_stats
            if positive:
                pos_stats[x][re_bin,im_bin] += 1
            else:
                neg_stats[x][re_bin,im_bin] += 1

    # If expected number(s) of posreal solutions were given, compare
    # with the number of posreal solutions for this point
    if nexp_posreal is not None and nposreal not in nexp_posreal:
        retest_str = ' '.join(params) + '\n'

    # Check that the number of roots is as expected (no missing paths)
    if nroots != npaths:
        ngp_found = True
        retest_str = ' '.join(params) + '\n'

    # Update output string with number of posreal solutions
    posreal_str += ' {}\n'.format(nposreal)

    return (
        posreal_str, retest_str, nposreal, inf_found, zero_found,
        ambig_found, ngp_found, imprec_found
    )

##############################################
def process_singular_solutions(data, prec): 
    """
    Determine whether a parameter point exhibits a singular solution.

    Parameters
    ----------
    data : list
        List of split lines in singular solutions file corresponding 
        to a single parameter point and solution set.
        - data[0] is the index of the parameter point. 
        - data[1] is the parameter point itself, as specified in
          the solutions file.
        - data[2] is the number of singular solutions in the given set.
        - data[3:] enumerates the singular solutions.
    prec : int
        Number of significant figures to which each parameter value
        is to be specified.

    Returns
    -------
    retest_str : string
        Either a space-delimited string with each parameter value (if 
        the point exhibits a singular solution) or the empty string
        (otherwise).
    singular : int
        1 if the parameter point exhibits a singular solution; 0 otherwise.
    """
    # Extract parameter point from data
    params = tidy_parameter_point(data[1], prec)
    retest_str = ''

    # Simply check that there are no singular solutions (no need to actually
    # look at the solutions themselves)
    if int(data[2][0]) > 0:
        retest_str = ' '.join(params) + '\n'
        singular = 1
    else:
        singular = 0

    return retest_str, singular

##############################################
def plot_magnitude_heatmaps(pos_stats, neg_stats, outpdf):
    """
    Plot heatmaps of the solution magnitudes of the real and imaginary
    parts, over all positive solutions and negative solutions. 

    Parameters
    ----------
    pos_stats : dict
        Dictionary of solution magnitudes for coordinates with positive
        real or imaginary values. See `parse_solutions()` for details. 
    neg_stats : dict
        Dictionary of solution magntidues for coordinates with negative
        real or imaginary values. See `parse_solutions()` for details.
    outpdf : string
        Path to output PDF file.

    Returns
    -------
    None
    """
    variables = sorted(pos_stats)     # Variable names
    nvars = len(variables)

    # Initialize plots in a grid with `nvars` rows and two columns
    fig, axes = plt.subplots(nvars, 2, figsize=(14,12))

    for i, x in enumerate(variables):
        # Plot real/imaginary part magnitudes over all roots with
        # positive real parts. NOTE: Below call to np.log10() will
        # likely raise a RuntimeWarning due to zeros
        cax = axes[i,0].imshow(np.log10(pos_stats[x]), cmap='Blues')
        # Plot colorbar with logarithmic tick labels
        cbar = plt.colorbar(cax, ax=axes[i,0])
        cbar.ax.set_yticklabels(
            ['$10^{%s}$' % y.get_text() for y in cbar.ax.get_yticklabels()]
        )

        # Re-position axes ticks so that each tick marks one of the
        # two endpoints of a bin
        xticks = [j + 0.5 for j in axes[i,0].get_xticks()]
        yticks = [j + 0.5 for j in axes[i,0].get_yticks()]
        axes[i,0].set_xticks(xticks)
        axes[i,0].set_yticks(yticks)

        # Configure axes limits so that the histogram occupies the
        # entire plot
        axes[i,0].set_xlim([-0.5, MAXEXP - MINEXP + 1.5])
        axes[i,0].set_ylim([-0.5, MAXEXP - MINEXP + 1.5])

        # Relabel axes ticks using exponents        
        xticklabels = [str(int(MINEXP+j-0.5)) for j in axes[i,0].get_xticks()]
        yticklabels = [str(int(MINEXP+j-0.5)) for j in axes[i,0].get_yticks()]
        axes[i,0].set_xticklabels(xticklabels)
        axes[i,0].set_yticklabels(yticklabels)

        # Label both axes 
        axes[i,0].set_xlabel('$\log{(imag(%s))}$' % x)
        axes[i,0].set_ylabel('$\log{(real(%s))}$' % x)

        # Do the same with all roots with at least one negative real part
        cax = axes[i,1].imshow(np.log10(neg_stats[x]), cmap='Blues')
        cbar = plt.colorbar(cax, ax=axes[i,1]) 
        cbar.ax.set_yticklabels([
            '$10^{%s}$' % y.get_text() for y in cbar.ax.get_yticklabels()
        ])

        # Reposition axes ticks so that each tick marks one of the
        # two endpoints of a bin
        xticks = [j + 0.5 for j in axes[i,1].get_xticks()]
        yticks = [j + 0.5 for j in axes[i,1].get_yticks()]
        axes[i,1].set_xticks(xticks)
        axes[i,1].set_yticks(yticks)

        # Configure axes limits so that the histogram occupies the
        # entire plot
        axes[i,1].set_xlim([-0.5, MAXEXP - MINEXP + 1.5])
        axes[i,1].set_ylim([-0.5, MAXEXP - MINEXP + 1.5])

        # Relabel axes ticks using exponents        
        xticklabels = [str(int(MINEXP+j-0.5)) for j in axes[i,1].get_xticks()]
        yticklabels = [str(int(MINEXP+j-0.5)) for j in axes[i,1].get_yticks()]
        axes[i,1].set_xticklabels(xticklabels)
        axes[i,1].set_yticklabels(yticklabels)

        # Label both axes 
        axes[i,1].set_xlabel('$\log{(imag(%s))}$' % x)
        axes[i,1].set_ylabel('$\log{(real(%s))}$' % x)

    # Save figure to file
    plt.savefig(outpdf)

##############################################
def main():
    """
    Parse input arguments and run `parse_solutions()` on the desired
    nonsingular and singular solutions files. 
    """
    # Define input arguments 
    arguments = {
        ('-n', '--nonsing'): {
            'required': True,
            'help': 'Path to nonsingular solutions file'
        },
        ('-s', '--sing'): {
            'required': False, 
            'default': None,
            'help': 'Path to singular solutions file'
        },
        ('-nv', '--nvars'): {
            'type': int,
            'required': False, 
            'help': 'Number of variables'
        },
        ('-np', '--npaths'): {
            'type': int,
            'required': True,
            'help': 'Generic number of solutions expected at a parameter point'
        },
        ('--variables',): {
            'type': str,
            'required': False,
            'nargs': '*',
            'help': 'List of variable names'
        },
        ('-p', '--prec'): {
            'type': int,
            'required': True,
            'help': 'Precision of each parameter value'
        },
        ('-d', '--digits_sharpen'): {
            'type': int,
            'required': True,
            'help': 'Number of digits to which solutions should be sharpened'
        },
        ('-nx', '--nexp_posreal'): {
            'type': int,
            'required': False,
            'nargs': '*',
            'help': 'Numbers of expected positive real nonsingular solutions'
        },
        ('-op', '--posreal'): {
            'required': False,
            'default': None,
            'help': 'Path to output file with numbers of posreal solutions'
        },
        ('-or', '--retest'): {
            'required': False,
            'default': None,
            'help': 'Path to re-run sample file with parameter points to be retested'
        },
        ('-os', '--stats'): {
            'required': False,
            'default': None,
            'help': 'Path to output file with solutions statistics'
        },
        ('-zmax', '--zero_max'): {
            'type': float,
            'required': True,
            'help': 'Maximum zero threshold'
        },
        ('-zmin', '--zero_min'): {
            'type': float,
            'required': True,
            'help': 'Minimum zero threshold'
        },
        ('-in', '--inf'): {
            'type': float,
            'required': True,
            'help': 'Infinity threshold'
        },
        ('--verbose',): {
            'required': False,
            'action': 'store_true', 
            'help': 'Print intermediate output'
        }
    }

    # Parse and assign input arguments 
    parser = argparse.ArgumentParser(
        description='Parse Paramotopy output data to count posreal solutions.'
    )
    for args in arguments:
        parser.add_argument(*args, **arguments[args])
    args = vars(parser.parse_args())
    nonsingular  = args['nonsing']
    singular     = args['sing']
    nvars        = args['nvars']
    variables    = args['variables']
    npaths       = args['npaths']
    prec         = args['prec']
    digits       = args['digits_sharpen']
    nexp_posreal = args['nexp_posreal']
    outfiles     = (args['posreal'], args['retest'], args['stats'])
    zero_maxthr  = args['zero_max']
    zero_minthr  = args['zero_min']
    inf_thr      = args['inf']
    verbose      = args['verbose']

    # Check that zero min/max thresholds were correctly specified
    if zero_maxthr < zero_minthr:
        raise ValueError('Zero thresholds are inconsistent')
    # Check that either nvars or variables were specified
    if nvars is None and variables is None:
        raise ValueError('Either <nvars> or <variables> must be specified')

    # Print intro screen
    print('\n--- GATHERING PARAMOTOPY DATA ---')
    print('Nonsingular solutions file: {}'.format(nonsingular))
    print('Singular solutions file: {}\n'.format(singular))
    print('Precision: {} s.f.'.format(prec))
    print(
        'Thresholds (zero,imag,inf): {0:e} {1:e} {2:e}\n'.format(
            zero_maxthr, zero_minthr, inf_thr
        )
    )

    # Parse solutions
    parse_solutions(
        nonsingular,
        npaths,
        singular=singular,
        nvars=nvars,
        variables=variables,
        zero_maxthr=zero_maxthr,
        zero_minthr=zero_minthr,
        inf_thr=inf_thr,
        prec=prec,
        nexp_posreal=nexp_posreal,
        digits=digits,
        outfiles=outfiles,
        verbose=verbose
    )

##############################################
if __name__ == "__main__":
    main()
