# Supplementary material for: Robustness and parameter geography in post-translational modification systems
Source: PLoS Comput Biol. 2020 May 4;16(5):e1007573. doi: 10.1371/journal.pcbi.1007573 (PMC7224580; doi:10.1371/journal.pcbi.1007573)
Supplement: S1 Code — A detailed description of each script in this collection is given in S1 Appendix. (GZ) [file pcbi.1007573.s002.tar.gz › S1_Code/gather_all_solutions.py]

#!/usr/bin/env python3

"""
Gathers all (nonsingular) solutions, gathered via Paramotopy, for a single
run, iterating over all re-runs.

To see usage information, run:

  $ ./gather_all_solutions.py --help

Authors:
    Kee-Myoung Nam, Department of Systems Biology, Harvard Medical School
Last updated:
    9/29/2019
"""
import os
import argparse

#################################################
class NonGenericSolutionNumberException(Exception):
    pass

#################################################
def check_run_completed(infile, run):
    """
    Given a path to a Paramotopy input file and a run number, check that the
    corresponding Paramotopy run has been completed.

    Parameters
    ----------
    infile : string
        Path to Paramotopy input file.
    run : int
        Paramotopy run number.

    Returns
    -------
    solpath : string
        Path to `nonsingular_solutions0` file in the corresponding 
        Paramotopy run. 
    """
    # Stitch together the absolute path to the output directory
    dirpath = os.path.join(
        os.path.dirname(infile),
        'bfiles_{}/'.format(os.path.basename(infile))
    )
    if 'retest' in infile:
        runpath = os.path.join(dirpath, 'run0/')
    else:
        runpath = os.path.join(dirpath, 'run{}/'.format(run))
    # Path to nonsingular solutions file
    datapath = os.path.join(runpath, 'gathered_data/finalized/')
    solpath = os.path.join(datapath, 'nonsingular_solutions0')

    # Check that the following directories/paths exist:
    # 1) The (root) output directory, with the subdirectory for the given run
    # 2) The step1 and step2 directories
    # 3) The step2finished text file indicating that step2 is complete
    # 4) The failure_analysis and gathered_data/finalized directories
    # 5) The nonsingular solutions, singular solutions, and path failures files
    if (
        os.path.isdir(dirpath) and os.path.isdir(runpath) and
        os.path.isdir(os.path.join(runpath, 'step1/')) and
        os.path.isdir(os.path.join(runpath, 'step2/')) and
        os.path.exists(os.path.join(runpath, 'step2finished')) and
        os.path.isdir(os.path.join(runpath, 'failure_analysis/')) and
        os.path.isdir(datapath) and os.path.exists(solpath) and
        os.path.exists(os.path.join(datapath, 'singular_solutions0')) and
        os.path.exists(os.path.join(datapath, 'failed_paths0')
    ):
        return solpath

    return None

#################################################
def gather_data(infile, run, nvars, nsols, prec):
    """
    Iterate over all nonsingular solutions files from the first-pass run and
    all re-runs in reverse order, collecting the last computed solution set for
    each parameter point.

    Parameters
    ----------
    infile : string
        Path to Paramotopy input file.
    run : int
        Index of run to be processed.
    nvars : int
        Number of variables in the polynomial system.
    nsols : int
        Generic number of complex nonsingular solutions per parameter point
        (assuming that the variety is zero-dimensional).
    prec : int
        Precision (number of significant digits) to which the parameters are
        to be specified.

    Returns
    -------
    points : dict
        Dict of parameter points (with indices as keys).
    solutions : dict
        Dict of solution sets (with parameter points as keys). 
    parameters : string
        String of parameter names. 
    """
    # First, check that given input file exists and the associated Paramotopy
    # run has been completed
    infile = os.path.abspath(infile)
    if not os.path.exists(infile):
        raise FileNotFoundError('Specified Paramotopy input file does not exist')
    solfile = check_run_completed(infile, run)

    # Print essential info
    print('Gathering solutions for:')
    print('INPUT FILE: {}'.format(infile))
    print('RUN: {}\n'.format(run))

    # Infer number of re-run iterations from available Paramotopy data
    nretest = -1
    while True:
        nretest += 1
        retestfile = os.path.join(
            os.path.dirname(infile),
            os.path.basename(infile).split('.in')[0] + '_retest{}_run{}.in'.format(nretest, run)
        )
        solfile = check_run_completed(retestfile, run)
        if solfile is None:
            nretest -= 1
            break
    print('Maximum re-run iteration: {}\n'.format(nretest))
    
    # Gather data from re-runs in reverse order. Two dictionaries are maintained:
    # - points : each key is an index, each value the corresponding parameter
    #     point as a string
    # - solutions : each key is a parameter point (as a string), each value 
    #     the corresponding solution set
    points = {}
    solutions = {}

    for i in range(nretest,-1,-1):
        print('... processing re-run iteration {}'.format(i))
        retestfile = os.path.join(
            os.path.dirname(infile),
            os.path.basename(infile).split('.in')[0] + '_retest{}_run{}.in'.format(i, run)
        )
        solfile = check_run_completed(retestfile, run)
        _ = parse_solutions_file(solfile, points, solutions, nvars, prec)
        print('    processed {} points'.format(len(points)))
        try:
            check_solution_numbers(solutions, nsols)
        except NonGenericSolutionNumberException:
            raise
        else:
            print('    each point has {} solutions\n'.format(nsols))

    print('... processing first-pass run')
    solfile = check_run_completed(infile, run)
    parameters = parse_solutions_file(solfile, points, solutions, nvars, prec)
    print('    processed {} points'.format(len(points)))
    try:
        check_solution_numbers(solutions, nsols)
    except NonGenericSolutionNumberException:
        raise
    else:
        print('    each point has {} solutions\n'.format(nsols))

    return points, solutions, parameters

#################################################
def parse_solutions_file(solfile, points, solutions, nvars, prec):
    """
    Gather all solutions data from a given nonsingular solutions file.

    Parameters
    ----------
    solfile : string
        Path to nonsingular solutions file. 
    points : dict
        Dictionary of parameter points and their respective indices in the 
        given nonsingular solutions file. Each key-value pair has as key 
        the index, and as value the corresponding parameter point (as a string).
    solutions : dict
        Dictionary of parameter points and their respective solution sets in
        the given nonsingular solutions file. Each key-value pair has as key
        the parameter point (as a string), and as value the solution set (as 
        a list of strings).
    nvars : int
        Number of variables in the polynomial system.
    prec : int 
        Precision (number of significant digits) to which the parameters are
        to be specified.

    Returns
    -------
    parameters : str
        String of parameter names. 
    """
    with open(solfile, 'r') as f:
        parameters = next(f)     # Parameter names
        idx = 0                  # Index of point being parsed
        data = []                # Data of present point being parsed

        for line in f:
            split = line.split()
            # Iterate through lines until we find the NEXT parameter point (i.e.,
            # the line containing idx + 1)
            if len(split) == 1 and int(split[0]) == idx + 1 and len(data) >= 3:
                point, sols = process_solutions(data, nvars, prec)
                # If an entry for the given point already exists, skip over
                try:
                    sols = solutions[point]
                    points[idx] = point        # Only overwrite the parameter point index
                except KeyError:
                    points[idx] = point        # Insert parameter point index
                    solutions[point] = sols    # Insert solutions for given point
                # Reset data (with present line) and increment idx
                idx += 1
                data = []
            # Regardless of whether solutions were processed, collect data
            if len(split) > 0:
                data.append(split)

    # The above loop will not process solutions for the last parameter point
    point, sols = process_solutions(data, nvars, prec)
    try:
        sols = solutions[point]
        points[idx] = point        # Only overwrite the parameter point index
    except KeyError:
        points[idx] = point        # Insert parameter point index
        solutions[point] = sols    # Insert solutions for given point

    return parameters

#################################################
def check_solution_numbers(solutions, nsols):
    """
    Check that all parameter points have the given generic solution number.

    Parameters
    ----------
    solutions : dict
        Dictionary of parameter points and their respective solution sets in
        the given nonsingular solutions file. Each key-value pair has as key
        the parameter point (as a string), and as value the solution set (as 
        a list of strings).
    nsols : int
        Generic number of complex nonsingular solutions per parameter point
        (assuming that the variety is zero-dimensional).

    Returns
    -------
    None
    """
    if any(len(solutions[point]) != nsols for point in solutions):
        print('    Found parameter points with anomalous solution numbers:')
        for point in solutions:
            if len(solutions[point]) != nsols:
                print(point, len(solutions[point]))
        raise NonGenericSolutionNumberException(
            'Found parameter points with anomalous solution numbers'
        )
   
#################################################
def process_solutions(data, nvars, prec):
    """
    Extract parameter values and solutions from data gathered for a single 
    parameter point.

    Parameters
    ----------
    data : list of strings
        Lines in nonsingular solutions file corresponding to a single solution set.
        - data[0] is the index of the parameter point. 
        - data[1] is the parameter point itself, as specified in the solutions file.
        - data[2] is the number of nonsingular solutions in the given set.
        - data[3:] enumerates the nonsingular solutions.
    nvars : int
        Number of variables in the polynomial system.
    prec : int
        Precision (number of significant digits) to which the parameters are
        to be specified.

    Returns
    -------
    point : string
        Space-delimited string indicating the parameter point with
        coordinates specified to given precision.
    sols : list
        List of lists containing each solution associated with the
        parameter point.
    """
    # Extract parameter point and write with given precision
    point = ' '.join([
        '{:.{prec}g}'.format(float(data[1][i]), prec=prec)
        if i % 2 == 0 else '0' for i in range(len(data[1]))
    ])

    # Store each solution set as a nested list:
    # sols = [ [ [Re(u_1), Im(u_1)], [Re(v_1), Im(v_1)] ],
    #          [ [Re(u_2), Im(u_2)], [Re(v_2), Im(v_2)] ], ... ]              
    sols = []
    sol = []
    for j in range(3, len(data)):
        sol.append(data[j])         # Append jth coordinate of solution
        if len(sol) == nvars:       # Once all coordinates have been added
            sols.append(sol)
            sol = []

    return point, sols

#################################################
def write_to_file(points, solutions, parameters, outfile):
    """
    Write the gathered nonsingular solutions to an output file.

    Parameters
    ----------
    points : dict
        Dictionary of parameter points and their respective indices in the 
        given nonsingular solutions file. Each key-value pair has as key 
        the index, and as value the corresponding parameter point (as a string).
    solutions : dict
        Dictionary of parameter points and their respective solution sets in
        the given nonsingular solutions file. Each key-value pair has as key
        the parameter point (as a string), and as value the solution set (as 
        a list of strings).
    parameters : string
        Space-delimited string containing the parameter names. Read straight from
        the first line of the given nonsingular solutions file.
    outfile : string
        Path to output file to contain the gathered nonsingular solutions.

    Returns
    -------
    None
    """
    with open(outfile, 'w') as f:
        f.write(parameters)    # Write parameters in first line
        for i in range(len(points)):
            # Get next parameter point and solution set
            point = points[i]
            sols = solutions[point]

            # Write solution set in Paramotopy output format
            output = '{}\n{}\n{}\n\n'.format(i, point, len(sols))
            for j in range(len(sols)):
                for k in range(len(sols[j])):
                    output += '{} {}\n'.format(sols[j][k][0], sols[j][k][1])
                output += '\n'
            f.write(output)

#################################################
def main():
    parser = argparse.ArgumentParser(
        description='Gathers all nonsingular solutions.'
    )
    parser.add_argument(
        '-i', '--infile', required=True,
        help='Original Paramotopy input file path'
    )
    parser.add_argument(
        '-r', '--run', required=True, type=int,
        help='Index of run to be processed'
    )
    parser.add_argument(
        '-n', '--nvar', required=True, type=int,
        help='Number of variables in the polynomial system'
    )
    parser.add_argument(
        '-s', '--nsol', required=True, type=int,
        help='Number of expected solutions per parameter point'
    )
    parser.add_argument(
        '-p', '--prec', required=True, type=int,
        help='Precision of parameter values'
    )
    parser.add_argument(
        '-o', '--outfile', required=True,
        help='Output file path'
    )
    args = vars(parser.parse_args())
    infile  = args['infile']
    run     = args['run']
    nvars   = args['nvar']
    nsols   = args['nsol']
    prec    = args['prec']
    outfile = args['outfile']

    # Gather solution set for each parameter point
    points, solutions, parameters = gather_data(infile, run, nvars, nsols, prec)

    # Write solutions to file
    write_to_file(points, solutions, parameters, outfile)

#################################################
if __name__ == '__main__':
    main()
