# Supplementary material for: Robustness and parameter geography in post-translational modification systems
Source: PLoS Comput Biol. 2020 May 4;16(5):e1007573. doi: 10.1371/journal.pcbi.1007573 (PMC7224580; doi:10.1371/journal.pcbi.1007573)
Supplement: S1 Code — A detailed description of each script in this collection is given in S1 Appendix. (GZ) [file pcbi.1007573.s002.tar.gz › S1_Code/getNthLogVegasSample.m]

% -------------------------------------------------------
% Runs getSamplesVegas(...) to construct the next VEGAS sample from 
% a set of bistable points aggregated from logarithmic and VEGAS sampling.
% Writes new samples in files each containing 250000 points. The variable
% <run> denotes the index of the *new* VEGAS iteration.
%
% Authors:
%     Kee-Myoung Nam and Benjamin Gyori, Department of Systems Biology,
%     Harvard Medical School
% Last updated:
%     9/19/2019
% -------------------------------------------------------
function getNthLogVegasSample(sigma, run)

% Seed random number generator, and print seed to stdout
rng('shuffle');
seed = randi(10000);
fprintf('Seed: %d\n', seed);
rng(seed);

% Set paths to files containing output samples and data from previous VEGAS
% iterations, raising an error if the latter does not exist
sigma = num2str(sigma);
batchsize = 250000;
dir = '/n/groups/gunawardena/chris_nam/parameter_geography';
samplefile = sprintf('%s/samples_vegas_sigma%s/sample_vegas_N1_log_sigma%s_%d',...
                     dir, sigma, sigma, run);
infofile   = sprintf('%s/samples_vegas_info/sample_vegas_N1_log_sigma%s_info%d.mat',...
                     dir, sigma, run-1);
try
    load(infofile);
catch ME
    error('.mat info file from previous VEGAS iteration does not exist');
end
run = run + 1;      % Increment <run> after loading info

% Read bistable points from logarithmic samples
datafile = sprintf('%s/sigma%s_data/finalized/sigma%s_N1_log_posreal_total',...
                   dir, sigma, sigma);
fprintf('Reading posreal solution numbers from %s ...\n', datafile);
samples = dlmread(datafile, ' ');
labels  = (samples(:,model.d+1)==3);         % Make sure that labels vector is binary
samples = log10(samples(:,1:model.d)) + 1;   % Take log-coordinates and make positive

% Read bistable points from previous VEGAS samples
for i = 0:run-1
    datafile = sprintf('%s/sigma%s_data/finalized/sigma%s_vegas_N1_log_all_posreal_run%d',...
                       dir, sigma, sigma, i);
    fprintf('Reading posreal solution numbers from %s ...\n', datafile);
    % Raise error if posreal counts file does not exist
    try
        vsamples = dlmread(datafile, ' ');
    catch ME
        error(sprintf('Posreal solution number file does not exist: %s\n', datafile));
    end
    vlabels  = (vsamples(:,model.d+1)==3);
    vsamples = log10(vsamples(:,1:model.d)) + 1;
    samples = [samples; vsamples];
    labels  = [labels; vlabels];
end

% Get new VEGAS samples and return to linear coordinates
fprintf('Generating VEGAS samples ...\n');
[vegas, xsteps] = getSamplesVegas(model, xsteps, samples, labels, samplesize, K);
vegas = 10 .^ (vegas - 1);

% Write VEGAS samples to file
fprintf('Writing VEGAS samples to files ...\n');
nfile = floor(samplesize / batchsize);
for i = 1:nfile
    filename = sprintf('%s_%d', samplefile, i);
    fprintf('Batch %d: %s\n', i, filename);
    fid = fopen(filename, 'w');
    % First line indicates number of parameter points
    fprintf(fid, '%d\n', batchsize);
    % Successive lines include every parameter point (each coordinate
    % a real-imaginary pair)
    batchstart = batchsize * (i-1) + 1;
    batchend   = batchsize * i;
    for j = batchstart:batchend
        for k = 1:model.d
            fprintf(fid, '%.10g 0 ', vegas(j,k));
        end
        fprintf(fid,'\n');
    end
    fclose(fid);
end

% Write any remaining VEGAS samples to file
if (mod(samplesize,batchsize) ~= 0)
    filename = sprintf('%s_%d', samplefile, nfile+1);
    fid = fopen(filename, 'w');
    fprintf(fid, '%d\n', mod(samplesize,batchsize));
    batchstart = batchsize * nfile + 1;
    batchend   = samplesize;
    for j = batchstart:batchend
        for k = 1:model.d
            fprintf(fid, '%.10g 0', vegas(j,k));
        end
        fprintf(fid,'\n');
    end
    fclose(fid);
end

% Save sample information for later access
infofile = sprintf('%s/samples_vegas_info/sample_vegas_N1_log_sigma%s_info%d.mat', dir, sigma, run);
save(infofile,'model','samplesize','run','N','K','xsteps');
