# Supplementary material for: Robustness and parameter geography in post-translational modification systems
Source: PLoS Comput Biol. 2020 May 4;16(5):e1007573. doi: 10.1371/journal.pcbi.1007573 (PMC7224580; doi:10.1371/journal.pcbi.1007573)
Supplement: S1 Code — A detailed description of each script in this collection is given in S1 Appendix. (GZ) [file pcbi.1007573.s002.tar.gz › S1_Code/getConvexitySamples.m]

% --------------------------------------------------------
% Generate new parameter points from a given set of bistable points, by 
% randomly picking pairs of points and generating points along the line
% segment between each pair. 
%
% Authors:
%     Benjamin Gyori and Kee-Myoung Nam, Department of Systems Biology,
%     Harvard Medical School
% Last updated:
%     9/29/2019
% --------------------------------------------------------
function getConvexitySamples(samplefile, npairs, k, outfile, matfile, logsample)
% GETCONVEXITYSAMPLES  Generate new parameter points from an initial set
%                      of (bistable) parameter points in <samplefile>, by
%                      randomly picking <npairs> pairs of points and
%                      generating <k> points along the line segment between
%                      each pair. Write additional samples to <outfile>,
%                      and write sampling metadata to <matfile>. The line
%                      segments are generated in logarithmic coordinates if
%                      <logsample> is true.
% 
% Parameters
% ----------
% samplefile : string
%     Input file of parameter points.
% npairs : scalar
%     Number of pairs to be randomly chosen from the given parameter points.
% k : scalar
%     Number of points to be generated along the line segment between each
%     chosen pair of points.
% outfile : string
%     Path to Paramotopy sample file to which the newly sampled points are
%     to be written.  
% matfile : string
%     Path to .mat file to which information about the sampling procedure
%     (values of <k> and <npairs>, as well as the seed used to initialize
%     the RNG) is to be written.
% logsample : boolean
%     If true, generate new parameter points along line segments in
%     logarithmic coordinates. 
% --------------------------------------------------------
    % If <logsample> is not specified, default to True
    if (nargin == 5)
        logsample = 1;
    end

    seed = randi(10000);
    rng(seed);

    fprintf('Loading all points from file: %s\n', samplefile);
    samples = dlmread(samplefile, ' ');
    npoints = size(samples, 1);           % Number of points (rows) in <samples>
    ndim = size(samples, 2);              % Dimensionality of <samples>
    assert(npoints * (npoints - 1) >= npairs, ...
           'Number of pairs should be less than npoints * (npoints - 1)');

    %% Sample <npairs> pairs of points from <samples> and generate <k> equally
    %% spaced points along the line segment between each pair of points
    fprintf('Generating %d pairs from %d points\n', npairs, npoints);

    pairs = zeros(npairs, 2);
    newsamples = zeros(npairs * k, ndim);
    for i = 1:npairs
        % Choose random pair of points from <samples>, and check whether the
        % pair was sampled previously
        while (1)
            r = randperm(npoints, 2);
            % If previously unsampled, break
            if (sum(ismember(r, pairs, 'rows')) == 0)
                pairs(i,:) = r;
                break;
            end
        end
        x1 = samples(r(1), :);
        x2 = samples(r(2), :);
        if (logsample)                     % Take log coordinates if desired
            x1 = log10(x1);
            x2 = log10(x2);
        end
        d12 = sqrt(sum(x1.^2 - x2.^2));    % Distance between x1 and x2
        dx = d12 / (k + 1);                % Distance increment; divide by <k>+1 so that 
                                           % <k> points are sampled along the line
        e = (x2 - x1) / d12;               % Unit vector between x1 and x2
        x = x1 + e * dx;                   % First intermediate point
        for j = 1:k
            % Add each intermediate point to <newsamples>, returning
            % to linear coordinates if required
            if (logsample)
                newsamples((i-1)*k+j, :) = 10 .^ x;
            else
                newsamples((i-1)*k+j, :) = x;
            end
            x = x + e*dx;                  % Walk along line between x1 and x2
        end
    end

    %% Write newsamples to file
    ofid = fopen(outfile, 'w');
    fprintf(ofid, '%i\n', size(newsamples,1));   % first write sample size
    for i = 1:(npairs*k)
        for j = 1:ndim
            fprintf(ofid, '%.10g 0 ', newsamples(i,j));
        end
        fprintf(ofid, '\n');
    end

    %% Write metadata to matfile
    save(matfile, 'samplefile', 'outfile', 'npairs', 'k', 'seed'); 
