# Supplementary material for: Robustness and parameter geography in post-translational modification systems
Source: PLoS Comput Biol. 2020 May 4;16(5):e1007573. doi: 10.1371/journal.pcbi.1007573 (PMC7224580; doi:10.1371/journal.pcbi.1007573)
Supplement: S1 Code — A detailed description of each script in this collection is given in S1 Appendix. (GZ) [file pcbi.1007573.s002.tar.gz › S1_Code/collapse_sample.py]

#!/usr/bin/env python3

"""
A (very simple) script for re-writing an 8-dimensional Paramotopy sample
with the 5th and 6th coordinates (epsilon2 and phi0) excised.

Usage:

  ./collapse_sample.py <8D_SAMPLE> <6D_SAMPLE>

with the input parameters:

  <8D_SAMPLE> : Input 8-dimensional sample file. 
  <6D_SAMPLE> : Output 6-dimensional sample file.

Authors:
    Kee-Myoung Nam, Department of Systems Biology, Harvard Medical School
Last updated:
    9/29/2019
"""

import sys

if __name__ == '__main__':
    # Check that 8-dim and 6-dim sample file names were specified
    if len(sys.argv) != 3:
        raise ValueError(
            'Input 8-D and output 6-D files were incorrectly specified'
        )

    sample_dim8 = sys.argv[1]      # Path to 8-dim sample to be collapsed
    sample_dim6 = sys.argv[2]      # Path to new 6-dim sample

    # Read the 8-dimensional sample file, line by line, and write
    # the corresponding 6-dimensional point to the new sample file 
    with open(sample_dim8) as f8, open(sample_dim6, 'w') as f6:
        for line in f8:
            split = line.split()
            if len(split) == 1:    # First line contains number of points
                f6.write(line)
            else:
                newpoint = split[:8] + split[12:]
                f6.write(' '.join(newpoint) + '\n')
