# Supplementary material for: Robustness and parameter geography in post-translational modification systems
Source: PLoS Comput Biol. 2020 May 4;16(5):e1007573. doi: 10.1371/journal.pcbi.1007573 (PMC7224580; doi:10.1371/journal.pcbi.1007573)
Supplement: S1 Code — A detailed description of each script in this collection is given in S1 Appendix. (GZ) [file pcbi.1007573.s002.tar.gz › S1_Code/figures/plot_fig9_strong_irrev_outer_volumes.py]

#!/usr/bin/env python3

"""
Plots Fig. 9 in the paper, Nam et al., "Robustness and parameter geography
of post-translational modification systems," submitted, 2019.

Plots the volume of the bistable region, as a function of \sigma. Paths to
output files containing the mono-/bistable points are given below.

Authors:
    Kee-Myoung Nam, Department of Systems Biology, Harvard Medical School
Last updated:
    9/22/2019
"""

import matplotlib
matplotlib.use('Agg')

import numpy as np
from scipy.stats import norm
import matplotlib.pyplot as plt
import seaborn as sns

# Set matplotlib plot style
plt.style.use('seaborn-whitegrid')

# Get the first five colors used in this style
cmap = plt.get_cmap('tab10')
colors = [cmap(0.1 * x) for x in range(5)]

# Change fonts and sizes for labeling plots
matplotlib.rc('font', **{'sans-serif': 'Helvetica', 'size': 20})
matplotlib.rc('mathtext', **{'fontset': 'cm'})
matplotlib.rc('xtick', **{'labelsize': 14})
matplotlib.rc('ytick', **{'labelsize': 14})
matplotlib.rc('axes', **{'linewidth': 2.0})
matplotlib.rc('lines', **{'linewidth': 2.0})
matplotlib.rc('errorbar', **{'capsize': 5.0})
matplotlib.rc('legend', **{'fontsize': 14})

############################
def get_bistable_volumes(filenames, alpha=0.05):
    """
    Get the bistable volumes from the given list of solution number files,
    with 100*(1-alpha)% confidence intervals.
    """
    ntotal = []        # Total number of points per file
    nbistable = []     # Number of bistable points per file
    for name in filenames:
        total = bistable = 0
        with open(name) as f:
            for line in f:
                total += 1
                if line.endswith('3\n'):
                    bistable += 1
        ntotal.append(total)
        nbistable.append(bistable)

    # Obtain confidence intervals 
    norminv = norm.ppf(1 - (alpha / 2.0), loc=0, scale=1)
    volumes = [float(b) / t for t, b in zip(ntotal, nbistable)]
    stdevs = [np.sqrt(t * v * (1 - v) / (t - 1)) for t, v in zip(ntotal, volumes)]
    confint = [s / np.sqrt(t) * norminv for s, t in zip(stdevs, ntotal)]

    return volumes, confint

############################
# Initialize figure
fig = plt.figure(figsize=(8,6))
ax = plt.gca()

# Start by reconstructing the bistable volume curve from the
# hypercube [0.1, 10]^d
sigma = [
    '1', '1.5', '2', '2.5', '3', '4', '5', '7', '10', '15', '20', '50', 
    '100', '200', '500'
]
fmt = '/n/groups/gunawardena/chris_nam/parameter_geography/sigma%s_data/finalized/sigma%s_michaelis-menten_N1_log_posreal_total'
filenames = [fmt % (s, s) for s in sigma]
volumes, confint = get_bistable_volumes(filenames)
ax.errorbar(x=[float(s) for s in sigma], y=volumes, yerr=confint, label='$p = 1$')

# Keep track of bistable volumes near \sigma = 10 to plot in an inset
sigma10 = []
sigma10ci = []
sigma10.append(volumes[7:10])
sigma10ci.append(confint[7:10])

# Now, get bistable volumes from the "outer" samples from
# hypercubes [1e-p, 1e+p]^d
sigma = [
    '1', '1.0078125', '1.015625', '1.03125', '1.0625', '1.125', '1.25',
    '1.5', '2', '2.5', '3', '4', '5', '7', '10', '15', '20', '50', 
    '100', '200', '500'
]
power = [2, 3, 4, 5]
fmt = '/n/groups/gunawardena/chris_nam/parameter_geography/sigma%s_data/finalized/sigma%s_michaelis-menten_N%d_log_posreal_total'
for p in power:
    filenames = [fmt % (s, s, p) for s in sigma]
    volumes, confint = get_bistable_volumes(filenames)
    ax.errorbar(
        x=[float(s) for s in sigma], y=volumes, yerr=confint,
        label='$p = %d$' % p
    )
    # Again, keep track of bistable volumes near \sigma = 10
    sigma10.append(volumes[13:16])
    sigma10ci.append(confint[13:16])

# Plot the bistable volumes near \sigma = 10 in an inset plot at bottom right
inset = plt.axes([0.67, 0.19, 0.2, 0.2])
for i in range(5):
    inset.errorbar(x=[7., 10., 15.], y=sigma10[i], yerr=sigma10ci[i], c=colors[i])

# Add legend at upper left
ax.legend(loc='upper left')

# Reconfigure main axes labels
ax.set_xscale('log')
ax.set_xlabel('$\sigma$')
ax.set_ylabel('$\widehat{V}_{\sigma,p}^*$', rotation='horizontal', ha='right', va='center')
ax.set_yticks([0, 0.05, 0.1, 0.15, 0.2])
ax.set_yticklabels(['0.00', '0.05', '0.10', '0.15', '0.20'])

# Reconfigure inset axes labels
inset.set_xscale('log')
inset.set_xlim([10. ** 0.95, 10. ** 1.05])
inset.set_ylim([0.065, 0.075])
inset.set_xticks([10.])
inset.set_yticks([0.065, 0.07, 0.075])
inset.set_yticklabels(['0.065', '0.070', '0.075'])
inset.get_xaxis().set_major_formatter(matplotlib.ticker.ScalarFormatter())
inset.get_xaxis().set_minor_formatter(matplotlib.ticker.NullFormatter())

# Save to file
plt.savefig('fig9-strong-irrev-outer-volumes.pdf')
