# Supplementary material for: Robustness and parameter geography in post-translational modification systems
Source: PLoS Comput Biol. 2020 May 4;16(5):e1007573. doi: 10.1371/journal.pcbi.1007573 (PMC7224580; doi:10.1371/journal.pcbi.1007573)
Supplement: S1 Code — A detailed description of each script in this collection is given in S1 Appendix. (GZ) [file pcbi.1007573.s002.tar.gz › S1_Code/figures/plot_fig4A_visratios.py]

#!/usr/bin/env python3

"""
Plots Fig. 4A in the paper, Nam et al., "Robustness and parameter geography
of post-translational modification systems," submitted, 2019.

Plots the visibility ratio of the bistable region, as a function of \sigma.
Paths to output files containing the mono-/bistable points are given below.

Authors:
    Kee-Myoung Nam, Department of Systems Biology, Harvard Medical School
Last updated:
    9/22/2019
"""
# Import matplotlib and set backend
import matplotlib
matplotlib.use('Agg')

import numpy as np
from scipy.stats import norm
import matplotlib.pyplot as plt
import seaborn as sns

# Set matplotlib plot style
plt.style.use('seaborn-whitegrid')

# Change fonts and sizes for labeling plots
matplotlib.rc('font', **{'sans-serif': 'Helvetica', 'size': 20})
matplotlib.rc('mathtext', **{'fontset': 'cm'})
matplotlib.rc('xtick', **{'labelsize': 14})
matplotlib.rc('ytick', **{'labelsize': 14})
matplotlib.rc('axes', **{'linewidth': 2.0})
matplotlib.rc('lines', **{'linewidth': 2.0})
matplotlib.rc('errorbar', **{'capsize': 5.0})

# Values of \sigma used to construct the visibility ratio curve 
sigma = ['2', '2.5', '3', '4', '5', '7', '10', '15', '20', '50', '100', '200', '500']

# Format of the path to solution number file
fmt = '/n/groups/gunawardena/chris_nam/parameter_geography/sigma%s_data/finalized/sigma%s_convexity_posreal_run0'
npairs = 20000    # Number of pairs of points sampled
k = 10            # Number of points sampled along straight line between each pair
nvisible = []     # Number of visible pairs of points per file

# Count the number of visible pairs in each solution number file
for s in sigma:
    filename = fmt % (s, s)
    print('Reading %s ...' % filename)
    visible = 0             # Number of visible pairs per value of \sigma
    total_per_pair = 0      # Number of points sampled per pair (increment per line in file)
    bistable_per_pair = 0   # Number of bistable points between each pair
    with open(filename) as f:
        for line in f:
            total_per_pair += 1              # Increment for each line in the file
            if line.endswith('3\n'):
                bistable_per_pair += 1       # Increment for each bistable point encountered
            if total_per_pair == k:          # If we have completed processing a single pair
                # A pair is mutually visible if all points sampled between each pair are bistable
                if bistable_per_pair == total_per_pair:
                    visible += 1
                total_per_pair = 0
                bistable_per_pair = 0
    nvisible.append(visible)
    print('Proportion of visible pairs: %d / %d' % (visible, npairs))

# Obtain confidence intervals
npairs = [npairs for _ in nvisible]
alpha = 0.05
norminv = norm.ppf(1 - (alpha / 2.0), loc=0, scale=1)
ratios = [float(v) / n for n, v in zip(npairs, nvisible)]
stdevs = [np.sqrt(n * r * (1 - r) / (n - 1)) for n, r in zip(npairs, ratios)]
confint = [s / np.sqrt(n) * norminv for s, n in zip(stdevs, npairs)]

# Plot errorbars
fig = plt.figure(figsize=(8,6))
ax = plt.gca()
ax.errorbar(x=[float(s) for s in sigma], y=ratios, yerr=confint)
ax.set_xscale('log')
ax.set_ylim([0.9, 1])
ax.set_xlabel('$\sigma$')
ax.set_ylabel('$\widehat{\mathrm{vis}}(\mathcal{M}_{\sigma}, K\!=\!10)$')
plt.savefig('fig4-visratios.pdf')
