# Supplementary material for: Robustness and parameter geography in post-translational modification systems
Source: PLoS Comput Biol. 2020 May 4;16(5):e1007573. doi: 10.1371/journal.pcbi.1007573 (PMC7224580; doi:10.1371/journal.pcbi.1007573)
Supplement: S1 Code — A detailed description of each script in this collection is given in S1 Appendix. (GZ) [file pcbi.1007573.s002.tar.gz › S1_Code/figures/plot_fig5_curves.py]

#!/usr/bin/env python3

"""
Plots Fig. 5 in the paper, Nam et al., "Robustness and parameter geography
of post-translational modification systems," submitted, 2019.

Plots the polynomial varieties for parameter points that follow four different
qualitative behaviors as \sigma increases:

1) Remains monostable throughout
2) Becomes bistable at some value of \sigma and remains so
3) Returns to monostability after becoming bistable
4) Returns to bistability after returning to monostability from bistability

If -n is not set (default), this script plots the varieties for four hand-picked
parameter points that follow the above behaviors. Otherwise, the script scans for
points that exhibit each of the above behaviors, and randomly chooses the given
number of points per behavior.
 
Authors:
    Kee-Myoung Nam, Department of Systems Biology, Harvard Medical School
Last updated:
    9/22/2019
"""
import argparse
import itertools
import random
import matplotlib
matplotlib.use('Agg')
from sympy import symbols, plot_implicit
from mpmath import findroot
import numpy as np
import matplotlib.pyplot as plt
import seaborn as sns

# Set matplotlib plot style
plt.style.use('seaborn-whitegrid')

# Change fonts and sizes for labeling plots (fonts are generally smaller
# due to multiple plots)
matplotlib.rc('font', **{'sans-serif': 'Helvetica', 'size': 18})
matplotlib.rc('mathtext', **{'fontset': 'cm'})
matplotlib.rc('xtick', **{'labelsize': 9})
matplotlib.rc('ytick', **{'labelsize': 9})
matplotlib.rc('axes', **{'linewidth': 1.8})
matplotlib.rc('lines', **{'linewidth': 1.8})
matplotlib.rc('errorbar', **{'capsize': 5.0})

# Add padding for the tick labels
matplotlib.rc('xtick', **{'major.pad': 6})
matplotlib.rc('ytick', **{'major.pad': 6})

# Shades of blue and green to be used
deepblue  = (0.29803921568627451, 0.44705882352941179, 0.69019607843137254)
deepgreen = (0.33333333333333331, 0.6588235294117647, 0.40784313725490196)

################################################
def return_polynomials(alpha, beta, epsilon0, epsilon1, epsilon2, phi0,
                       phi1, phi2, sigma, lambd, zeta):
    """
    Return sympy.symbols objects that represent the two polynomials, 
    \Phi_1(u,v) and \Phi_2(u,v), as given in the text, evaluated at 
    the given parameter values.
    """
    u = symbols('u')
    v = symbols('v') 

    # Construct polynomial expressions
    poly1 = (alpha*v**2 - alpha*u*v**2 + alpha*epsilon0*u*v**2
             - alpha*epsilon0*sigma*u*v**2 - alpha*epsilon0*u**2*v**2
             + alpha*phi0*v**3 - alpha*phi0*u*v**3 + u*v*zeta - u**2*v*zeta
             + epsilon1*u**2*v*zeta - epsilon1*sigma*u**2*v*zeta
             - epsilon1*u**3*v*zeta + phi1*u*v**2*zeta - phi1*u**2*v**2*zeta
             + beta*u**2*zeta**2 - beta*u**3*zeta**2 + beta*epsilon2*u**3*zeta**2
             - beta*epsilon2*sigma*u**3*zeta**2 - beta*epsilon2*u**4*zeta**2
             + beta*phi2*u**2*v*zeta**2 - beta*phi2*u**3*v*zeta**2)
    poly2 = (alpha*v**2 + alpha*epsilon0*u*v**2 - alpha*v**3 + alpha*phi0*v**3
             - alpha*lambd*phi0*v**3 - alpha*epsilon0*u*v**3 - alpha*phi0*v**4
             + u*v*zeta + epsilon1*u**2*v*zeta - u*v**2*zeta + phi1*u*v**2*zeta
             - lambd*phi1*u*v**2*zeta - epsilon1*u**2*v**2*zeta - phi1*u*v**3*zeta
             + beta*u**2*zeta**2 + beta*epsilon2*u**3*zeta**2 - beta*u**2*v*zeta**2
             + beta*phi2*u**2*v*zeta**2 - beta*lambd*phi2*u**2*v*zeta**2
             - beta*epsilon2*u**3*v*zeta**2 - beta*phi2*u**2*v**2*zeta**2)

    return poly1, poly2

################################################
def find_solutions(sigma, point, fmt):
    """
    Find the nonsingular solutions for a given parameter point and value of \sigma
    by scanning the associated solutions file.
    """
    solutions = {s: None for s in sigma}
    part = run = None
    # Scan for the appropriate part and run indices with the first value of \sigma
    for p, r in itertools.product(range(1,5), range(0,4)):
        filename = fmt % (sigma[0], sigma[0], p, r)
        print('Reading solutions from %s ...' % filename, end=' ')
        with open(filename) as f:
            # Read in first line, which contains parameter names
            parameters = f.readline()
            # Initialize variables for storing solution set information
            data = []
            idx = 0
            # Iterate over each line, stopping whenever a new index is encountered
            for line in f: 
                split = line.split()
                if len(split) == 1 and int(split[0]) == idx + 1 and len(data) > 3:
                    # If parameter values match, collect solution set and break from loop
                    if data[1][::2] == point:
                        solutions[sigma[0]] = data[3:]
                        break
                    # Reset solution set and increment index
                    data = []
                    idx += 1
                # Append line if nonempty
                if len(split) > 0:
                    data.append(split)
        # If solutions for the given parameter point have been found, break from outer loop
        if solutions[sigma[0]] is not None:
            part = p
            run = r
            print('Found solution')
            break
        else:
            print('')

    # For remaining values of \sigma, only scan the solutions for the given part and run
    for s in sigma[1:]:
        filename = fmt % (s, s, part, run)
        print('Reading solutions from %s ...' % filename, end=' ')
        with open(filename) as f:
            # Read in first line, which contains parameter names
            parameters = f.readline()
            # Initialize variables for storing solution set information
            data = []
            idx = 0
            # Iterate over each line, stopping whenever a new index is encountered
            for line in f: 
                split = line.split()
                if len(split) == 1 and int(split[0]) == idx + 1 and len(data) > 3:
                    # If parameter values match, collect solution set and break from loop
                    if data[1][::2] == point:
                        print('Found solution')
                        solutions[s] = data[3:]
                        break
                    # Reset solution set and increment index
                    data = []
                    idx += 1
                # Append line if nonempty
                if len(split) > 0:
                    data.append(split)

    return solutions

################################################
def plot_polynomial_curves(axes, sigma, point, solutions):
    """
    Given an array of plt.Axes objects, a list of \sigma values (of the same
    length), and a parameter point, plot the zero loci of the polynomials
    \Phi_1 and \Phi_2 evaluated at the parameter values.
    """
    for i, s in enumerate(sigma):
        p = point + [float(s), float(s), 1.]     # Assume that \sigma = \lambda, so that \zeta = 1
        poly1, poly2 = return_polynomials(*p)

        # Plot on a dummy set of axes, retrieve plotted object, and plot onto
        # the given set of axes
        u = symbols('u')
        v = symbols('v')
        dummy = plot_implicit(poly1, (u,0,1), (v,0,1), adaptive=False, points=4000, show=False)
        X, Y, Z = dummy[0].get_points()[0], dummy[0].get_points()[1], dummy[0].get_points()[2]
        axes[i].contour(X, Y, Z, colors=[deepblue], zorder=1)

        # Do the same for the second polynomial
        dummy = plot_implicit(poly2, (u,0,1), (v,0,1), adaptive=False, points=4000, show=False)
        X, Y, Z = dummy[0].get_points()[0], dummy[0].get_points()[1], dummy[0].get_points()[2]
        axes[i].contour(X, Y, Z, colors=[deepgreen], zorder=2)

        # Plot steady-state solutions (joint variety of the two polynomials)
        for j in range(0, len(solutions[s]), 2):
            u_real, u_imag = solutions[s][j]
            v_real, v_imag = solutions[s][j+1]
            posreal = (
                0 < float(u_real) < 1 and 0 < float(v_real) < 1 and
                abs(float(u_imag)) < 1e-25 and abs(float(v_imag)) < 1e-25
            )
            if posreal:
                axes[i].scatter([float(u_real)], [float(v_real)], c='red', s=25, zorder=3)

        # Fix axes limits from 0 to 1
        axes[i].set_xlim([0, 1])
        axes[i].set_ylim([0, 1])
        axes[i].set_xticks([0, 0.5, 1])
        axes[i].set_yticks([0, 0.5, 1])
        axes[i].set_xticklabels(['0.0', '0.5', '1.0'])
        axes[i].set_yticklabels(['0.0', '0.5', '1.0'])

################################################
# List of values of \sigma for which bistable points are to be examined
sigma = ['3', '4', '5', '7', '10', '15', '20', '50', '100', '200', '500']
# List of values of \sigma for which polynomial curves are to be plotted
sigma_plot = ['3', '4', '5', '7', '10']

# Formats of the paths to solution number files
fmt1 = '/n/groups/gunawardena/chris_nam/parameter_geography/sigma%s_data/finalized/sigma%s_N1_log_posreal_total'
fmt2 = '/n/groups/gunawardena/chris_nam/parameter_geography/sigma%s_data/finalized/sigma%s_N1_log_multistable'
fmt3 = '/n/groups/gunawardena/chris_nam/parameter_geography/sigma%s_data/finalized/solutions/sigma%s_N1_log_part%d_solutions_run%d'

# Parse input arguments (if any)
parser = argparse.ArgumentParser(description=None)
parser.add_argument('-n', '--nplots', required=False, type=int, help='Number of plots')
args = vars(parser.parse_args())
nplots = args['nplots']

# If no number was given, use the points given below
if nplots is None:
    # A point that remains monostable from \sigma = 3 to \sigma = 10
    point1 = [
        '7.239380624', '0.1047069812', '0.1045129736', '1.114909161',
        '2.01725948', '0.1057288524', '2.544613812', '0.102180316'
    ]
    # A point that becomes bistable at some \sigma > 3 and remains so
    point2 = [
        '4.68480275', '0.5200773771', '1.589343505', '0.180477546',
        '0.1270218587', '0.1129848293', '0.1816907', '5.708851611'
    ]
    # A point that becomes bistable then returns to monostability
    point3 = [
        '6.865206499', '0.2105440222', '0.2524064999', '0.1025041753',
        '0.1178107732', '0.1017610135', '0.4495453146', '5.796119139'
    ]
    # A point that becomes bistable, returns to monostability, then
    # returns to bistability
    point4 = [
        '4.885859541', '0.4985163876', '0.7212641184', '2.119877596',
        '0.1655484166', '0.1246565927', '0.7180476375', '8.912153306'
    ]

    # Initialize figure
    fig, axes = plt.subplots(nrows=4, ncols=5, figsize=(8,7))

    # Randomly sample three points, each belonging to one of the above three
    # classes, and plot their curves in the corresponding row of plots
    print('Plotting polynomial curves for a monostable-only point ...')
    solutions = find_solutions(sigma_plot, point1, fmt3)
    plot_polynomial_curves(axes[0,:], sigma_plot, [float(x) for x in point1], solutions)

    print('Plotting polynomial curves for a point that becomes bistable and remains so ...')
    solutions = find_solutions(sigma_plot, point2, fmt3)
    plot_polynomial_curves(axes[1,:], sigma_plot, [float(x) for x in point2], solutions)

    print('Plotting polynomial curves for a point that becomes bistable then returns to monostabiity ...')
    solutions = find_solutions(sigma_plot, point3, fmt3)
    plot_polynomial_curves(axes[2,:], sigma_plot, [float(x) for x in point3], solutions)

    print('Plotting polynomial curves for a point that becomes bistable, then monostable, then bistable ...')
    solutions = find_solutions(sigma_plot, point4, fmt3)
    plot_polynomial_curves(axes[3,:], sigma_plot, [float(x) for x in point4], solutions)

    # Configure axes labels and add titles along each row/column
    for j in range(4):
        for k in range(5):
            if j < 3:
                axes[j,k].set_xticklabels([])
            if k > 0:
                axes[j,k].set_yticklabels([])
    axes[3,2].annotate(
        '$u$', xy=(0.5,0), xytext=(0,-25), xycoords='axes fraction',
        textcoords='offset points', ha='center', va='center'
    )
    axes[1,0].annotate(
        '$v$', xy=(0,0), xytext=(-30,-6), xycoords='axes fraction',
        textcoords='offset points', ha='right', va='center'
    )
    coltitles = [
        '$\sigma = %s.0$' % s if len(s) == 1 else '$\sigma = %s$' % s
        for s in sigma_plot 
    ]
    rowtitles = [
        r'$\theta^{(%d)}$' % i for i in range(1, 5)
    ]
    for ax, t in zip(axes[0,:], coltitles):
        ax.annotate(
            t, xy=(0.5,1), xytext=(0,15), xycoords='axes fraction',
            textcoords='offset points', ha='center', va='baseline'
        )
    for ax, t in zip(axes[:,4], rowtitles):
        ax.annotate(
            t, xy=(1,0.5), xytext=(15,0), xycoords='axes fraction',
            textcoords='offset points', ha='left', va='center'
        )

    plt.savefig('fig5-curves.pdf')

else:
    # Find monostable points at \sigma = 3
    monostable = set()
    filename = fmt1 % ('3', '3')
    print('Reading monostable points for \sigma = 3 ...')
    with open(filename) as f:
        for line in f:
            if line.endswith('1\n'):
                monostable.add(' '.join(line.split()[:-1]))

    # Find bistable points for each value of \sigma > 3
    bistable = { s : set() for s in sigma[1:] }
    for s in sigma[1:]:
        filename = fmt2 % (s, s)
        print('Reading bistable points for \sigma = %s ...' % s)
        with open(filename) as f:
            for line in f:
                bistable[s].add(line.strip())

    # Eliminate all monostable points at \sigma = 3 that are bistable for 
    # larger values of \sigma
    monostable_only = monostable - set.union(*[bistable[s] for s in sigma[1:]])

    # Find monostable points at \sigma = 3 that become bistable at some larger
    # value of \sigma <= 10 and remains so for \sigma > 10
    bistable_only = set()
    for i, s in zip(range(1,len(sigma_plot)), sigma_plot[1:]):
        # Get all points that are monostable at \sigma = 3, becomes bistable at
        # \sigma = s, and is monostable for all \sigma in between
        if i == 1:
            intersect = monostable.intersection(bistable[s])
        else:
            intersect = monostable.intersection(bistable[s]) - set.union(
                *[bistable[t] for t in sigma_plot[1:i]]
            )
        # For all such points, pick out those that remain bistable for all
        # larger values of \sigma
        bistable_only = bistable_only | (
            intersect & set.intersection(*[bistable[t] for t in sigma[i:]])
        )

    # Find monostable points at \sigma = 3 that become bistable at some larger
    # value of \sigma then returns to monostability at a yet larger value of \sigma
    return_to_monostable = set()
    for i, s in zip(range(1, len(sigma_plot)-1), sigma_plot[1:-1]):
        # Get all points that are monostable at \sigma = 3, becomes bistable at
        # \sigma = s, and is monostable for all \sigma in between
        if i == 1:
            intersect = monostable.intersection(bistable[s])
        else:
            intersect = monostable.intersection(bistable[s]) - set.union(
                *[bistable[t] for t in sigma_plot[1:i]]
            )
        # For all such points, pick out those that become monostable again at
        # some larger value of \sigma <= 10
        return_to_monostable = return_to_monostable | (
            intersect - set.intersection(*[bistable[t] for t in sigma_plot[i+1:]])
        )

    # Find monostable points at \sigma = 3 that become bistable at a larger value
    # of \sigma, returns to monostability, then returns to bistability
    return_to_bistable = set()
    for i, s in zip(range(1, len(sigma_plot)-2), sigma_plot[1:-2]):
        # Get all points that are monostable at \sigma = 3, becomes bistable at
        # \sigma = s, and is monostable for all \sigma in between
        if i == 1:
            intersect = monostable.intersection(bistable[s])
        else:
            intersect = monostable.intersection(bistable[s]) - set.union(
                *[bistable[t] for t in sigma_plot[1:i]]
            )
        # For all such points, pick out those that become monostable again at
        # \sigma = t < 10, and is bistable for all \sigma in between s and t
        for t in sigma_plot[i+1:-1]:
            j = sigma_plot.index(t)
            if j == i + 1:
                intersect = intersect - bistable[t]
            else:
                intersect = (
                    intersect & set.intersection(
                        *[bistable[x] for x in sigma_plot[i+1:j]]
                    )
                ) - bistable[t]
            # Finally, pick out those points that return to bistability at some
            # larger value of \sigma <= 10
            return_to_bistable = return_to_bistable | set.union(
                *[intersect & bistable[x] for x in sigma_plot[j+1:]]
            )

    for i in range(nplots):   # Create ``nplots`` sets of plots
        # Initialize figure
        print('Plotting figure %d ...' % i)
        fig, axes = plt.subplots(nrows=4, ncols=5, figsize=(8,7))

        # Randomly sample three points, each belonging to one of the above three
        # classes, and plot their curves in the corresponding row of plots
        print('Plotting polynomial curves for a monostable-only point ...')
        point = random.sample(monostable_only, 1)[0].split()
        print(' '.join(point))
        solutions = find_solutions(sigma_plot, point, fmt3)
        plot_polynomial_curves(axes[0,:], sigma_plot, [float(x) for x in point], solutions)

        print('Plotting polynomial curves for a point that becomes bistable and remains so ...')
        point = random.sample(bistable_only, 1)[0].split()
        print(' '.join(point))
        solutions = find_solutions(sigma_plot, point, fmt3)
        plot_polynomial_curves(axes[1,:], sigma_plot, [float(x) for x in point], solutions)

        print('Plotting polynomial curves for a point that becomes bistable then returns to monostabiity ...')
        point = random.sample(return_to_monostable, 1)[0].split()
        print(' '.join(point))
        solutions = find_solutions(sigma_plot, point, fmt3)
        plot_polynomial_curves(axes[2,:], sigma_plot, [float(x) for x in point], solutions)

        print('Plotting polynomial curves for a point that becomes bistable, then monostable, then bistable ...')
        point = random.sample(return_to_bistable, 1)[0].split()
        print(' '.join(point))
        solutions = find_solutions(sigma_plot, point, fmt3)
        plot_polynomial_curves(axes[3,:], sigma_plot, [float(x) for x in point], solutions)

        # Remove tick labels that fall in between plots
        for j in range(4):
            for k in range(5):
                if j < 3:
                    axes[j,k].set_xticklabels([])
                else:
                    axes[j,k].set_xlabel('$u$')
                if k > 0:
                    axes[j,k].set_yticklabels([])
                else:
                    axes[j,k].set_ylabel('$v$')

        plt.savefig('fig5-curves-v%d.pdf' % i)
