# Supplementary material for: Robustness and parameter geography in post-translational modification systems
Source: PLoS Comput Biol. 2020 May 4;16(5):e1007573. doi: 10.1371/journal.pcbi.1007573 (PMC7224580; doi:10.1371/journal.pcbi.1007573)
Supplement: S1 Code — A detailed description of each script in this collection is given in S1 Appendix. (GZ) [file pcbi.1007573.s002.tar.gz › S1_Code/figures/plot_fig8_outer_volumes.py]

#!/usr/bin/env python3

"""
Plots Fig. 8 in the paper, Nam et al., "Robustness and parameter geography
of post-translational modification systems," submitted, 2019.

Plots the volume of the bistable region, as a function of \sigma. Paths to
output files containing the mono-/bistable points are given below.

Authors:
    Kee-Myoung Nam, Department of Systems Biology, Harvard Medical School
Last updated:
    9/22/2019
"""

import matplotlib
matplotlib.use('Agg')

import numpy as np
from scipy.stats import norm
import matplotlib.pyplot as plt
import seaborn as sns

# Set matplotlib plot style
plt.style.use('seaborn-whitegrid')

# Change fonts and sizes for labeling plots
matplotlib.rc('font', **{'sans-serif': 'Helvetica', 'size': 20})
matplotlib.rc('mathtext', **{'fontset': 'cm'})
matplotlib.rc('xtick', **{'labelsize': 14})
matplotlib.rc('ytick', **{'labelsize': 14})
matplotlib.rc('axes', **{'linewidth': 2.0})
matplotlib.rc('lines', **{'linewidth': 2.0})
matplotlib.rc('errorbar', **{'capsize': 5.0})
matplotlib.rc('legend', **{'fontsize': 14})

############################
def get_bistable_volumes(filenames, alpha=0.05):
    """
    Get the bistable volumes from the given list of solution number files,
    with 100*(1-alpha)% confidence intervals.
    """
    ntotal    = []     # Total number of points per file
    nbistable = []     # Number of bistable points per file
    for name in filenames:
        total = bistable = 0
        with open(name) as f:
            for line in f:
                total += 1
                if line.endswith('3\n'):
                    bistable += 1
        ntotal.append(total)
        nbistable.append(bistable)

    # Obtain confidence intervals 
    alpha = 0.05
    norminv = norm.ppf(1 - (alpha / 2.0), loc=0, scale=1)
    volumes = [float(b) / t for t, b in zip(ntotal, nbistable)]
    stdevs = [np.sqrt(t * v * (1 - v) / (t - 1)) for t, v in zip(ntotal, volumes)]
    confint = [s / np.sqrt(t) * norminv for s, t in zip(stdevs, ntotal)]

    return volumes, confint

############################
# Initialize figure
fig = plt.figure(figsize=(8,6))
ax = plt.gca()

# Start by reconstructing the bistable volume curve from the
# hypercube [0.1, 10]^d
sigma = [
    '1', '1.5', '2', '2.5', '3', '4', '5', '7', '10', '15', '20', '50', 
    '100', '200', '500'
]
fmt = '/n/groups/gunawardena/chris_nam/parameter_geography/sigma%s_data/finalized/sigma%s_N1_log_posreal_total'
filenames = [fmt % (s, s) for s in sigma]
volumes, confint = get_bistable_volumes(filenames)
ax.errorbar(x=[float(s) for s in sigma], y=volumes, yerr=confint, label='$p = 1$')

# Now, get bistable volumes from the "outer" samples from
# hypercubes [1e-p, 1e+p]^d
sigma = [
    '1', '1.0078125', '1.015625', '1.03125', '1.0625', '1.125', '1.25',
    '1.5', '2', '2.5', '3', '4', '5', '7', '10', '15', '20', '50', 
    '100', '200', '500'
]
power = [2, 3, 4, 5]
fmt = '/n/groups/gunawardena/chris_nam/parameter_geography/sigma%s_data/finalized/sigma%s_N%d_log_posreal_total'
for p in power:
    filenames = [fmt % (s, s, p) for s in sigma]
    volumes, confint = get_bistable_volumes(filenames)
    ax.errorbar(x=[float(s) for s in sigma], y=volumes, yerr=confint, label='$p = %d$' % p)

# Add legend at top left
ax.legend(loc='upper left')

# Reconfigure axes labels and save to file
ax.set_xscale('log')
ax.set_xlabel('$\sigma$')
ax.set_ylabel('$\widehat{V}_{\sigma,p}$', rotation='horizontal', ha='right', va='center')
plt.savefig('fig8-outer-volumes.pdf')
