# Supplementary material for: Robustness and parameter geography in post-translational modification systems
Source: PLoS Comput Biol. 2020 May 4;16(5):e1007573. doi: 10.1371/journal.pcbi.1007573 (PMC7224580; doi:10.1371/journal.pcbi.1007573)
Supplement: S1 Code — A detailed description of each script in this collection is given in S1 Appendix. (GZ) [file pcbi.1007573.s002.tar.gz › S1_Code/figures/plot_fig7B_schematic.nb]

(* Content-type: application/vnd.wolfram.mathematica *)

(*** Wolfram Notebook File ***)
(* http://www.wolfram.com/nb *)

(* CreatedBy='Mathematica 10.2' *)

(*CacheID: 234*)
(* Internal cache information:
NotebookFileLineBreakTest
NotebookFileLineBreakTest
NotebookDataPosition[       158,          7]
NotebookDataLength[   1051016,      17322]
NotebookOptionsPosition[   1050518,      17300]
NotebookOutlinePosition[   1050871,      17316]
CellTagsIndexPosition[   1050828,      17313]
WindowFrame->Normal*)

(* Beginning of Notebook Content *)
Notebook[{

Cell[CellGroupData[{
Cell[BoxData[
 RowBox[{"RegionPlot3D", "[", 
  RowBox[{
   RowBox[{
    RowBox[{
     RowBox[{
      RowBox[{"Log", "[", 
       RowBox[{"10", ",", "x"}], "]"}], "+", 
      RowBox[{"Log", "[", 
       RowBox[{"10", ",", "y"}], "]"}]}], "<", 
     RowBox[{"Log", "[", 
      RowBox[{"10", ",", "7"}], "]"}]}], "&&", 
    RowBox[{
     RowBox[{"Log", "[", 
      RowBox[{"10", ",", "z"}], "]"}], ">", 
     RowBox[{"1", "-", 
      RowBox[{"0.2", "*", "2"}]}]}]}], ",", "\[IndentingNewLine]", 
   RowBox[{"{", 
    RowBox[{"x", ",", "0.1", ",", "10"}], "}"}], ",", 
   RowBox[{"{", 
    RowBox[{"y", ",", "0.1", ",", "10"}], "}"}], ",", 
   RowBox[{"{", 
    RowBox[{"z", ",", "0.1", ",", "10"}], "}"}], ",", "\[IndentingNewLine]", 
   RowBox[{"PlotRange", "\[Rule]", 
    RowBox[{"{", 
     RowBox[{
      RowBox[{"{", 
       RowBox[{"0.1", ",", "10"}], "}"}], ",", 
      RowBox[{"{", 
       RowBox[{"0.1", ",", "10"}], "}"}], ",", 
      RowBox[{"{", 
       RowBox[{"0.1", ",", "10"}], "}"}]}], "}"}]}], ",", 
   "\[IndentingNewLine]", 
   RowBox[{"Mesh", "\[Rule]", "None"}], ",", "\[IndentingNewLine]", 
   RowBox[{"Ticks", "\[Rule]", 
    RowBox[{"{", 
     RowBox[{
      RowBox[{"{", 
       RowBox[{"0.1", ",", "5", ",", "10"}], "}"}], ",", 
      RowBox[{"{", 
       RowBox[{"0.1", ",", "5", ",", "10"}], "}"}], ",", 
      RowBox[{"{", 
       RowBox[{"0.1", ",", "5", ",", "10"}], "}"}]}], "}"}]}], ",", 
   "\[IndentingNewLine]", 
   RowBox[{"Boxed", "\[Rule]", "True"}], ",", "\[IndentingNewLine]", 
   RowBox[{"BoxStyle", "\[Rule]", 
    RowBox[{"Directive", "[", 
     RowBox[{
      RowBox[{"RGBColor", "[", 
       RowBox[{"0.08", ",", "0.38", ",", "0.74"}], "]"}], ",", 
      RowBox[{"Thickness", "[", "0.01", "]"}]}], "]"}]}], ",", 
   "\[IndentingNewLine]", 
   RowBox[{"AxesStyle", "\[Rule]", 
    RowBox[{"{", 
     RowBox[{
      RowBox[{"RGBColor", "[", 
       RowBox[{"0.08", ",", "0.38", ",", "0.74"}], "]"}], ",", 
      "\[IndentingNewLine]", 
      RowBox[{"RGBColor", "[", 
       RowBox[{"0.08", ",", "0.38", ",", "0.74"}], "]"}], ",", 
      "\[IndentingNewLine]", 
      RowBox[{"Directive", "[", 
       RowBox[{
        RowBox[{"RGBColor", "[", 
         RowBox[{"0.8", ",", "0", ",", "0"}], "]"}], ",", 
        RowBox[{"Thickness", "[", "0.01", "]"}]}], "]"}]}], "}"}]}], ",", 
   "\[IndentingNewLine]", 
   RowBox[{"PlotStyle", "\[Rule]", 
    RowBox[{"Directive", "[", 
     RowBox[{"LightGreen", ",", 
      RowBox[{"Opacity", "\[Rule]", "0.8"}]}], "]"}]}], ",", 
   "\[IndentingNewLine]", 
   RowBox[{"TicksStyle", "\[Rule]", "Black"}], ",", "\[IndentingNewLine]", 
   RowBox[{"LabelStyle", "\[Rule]", 
    RowBox[{"Directive", "[", 
     RowBox[{
      RowBox[{"FontSize", "\[Rule]", "14"}], ",", 
      RowBox[{"FontFamily", "\[Rule]", "\"\<Helvetica\>\""}]}], "]"}]}], ",", 
   "\[IndentingNewLine]", 
   RowBox[{"ViewPoint", "\[Rule]", 
    RowBox[{"{", 
     RowBox[{"2.33", ",", "2.04", ",", "1.37"}], "}"}]}], ",", 
   "\[IndentingNewLine]", 
   RowBox[{"PlotPoints", "\[Rule]", "150"}], ",", "\[IndentingNewLine]", 
   RowBox[{"MaxRecursion", "\[Rule]", "15"}]}], "]"}]], "Input",
 CellChangeTimes->{{3.689982449442026*^9, 3.689982451597438*^9}, {
   3.689982522775482*^9, 3.689982613397861*^9}, {3.689982676620326*^9, 
   3.6899826801097116`*^9}, {3.68998271074778*^9, 3.689982717570175*^9}, {
   3.689982807560028*^9, 3.689982849463439*^9}, {3.689982891991435*^9, 
   3.689982896589266*^9}, {3.689983004381982*^9, 3.689983012724312*^9}, {
   3.68998305746161*^9, 3.68998308395571*^9}, {3.68998312929287*^9, 
   3.689983133756143*^9}, 3.6899831672910337`*^9, {3.6899832289410343`*^9, 
   3.689983237419346*^9}, {3.689983275436461*^9, 3.689983362838747*^9}, {
   3.689983398744133*^9, 3.68998342339832*^9}, {3.6899834562477713`*^9, 
   3.6899834947647133`*^9}, {3.689983528681077*^9, 3.689983540002*^9}, {
   3.689990421222618*^9, 3.689990521751258*^9}, {3.69005259832555*^9, 
   3.690052760234713*^9}, {3.6900527986206007`*^9, 3.690052964648176*^9}, {
   3.690053003306295*^9, 3.6900530409249477`*^9}, {3.690053263999589*^9, 
   3.6900532843014603`*^9}, {3.690053378620957*^9, 3.690053484819829*^9}, {
   3.69005362663653*^9, 3.690053627923628*^9}, {3.6900538182671337`*^9, 
   3.6900538807415237`*^9}, {3.690053959582601*^9, 3.690053960612701*^9}, {
   3.690054030450261*^9, 3.690054056651239*^9}, {3.6900541192905416`*^9, 
   3.690054126305182*^9}, {3.690054362560978*^9, 3.6900543650872803`*^9}, {
   3.690054488509564*^9, 3.690054488987595*^9}, {3.6900545196910458`*^9, 
   3.690054639573518*^9}, {3.690054700974702*^9, 3.690054701084605*^9}, {
   3.6900547367422123`*^9, 3.6900547370841637`*^9}, {3.690054795766653*^9, 
   3.690054808922389*^9}, {3.690054843229733*^9, 3.690054922736951*^9}, {
   3.6900549544737453`*^9, 3.690055003439437*^9}, {3.69005516322021*^9, 
   3.690055214049418*^9}, {3.690055255522504*^9, 3.69005527510446*^9}, {
   3.6900553111379013`*^9, 3.6900553200562153`*^9}, {3.690055354544944*^9, 
   3.690055368471348*^9}, {3.690055429191639*^9, 3.690055505825042*^9}, {
   3.690055829440892*^9, 3.6900558297902946`*^9}, {3.722097077778151*^9, 
   3.7220971022372828`*^9}, {3.7220976590950212`*^9, 3.7220976662581*^9}, {
   3.734033810333231*^9, 3.7340338105890617`*^9}, {3.734320648899198*^9, 
   3.734320731854351*^9}, {3.734320891965413*^9, 3.7343209004517727`*^9}, {
   3.7343213225126133`*^9, 3.734321336573744*^9}, {3.734321403717291*^9, 
   3.734321413315031*^9}, 3.734473473736631*^9}],

Cell[BoxData[
 Graphics3DBox[GraphicsComplex3DBox[CompressedData["
1:eJyE23v8//1A3/HrusyhS67L5ZSzkYUayVAxXZcJmdLYZGWGmtHhRimnmYaU
itmcD5mQSkMlyrHcnIrkPOdzjiGnJBF2/X56PP+4v2+7rX8+t+9jr71Xbu/n
63v/fn7rij96t1vd6bRTTjnlP53n1FPOc+7nEx5/4r9ecPZDH/Dp3zvlFq88
+5EP/NDrv+0dZ57Tz/+v3v+9ej////pv/dg1znrSxS58jv/v1n2+5/v8/vvc
9Pd/+98fn1P3OZ7v83MPu8MPPvuJx+fUfY7n+3zc0+7zqRe+//icus/xfJ/f
88JH/PdXXPmsw3PqPsfzfX7o9c/456+7y/E5dZ/j+T5/9cOveM3bnnl8Tt3n
eL7Pa375PT/xgc8cn1P3OZ7v860X/rtv+MS1L3J4Tt3neL7P//otF/6dz9/7
+Jy6z/F8n1f6l1f7vq+++Picus/xfJ+vuuW/+uj5T73o4Tl1n+P5Pu9659v+
0lk3Pj6n7nM83+fF7vdz/+wyv3J8Tt3neL7Pk6/na4/Pqfscz/d5h6efuAku
dnhO3ed4vs/z/clLTvuuWx+fU/c5nu/zmW9++1Nu+Pjjc+o+x/N93uqvPnvO
zd9zfE7d53i+zy9+9fT3/7srXvzwnLrP8XyfT7rYlf/bf7zT8Tl1n+P5Pr/3
W29w+bv8zvE5dZ/j+T7/6uwf+uOf+evjc+o+x/N9/o9b3+0/3Pc7LnF4Tt3n
eL7P6/zkL3/5Qfc4Pqfuczzf57vu/5QnPOwFx+fUfY7n+3zAY1743Y/7yvE5
dZ/j+T6vcvIF/abDc+o+x/N9vvaln7zXM37x+Jy6z/F8nz/7tvN+0x+++vic
us/xfJ+X+uvL/9GfXOiSh+fUfY7n+zxxC7zqlsfn1H2O5/u80yVv+fk3Pvr4
nLrP8XyfF7zGTzzyXe84Pqfuczzf57Nv9AvX+vDlLnV4Tt3neL7P2/zwE9/4
qTsen1P3OZ7v8yt3/cOf/uJvHp9T9zme7/M3HvS6M0/7+PE5dZ/j+T5v9oSP
/u4Fr3Hpw3PqPsfzfZ44dfG7H59T9zme7/PRrzzxhh6fU/c5nu/z+u+61kOv
+qXjc+o+x/N9fuAzN/+2a33PZQ7Pqfscz/f54PPd6c+v/8Djc+o+x/N9Xv2y
P//jN/7T43PqPsfzfb75Ox57gR88/bKH59R9juf7PPlnxy2Oz6n7HM/3eYXb
vfomP/qI43PqPsfzfb7y7n/54Z986/E5dZ/j+T5P/lq79OUOz6n7HM/3edZJ
QByfU/c5nu/zec+5+st/+anH59R9juf7PPkf20eOz6n7HM/3edr7bn/qE7/1
8ofn1H2O5/t8+ufv/eTfvOvxOXWf4/k+b3H6I87+vT84Pqfuczzf5+ev8Iz3
Pv8Lx+fUfY7n93mdV9zvZde7wuE5dZ/j+T7PxfBl/+Lnj8+p+xzP9/mRO3zh
RW952fE5dZ/j+T5v8qIHP+tu5/mnh+fUfY7n55CbnPiL6vic+sEtnO/zk294
8vff56bH59R9jufnmdueuCmPz6kf/MP5Ph/xkRd84oEPOT6n7nM83+edfubE
f3LH59QPjuJ8n9/1D2/61Ye+/vicus/xfJ8XfPDtf+Thnz0+p37wGOf7fO9Z
n7zaYy56xcNz6j7H830++4n3/vsnXOf4nPrBdZzv80FXOe+rf/02x+fUfY7n
+7zNHzz8cU+7z/E59YMPOd/nyT8Tf+34nLrP8XyfX/mz//2dv/vHx+fUD87k
fJ9vuNV3nv857zs+p+5zPN/nb7zn5W993qlXOnr1H/vBq5zv8553+Te/9eJv
Pj6n7nM83+fN/ubd93jpjY/PqR/cy/k+T/Lqzsfn1H2O5/v89AW+cLHX/Mrx
OfWDnznf58tOfDH9jONz6j7H830++vJnPvf/vPb4nPrB4Zzv89yX8xfe8enj
c+o+x/N9Xv/aV/237z3rm4+e/8d+8Dzn+zzjJc+90gf/xfE5dZ/j+T4/cLMb
fu6jtz4+p374u4DzfZ77H9pLP3mv43PqPsfzfZ68bh9/fE798PcF5/v8kY+f
+M1/fE7d53i+z6vf42ev+eX3HJ9TP/ydwvk+Tzn5X1c+PKfuc+ye79zNr3uR
R1779a89/LuP3fP+e03df3+p++8pdf99pO6/d9T994u6/x5R998X6v57Qd3v
/+t+n1/3+/m637fX/f687vfhdb/frvt9dd3vn+t+n1z3++G63/fW/f627vex
db9frft9ad3vP+t+n1n3+8m63zfW/f6w7veBdb/fq/t9Xd3v3+p+n1b3+7G6
33fV/f6q7vdRdb9fqvt9Ud3vf+p+n1P3+5m637fU/f6k7vchdb/fqPt9Rd3v
H+p+n1D3+4G6f+/X/fu97t/jdf++rvv3ct2/f+v+PVv379O6f2/uPefvx7p/
D+795++7un+vbRf8/VX376nthb+P6v69sx3x90vdv0e2L/6+qPv3wnaH/+t6
fnvE53W9vZ3i57oe3n7xbV2vbtf4s64nt3d8WNd7uwfwW12P7X7AV3W9tHsD
/9T1jL3zv3iPS5/7P9KbD56xe17P1PVMXc/U9Uxdz9T1TF3P1PVMXc/U9Uxd
z9T1TF3P1PVMXc/U9Uxdz9T1TF3P1PVMXc/U9Uxdz9T1TF3P1PVMXc/U9Uxd
z9T1TF3P1PVMXc/U9Uxdz9T1TF3P1PVMXc/U9Uxdz9T1TF3P1PVMXc/U9Uxd
z9T1TF3P1PVMXc/U9Uxdz9T1TF3P1PVMXc/U9Uxdz9T1TF3P7D3HM3U9s/cf
z9T1zHaBZ+p6ZnvBM3U9sx3hmbqe2b7wTF3PbHd4pq5ntkc8U9cz2ymeqeuZ
7RfP1PXMdo1n6npme8czdT2zewDP1PXM7gc8U9czuzfwTF3P2Dv/dR+87eAZ
u+f1TF3P1PVMXc/U9Uxdz9T1TF3P1PVMXc/U9Uxdz9T1TF3P1PVMXc/U9Uxd
z9T1TF3P1PVMXc/U9Uxdz9T1TF3P1PVMXc/U9Uxdz9T1TF3P1PVMXc/U9Uxd
z9T1TF3P1PVMXc/U9Uxdz9T1TF3P1PVMXc/U9Uxdz9T1TF3P1PVMXc/U9Uxd
z9T1TF3P1PVMXc/U9Uxdz9T1zN5zPFPXM3v/8Uxdz2wXeKauZ7YXPFPXM9sR
nqnrme0Lz9T1zHaHZ+p6ZnvEM3U9s53imbqe2X7xTF3PbNd4pq5ntnc8U9cz
uwfwTF3P7H7AM3U9s3sDz9T1jL3zX//99K6DZ+ye1zN1PVPXM3U9U9czdT1T
1zN1PVPXM3U9U9czdT1T1zN1PVPXM3U9U9czdT1T1zN1PVPXM3U9U9czdT1T
1zN1PVPXM3U9U9czdT1T1zN1PVPXM3U9U9czdT1T1zN1PVPXM3U9U9czdT1T
1zN1PVPXM3U9U9czdT1T1zN1PVPXM3U9U9czdT1T1zN1PVPXM3U9U9czdT1T
1zN7z/FMXc/s/cczdT2zXeCZup7ZXvBMXc9sR3imrme2LzxT1zPbHZ6p65nt
Ec/U9cx2imfqemb7xTN1PbNd45m6ntne8Uxdz+wewDN1PbP7Ac/U9czuDTxT
1zP2zj/t5P34voNn7J7XM3U9U9czdT1T1zN1PVPXM3U9U9czdT1T1zN1PVPX
M3U9U9czdT1T1zN1PVPXM3U9U9czdT1T1zN1PVPXM3U9U9czdT1T1zN1PVPX
M3U9U9czdT1T1zN1PVPXM3U9U9czdT1T1zN1PVPXM3U9U9czdT1T1zN1PVPX
M3U9U9czdT1T1zN1PVPXM3U9U9czdT1T1zN1PVPXM3vP8Uxdz+z9xzN1PbNd
4Jm6ntle8Exdz2xHeKauZ7YvPFPXM9sdnqnrme0Rz9T1zHaKZ+p6ZvvFM3U9
s13jmbqe2d7xTF3P7B7AM3U9s/sBz9T1zO4NPFPXM/bOn/w/vvhfHjxj97ye
qeuZup6p65m6nqnrmbqeqeuZup6p65m6nqnrmbqeqeuZup6p65m6nqnrmbqe
qeuZup6p65m6nqnrmbqeqeuZup6p65m6nqnrmbqeqeuZup6p65m6nqnrmbqe
qeuZup6p65m6nqnrmbqeqeuZup6p65m6nqnrmbqeqeuZup6p65m6nqnrmbqe
qeuZup6p65m6nqnrmbqe2XuOZ+p6Zu8/nqnrme0Cz9T1zPaCZ+p6ZjvCM3U9
s33hmbqe2e7wTF3PbI94pq5ntlM8U9cz2y+eqeuZ7RrP1PXM9o5n6npm9wCe
qeuZ3Q94pq5ndm/gmbqesXf+6+/Hhw6esXtez9T1TF3P1PVMXc/U9Uxdz9T1
TF3P1PVMXc/U9Uxdz9T1TF3P1PVMXc/U9Uxdz9T1TF3P1PVMXc/U9Uxdz9T1
TF3P1PVMXc/U9Uxdz9T1TF3P1PVMXc/U9Uxdz9T1TF3P1PVMXc/U9Uxdz9T1
TF3P1PVMXc/U9Uxdz9T1TF3P1PVMXc/U9Uxdz9T1TF3P1PVMXc/U9Uxdz+w9
xzN1PbP3H8/U9cx2gWfqemZ7wTN1PbMd4Zm6ntm+8Exdz2x3eKauZ7ZHPFPX
M9spnqnrme0Xz9T1zHaNZ+p6ZnvHM3U9s3sAz9T1zO4HPFPXM7s38Exdz9g7
//X//j5y8Izd83qmrmfqeqauZ+p6pq5n6nqmrmfqeqauZ+p6pq5n6nqmrmfq
eqauZ+p6pq5n6nqmrmfqeqauZ+p6pq5n6nqmrmfqeqauZ+p6pq5n6nqmrmfq
eqauZ+p6pq5n6nqmrmfqeqauZ+p6pq5n6nqmrmfqeqauZ+p6pq5n6nqmrmfq
eqauZ+p6pq5n6nqmrmfqeqauZ+p6pq5n6npm7zmeqeuZvf94pq5ntgs8U9cz
2wueqeuZ7QjP1PXM9oVn6npmu8MzdT2zPeKZup7ZTvFMXc9sv3imrme2azxT
1zPbO56p65ndA3imrmd2P+CZup7ZvYFn6nrG3vmzTvxav+fHDp6xe17P1PVM
Xc/U9Uxdz9T1TF3P1PVMXc/U9Uxdz9T1TF3P1PVMXc/U9Uxdz9T1TF3P1PVM
Xc/U9Uxdz9T1TF3P1PVMXc/U9Uxdz9T1TF3P1PVMXc/U9Uxdz9T1TF3P1PVM
Xc/U9Uxdz9T1TF3P1PVMXc/U9Uxdz9T1TF3P1PVMXc/U9Uxdz9T1TF3P1PVM
Xc/U9Uxdz9T1TF3P7D3HM3U9s/cfz9T1zHaBZ+p6ZnvBM3U9sx3hmbqe2b7w
TF3PbHd4pq5ntkc8U9cz2ymeqeuZ7RfP1PXMdo1n6npme8czdT2zewDP1PXM
7gc8U9czuzfwTF3P2Dt/ztPe9MEHPObjB8/YPa9n6nqmrmfqeqauZ+p6pq5n
6nqmrmfqeqauZ+p6pq5n6nqmrmfqeqauZ+p6pq5n6nqmrmfqeqauZ+p6pq5n
6nqmrmfqeqauZ+p6pq5n6nqmrmfqeqauZ+p6pq5n6nqmrmfqeqauZ+p6pq5n
6nqmrmfqeqauZ+p6pq5n6nqmrmfqeqauZ+p6pq5n6nqmrmfqeqauZ+p6pq5n
9p7jmbqe2fuPZ+p6ZrvAM3U9s73gmbqe2Y7wTF3PbF94pq5ntjs8U9cz2yOe
qeuZ7RTP1PXM9otn6npmu8YzdT2zveOZup7ZPYBn6npm9wOeqeuZ3Rt4pq5n
7J3/6Vv+2rtf90efPHjG7nk9U9czdT1T1zN1PVPXM3U9U9czdT1T1zN1PVPX
M3U9U9czdT1T1zN1PVPXM3U9U9czdT1T1zN1PVPXM3U9U9czdT1T1zN1PVPX
M3U9U9czdT1T1zN1PVPXM3U9U9czdT1T1zN1PVPXM3U9U9czdT1T1zN1PVPX
M3U9U9czdT1T1zN1PVPXM3U9U9czdT1T1zN1PVPXM3U9s/ccz9T1zN5/PFPX
M9sFnqnrme0Fz9T1zHaEZ+p6ZvvCM3U9s93hmbqe2R7xTF3PbKd4pq5ntl88
U9cz2zWeqeuZ7R3P1PXM7gE8U9czux/wTF3P7N7AM3U9Y+/8k7/6Y2+5zNs+
dfCM3fN6pq5n6nqmrmfqeqauZ+p6pq5n6nqmrmfqeqauZ+p6pq5n6nqmrmfq
eqauZ+p6pq5n6nqmrmfqeqauZ+p6pq5n6nqmrmfqeqauZ+p6pq5n6nqmrmfq
eqauZ+p6pq5n6nqmrmfqeqauZ+p6pq5n6nqmrmfqeqauZ+p6pq5n6nqmrmfq
eqauZ+p6pq5n6nqmrmfqeqauZ+p6Zu85nqnrmb3/eKauZ7YLPFPXM9sLnqnr
me0Iz9T1zPaFZ+p6ZrvDM3U9sz3imbqe2U7xTF3PbL94pq5ntms8U9cz2zue
qeuZ3QN4pq5ndj/gmbqe2b2BZ+p6xt75j936End+7n0/c/CM3fN6pq5n6nqm
rmfqeqauZ+p6pq5n6nqmrmfqeqauZ+p6pq5n6nqmrmfqeqauZ+p6pq5n6nqm
rmfqeqauZ+p6pq5n6nqmrmfqeqauZ+p6pq5n6nqmrmfqeqauZ+p6pq5n6nqm
rmfqeqauZ+p6pq5n6nqmrmfqeqauZ+p6pq5n6nqmrmfqeqauZ+p6pq5n6nqm
rmfqeqauZ+p6Zu85nqnrmb3/eKauZ7YLPFPXM9sLnqnrme0Iz9T1zPaFZ+p6
ZrvDM3U9sz3imbqe2U7xTF3PbL94pq5ntms8U9cz2zueqeuZ3QN4pq5ndj/g
mbqe2b2BZ+p6xt75+z/zv3zwnQ/57MEzds/rmbqeqeuZup6p65m6nqnrmbqe
qeuZup6p65m6nqnrmbqeqeuZup6p65m6nqnrmbqeqeuZup6p65m6nqnrmbqe
qeuZup6p65m6nqnrmbqeqeuZup6p65m6nqnrmbqeqeuZup6p65m6nqnrmbqe
qeuZup6p65m6nqnrmbqeqeuZup6p65m6nqnrmbqeqeuZup6p65m6nqnrmb3n
eKauZ/b+45m6ntku8Exdz2wveKauZ7YjPFPXM9sXnqnrme0Oz9T1zPaIZ+p6
ZjvFM3U9s/3imbqe2a7xTF3PbO94pq5ndg/gmbqe2f2AZ+p6ZvcGnqnrGXvn
L3meEwP93MEzds/rmbqeqeuZup6p65m6nqnrmbqeqeuZup6p65m6nqnrmbqe
qeuZup6p65m6nqnrmbqeqeuZup6p65m6nqnrmbqeqeuZup6p65m6nqnrmbqe
qeuZup6p65m6nqnrmbqeqeuZup6p65m6nqnrmbqeqeuZup6p65m6nqnrmbqe
qeuZup6p65m6nqnrmbqeqeuZup6p65m6nqnrmb3neKauZ/b+45m6ntku8Exd
z2wveKauZ7YjPFPXM9sXnqnrme0Oz9T1zPaIZ+p6ZjvFM3U9s/3imbqe2a7x
TF3PbO94pq5ndg/gmbqe2f2AZ+p6ZvcGnqnrGXvnf/+Hb/Tuqzzzbw6esXte
z9T1TF3P1PVMXc/U9Uxdz9T1TF3P1PVMXc/U9Uxdz9T1TF3P1PVMXc/U9Uxd
z9T1TF3P1PVMXc/U9Uxdz9T1TF3P1PVMXc/U9Uxdz9T1TF3P1PVMXc/U9Uxd
z9T1TF3P1PVMXc/U9Uxdz9T1TF3P1PVMXc/U9Uxdz9T1TF3P1PVMXc/U9Uxd
z9T1TF3P1PVMXc/U9Uxdz+w9xzN1PbP3H8/U9cx2gWfqemZ7wTN1PbMd4Zm6
ntm+8Exdz2x3eKauZ7ZHPFPXM9spnqnrme0Xz9T1zHaNZ+p6ZnvHM3U9s3sA
z9T1zO4HPFPXM7s38Exdz9g7/30nrpEXf/7gGbvn9Uxdz9T1TF3P1PVMXc/U
9Uxdz9T1TF3P1PVMXc/U9Uxdz9T1TF3P1PVMXc/U9Uxdz9T1TF3P1PVMXc/U
9Uxdz9T1TF3P1PVMXc/U9Uxdz9T1TF3P1PVMXc/U9Uxdz9T1TF3P1PVMXc/U
9Uxdz9T1TF3P1PVMXc/U9Uxdz9T1TF3P1PVMXc/U9Uxdz9T1TF3P1PVMXc/U
9czeczxT1zN7//FMXc9sF3imrme2FzxT1zPbEZ6p65ntC8/U9cx2h2fqemZ7
xDN1PbOd4pm6ntl+8Uxdz2zXeKauZ7Z3PFPXM7sH8Exdz+x+wDN1PbN7A8/U
9Yy98+8/3ze+5ef+4m8PnrF7Xs/U9Uxdz9T1TF3P1PVMXc/U9Uxdz9T1TF3P
1PVMXc/U9Uxdz9T1TF3P1PVMXc/U9Uxdz9T1TF3P1PVMXc/U9Uxdz9T1TF3P
1PVMXc/U9Uxdz9T1TF3P1PVMXc/U9Uxdz9T1TF3P1PVMXc/U9Uxdz9T1TF3P
1PVMXc/U9Uxdz9T1TF3P1PVMXc/U9Uxdz9T1TF3P1PVMXc/sPcczdT2z9x/P
1PXMdoFn6npme8EzdT2zHeGZup7ZvvBMXc9sd3imrme2RzxT1zPbKZ6p65nt
F8/U9cx2jWfqemZ7xzN1PbN7AM/U9czuBzxT1zO7N/BMXc/YO3/v25343+T+
wsEzds/rmbqeqeuZup6p65m6nqnrmbqeqeuZup6p65m6nqnrmbqeqeuZup6p
65m6nqnrmbqeqeuZup6p65m6nqnrmbqeqeuZup6p65m6nqnrmbqeqeuZup6p
65m6nqnrmbqeqeuZup6p65m6nqnrmbqeqeuZup6p65m6nqnrmbqeqeuZup6p
65m6nqnrmbqeqeuZup6p65m6nqnrmb3neKauZ/b+45m6ntku8Exdz2wveKau
Z7YjPFPXM9sXnqnrme0Oz9T1zPaIZ+p6ZjvFM3U9s/3imbqe2a7xTF3PbO94
pq5ndg/gmbqe2f2AZ+p6ZvcGnqnrGXvnzzz538jfHTxj97yeqeuZup6p65m6
nqnrmbqeqeuZup6p65m6nqnrmbqeqeuZup6p65m6nqnrmbqeqeuZup6p65m6
nqnrmbqeqeuZup6p65m6nqnrmbqeqeuZup6p65m6nqnrmbqeqeuZup6p65m6
nqnrmbqeqeuZup6p65m6nqnrmbqeqeuZup6p65m6nqnrmbqeqeuZup6p65m6
nqnrmbqe2XuOZ+p6Zu8/nqnrme0Cz9T1zPaCZ+p6ZjvCM3U9s33hmbqe2e7w
TF3PbI94pq5ntlM8U9cz2y+eqeuZ7RrP1PXM9o5n6npm9wCeqeuZ3Q94pq5n
dm/gmbqesXf+t0//7n/9sX/44sEzds/rmbqeqeuZup6p65m6nqnrmbqeqeuZ
up6p65m6nqnrmbqeqeuZup6p65m6nqnrmbqeqeuZup6p65m6nqnrmbqeqeuZ
up6p65m6nqnrmbqeqeuZup6p65m6nqnrmbqeqeuZup6p65m6nqnrmbqeqeuZ
up6p65m6nqnrmbqeqeuZup6p65m6nqnrmbqeqeuZup6p65m6nqnrmb3neKau
Z/b+45m6ntku8Exdz2wveKauZ7YjPFPXM9sXnqnrme0Oz9T1zPaIZ+p6ZjvF
M3U9s/3imbqe2a7xTF3PbO94pq5ndg/gmbqe2f2AZ+p6ZvcGnqnrGXvnz77j
//rTMy70pYNn7J7XM3U9U9czdT1T1zN1PVPXM3U9U9czdT1T1zN1PVPXM3U9
U9czdT1T1zN1PVPXM3U9U9czdT1T1zN1PVPXM3U9U9czdT1T1zN1PVPXM3U9
U9czdT1T1zN1PVPXM3U9U9czdT1T1zN1PVPXM3U9U9czdT1T1zN1PVPXM3U9
U9czdT1T1zN1PVPXM3U9U9czdT1T1zN1PVPXM3vP8Uxdz+z9xzN1PbNd4Jm6
ntle8Exdz2xHeKauZ7YvPFPXM9sdnqnrme0Rz9T1zHaKZ+p6ZvvFM3U9s13j
mbqe2d7xTF3P7B7AM3U9s/sBz9T1zO4NPFPXM/bOv+15p97oOpf78sEzds/r
mbqeqeuZup6p65m6nqnrmbqeqeuZup6p65m6nqnrmbqeqeuZup6p65m6nqnr
mbqeqeuZup6p65m6nqnrmbqeqeuZup6p65m6nqnrmbqeqeuZup6p65m6nqnr
mbqeqeuZup6p65m6nqnrmbqeqeuZup6p65m6nqnrmbqeqeuZup6p65m6nqnr
mbqeqeuZup6p65m6nqnrmb3neKauZ/b+45m6ntku8Exdz2wveKauZ7YjPFPX
M9sXnqnrme0Oz9T1zPaIZ+p6ZjvFM3U9s/3imbqe2a7xTF3PbO94pq5ndg/g
mbqe2f2AZ+p6ZvcGnqnrGXvn73bGfz73lf2Hg2fsntczdT1T1zN1PVPXM3U9
U9czdT1T1zN1PVPXM3U9U9czdT1T1zN1PVPXM3U9U9czdT1T1zN1PVPXM3U9
U9czdT1T1zN1PVPXM3U9U9czdT1T1zN1PVPXM3U9U9czdT1T1zN1PVPXM3U9
U9czdT1T1zN1PVPXM3U9U9czdT1T1zN1PVPXM3U9U9czdT1T1zN1PVPXM3U9
U9cze8/xTF3P7P3HM3U9s13gmbqe2V7wTF3PbEd4pq5nti88U9cz2x2eqeuZ
7RHP1PXMdopn6npm+8UzdT2zXeOZup7Z3vFMXc/sHsAzdT2z+wHP1PXM7g08
U9cz9s6f/8R1dIOvHDxj97yeqeuZup6p65m6nqnrmbqeqeuZup6p65m6nqnr
mbqeqeuZup6p65m6nqnrmbqeqeuZup6p65m6nqnrmbqeqeuZup6p65m6nqnr
mbqeqeuZup6p65m6nqnrmbqeqeuZup6p65m6nqnrmbqeqeuZup6p65m6nqnr
mbqeqeuZup6p65m6nqnrmbqeqeuZup6p65m6nqnrmbqe2XuOZ+p6Zu8/nqnr
me0Cz9T1zPaCZ+p6ZjvCM3U9s33hmbqe2e7wTF3PbI94pq5ntlM8U9cz2y+e
qeuZ7RrP1PXM9o5n6npm9wCeqeuZ3Q94pq5ndm/gmbqesXf+1190jec//Qe+
evCM3fN6pq5n6nqmrmfqeqauZ+p6pq5n6nqmrmfqeqauZ+p6pq5n6nqmrmfq
eqauZ+p6pq5n6nqmrmfqeqauZ+p6pq5n6nqmrmfqeqauZ+p6pq5n6nqmrmfq
eqauZ+p6pq5n6nqmrmfqeqauZ+p6pq5n6nqmrmfqeqauZ+p6pq5n6nqmrmfq
eqauZ+p6pq5n6nqmrmfqeqauZ+p6Zu85nqnrmb3/eKauZ7YLPFPXM9sLnqnr
me0Iz9T1zPaFZ+p6ZrvDM3U9sz3imbqe2U7xTF3PbL94pq5ntms8U9cz2zue
qeuZ3QN4pq5ndj/gmbqe2b2BZ+p6xt75617kkdd+/e2+dvCM3fN6pq5n6nqm
rmfqeqauZ+p6pq5n6nqmrmfqeqauZ+p6pq5n6nqmrmfqeqauZ+p6pq5n6nqm
rmfqeqauZ+p6pq5n6nqmrmfqeqauZ+p6pq5n6nqmrmfqeqauZ+p6pq5n6nqm
rmfqeqauZ+p6pq5n6nqmrmfqeqauZ+p6pq5n6nqmrmfqeqauZ+p6pq5n6nqm
rmfqeqauZ+p6Zu85nqnrmb3/eKauZ7YLPFPXM9sLnqnrme0Iz9T1zPaFZ+p6
ZrvDM3U9sz3imbqe2U7xTF3PbL94pq5ntms8U9cz2zueqeuZ3QN4pq5ndj/g
mbqe2b2BZ+p6xt75Oz/3vm//0nVPOUfP2D2vZ+p6pq5n6nqmrmfqeqauZ+p6
pq5n6nqmrmfqeqauZ+p6pq5n6nqmrmfqeqauZ+p6pq5n6nqmrmfqeqauZ+p6
pq5n6nqmrmfqeqauZ+p6pq5n6nqmrmfqeqauZ+p6pq5n6nqmrmfqeqauZ+p6
pq5n6nqmrmfqeqauZ+p6pq5n6nqmrmfqeqauZ+p6pq5n6nqmrmfqeqauZ/ae
45m6ntn7j2fqema7wDN1PbO94Jm6ntmO8Exdz2xfeKauZ7Y7PFPXM9sjnqnr
me0Uz9T1zPaLZ+p6ZrvGM3U9s73jmbqe2T2AZ+p6ZvcDnqnrmd0beKauZ+yd
f877nnWJM15y9Izd83qmrmfqeqauZ+p6pq5n6nqmrmfqeqauZ+p6pq5n6nqm
rmfqeqauZ+p6pq5n6nqmrmfqeqauZ+p6pq5n6nqmrmfqeqauZ+p6pq5n6nqm
rmfqeqauZ+p6pq5n6nqmrmfqeqauZ+p6pq5n6nqmrmfqeqauZ+p6pq5n6nqm
rmfqeqauZ+p6pq5n6nqmrmfqeqauZ+p6pq5n6npm7zmeqeuZvf94pq5ntgs8
U9cz2wueqeuZ7QjP1PXM9oVn6npmu8MzdT2zPeKZup7ZTvFMXc9sv3imrme2
azxT1zPbO56p65ndA3imrmd2P+CZup7ZvYFn6nrG3vmvnfh1dtNTD56xe17P
1PVMXc/U9Uxdz9T1TF3P1PVMXc/U9Uxdz9T1TF3P1PVMXc/U9Uxdz9T1TF3P
1PVMXc/U9Uxdz9T1TF3P1PVMXc/U9Uxdz9T1TF3P1PVMXc/U9Uxdz9T1TF3P
1PVMXc/U9Uxdz9T1TF3P1PVMXc/U9Uxdz9T1TF3P1PVMXc/U9Uxdz9T1TF3P
1PVMXc/U9Uxdz9T1TF3P7D3HM3U9s/cfz9T1zHaBZ+p6ZnvBM3U9sx3hmbqe
2b7wTF3PbHd4pq5ntkc8U9cz2ymeqeuZ7RfP1PXMdo1n6npme8czdT2zewDP
1PXM7gc8U9czuzfwTF3P2Dt/85P/EHX0jN3zeqauZ+p6pq5n6nqmrmfqeqau
Z+p6pq5n6nqmrmfqeqauZ+p6pq5n6nqmrmfqeqauZ+p6pq5n6nqmrmfqeqau
Z+p6pq5n6nqmrmfqeqauZ+p6pq5n6nqmrmfqeqauZ+p6pq5n6nqmrmfqeqau
Z+p6pq5n6nqmrmfqeqauZ+p6pq5n6nqmrmfqeqauZ+p6pq5n6nqmrmfqembv
OZ6p65m9/3imrme2CzxT1zPbC56p65ntCM/U9cz2hWfqema7wzN1PbM94pm6
ntlO8Uxdz2y/eKauZ7ZrPFPXM9s7nqnrmd0DeKauZ3Y/4Jm6ntm9gWfqesbe
+cfe8XvfeNPbnHbwjN3zeqauZ+p6pq5n6nqmrmfqeqauZ+p6pq5n6nqmrmfq
eqauZ+p6pq5n6nqmrmfqeqauZ+p6pq5n6nqmrmfqeqauZ+p6pq5n6nqmrmfq
eqauZ+p6pq5n6nqmrmfqeqauZ+p6pq5n6nqmrmfqeqauZ+p6pq5n6nqmrmfq
eqauZ+p6pq5n6nqmrmfqeqauZ+p6pq5n6nqmrmfqembvOZ6p65m9/3imrme2
CzxT1zPbC56p65ntCM/U9cz2hWfqema7wzN1PbM94pm6ntlO8Uxdz2y/eKau
Z7ZrPFPXM9s7nqnrmd0DeKauZ3Y/4Jm6ntm9gWfqesbe+Q8+9J5n3vZ9R8/Y
Pa9n6nqmrmfqeqauZ+p6pq5n6nqmrmfqeqauZ+p6pq5n6nqmrmfqeqauZ+p6
pq5n6nqmrmfqeqauZ+p6pq5n6nqmrmfqeqauZ+p6pq5n6nqmrmfqeqauZ+p6
pq5n6nqmrmfqeqauZ+p6pq5n6nqmrmfqeqauZ+p6pq5n6nqmrmfqeqauZ+p6
pq5n6nqmrmfqeqauZ+p6pq5n9p7jmbqe2fuPZ+p6ZrvAM3U9s73gmbqe2Y7w
TF3PbF94pq5ntjs8U9cz2yOeqeuZ7RTP1PXM9otn6npmu8YzdT2zveOZup7Z
PYBn6npm9wOeqeuZ3Rt4pq5n7J3/9uc//QfueufzHDxj97yeqeuZup6p65m6
nqnrmbqeqeuZup6p65m6nqnrmbqeqeuZup6p65m6nqnrmbqeqeuZup6p65m6
nqnrmbqeqeuZup6p65m6nqnrmbqeqeuZup6p65m6nqnrmbqeqeuZup6p65m6
nqnrmbqeqeuZup6p65m6nqnrmbqeqeuZup6p65m6nqnrmbqeqeuZup6p65m6
nqnrmbqe2XuOZ+p6Zu8/nqnrme0Cz9T1zPaCZ+p6ZjvCM3U9s33hmbqe2e7w
TF3PbI94pq5ntlM8U9cz2y+eqeuZ7RrP1PXM9o5n6npm9wCeqeuZ3Q94pq5n
dm/gmbqesXf+vh9850Me8OmjZ+ye1zN1PVPXM3U9U9czdT1T1zN1PVPXM3U9
U9czdT1T1zN1PVPXM3U9U9czdT1T1zN1PVPXM3U9U9czdT1T1zN1PVPXM3U9
U9czdT1T1zN1PVPXM3U9U9czdT1T1zN1PVPXM3U9U9czdT1T1zN1PVPXM3U9
U9czdT1T1zN1PVPXM3U9U9czdT1T1zN1PVPXM3U9U9czdT1T1zN7z/FMXc/s
/cczdT2zXeCZup7ZXvBMXc9sR3imrme2LzxT1zPbHZ6p65ntEc/U9cx2imfq
emb7xTN1PbNd45m6ntne8Uxdz+wewDN1PbP7Ac/U9czuDTxT1zP2zv/ZGRf6
80fd658cPGP3vJ6p65m6nqnrmbqeqeuZup6p65m6nqnrmbqeqeuZup6p65m6
nqnrmbqeqeuZup6p65m6nqnrmbqeqeuZup6p65m6nqnrmbqeqeuZup6p65m6
nqnrmbqeqeuZup6p65m6nqnrmbqeqeuZup6p65m6nqnrmbqeqeuZup6p65m6
nqnrmbqeqeuZup6p65m6nqnrmbqeqeuZup7Ze45n6npm7z+eqeuZ7QLP1PXM
9oJn6npmO8IzdT2zfeGZup7Z7vBMXc9sj3imrme2UzxT1zPbL56p65ntGs/U
9cz2jmfqemb3AJ6p65ndD3imrmd2b+CZup6xd/6i1zv7Ak//2tEzds/rmbqe
qeuZup6p65m6nqnrmbqeqeuZup6p65m6nqnrmbqeqeuZup6p65m6nqnrmbqe
qeuZup6p65m6nqnrmbqeqeuZup6p65m6nqnrmbqeqeuZup6p65m6nqnrmbqe
qeuZup6p65m6nqnrmbqeqeuZup6p65m6nqnrmbqeqeuZup6p65m6nqnrmbqe
qeuZup6p65m6nqnrmb3neKauZ/b+45m6ntku8Exdz2wveKauZ7YjPFPXM9sX
nqnrme0Oz9T1zPaIZ+p6ZjvFM3U9s/3imbqe2a7xTF3PbO94pq5ndg/gmbqe
2f2AZ+p6ZvcGnqnrGXvnb3/yBTzvwTN2z+uZup6p65m6nqnrmbqeqeuZup6p
65m6nqnrmbqeqeuZup6p65m6nqnrmbqeqeuZup6p65m6nqnrmbqeqeuZup6p
65m6nqnrmbqeqeuZup6p65m6nqnrmbqeqeuZup6p65m6nqnrmbqeqeuZup6p
65m6nqnrmbqeqeuZup6p65m6nqnrmbqeqeuZup6p65m6nqnrmbqeqeuZved4
pq5n9v7jmbqe2S7wTF3PbC94pq5ntiM8U9cz2xeeqeuZ7Q7P1PXM9ohn6npm
O8UzdT2z/eKZup7ZrvFMXc9s73imrmd2D+CZup7Z/YBn6npm9waeqesZe+ef
8T9P3JDnO3jG7nk9U9czdT1T1zN1PVPXM3U9U9czdT1T1zN1PVPXM3U9U9cz
dT1T1zN1PVPXM3U9U9czdT1T1zN1PVPXM3U9U9czdT1T1zN1PVPXM3U9U9cz
dT1T1zN1PVPXM3U9U9czdT1T1zN1PVPXM3U9U9czdT1T1zN1PVPXM3U9U9cz
dT1T1zN1PVPXM3U9U9czdT1T1zN1PVPXM3U9s/ccz9T1zN5/PFPXM9sFnqnr
me0Fz9T1zHaEZ+p6ZvvCM3U9s93hmbqe2R7xTF3PbKd4pq5ntl88U9cz2zWe
qeuZ7R3P1PXM7gE8U9czux/wTF3P7N7AM3U9Y+/8iTV84LFHz9g9r2fqeqau
Z+p6pq5n6nqmrmfqeqauZ+p6pq5n6nqmrmfqeqauZ+p6pq5n6nqmrmfqeqau
Z+p6pq5n6nqmrmfqeqauZ+p6pq5n6nqmrmfqeqauZ+p6pq5n6nqmrmfqeqau
Z+p6pq5n6nqmrmfqeqauZ+p6pq5n6nqmrmfqeqauZ+p6pq5n6nqmrmfqeqau
Z+p6pq5n6nqmrmf2nuOZup7Z+49n6npmu8AzdT2zveCZup7ZjvBMXc9sX3im
rme2OzxT1zPbI56p65ntFM/U9cz2i2fqema7xjN1PbO945m6ntk9gGfqemb3
A56p65ndG3imrmfsnT/x2/hvr3D+g2fsntczdT1T1zN1PVPXM3U9U9czdT1T
1zN1PVPXM3U9U9czdT1T1zN1PVPXM3U9U9czdT1T1zN1PVPXM3U9U9czdT1T
1zN1PVPXM3U9U9czdT1T1zN1PVPXM3U9U9czdT1T1zN1PVPXM3U9U9czdT1T
1zN1PVPXM3U9U9czdT1T1zN1PVPXM3U9U9czdT1T1zN1PVPXM3U9U9cze8/x
TF3P7P3HM3U9s13gmbqe2V7wTF3PbEd4pq5nti88U9cz2x2eqeuZ7RHP1PXM
dopn6npm+8UzdT2zXeOZup7Z3vFMXc/sHsAzdT2z+wHP1PXM7g08U9cz9s4/
7CIn/j/WHD1j97yeqeuZup6p65m6nqnrmbqeqeuZup6p65m6nqnrmbqeqeuZ
up6p65m6nqnrmbqeqeuZup6p65m6nqnrmbqeqeuZup6p65m6nqnrmbqeqeuZ
up6p65m6nqnrmbqeqeuZup6p65m6nqnrmbqeqeuZup6p65m6nqnrmbqeqeuZ
up6p65m6nqnrmbqeqeuZup6p65m6nqnrmbqe2XuOZ+p6Zu8/nqnrme0Cz9T1
zPaCZ+p6ZjvCM3U9s33hmbqe2e7wTF3PbI94pq5ntlM8U9cz2y+eqeuZ7RrP
1PXM9o5n6npm9wCeqeuZ3Q94pq5ndm/gmbqesXf+nTf4qftd5poXOHjG7nk9
U9czdT1T1zN1PVPXM3U9U9czdT1T1zN1PVPXM3U9U9czdT1T1zN1PVPXM3U9
U9czdT1T1zN1PVPXM3U9U9czdT1T1zN1PVPXM3U9U9czdT1T1zN1PVPXM3U9
U9czdT1T1zN1PVPXM3U9U9czdT1T1zN1PVPXM3U9U9czdT1T1zN1PVPXM3U9
U9czdT1T1zN1PVPXM3U9s/ccz9T1zN5/PFPXM9sFnqnrme0Fz9T1zHaEZ+p6
ZvvCM3U9s93hmbqe2R7xTF3PbKd4pq5ntl88U9cz2zWeqeuZ7R3P1PXM7gE8
U9czux/wTF3P7N7AM3U9Y+/8t/z4k150jecfPWP3vJ6p65m6nqnrmbqeqeuZ
up6p65m6nqnrmbqeqeuZup6p65m6nqnrmbqeqeuZup6p65m6nqnrmbqeqeuZ
up6p65m6nqnrmbqeqeuZup6p65m6nqnrmbqeqeuZup6p65m6nqnrmbqeqeuZ
up6p65m6nqnrmbqeqeuZup6p65m6nqnrmbqeqeuZup6p65m6nqnrmbqeqeuZ
up7Ze45n6npm7z+eqeuZ7QLP1PXM9oJn6npmO8IzdT2zfeGZup7Z7vBMXc9s
j3imrme2UzxT1zPbL56p65ntGs/U9cz2jmfqemb3AJ6p65ndD3imrmd2b+CZ
up6xd/7uj3rD39/wnG84eMbueT1T1zN1PVPXM3U9U9czdT1T1zN1PVPXM3U9
U9czdT1T1zN1PVPXM3U9U9czdT1T1zN1PVPXM3U9U9czdT1T1zN1PVPXM3U9
U9czdT1T1zN1PVPXM3U9U9czdT1T1zN1PVPXM3U9U9czdT1T1zN1PVPXM3U9
U9czdT1T1zN1PVPXM3U9U9czdT1T1zN1PVPXM3U9U9czdT2z9xzP1PXM3n88
U9cz2wWeqeuZ7QXP1PXMdoRn6npm+8IzdT2z3eGZup7ZHvFMXc9sp3imrme2
XzxT1zPbNZ6p65ntHc/U9czuATxT1zO7H/BMXc/s3sAzdT1j7/zJX4uvOnrG
7nk9U9czdT1T1zN1PVPXM3U9U9czdT1T1zN1PVPXM3U9U9czdT1T1zN1PVPX
M3U9U9czdT1T1zN1PVPXM3U9U9czdT1T1zN1PVPXM3U9U9czdT1T1zN1PVPX
M3U9U9czdT1T1zN1PVPXM3U9U9czdT1T1zN1PVPXM3U9U9czdT1T1zN1PVPX
M3U9U9czdT1T1zN1PVPXM3U9s/ccz9T1zN5/PFPXM9sFnqnrme0Fz9T1zHaE
Z+p6ZvvCM3U9s93hmbqe2R7xTF3PbKd4pq5ntl88U9cz2zWeqeuZ7R3P1PXM
7gE8U9czux/wTF3P7N7AM3U9Y+/86Z+49rn/0Z9+8Izd83qmrmfqeqauZ+p6
pq5n6nqmrmfqeqauZ+p6pq5n6nqmrmfqeqauZ+p6pq5n6nqmrmfqeqauZ+p6
pq5n6nqmrmfqeqauZ+p6pq5n6nqmrmfqeqauZ+p6pq5n6nqmrmfqeqauZ+p6
pq5n6nqmrmfqeqauZ+p6pq5n6nqmrmfqeqauZ+p6pq5n6nqmrmfqeqauZ+p6
pq5n6npm7zmeqeuZvf94pq5ntgs8U9cz2wueqeuZ7QjP1PXM9oVn6npmu8Mz
dT2zPeKZup7ZTvFMXc9sv3imrme2azxT1zPbO56p65ndA3imrmd2P+CZup7Z
vYFn6nrG3vkfusSdn3vftx89Y/e8nqnrmbqeqeuZup6p65m6nqnrmbqeqeuZ
up6p65m6nqnrmbqeqeuZup6p65m6nqnrmbqeqeuZup6p65m6nqnrmbqeqeuZ
up6p65m6nqnrmbqeqeuZup6p65m6nqnrmbqeqeuZup6p65m6nqnrmbqeqeuZ
up6p65m6nqnrmbqeqeuZup6p65m6nqnrmbqeqeuZup6p65m6ntl7jmfqembv
P56p65ntAs/U9cz2gmfqemY7wjN1PbN94Zm6ntnu8Exdz2yPeKauZ7ZTPFPX
M9svnqnrme0az9T1zPaOZ+p6ZvcAnqnrmd0PeKauZ3Zv4Jm6nrF3/qk3fPy5
1LjgwTN2z+uZup6p65m6nqnrmbqeqeuZup6p65m6nqnrmbqeqeuZup6p65m6
nqnrmbqeqeuZup6p65m6nqnrmbqeqeuZup6p65m6nqnrmbqeqeuZup6p65m6
nqnrmbqeqeuZup6p65m6nqnrmbqeqeuZup6p65m6nqnrmbqeqeuZup6p65m6
nqnrmbqeqeuZup6p65m6nqnrmbqeqeuZved4pq5n9v7jmbqe2S7wTF3PbC94
pq5ntiM8U9cz2xeeqeuZ7Q7P1PXM9ohn6npmO8UzdT2z/eKZup7ZrvFMXc9s
73imrmd2D+CZup7Z/YBn6npm9waeqesZe+c/9VOvueZTP3b0jN3zeqauZ+p6
pq5n6nqmrmfqeqauZ+p6pq5n6nqmrmfqeqauZ+p6pq5n6nqmrmfqeqauZ+p6
pq5n6nqmrmfqeqauZ+p6pq5n6nqmrmfqeqauZ+p6pq5n6nqmrmfqeqauZ+p6
pq5n6nqmrmfqeqauZ+p6pq5n6nqmrmfqeqauZ+p6pq5n6nqmrmfqeqauZ+p6
pq5n6nqmrmfqembvOZ6p65m9/3imrme2CzxT1zPbC56p65ntCM/U9cz2hWfq
ema7wzN1PbM94pm6ntlO8Uxdz2y/eKauZ7ZrPFPXM9s7nqnrmd0DeKauZ3Y/
4Jm6ntm9gWfqesbe+es97sTN+Y0Hz9g9r2fqeqauZ+p6pq5n6nqmrmfqeqau
Z+p6pq5n6nqmrmfqeqauZ+p6pq5n6nqmrmfqeqauZ+p6pq5n6nqmrmfqeqau
Z+p6pq5n6nqmrmfqeqauZ+p6pq5n6nqmrmfqeqauZ+p6pq5n6nqmrmfqeqau
Z+p6pq5n6nqmrmfqeqauZ+p6pq5n6nqmrmfqeqauZ+p6pq5n6nqmrmf2nuOZ
up7Z+49n6npmu8AzdT2zveCZup7ZjvBMXc9sX3imrme2OzxT1zPbI56p65nt
FM/U9cz2i2fqema7xjN1PbO945m6ntk9gGfqemb3A56p65ndG3imrmfsnf+l
l3/7s171xaNn7J7XM3U9U9czdT1T1zN1PVPXM3U9U9czdT1T1zN1PVPXM3U9
U9czdT1T1zN1PVPXM3U9U9czdT1T1zN1PVPXM3U9U9czdT1T1zN1PVPXM3U9
U9czdT1T1zN1PVPXM3U9U9czdT1T1zN1PVPXM3U9U9czdT1T1zN1PVPXM3U9
U9czdT1T1zN1PVPXM3U9U9czdT1T1zN1PVPXM3vP8Uxdz+z9xzN1PbNd4Jm6
ntle8Exdz2xHeKauZ7YvPFPXM9sdnqnrme0Rz9T1zHaKZ+p6ZvvFM3U9s13j
mbqe2d7xTF3P7B7AM3U9s/sBz9T1zO4NPFPXM/bOv+lTd/zEu+5/oYNn7J7X
M3U9U9czdT1T1zN1PVPXM3U9U9czdT1T1zN1PVPXM3U9U9czdT1T1zN1PVPX
M3U9U9czdT1T1zN1PVPXM3U9U9czdT1T1zN1PVPXM3U9U9czdT1T1zN1PVPX
M3U9U9czdT1T1zN1PVPXM3U9U9czdT1T1zN1PVPXM3U9U9czdT1T1zN1PVPX
M3U9U9czdT1T1zN1PVPXM3vP8Uxdz+z9xzN1PbNd4Jm6ntle8Exdz2xHeKau
Z7YvPFPXM9sdnqnrme0Rz9T1zHaKZ+p6ZvvFM3U9s13jmbqe2d7xTF3P7B7A
M3U9s/sBz9T1zO4NPFPXM/bOX/7Sj7rapy9wxsEzds/rmbqeqeuZup6p65m6
nqnrmbqeqeuZup6p65m6nqnrmbqeqeuZup6p65m6nqnrmbqeqeuZup6p65m6
nqnrmbqeqeuZup6p65m6nqnrmbqeqeuZup6p65m6nqnrmbqeqeuZup6p65m6
nqnrmbqeqeuZup6p65m6nqnrmbqeqeuZup6p65m6nqnrmbqeqeuZup6p65m6
nqnrmb3neKauZ/b+45m6ntku8Exdz2wveKauZ7YjPFPXM9sXnqnrme0Oz9T1
zPaIZ+p6ZjvFM3U9s/3imbqe2a7xTF3PbO94pq5ndg/gmbqe2f2AZ+p6ZvcG
nqnrGXvnT/yneNrDj56xe17P1PVMXc/U9Uxdz9T1TF3P1PVMXc/U9Uxdz9T1
TF3P1PVMXc/U9Uxdz9T1TF3P1PVMXc/U9Uxdz9T1TF3P1PVMXc/U9Uxdz9T1
TF3P1PVMXc/U9Uxdz9T1TF3P1PVMXc/U9Uxdz9T1TF3P1PVMXc/U9Uxdz9T1
TF3P1PVMXc/U9Uxdz9T1TF3P1PVMXc/U9Uxdz9T1TF3P7D3HM3U9s/cfz9T1
zHaBZ+p6ZnvBM3U9sx3hmbqe2b7wTF3PbHd4pq5ntkc8U9cz2ymeqeuZ7RfP
1PXMdo1n6npme8czdT2zewDP1PXM7gc8U9czuzfwTF3P2Dt/4ta8+KXOPHjG
7nk9U9czdT1T1zN1PVPXM3U9U9czdT1T1zN1PVPXM3U9U9czdT1T1zN1PVPX
M3U9U9czdT1T1zN1PVPXM3U9U9czdT1T1zN1PVPXM3U9U9czdT1T1zN1PVPX
M3U9U9czdT1T1zN1PVPXM3U9U9czdT1T1zN1PVPXM3U9U9czdT1T1zN1PVPX
M3U9U9czdT1T1zN1PVPXM3U9s/ccz9T1zN5/PFPXM9sFnqnrme0Fz9T1zHaE
Z+p6ZvvCM3U9s93hmbqe2R7xTF3PbKd4pq5ntl88U9cz2zWeqeuZ7R3P1PXM
7gE8U9czux/wTF3P7N7AM3U9Y+/8ueP80FWfcvSM3fN6pq5n6nqmrmfqeqau
Z+p6pq5n6nqmrmfqeqauZ+p6pq5n6nqmrmfqeqauZ+p6pq5n6nqmrmfqeqau
Z+p6pq5n6nqmrmfqeqauZ+p6pq5n6nqmrmfqeqauZ+p6pq5n6nqmrmfqeqau
Z+p6pq5n6nqmrmfqeqauZ+p6pq5n6nqmrmfqeqauZ+p6pq5n6nqmrmfqeqau
Z+p6Zu85nqnrmb3/eKauZ7YLPFPXM9sLnqnrme0Iz9T1zPaFZ+p6ZrvDM3U9
sz3imbqe2U7xTF3PbL94pq5ntms8U9cz2zueqeuZ3QN4pq5ndj/gmbqe2b2B
Z+p6xt75XKJn7J7XM/2sZ+p6pq5n6nqmrmfqeqauZ+p6pq5n6nqmrmfqeqau
Z+p6pq5n6nqmrmfqeqauZ+p6pq5n6nqmrmfqeqauZ+p6pq5n6nqmrmfqeqau
Z+p6pq5n6nqmrmfqeqauZ+p6pq5n6nqmrmfqeqauZ+p6pq5n6nqmrmfqeqau
Z+p6pq5n6nqmrmfqeqauZ+p6ZvcpnqnrmbqeqeuZved4pq5n9v7jmbqe2S7w
TF3PbC94pq5ntiM8U9cz2xeeqeuZ7Q7P1PXM9ohn6npmO8UzdT2z/eKZup7Z
rvFMXc9s73imrmd2D+CZup7Z/YBn6npm9waeqesZe+fzh56xe17P1PVMP+uZ
up6p65m6nqnrmbqeqeuZup6p65m6nqnrmbqeqeuZup6p65m6nqnrmbqeqeuZ
up6p65m6nqnrmbqeqeuZup6p65m6nqnrmbqeqeuZup6p65m6nqnrmbqeqeuZ
up6p65m6nqnrmbqeqeuZup6p65m6nqnrmbqeqeuZup6p65m6nqnrmbqeqeuZ
3Zt4pq5n6nqmrmf2nuOZup7Z+49n6npmu8AzdT2zveCZup7ZjvBMXc9sX3im
rme2OzxT1zPbI56p65ntFM/U9cz2i2fqema7xjN1PbO945m6ntk9gGfqemb3
A56p65ndG3imrmfsnc8ZesbueT1T1zN1PdPPeqauZ+p6pq5n6nqmrmfqeqau
Z+p6pq5n6nqmrmfqeqauZ+p6pq5n6nqmrmfqeqauZ+p6pq5n6nqmrmfqeqau
Z+p6pq5n6nqmrmfqeqauZ+p6pq5n6nqmrmfqeqauZ+p6pq5n6nqmrmfqeqau
Z+p6pq5n6nqmrmfqeqauZ+p6pq5n6nqmrmd2P+KZup6p65m6ntl7jmfqembv
P56p65ntAs/U9cz2gmfqemY7wjN1PbN94Zm6ntnu8Exdz2yPeKauZ7ZTPFPX
M9svnqnrme0az9T1zPaOZ+p6ZvcAnqnrmd0PeKauZ3Zv4Jm6nrF3Pk/oGbvn
9Uxdz9T1TF3P9LOeqeuZup6p65m6nqnrmbqeqeuZup6p65m6nqnrmbqeqeuZ
up6p65m6nqnrmbqeqeuZup6p65m6nqnrmbqeqeuZup6p65m6nqnrmbqeqeuZ
up6p65m6nqnrmbqeqeuZup6p65m6nqnrmbqeqeuZup6p65m6nqnrmbqeqeuZ
up6p65m6ntk9iGfqeqauZ+p6Zu85nqnrmb3/eKauZ7YLPFPXM9sLnqnrme0I
z9T1zPaFZ+p6ZrvDM3U9sz3imbqe2U7xTF3PbL94pq5ntms8U9cz2zueqeuZ
3QN4pq5ndj/gmbqe2b2BZ+p6xt753KBn7J7XM3U9U9czdT1T1zP9rGfqeqau
Z+p6pq5n6nqmrmfqeqauZ+p6pq5n6nqmrmfqeqauZ+p6pq5n6nqmrmfqeqau
Z+p6pq5n6nqmrmfqeqauZ+p6pq5n6nqmrmfqeqauZ+p6pq5n6nqmrmfqeqau
Z+p6pq5n6nqmrmfqeqauZ+p6pq5n6nqmrmfqeqauZ+p6ZvcdnqnrmbqeqeuZ
ved4pq5n9v7jmbqe2S7wTF3PbC94pq5ntiM8U9cz2xeeqeuZ7Q7P1PXM9ohn
6npmO8UzdT2z/eKZup7ZrvFMXc9s73imrmd2D+CZup7Z/YBn6npm9waeqesZ
e+fzgZ6xe17P1PVMXc/U9Uxdz9T1TD/rmbqeqeuZup6p65m6nqnrmbqeqeuZ
up6p65m6nqnrmbqeqeuZup6p65m6nqnrmbqeqeuZup6p65m6nqnrmbqeqeuZ
up6p65m6nqnrmbqeqeuZup6p65m6nqnrmbqeqeuZup6p65m6nqnrmbqeqeuZ
up6p65m6nqnrmbqeqeuZ3Wt4pq5n6nqmrmf2nuOZup7Z+49n6npmu8AzdT2z
veCZup7ZjvBMXc9sX3imrme2OzxT1zPbI56p65ntFM/U9cz2i2fqema7xjN1
PbO945m6ntk9gGfqemb3A56p65ndG3imrmfsnc8BesbueT1T1zN1PVPXM3U9
U9czdT3Tz3qmrmfqeqauZ+p6pq5n6nqmrmfqeqauZ+p6pq5n6nqmrmfqeqau
Z+p6pq5n6nqmrmfqeqauZ+p6pq5n6nqmrmfqeqauZ+p6pq5n6nqmrmfqeqau
Z+p6pq5n6nqmrmfqeqauZ+p6pq5n6nqmrmfqeqauZ+p6pq5n6nqmrmd2f+GZ
up6p65m6ntl7jmfqembvP56p65ntAs/U9cz2gmfqemY7wjN1PbN94Zm6ntnu
8Exdz2yPeKauZ7ZTPFPXM9svnqnrme0az9T1zPaOZ+p6ZvcAnqnrmd0PeKau
Z3Zv4Jm6nrF3vt/3esbueT1T1zN1PVPXM3U9U9czdT1T1zP9rGfqeqauZ+p6
pq5n6nqmrmfqeqauZ+p6pq5n6nqmrmfqeqauZ+p6pq5n6nqmrmfqeqauZ+p6
pq5n6nqmrmfqeqauZ+p6pq5n6nqmrmfqeqauZ+p6pq5n6nqmrmfqeqauZ+p6
pq5n6nqmrmfqeqauZ+p6pq5n6nqmrmd2T+GZup6p65m6ntl7jmfqembvP56p
65ntAs/U9cz2gmfqemY7wjN1PbN94Zm6ntnu8Exdz2yPeKauZ7ZTPFPXM9sv
nqnrme0az9T1zPaOZ+p6ZvcAnqnrmd0PeKauZ3Zv4Jm6nrF3vt/resbueT1T
1zN1PVPXM3U9U9czdT1T1zN1PdPPeqauZ+p6pq5n6nqmrmfqeqauZ+p6pq5n
6nqmrmfqeqauZ+p6pq5n6nqmrmfqeqauZ+p6pq5n6nqmrmfqeqauZ+p6pq5n
6nqmrmfqeqauZ+p6pq5n6nqmrmfqeqauZ+p6pq5n6nqmrmfqeqauZ+p6pq5n
6nqmrmd2H+GZup6p65m6ntl7jmfqembvP56p65ntAs/U9cz2gmfqemY7wjN1
PbN94Zm6ntnu8Exdz2yPeKauZ7ZTPFPXM9svnqnrme0az9T1zPaOZ+p6ZvcA
nqnrmd0PeKauZ3Zv4Jm6nrF3vt/fesbueT1T1zN1PVPXM3U9U9czdT1T1zN1
PVPXM/2sZ+p6pq5n6nqmrmfqeqauZ+p6pq5n6nqmrmfqeqauZ+p6pq5n6nqm
rmfqeqauZ+p6pq5n6nqmrmfqeqauZ+p6pq5n6nqmrmfqeqauZ+p6pq5n6nqm
rmfqeqauZ+p6pq5n6nqmrmfqeqauZ+p6pq5n6nqmrmd27+CZup6p65m6ntl7
jmfqembvP56p65ntAs/U9cz2gmfqemY7wjN1PbN94Zm6ntnu8Exdz2yPeKau
Z7ZTPFPXM9svnqnrme0az9T1zPaOZ+p6ZvcAnqnrmd0PeKauZ3Zv4Jm6nrF3
vt/TesbueT1T1zN1PVPXM3U9U9czdT1T1zN1PVPXM3U90896pq5n6nqmrmfq
eqauZ+p6pq5n6nqmrmfqeqauZ+p6pq5n6nqmrmfqeqauZ+p6pq5n6nqmrmfq
eqauZ+p6pq5n6nqmrmfqeqauZ+p6pq5n6nqmrmfqeqauZ+p6pq5n6nqmrmfq
eqauZ+p6pq5n6nqmrmd2v+CZup6p65m6ntl7jmfqembvP56p65ntAs/U9cz2
gmfqemY7wjN1PbN94Zm6ntnu8Exdz2yPeKauZ7ZTPFPXM9svnqnrme0az9T1
zPaOZ+p6ZvcAnqnrmd0PeKauZ3Zv4Jm6nrF3vt/HesbueT1T1zN1PVPXM3U9
U9czdT1T1zN1PVPXM3U9U9cz/axn6nqmrmfqeqauZ+p6pq5n6nqmrmfqeqau
Z+p6pq5n6nqmrmfqeqauZ+p6pq5n6nqmrmfqeqauZ+p6pq5n6nqmrmfqeqau
Z+p6pq5n6nqmrmfqeqauZ+p6pq5n6nqmrmfqeqauZ+p6pq5n6nqmrmd2j+CZ
up6p65m6ntl7jmfqembvP56p65ntAs/U9cz2gmfqemY7wjN1PbN94Zm6ntnu
8Exdz2yPeKauZ7ZTPFPXM9svnqnrme0az9T1zPaOZ+p6ZvcAnqnrmd0PeKau
Z3Zv4Jm6nrF3vt+7esbueT1T1zN1PVPXM3U9U9czdT1T1zN1PVPXM3U9U9cz
dT3Tz3qmrmfqeqauZ+p6pq5n6nqmrmfqeqauZ+p6pq5n6nqmrmfqeqauZ+p6
pq5n6nqmrmfqeqauZ+p6pq5n6nqmrmfqeqauZ+p6pq5n6nqmrmfqeqauZ+p6
pq5n6nqmrmfqeqauZ+p6pq5n6nqmrmd2X+CZup6p65m6ntl7jmfqembvP56p
65ntAs/U9cz2gmfqemY7wjN1PbN94Zm6ntnu8Exdz2yPeKauZ7ZTPFPXM9sv
nqnrme0az9T1zPaOZ+p6ZvcAnqnrmd0PeKauZ3Zv4Jm6nrF3vt+vesbueT1T
1zN1PVPXM3U9U9czdT1T1zN1PVPXM3U9U9czdT1T1zP9rGfqeqauZ+p6pq5n
6nqmrmfqeqauZ+p6pq5n6nqmrmfqeqauZ+p6pq5n6nqmrmfqeqauZ+p6pq5n
6nqmrmfqeqauZ+p6pq5n6nqmrmfqeqauZ+p6pq5n6nqmrmfqeqauZ+p6pq5n
6nqmrmd2L+CZup6p65m6ntl7jmfqembvP56p65ntAs/U9cz2gmfqemY7wjN1
PbN94Zm6ntnu8Exdz2yPeKauZ7ZTPFPXM9svnqnrme0az9T1zPaOZ+p6ZvcA
nqnrmd0PeKauZ3Zv4Jm6nrF3vt+jesbueT1T1zN1PVPXM3U9U9czdT1T1zN1
PVPXM3U9U9czdT1T1zN1PdPPeqauZ+p6pq5n6nqmrmfqeqauZ+p6pq5n6nqm
rmfqeqauZ+p6pq5n6nqmrmfqeqauZ+p6pq5n6nqmrmfqeqauZ+p6pq5n6nqm
rmfqeqauZ+p6pq5n6nqmrmfqeqauZ+p6pq5n6nqmrme2fzxT1zN1PVPXM3vP
8Uxdz+z9xzN1PbNd4Jm6ntle8Exdz2xHeKauZ7YvPFPXM9sdnqnrme0Rz9T1
zHaKZ+p6ZvvFM3U9s13jmbqe2d7xTF3P7B7AM3U9s/sBz9T1zO4NPFPXM/bO
9/tSz9g9r2fqeqauZ+p6pq5n6nqmrmfqeqauZ+p6pq5n6nqmrmfqeqauZ+p6
pp/1TF3P1PVMXc/U9Uxdz9T1TF3P1PVMXc/U9Uxdz9T1TF3P1PVMXc/U9Uxd
z9T1TF3P1PVMXc/U9Uxdz9T1TF3P1PVMXc/U9Uxdz9T1TF3P1PVMXc/U9Uxd
z9T1TF3P1PVMXc/U9cx2jmfqeqauZ+p6Zu85nqnrmb3/eKauZ7YLPFPXM9sL
nqnrme0Iz9T1zPaFZ+p6ZrvDM3U9sz3imbqe2U7xTF3PbL94pq5ntms8U9cz
2zueqeuZ3QN4pq5ndj/gmbqe2b2BZ+p6xt75fi/qGbvn9Uxdz9T1TF3P1PVM
Xc/U9Uxdz9T1TF3P1PVMXc/U9Uxdz9T1TF3P1PVMP+uZup6p65m6nqnrmbqe
qeuZup6p65m6nqnrmbqeqeuZup6p65m6nqnrmbqeqeuZup6p65m6nqnrmbqe
qeuZup6p65m6nqnrmbqeqeuZup6p65m6nqnrmbqeqeuZup6p65m6ntme8Uxd
z9T1TF3P7D3HM3U9s/cfz9T1zHaBZ+p6ZnvBM3U9sx3hmbqe2b7wTF3PbHd4
pq5ntkc8U9cz2ymeqeuZ7RfP1PXMdo1n6npme8czdT2zewDP1PXM7gc8U9cz
uzfwTF3P2Dvf7z89Y/e8nqnrmbqeqeuZup6p65m6nqnrmbqeqeuZup6p65m6
nqnrmbqeqeuZup6p65l+1jN1PVPXM3U9U9czdT1T1zN1PVPXM3U9U9czdT1T
1zN1PVPXM3U9U9czdT1T1zN1PVPXM3U9U9czdT1T1zN1PVPXM3U9U9czdT1T
1zN1PVPXM3U9U9czdT1T1zN1PVPXM9stnqnrmbqeqeuZved4pq5n9v7jmbqe
2S7wTF3PbC94pq5ntiM8U9cz2xeeqeuZ7Q7P1PXM9ohn6npmO8UzdT2z/eKZ
up7ZrvFMXc9s73imrmd2D+CZup7Z/YBn6npm9waeqesZe+f7Padn7J7XM3U9
U9czdT1T1zN1PVPXM3U9U9czdT1T1zN1PVPXM3U9U9czdT1T1zN1PVPXM/2s
Z+p6pq5n6nqmrmfqeqauZ+p6pq5n6nqmrmfqeqauZ+p6pq5n6nqmrmfqeqau
Z+p6pq5n6nqmrmfqeqauZ+p6pq5n6nqmrmfqeqauZ+p6pq5n6nqmrmfqeqau
Z+p6ZvvEM3U9U9czdT2z9xzP1PXM3n88U9cz2wWeqeuZ7QXP1PXMdoRn6npm
+8IzdT2z3eGZup7ZHvFMXc9sp3imrme2XzxT1zPbNZ6p65ntHc/U9czuATxT
1zO7H/BMXc/s3sAzdT1j73y/z/SM3fN6pq5n6nqmrmfqeqauZ+p6pq5n6nqm
rmfqeqauZ+p6pq5n6nqmrmfqeqauZ+p6pq5n+lnP1PVMXc/U9Uxdz9T1TF3P
1PVMXc/U9Uxdz9T1TF3P1PVMXc/U9Uxdz9T1TF3P1PVMXc/U9Uxdz9T1TF3P
1PVMXc/U9Uxdz9T1TF3P1PVMXc/U9Uxdz9T1TF3PbId4pq5n6nqmrmf2nuOZ
up7Z+49n6npmu8AzdT2zveCZup7ZjvBMXc9sX3imrme2OzxT1zPbI56p65nt
FM/U9cz2i2fqema7xjN1PbO945m6ntk9gGfqemb3A56p65ndG3imrmfsne/3
lp6xe17P1PVMXc/U9Uxdz9T1TF3P1PVMXc/U9Uxdz9T1TF3P1PVMXc/U9Uxd
z9T1TF3P1PVMXc/0s56p65m6nqnrmbqeqeuZup6p65m6nqnrmbqeqeuZup6p
65m6nqnrmbqeqeuZup6p65m6nqnrmbqeqeuZup6p65m6nqnrmbqeqeuZup6p
65m6nqnrmbqeqeuZ7Q3P1PVMXc/U9czeczxT1zN7//FMXc9sF3imrme2FzxT
1zPbEZ6p65ntC8/U9cx2h2fqemZ7xDN1PbOd4pm6ntl+8Uxdz2zXeKauZ7Z3
PFPXM7sH8Exdz+x+wDN1PbN7A8/U9Yy98/1+0jN2z+uZup6p65m6nqnrmbqe
qeuZup6p65m6nqnrmbqeqeuZup6p65m6nqnrmbqeqeuZup6p65m6nulnPVPX
M3U9U9czdT1T1zN1PVPXM3U9U9czdT1T1zN1PVPXM3U9U9czdT1T1zN1PVPX
M3U9U9czdT1T1zN1PVPXM3U9U9czdT1T1zN1PVPXM3U9U9czdT2zXeGZup6p
65m6ntl7jmfqembvP56p65ntAs/U9cz2gmfqemY7wjN1PbN94Zm6ntnu8Exd
z2yPeKauZ7ZTPFPXM9svnqnrme0az9T1zPaOZ+p6ZvcAnqnrmd0PeKauZ3Zv
4Jm6nrF3vt9DesbueT1T1zN1PVPXM3U9U9czdT1T1zN1PVPXM3U9U9czdT1T
1zN1PVPXM3U9U9czdT1T1zN1PVPXM3U90896pq5n6nqmrmfqeqauZ+p6pq5n
6nqmrmfqeqauZ+p6pq5n6nqmrmfqeqauZ+p6pq5n6nqmrmfqeqauZ+p6pq5n
6nqmrmfqeqauZ+p6pq5n6nqmrme2HzxT1zN1PVPXM3vP8Uxdz+z9xzN1PbNd
4Jm6ntle8Exdz2xHeKauZ7YvPFPXM9sdnqnrme0Rz9T1zHaKZ+p6ZvvFM3U9
s13jmbqe2d7xTF3P7B7AM3U9s/sBz9T1zO4NPFPXM/bO9/tGz9g9r2fqeqau
Z+p6pq5n6nqmrmfqeqauZ+p6pq5n6nqmrmfqeqauZ+p6pq5n6nqmrmfqeqau
Z+p6pq5n6nqmn/VMXc/U9Uxdz9T1TF3P1PVMXc/U9Uxdz9T1TF3P1PVMXc/U
9Uxdz9T1TF3P1PVMXc/U9Uxdz9T1TF3P1PVMXc/U9Uxdz9T1TF3P1PVMXc/U
9cx2gmfqeqauZ+p6Zu85nqnrmb3/eKauZ7YLPFPXM9sLnqnrme0Iz9T1zPaF
Z+p6ZrvDM3U9sz3imbqe2U7xTF3PbL94pq5ntms8U9cz2zueqeuZ3QN4pq5n
dj/gmbqe2b2BZ+p6xt75fq/oGbvn9Uxdz9T1TP3/0nV/od/fdf3HU0vXchsZ
SinVWX9O0oMSUmQTA6MI6qAiQmoEWSAVURZJoAd1UkjRyEL6J0JCCkFRQUEH
QUn/LEMmTlg1iVExy7LMzHV9r73vj9rtde1ofO+/Z6Xb+/n+3j6f6/lTPVPX
M3U9U9czdT1T1zN1PVPXM3U9U9czdT1T1zN1PVPXM3U9U9czdT1T1zN1PVPX
M3U9U9cz/axn6nqmrmfqeqauZ+p6pq5n6nqmrmfqeqauZ+p6pq5n6nqmrmfq
eqauZ+p6pq5n6nqmrmfqeqauZ+p6pq5n6nqmrmfqeqauZ+p6pq5n6npm+4Bn
6nqmrmfqembPOZ6p65k9/3imrme2F3imrme2L3imrme2R3imrme2X3imrme2
d3imrme2j3imrme2p3imrme2v3imrme213imrme273imrmf2HsAzdT2z9wOe
qeuZvTfwTF3P2Jvv94eesTuvZ+p6pq5n6nqmrmfqeqauZ+p6pq5n6nqmrmfq
eqauZ+p6pq5n6nqmrmfqeqauZ+p6pq5n6nqmrmfqeqauZ+p6pp/1TF3P1PVM
Xc/U9Uxdz9T1TF3P1PVMXc/U9Uxdz9T1TF3P1PVMXc/U9Uxdz9T1TF3P1PVM
Xc/U9Uxdz9T1TF3P1PVMXc/U9Uxdz9T1zJ57PFPXM3U9U9cze87xTF3P7PnH
M3U9s73AM3U9s33BM3U9sz3CM3U9s/3CM3U9s73DM3U9s33EM3U9sz3FM3U9
s/3FM3U9s73GM3U9s33HM3U9s/cAnqnrmb0f8Exdz+y9gWfqesbefL8n9Izd
eT1T1zN1PVPXM3U9U9czdT1T1zN1PVPXM3U9U9czdT1T1zN1PVPXM3U9U9cz
dT1T1zN1PVPXM3U9U9czdT1T1zN1PdPPeqauZ+p6pq5n6nqmrmfqeqauZ+p6
pq5n6nqmrmfqeqauZ+p6pq5n6nqmrmfqeqauZ+p6pq5n6nqmrmfqeqauZ+p6
pq5n6nqmrmf2fOOZup6p65m6ntlzjmfqembPP56p65ntBZ6p65ntC56p65nt
EZ6p65ntF56p65ntHZ6p65ntI56p65ntKZ6p65ntL56p65ntNZ6p65ntO56p
65m9B/BMXc/s/YBn6npm7w08U9cz9ub7faBn7M7rmbqeqeuZup6p65m6nqnr
mbqeqeuZup6p65m6nqnrmbqeqeuZup6p65m6nqnrmbqeqeuZup6p65m6nqnr
mbqeqeuZup7pZz1T1zN1PVPXM3U9U9czdT1T1zN1PVPXM3U9U9czdT1T1zN1
PVPXM3U9U9czdT1T1zN1PVPXM3U9U9czdT1T1zN1PVPXM3U9s+cYz9T1TF3P
1PXMnnM8U9cze/7xTF3PbC/wTF3PbF/wTF3PbI/wTF3PbL/wTF3PbO/wTF3P
bB/xTF3PbE/xTF3PbH/xTF3PbK/xTF3PbN/xTF3P7D2AZ+p6Zu8HPFPXM3tv
4Jm6nrE333tfz9id1zN1PVPXM3U9U9czdT1T1zN1PVPXM3U9U9czdT1T1zN1
PVPXM3U9U9czdT1T1zN1PVPXM3U9U9czdT1T1zN1PVPXM3U9U9cz/axn6nqm
rmfqeqauZ+p6pq5n6nqmrmfqeqauZ+p6pq5n6nqmrmfqeqauZ+p6pq5n6nqm
rmfqeqauZ+p6pq5n6nqmrmfqembPK56p65m6nqnrmT3neKauZ/b845m6ntle
4Jm6ntm+4Jm6ntke4Zm6ntl+4Zm6ntne4Zm6ntk+4pm6ntme4pm6ntn+4pm6
ntle45m6ntm+45m6ntl7AM/U9czeD3imrmf23sAzdT1jb773u56xO69n6nqm
rmfqeqauZ+p6pq5n6nqmrmfqeqauZ+p6pq5n6nqmrmfqeqauZ+p6pq5n6nqm
rmfqeqauZ+p6pq5n6nqmrmfqeqauZ+p6pp/1TF3P1PVMXc/U9Uxdz9T1TF3P
1PVMXc/U9Uxdz9T1TF3P1PVMXc/U9Uxdz9T1TF3P1PVMXc/U9Uxdz9T1TF3P
1PXMnks8U9czdT1T1zN7zvFMXc/s+cczdT2zvcAzdT2zfcEzdT2zPcIzdT2z
/cIzdT2zvcMzdT2zfcQzdT2zPcUzdT2z/cUzdT2zvcYzdT2zfcczdT2z9wCe
qeuZvR/wTF3P7L2BZ+p6xt5873E9Y3dez9T1TF3P1PVMXc/U9Uxdz9T1TF3P
1PVMXc/U9Uxdz9T1TF3P1PVMXc/U9Uxdz9T1TF3P1PVMXc/U9Uxdz9T1TF3P
1PVMXc/U9Uxdz/SznqnrmbqeqeuZup6p65m6nqnrmbqeqeuZup6p65m6nqnr
mbqeqeuZup6p65m6nqnrmbqeqeuZup6p65m6nqnrmT1/eKauZ+p6pq5n9pzj
mbqe2fOPZ+p6ZnuBZ+p6ZvuCZ+p6ZnuEZ+p6ZvuFZ+p6ZnuHZ+p6ZvuIZ+p6
ZnuKZ+p6ZvuLZ+p6ZnuNZ+p6ZvuOZ+p6Zu8BPFPXM3s/4Jm6ntl7A8/U9Yy9
+d7XesbuvJ6p65m6nqnrmbqeqeuZup6p65m6nqnrmbqeqeuZup6p65m6nqnr
mbqeqeuZup6p65m6nqnrmbqeqeuZup6p65m6nqnrmbqeqeuZup6p65l+1jN1
PVPXM3U9U9czdT1T1zN1PVPXM3U9U9czdT1T1zN1PVPXM3U9U9czdT1T1zN1
PVPXM3U9U9czdT1T1zN7zvBMXc/U9Uxdz+w5xzN1PbPnH8/U9cz2As/U9cz2
Bc/U9cz2CM/U9cz2C8/U9cz2Ds/U9cz2Ec/U9cz2FM/U9cz2F8/U9cz2Gs/U
9cz2Hc/U9czeA3imrmf2fsAzdT2z9waeqesZe/O9l/WM3Xk9U9czdT1T1zN1
PVPXM3U9U9czdT1T1zN1PVPXM3U9U9czdT1T1zN1PVPXM3U9U9czdT1T1zN1
PVPXM3U9U9czdT1T1zN1PVPXM3U9U9czdT3Tz3qmrmfqeqauZ+p6pq5n6nqm
rmfqeqauZ+p6pq5n6nqmrmfqeqauZ+p6pq5n6nqmrmfqeqauZ+p6pq5n9jzh
mbqeqeuZup7Zc45n6npmzz+eqeuZ7QWeqeuZ7QueqeuZ7RGeqeuZ7ReeqeuZ
7R2eqeuZ7SOeqeuZ7SmeqeuZ7S+eqeuZ7TWeqeuZ7TueqeuZvQfwTF3P7P2A
Z+p6Zu8NPFPXM/bme//qGbvzeqauZ+p6pq5n6nqmrmfqeqauZ+p6pq5n6nqm
rmfqeqauZ+p6pq5n6nqmrmfqeqauZ+p6pq5n6nqmrmfqeqauZ+p6pq5n6nqm
rmfqeqauZ+p6pq5n+lnP1PVMXc/U9Uxdz9T1TF3P1PVMXc/U9Uxdz9T1TF3P
1PVMXc/U9Uxdz9T1TF3P1PVMXc/U9Uxdz+y5wTN1PVPXM3U9s+ccz9T1zJ5/
PFPXM9sLPFPXM9sXPFPXM9sjPFPXM9svPFPXM9s7PFPXM9tHPFPXM9tTPFPX
M9tfPFPXM9trPFPXM9t3PFPXM3sP4Jm6ntn7Ac/U9czeG3imrmfszfee1TN2
5/VMXc/U9Uxdz9T1TF3P1PVMXc/U9Uxdz9T1TF3P1PVMXc/U9Uxdz9T1TF3P
1PVMXc/U9Uxdz9T1TF3P1PVMXc/U9Uxdz9T1TF3P1PVMXc/U9Uxdz9T1TD/r
mbqeqeuZup6p65m6nqnrmbqeqeuZup6p65m6nqnrmbqeqeuZup6p65m6nqnr
mbqeqeuZup7Z84Fn6nqmrmfqembPOZ6p65k9/3imrme2F3imrme2L3imrme2
R3imrme2X3imrme2d3imrme2j3imrme2p3imrme2v3imrme213imrme273im
rmf2HsAzdT2z9wOeqeuZvTfwTF3P2Jvvfapn7M7rmbqeqeuZup6p65m6nqnr
mbqeqeuZup6p65m6nqnrmbqeqeuZup6p65m6nqnrmbqeqeuZup6p65m6nqnr
mbqeqeuZup6p65m6nqnrmbqeqeuZup6p65m6nulnPVPXM3U9U9czdT1T1zN1
PVPXM3U9U9czdT1T1zN1PVPXM3U9U9czdT1T1zN1PVPXM3U9s+cAz9T1TF3P
1PXMnnM8U9cze/7xTF3PbC/wTF3PbF/wTF3PbI/wTF3PbL/wTF3PbO/wTF3P
bB/xTF3PbE/xTF3PbH/xTF3PbK/xTF3PbN/xTF3P7D2AZ+p6Zu8HPFPXM3tv
4Jm6nrE333tTz9id1zN1PVPXM3U9U9czdT1T1zN1PVPXM3U9U9czdT1T1zN1
PVPXM3U9U9czdT1T1zN1PVPXM3U9U9czdT1T1zN1PVPXM3U9U9czdT1T1zN1
PVPXM3U9U9czdT1T1zP9rGfqeqauZ+p6pq5n6nqmrmfqeqauZ+p6pq5n6nqm
rmfqeqauZ+p6pq5n6nqmrmfqemb/vPFMXc/U9Uxdz+w5xzN1PbPnH8/U9cz2
As/U9cz2Bc/U9cz2CM/U9cz2C8/U9cz2Ds/U9cz2Ec/U9cz2FM/U9cz2F8/U
9cz2Gs/U9cz2Hc/U9czeA3imrmf2fsAzdT2z9waeqesZe/O9H/WM3Xk9U9cz
dT1T1zN1PVPXM3U9U9czdT1T1zN1PVPXM3U9U9czdT1T1zN1PVPXM3U9U9cz
dT1T1zN1PVPXM3U9U9czdT1T1zN1PVPXM3U9U9czdT1T1zN1PVPXM3U9U9cz
/axn6nqmrmfqeqauZ+p6pq5n6nqmrmfqeqauZ+p6pq5n6nqmrmfqeqauZ+p6
pq5n9s8Vz9T1TF3P1PXMnnM8U9cze/7xTF3PbC/wTF3PbF/wTF3PbI/wTF3P
bL/wTF3PbO/wTF3PbB/xTF3PbE/xTF3PbH/xTF3PbK/xTF3PbN/xTF3P7D2A
Z+p6Zu8HPFPXM3tv4Jm6nrE333tQz9id1zN1PVPXM3U9U9czdT1T1zN1PVPX
M3U9U9czdT1T1zN1PVPXM3U9U9czdT1T1zN1PVPXM3U9U9czdT1T1zN1PVPX
M3U9U9czdT1T1zN1PVPXM3U9U9czdT1T1zN1PVPXM/2sZ+p6pq5n6nqmrmfq
eqauZ+p6pq5n6nqmrmfqeqauZ+p6pq5n6nqmrmfqemb//PBMXc/U9Uxdz+w5
xzN1PbPnH8/U9cz2As/U9cz2Bc/U9cz2CM/U9cz2C8/U9cz2Ds/U9cz2Ec/U
9cz2FM/U9cz2F8/U9cz2Gs/U9cz2Hc/U9czeA3imrmf2fsAzdT2z9waeqesZ
e/O97/SM3Xk9U9czdT1T1zN1PVPXM3U9U9czdT1T1zN1PVPXM3U9U9czdT1T
1zN1PVPXM3U9U9czdT1T1zN1PVPXM3U9U9czdT1T1zN1PVPXM3U9U9czdT1T
1zN1PVPXM3U9U9czdT1T1zP9rGfqeqauZ+p6pq5n6nqmrmfqeqauZ+p6pq5n
6nqmrmfqeqauZ+p6pq5n9s8Jz9T1TF3P1PXMnnM8U9cze/7xTF3PbC/wTF3P
bF/wTF3PbI/wTF3PbL/wTF3PbO/wTF3PbB/xTF3PbE/xTF3PbH/xTF3PbK/x
TF3PbN/xTF3P7D2AZ+p6Zu8HPFPXM3tv4Jm6nrE333tNz9id1zN1PVPXM3U9
U9czdT1T1zN1PVPXM3U9U9czdT1T1zN1PVPXM3U9U9czdT1T1zN1PVPXM3U9
U9czdT1T1zN1PVPXM3U9U9czdT1T1zN1PVPXM3U9U9czdT1T1zN1PVPXM3U9
U9cz/axn6nqmrmfqeqauZ+p6pq5n6nqmrmfqeqauZ+p6pq5n6nqmrmfqemb/
PPBMXc/U9Uxdz+w5xzN1PbPnH8/U9cz2As/U9cz2Bc/U9cz2CM/U9cz2C8/U
9cz2Ds/U9cz2Ec/U9cz2FM/U9cz2F8/U9cz2Gs/U9cz2Hc/U9czeA3imrmf2
fsAzdT2z9waeqesZe/O9v/SM3Xk9U9czdT1T1zN1PVPXM3U9U9czdT1T1zN1
PVPXM3U9U9czdT1T1zN1PVPXM3U9U9czdT1T1zN1PVPXM3U9U9czdT1T1zN1
PVPXM3U9U9czdT1T1zN1PVPXM3U9U9czdT1T1zN1PVPXM/2sZ+p6pq5n6nqm
rmfqeqauZ+p6pq5n6nqmrmfqeqauZ+p6pq5n9vcdz9T1TF3P1PXMnnM8U9cz
e/7xTF3PbC/wTF3PbF/wTF3PbI/wTF3PbL/wTF3PbO/wTF3PbB/xTF3PbE/x
TF3PbH/xTF3PbK/xTF3PbN/xTF3P7D2AZ+p6Zu8HPFPXM3tv4Jm6nrE333tK
z9id1zN1PVPXM3U9U9czdT1T1zN1PVPXM3U9U9czdT1T1zN1PVPXM3U9U9cz
dT1T1zN1PVPXM3U9U9czdT1T1zN1PVPXM3U9U9czdT1T1zN1PVPXM3U9U9cz
dT1T1zN1PVPXM3U9U9czdT1T1zP9rGfqeqauZ+p6pq5n6nqmrmfqeqauZ+p6
pq5n6nqmrmfqemZ/f/FMXc/U9Uxdz+w5xzN1PbPnH8/U9cz2As/U9cz2Bc/U
9cz2CM/U9cz2C8/U9cz2Ds/U9cz2Ec/U9cz2FM/U9cz2F8/U9cz2Gs/U9cz2
Hc/U9czeA3imrmf2fsAzdT2z9waeqesZe/O9j/SM3Xk9U9czdT1T1zN1PVPX
M3U9U9czdT1T1zN1PVPXM3U9U9czdT1T1zN1PVPXM3U9U9czdT1T1zN1PVPX
M3U9U9czdT1T1zN1PVPXM3U9U9czdT1T1zN1PVPXM3U9U9czdT1T1zN1PVPX
M3U9U9cz/axn6nqmrmfqeqauZ+p6pq5n6nqmrmfqeqauZ+p6pq5n9vcRz9T1
TF3P1PXMnnM8U9cze/7xTF3PbC/wTF3PbF/wTF3PbI/wTF3PbL/wTF3PbO/w
TF3PbB/xTF3PbE/xTF3PbH/xTF3PbK/xTF3PbN/xTF3P7D2AZ+p6Zu8HPFPX
M3tv4Jm6nrE333tHz9id1zN1PVPXM3U9U9czdT1T1zN1PVPXM3U9U9czdT1T
1zN1PVPXM3U9U9czdT1T1zN1PVPXM3U9U9czdT1T1zN1PVPXM3U9U9czdT1T
1zN1PVPXM3U9U9czdT1T1zN1PVPXM3U9U9czdT1T1zN1PVPXM/2sZ+p6pq5n
6nqmrmfqeqauZ+p6pq5n6nqmrmfqemZ/v/BMXc/U9Uxdz+w5xzN1PbPnH8/U
9cz2As/U9cz2Bc/U9cz2CM/U9cz2C8/U9cz2Ds/U9cz2Ec/U9cz2FM/U9cz2
F8/U9cz2Gs/U9cz2Hc/U9czeA3imrmf2fsAzdT2z9waeqesZe/O9X/SM3Xk9
U9czdT1T1zN1PVPXM3U9U9czdT1T1zN1PVPXM3U9U9czdT1T1zN1PVPXM3U9
U9czdT1T1zN1PVPXM3U9U9czdT1T1zN1PVPXM3U9U9czdT1T1zN1PVPXM3U9
U9czdT1T1zN1PVPXM3U9U9czdT1T1zP9rGfqeqauZ+p6pq5n6nqmrmfqeqau
Z+p6pq5n9vcFz9T1TF3P1PXMnnM8U9cze/7xTF3PbC/wTF3PbF/wTF3PbI/w
TF3PbL/wTF3PbO/wTF3PbB/xTF3PbE/xTF3PbH/xTF3PbK/xTF3PbN/xTF3P
7D2AZ+p6Zu8HPFPXM3tv4Jm6nrE333tEz9id1zN1PVPXM3U9U9czdT1T1zN1
PVPXM3U9U9czdT1T1zN1PVPXM3U9U9czdT1T1zN1PVPXM3U9U9czdT1T1zN1
PVPXM3U9U9czdT1T1zN1PVPXM3U9U9czdT1T1zN1PVPXM3U9U9czdT1T1zN1
PVPXM3U9U9cz/axn6nqmrmfqeqauZ+p6pq5n6nqmrmfqemb//vFMXc/U9Uxd
z+w5xzN1PbPnH8/U9cz2As/U9cz2Bc/U9cz2CM/U9cz2C8/U9cz2Ds/U9cz2
Ec/U9cz2FM/U9cz2F8/U9cz2Gs/U9cz2Hc/U9czeA3imrmf2fsAzdT2z9wae
qesZe/O9L/SM3Xk9U9czdT1T1zN1PVPXM3U9U9czdT1T1zN1PVPXM3U9U9cz
dT1T1zN1PVPXM3U9U9czdT1T1zN1PVPXM3U9U9czdT1T1zN1PVPXM3U9U9cz
dT1T1zN1PVPXM3U9U9czdT1T1zN1PVPXM3U9U9czdT1T1zN1PVPXM/2sZ+p6
pq5n6nqmrmfqeqauZ+p6pq5n9u8Tz9T1TF3P1PXMnnM8U9cze/7xTF3PbC/w
TF3PbF/wTF3PbI/wTF3PbL/wTF3PbO/wTF3PbB/xTF3PbE/xTF3PbH/xTF3P
bK/xTF3PbN/xTF3P7D2AZ+p6Zu8HPFPXM3tv4Jm6nrE333tBz9id1zN1PVPX
M3U9U9czdT1T1zN1PVPXM3U9U9czdT1T1zN1PVPXM3U9U9czdT1T1zN1PVPX
M3U9U9czdT1T1zN1PVPXM3U9U9czdT1T1zN1PVPXM3U9U9czdT1T1zN1PVPX
M3U9U9czdT1T1zN1PVPXM3U9U9czdT1T1zP9rGfqeqauZ+p6pq5n6nqmrmfq
emb/fvBMXc/U9Uxdz+w5xzN1PbPnH8/U9cz2As/U9cz2Bc/U9cz2CM/U9cz2
C8/U9cz2Ds/U9cz2Ec/U9cz2FM/U9cz2F8/U9cz2Gs/U9cz2Hc/U9czeA3im
rmf2fsAzdT2z9waeqesZe/Ptv56xO69n6nqmrmfqeqauZ+p6pq5n6nqmrmfq
eqauZ+p6pq5n6nqmrmfqeqauZ+p6pq5n6nqmrmfqeqauZ+p6pq5n6nqmrmfq
eqauZ+p6pq5n6nqmrmfqeqauZ+p6pq5n6nqmrmfqeqauZ+p6pq5n6nqmrmfq
eqauZ+p6pq5n6nqmn/VMXc/U9Uxdz9T1TF3P1PXM/nXjmbqeqeuZup7Zc45n
6npmzz+eqeuZ7QWeqeuZ7QueqeuZ7RGeqeuZ7ReeqeuZ7R2eqeuZ7SOeqeuZ
7SmeqeuZ7S+eqeuZ7TWeqeuZ7TueqeuZvQfwTF3P7P2AZ+p6Zu8NPFPXM/bm
23M9Y3dez9T1TF3P1PVMXc/U9Uxdz9T1TF3P1PVMXc/U9Uxdz9T1TF3P1PVM
Xc/U9Uxdz9T1TF3P1PVMXc/U9Uxdz9T1TF3P1PVMXc/U9Uxdz9T1TF3P1PVM
Xc/U9Uxdz9T1TF3P1PVMXc/U9Uxdz9T1TF3P1PVMXc/U9Uxdz9T1TF3P9LOe
qeuZup6p65m6nqnrmf3rwzN1PVPXM3U9s+ccz9T1zJ5/PFPXM9sLPFPXM9sX
PFPXM9sjPFPXM9svPFPXM9s7PFPXM9tHPFPXM9tTPFPXM9tfPFPXM9trPFPX
M9t3PFPXM3sP4Jm6ntn7Ac/U9czeG3imrmfszbfPesbuvJ6p65m6nqnrmbqe
qeuZup6p65m6nqnrmbqeqeuZup6p65m6nqnrmbqeqeuZup6p65m6nqnrmbqe
qeuZup6p65m6nqnrmbqeqeuZup6p65m6nqnrmbqeqeuZup6p65m6nqnrmbqe
qeuZup6p65m6nqnrmbqeqeuZup6p65m6nqnrmX7WM3U9U9czdT1T1zP714Fn
6nqmrmfqembPOZ6p65k9/3imrme2F3imrme2L3imrme2R3imrme2X3imrme2
d3imrme2j3imrme2p3imrme2v3imrme213imrme273imrmf2HsAzdT2z9wOe
qeuZvTfwTF3P2Jtvb/WM3Xk9U9czdT1T1zN1PVPXM3U9U9czdT1T1zN1PVPX
M3U9U9czdT1T1zN1PVPXM3U9U9czdT1T1zN1PVPXM3U9U9czdT1T1zN1PVPX
M3U9U9czdT1T1zN1PVPXM3U9U9czdT1T1zN1PVPXM3U9U9czdT1T1zN1PVPX
M3U9U9czdT1T1zN1PdPPeqauZ+p6pq5n9n8Pz9T1TF3P1PXMnnM8U9cze/7x
TF3PbC/wTF3PbF/wTF3PbI/wTF3PbL/wTF3PbO/wTF3PbB/xTF3PbE/xTF3P
bH/xTF3PbK/xTF3PbN/xTF3P7D2AZ+p6Zu8HPFPXM3tv4Jm6nrE3337qGbvz
eqauZ+p6pq5n6nqmrmfqeqauZ+p6pq5n6nqmrmfqeqauZ+p6pq5n6nqmrmfq
eqauZ+p6pq5n6nqmrmfqeqauZ+p6pq5n6nqmrmfqeqauZ+p6pq5n6nqmrmfq
eqauZ+p6pq5n6nqmrmfqeqauZ+p6pq5n6nqmrmfqeqauZ+p6pq5n6nqmrmf6
Wc/U9Uxdz+x/L56p65m6nqnrmT3neKauZ/b845m6ntle4Jm6ntm+4Jm6ntke
4Zm6ntl+4Zm6ntne4Zm6ntk+4pm6ntme4pm6ntn+4pm6ntle45m6ntm+45m6
ntl7AM/U9czeD3imrmf23sAzdT1jb7491DN25/VMXc/U9Uxdz9T1TF3P1PVM
Xc/U9Uxdz9T1TF3P1PVMXc/U9Uxdz9T1TF3P1PVMXc/U9Uxdz9T1TF3P1PVM
Xc/U9Uxdz9T1TF3P1PVMXc/U9Uxdz9T1TF3P1PVMXc/U9Uxdz9T1TF3P1PVM
Xc/U9Uxdz9T1TF3P1PVMXc/U9Uxdz9T1TF3P1PVMP+uZup7Z/zyeqeuZup6p
65k953imrmf2/OOZup7ZXuCZup7ZvuCZup7ZHuGZup7ZfuGZup7Z3uGZup7Z
PuKZup7ZnuKZup7Z/uKZup7ZXuOZup7ZvuOZup7ZewDP1PXM3g94pq5n9t7A
M3U9Y2++fdMzduf1TF3P1PVMXc/U9Uxdz9T1TF3P1PVMXc/U9Uxdz9T1TF3P
1PVMXc/U9Uxdz9T1TF3P1PVMXc/U9Uxdz9T1TF3P1PVMXc/U9Uxdz9T1TF3P
1PVMXc/U9Uxdz9T1TF3P1PVMXc/U9Uxdz9T1TF3P1PVMXc/U9Uxdz9T1TF3P
1PVMXc/U9Uxdz9T1TF3P9LOe2RyeqeuZup6p65k953imrmf2/OOZup7ZXuCZ
up7ZvuCZup7ZHuGZup7ZfuGZup7Z3uGZup7ZPuKZup7ZnuKZup7Z/uKZup7Z
XuOZup7ZvuOZup7ZewDP1PXM3g94pq5n9t7AM3U9Y2++vdIzduf1TF3P1PVM
Xc/U9Uxdz9T1TF3P1PVMXc/U9Uxdz9T1TF3P1PVMXc/U9Uxdz9T1TF3P1PVM
Xc/U9Uxdz9T1TF3P1PVMXc/U9Uxdz9T1TF3P1PVMXc/U9Uxdz9T1TF3P1PVM
Xc/U9Uxdz9T1TF3P1PVMXc/U9Uxdz9T1TF3P1PVMXc/U9Uxdz9T1TF3P1PXM
fsYzdT1T1zN1PbPnHM/U9cyefzxT1zPbCzxT1zPbFzxT1zPbIzxT1zPbLzxT
1zPbOzxT1zPbRzxT1zPbUzxT1zPbXzxT1zPbazxT1zPbdzxT1zN7D+CZup7Z
+wHP1PXM3ht4pq5n7M23P3rG7ryeqeuZup6p65m6nqnrmbqeqeuZup6p65m6
nqnrmbqeqeuZup6p65m6nqnrmbqeqeuZup6p65m6nqnrmbqeqeuZup6p65m6
nqnrmbqeqeuZup6p65m6nqnrmbqeqeuZup6p65m6nqnrmbqeqeuZup6p65m6
nqnrmbqeqeuZup6p65m6nqnrmbqeqeuZup6ZY/BMP+uZup6p65k953imrmf2
/OOZup7ZXuCZup7ZvuCZup7ZHuGZup7ZfuGZup7Z3uGZup7ZPuKZup7ZnuKZ
up7Z/uKZup7ZXuOZup7ZvuOZup7ZewDP1PXM3g94pq5n9t7AM3U9Y2++PdEz
duf1TF3P1PVMXc/U9Uxdz9T1TF3P1PVMXc/U9Uxdz9T1TF3P1PVMXc/U9Uxd
z9T1TF3P1PVMXc/U9Uxdz9T1TF3P1PVMXc/U9Uxdz9T1TF3P1PVMXc/U9Uxd
z9T1TF3P1PVMXc/U9Uxdz9T1TF3P1PVMXc/U9Uxdz9T1TF3P1PVMXc/U9Uxd
z9T1TF3P1PXMvIJn6nqmn/VMXc/sOcczdT2z5x/P1PXM9gLP1PXM9gXP1PXM
9gjP1PXM9gvP1PXM9g7P1PXM9hHP1PXM9hTP1PXM9hfP1PXM9hrP1PXM9h3P
1PXM3gN4pq5n9n7AM3U9s/cGnqnrGXvz7YOesTuvZ+p6pq5n6nqmrmfqeqau
Z+p6pq5n6nqmrmfqeqauZ+p6pq5n6nqmrmfqeqauZ+p6pq5n6nqmrmfqeqau
Z+p6pq5n6nqmrmfqeqauZ+p6pq5n6nqmrmfqeqauZ+p6pq5n6nqmrmfqeqau
Z+p6pq5n6nqmrmfqeqauZ+p6pq5n6nqmrmfqeqauZ+p6pq5n5hI8U9czdT3T
z3pmzzmeqeuZPf94pq5nthd4pq5nti94pq5ntkd4pq5ntl94pq5ntnd4pq5n
to94pq5ntqd4pq5ntr94pq5nttd4pq5ntu94pq5n9h7AM3U9s/cDnqnrmb03
8Exdz9ib77nXM3bn9Uxdz9T1TF3P1PVMXc/U9Uxdz9T1TF3P1PVMXc/U9Uxd
z9T1TF3P1PVMXc/U9Uxdz9T1TF3P1PVMXc/U9Uxdz9T1TF3P1PVMXc/U9Uxd
z9T1TF3P1PVMXc/U9Uxdz9T1TF3P1PVMXc/U9Uxdz9T1TF3P1PVMXc/U9Uxd
z9T1TF3P1PVMXc/U9Uxdz9T1zPyBZ+p6pq5n6npmzzmeqeuZPf94pq5nthd4
pq5nti94pq5ntkd4pq5ntl94pq5ntnd4pq5nto94pq5ntqd4pq5ntr94pq5n
ttd4pq5ntu94pq5n9h7AM3U9s/cDnqnrmb038Exdz9ib7/nWM3bn9Uxdz9T1
TF3P1PVMXc/U9Uxdz9T1TF3P1PVMXc/U9Uxdz9T1TF3P1PVMXc/U9Uxdz9T1
TF3P1PVMXc/U9Uxdz9T1TF3P1PVMXc/U9Uxdz9T1TF3P1PVMXc/U9Uxdz9T1
TF3P1PVMXc/U9Uxdz9T1TF3P1PVMXc/U9Uxdz9T1TF3P1PVMXc/U9Uxdz9T1
zJyBZ+p6pq5n6npmzzme6Wc9s+cfz9T1zPYCz9T1zPYFz9T1zPYIz9T1zPYL
z9T1zPYOz9T1zPYRz9T1zPYUz9T1zPYXz9T1zPYaz9T1zPYdz9T1zN4DeKau
Z/Z+wDN1PbP3Bp6p6xl78z3HesbuvJ6p65m6nqnrmbqeqeuZup6p65m6nqnr
mbqeqeuZup6p65m6nqnrmbqeqeuZup6p65m6nqnrmbqeqeuZup6p65m6nqnr
mbqeqeuZup6p65m6nqnrmbqeqeuZup6p65m6nqnrmbqeqeuZup6p65m6nqnr
mbqeqeuZup6p65m6nqnrmbqeqeuZup6p65m6npkn8Exdz9T1TF3P7DnHM3U9
s+cfz9T1zPYCz9T1zPYFz9T1zPYIz9T1zPYLz9T1zPYOz9T1zPYRz9T1zPYU
z9T1zPYXz9T1zPYaz9T1zPYdz9T1zN4DeKauZ/Z+wDN1PbP3Bp6p6xl78z2v
esbuvJ6p65m6nqnrmbqeqeuZup6p65m6nqnrmbqeqeuZup6p65m6nqnrmbqe
qeuZup6p65m6nqnrmbqeqeuZup6p65m6nqnrmbqeqeuZup6p65m6nqnrmbqe
qeuZup6p65m6nqnrmbqeqeuZup6p65m6nqnrmbqeqeuZup6p65m6nqnrmbqe
qeuZup6p65m6npkb8Exdz9T1TF3P7DnHM3U9s+cfz/Szntle4Jm6ntm+4Jm6
ntke4Zm6ntl+4Zm6ntne4Zm6ntk+4pm6ntme4pm6ntn+4pm6ntle45m6ntm+
45m6ntl7AM/U9czeD3imrmf23sAzdT1jb77nUs/YndczdT1T1zN1PVPXM3U9
U9czdT1T1zN1PVPXM3U9U9czdT1T1zN1PVPXM3U9U9czdT1T1zN1PVPXM3U9
U9czdT1T1zN1PVPXM3U9U9czdT1T1zN1PVPXM3U9U9czdT1T1zN1PVPXM3U9
U9czdT1T1zN1PVPXM3U9U9czdT1T1zN1PVPXM3U9U9czdT1T1zPzAZ6p65m6
nqnrmT3neKauZ/b845m6ntle4Jm6ntm+4Jm6ntke4Zm6ntl+4Zm6ntne4Zm6
ntk+4pm6ntme4pm6ntn+4pm6ntle45m6ntm+45m6ntl7AM/U9czeD3imrmf2
3sAzdT1jb77nT8/YndczdT1T1zN1PVPXM3U9U9czdT1T1zN1PVPXM3U9U9cz
dT1T1zN1PVPXM3U9U9czdT1T1zN1PVPXM3U9U9czdT1T1zN1PVPXM3U9U9cz
dT1T1zN1PVPXM3U9U9czdT1T1zN1PVPXM3U9U9czdT1T1zN1PVPXM3U9U9cz
dT1T1zN1PVPXM3U9U9czdT1T1zNzAJ6p65m6nqnrmT3neKauZ/b845m6ntle
4Jl+1jPbFzxT1zPbIzxT1zPbLzxT1zPbOzxT1zPbRzxT1zPbUzxT1zPbXzxT
1zPbazxT1zPbdzxT1zN7D+CZup7Z+wHP1PXM3ht4pq5n7M33nOkZu/N6pq5n
6nqmrmfqeqauZ+p6pq5n6nqmrmfqeqauZ+p6pq5n6nqmrmfqeqauZ+p6pq5n
6nqmrmfqeqauZ+p6pq5n6nqmrmfqeqauZ+p6pq5n6nqmrmfqeqauZ+p6pq5n
6nqmrmfqeqauZ+p6pq5n6nqmrmfqeqauZ+p6pq5n6nqmrmfqeqauZ+p6pq5n
6npmv+/xTF3P1PVMXc/sOcczdT2z5x/P1PXM9gLP1PXM9gXP1PXM9gjP1PXM
9gvP1PXM9g7P1PXM9hHP1PXM9hTP1PXM9hfP1PXM9hrP1PXM9h3P1PXM3gN4
pq5n9n7AM3U9s/cGnqnrGXvzPU96xu68nqnrmbqeqeuZup6p65m6nqnrmbqe
qeuZup6p65m6nqnrmbqeqeuZup6p65m6nqnrmbqeqeuZup6p65m6nqnrmbqe
qeuZup6p65m6nqnrmbqeqeuZup6p65m6nqnrmbqeqeuZup6p65m6nqnrmbqe
qeuZup6p65m6nqnrmbqeqeuZup6p65m6nqnrmbqe2e91PFPXM3U9U9cze87x
TF3P7PnHM3U9s73AM3U9s33BM/2sZ7ZHeKauZ7ZfeKauZ7Z3eKauZ7aPeKau
Z7aneKauZ7a/eKauZ7bXeKauZ7bveKauZ/YewDN1PbP3A56p65m9N/BMXc/Y
m++50TN25/VMXc/U9Uxdz9T1TF3P1PVMXc/U9Uxdz9T1TF3P1PVMXc/U9Uxd
z9T1TF3P1PVMXc/U9Uxdz9T1TF3P1PVMXc/U9Uxdz9T1TF3P1PVMXc/U9Uxd
z9T1TF3P1PVMXc/U9Uxdz9T1TF3P1PVMXc/U9Uxdz9T1TF3P1PVMXc/U9Uxd
z9T1TF3P1PVMXc/U9cx+f+OZup6p65m6ntlzjmfqembPP56p65ntBZ6p65nt
C56p65ntEZ6p65ntF56p65ntHZ6p65ntI56p65ntKZ6p65ntL56p65ntNZ6p
65ntO56p65m9B/BMXc/s/YBn6npm7w08U9cz9uZ7PvSM3Xk9U9czdT1T1zN1
PVPXM3U9U9czdT1T1zN1PVPXM3U9U9czdT1T1zN1PVPXM3U9U9czdT1T1zN1
PVPXM3U9U9czdT1T1zN1PVPXM3U9U9czdT1T1zN1PVPXM3U9U9czdT1T1zN1
PVPXM3U9U9czdT1T1zN1PVPXM3U9U9czdT1T1zN1PVPXM3U9U9czdT2z39N4
pq5n6nqmrmf2nOOZup7Z849n6npme4Fn6npm+4Jn6npme4Rn+lnPbL/wTF3P
bO/wTF3PbB/xTF3PbE/xTF3PbH/xTF3PbK/xTF3PbN/xTF3P7D2AZ+p6Zu8H
PFPXM3tv4Jm6nrE333OgZ+zO65m6nqnrmbqeqeuZup6p65m6nqnrmbqeqeuZ
up6p65m6nqnrmbqeqeuZup6p65m6nqnrmbqeqeuZup6p65m6nqnrmbqeqeuZ
up6p65m6nqnrmbqeqeuZup6p65m6nqnrmbqeqeuZup6p65m6nqnrmbqeqeuZ
up6p65m6nqnrmbqeqeuZup6p65m6nqnrmf0+xjN1PVPXM3U9s+ccz9T1zJ5/
PFPXM9sLPFPXM9sXPFPXM9sjPFPXM9svPFPXM9s7PFPXM9tHPFPXM9tTPFPX
M9tfPFPXM9trPFPXM9t3PFPXM3sP4Jm6ntn7Ac/U9czeG3imrmfszffPW8/Y
ndczdT1T1zN1PVPXM3U9U9czdT1T1zN1PVPXM3U9U9czdT1T1zN1PVPXM3U9
U9czdT1T1zN1PVPXM3U9U9czdT1T1zN1PVPXM3U9U9czdT1T1zN1PVPXM3U9
U9czdT1T1zN1PVPXM3U9U9czdT1T1zN1PVPXM3U9U9czdT1T1zN1PVPXM3U9
U9czdT1T1zP7vYtn6nqmrmfqembPOZ6p65k9/3imrme2F3imrme2L3imrme2
R3imrme2X3imn/XM9g7P1PXM9hHP1PXM9hTP1PXM9hfP1PXM9hrP1PXM9h3P
1PXM3gN4pq5n9n7AM3U9s/cGnqnrGXvz/XPVM3bn9Uxdz9T1TF3P1PVMXc/U
9Uxdz9T1TF3P1PVMXc/U9Uxdz9T1TF3P1PVMXc/U9Uxdz9T1TF3P1PVMXc/U
9Uxdz9T1TF3P1PVMXc/U9Uxdz9T1TF3P1PVMXc/U9Uxdz9T1TF3P1PVMXc/U
9Uxdz9T1TF3P1PVMXc/U9Uxdz9T1TF3P1PVMXc/U9Uxdz9T1zH6/4pm6nqnr
mbqe2XOOZ+p6Zs8/nqnrme0Fnqnrme0Lnqnrme0Rnqnrme0Xnqnrme0dnqnr
me0jnqnrme0pnqnrme0vnqnrme01nqnrme07nqnrmb0H8Exdz+z9gGfqembv
DTxT1zP25vvnp2fszuuZup6p65m6nqnrmbqeqeuZup6p65m6nqnrmbqeqeuZ
up6p65m6nqnrmbqeqeuZup6p65m6nqnrmbqeqeuZup6p65m6nqnrmbqeqeuZ
up6p65m6nqnrmbqeqeuZup6p65m6nqnrmbqeqeuZup6p65m6nqnrmbqeqeuZ
up6p65m6nqnrmbqeqeuZup6p65n9HsUzdT1T1zN1PbPnHM/U9cyefzxT1zPb
CzxT1zPbFzxT1zPbIzxT1zPbLzxT1zPbOzzTz3pm+4hn6npme4pn6npm+4tn
6npme41n6npm+45n6npm7wE8U9czez/gmbqe2XsDz9T1jL35/jnpGbvzeqau
Z+p6pq5n6nqmrmfqeqauZ+p6pq5n6nqmrmfqeqauZ+p6pq5n6nqmrmfqeqau
Z+p6pq5n6nqmrmfqeqauZ+p6pq5n6nqmrmfqeqauZ+p6pq5n6nqmrmfqeqau
Z+p6pq5n6nqmrmfqeqauZ+p6pq5n6nqmrmfqeqauZ+p6pq5n6nqmrmfqeqau
Z+p6Zr8v8Uxdz9T1TF3P7DnHM3U9s+cfz9T1zPYCz9T1zPYFz9T1zPYIz9T1
zPYLz9T1zPYOz9T1zPYRz9T1zPYUz9T1zPYXz9T1zPYaz9T1zPYdz9T1zN4D
eKauZ/Z+wDN1PbP3Bp6p6xl78/3z0DN25/VMXc/U9Uxdz9T1TF3P1PVMXc/U
9Uxdz9T1TF3P1PVMXc/U9Uxdz9T1TF3P1PVMXc/U9Uxdz9T1TF3P1PVMXc/U
9Uxdz9T1TF3P1PVMXc/U9Uxdz9T1TF3P1PVMXc/U9Uxdz9T1TF3P1PVMXc/U
9Uxdz9T1TF3P1PVMXc/U9Uxdz9T1TF3P1PVMXc/U9cx+L+KZup6p65m6ntlz
jmfqembPP56p65ntBZ6p65ntC56p65ntEZ6p65ntF56p65ntHZ6p65ntI57p
Zz2zPcUzdT2z/cUzdT2zvcYzdT2zfcczdT2z9wCeqeuZvR/wTF3P7L2BZ+p6
xt58f9/1jN15PVPXM3U9U9czdT1T1zN1PVPXM3U9U9czdT1T1zN1PVPXM3U9
U9czdT1T1zN1PVPXM3U9U9czdT1T1zN1PVPXM3U9U9czdT1T1zN1PVPXM3U9
U9czdT1T1zN1PVPXM3U9U9czdT1T1zN1PVPXM3U9U9czdT1T1zN1PVPXM3U9
U9czdT1T1zN1PVPXM3U9s99/eKauZ+p6pq5n9pzjmbqe2fOPZ+p6ZnuBZ+p6
ZvuCZ+p6ZnuEZ+p6ZvuFZ+p6ZnuHZ+p6ZvuIZ+p6ZnuKZ+p6ZvuLZ+p6ZnuN
Z+p6ZvuOZ+p6Zu8BPFPXM3s/4Jm6ntl7A8/U9Yy9+f7+6hm783qmrmfqeqau
Z+p6pq5n6nqmrmfqeqauZ+p6pq5n6nqmrmfqeqauZ+p6pq5n6nqmrmfqeqau
Z+p6pq5n6nqmrmfqeqauZ+p6pq5n6nqmrmfqeqauZ+p6pq5n6nqmrmfqeqau
Z+p6pq5n6nqmrmfqeqauZ+p6pq5n6nqmrmfqeqauZ+p6pq5n6nqmrmfqema/
5/BMXc/U9Uxdz+w5xzN1PbPnH8/U9cz2As/U9cz2Bc/U9cz2CM/U9cz2C8/U
9cz2Ds/U9cz2Ec/U9cz2FM/0s57Z/uKZup7ZXuOZup7ZvuOZup7ZewDP1PXM
3g94pq5n9t7AM3U9Y2++v496xu68nqnrmbqeqeuZup6p65m6nqnrmbqeqeuZ
up6p65m6nqnrmbqeqeuZup6p65m6nqnrmbqeqeuZup6p65m6nqnrmbqeqeuZ
up6p65m6nqnrmbqeqeuZup6p65m6nqnrmbqeqeuZup6p65m6nqnrmbqeqeuZ
up6p65m6nqnrmbqeqeuZup6p65m6nqnrmbqe2e8zPFPXM3U9U9cze87xTF3P
7PnHM3U9s73AM3U9s33BM3U9sz3CM3U9s/3CM3U9s73DM3U9s33EM3U9sz3F
M3U9s/3FM3U9s73GM3U9s33HM3U9s/cAnqnrmb0f8Exdz+y9gWfqesbefH+/
9IzdeT1T1zN1PVPXM3U9U9czdT1T1zN1PVPXM3U9U9czdT1T1zN1PVPXM3U9
U9czdT1T1zN1PVPXM3U9U9czdT1T1zN1PVPXM3U9U9czdT1T1zN1PVPXM3U9
U9czdT1T1zN1PVPXM3U9U9czdT1T1zN1PVPXM3U9U9czdT1T1zN1PVPXM3U9
U9czdT1T1zN1PbPfW3imrmfqeqauZ/ac45m6ntnzj2fqemZ7gWfqemb7gmfq
emZ7hGfqemb7hWfqemZ7h2fqemb7iGfqemZ7imfqemb7i2f6Wc9sr/FMXc9s
3/FMXc/sPYBn6npm7wc8U9cze2/gmbqesTff3xc9Y3dez9T1TF3P1PVMXc/U
9Uxdz9T1TF3P1PVMXc/U9Uxdz9T1TF3P1PVMXc/U9Uxdz9T1TF3P1PVMXc/U
9Uxdz9T1TF3P1PVMXc/U9Uxdz9T1TF3P1PVMXc/U9Uxdz9T1TF3P1PVMXc/U
9Uxdz9T1TF3P1PVMXc/U9Uxdz9T1TF3P1PVMXc/U9Uxdz9T1TF3P7PcTnqnr
mbqeqeuZPed4pq5n9vzjmbqe2V7gmbqe2b7gmbqe2R7hmbqe2X7hmbqe2d7h
mbqe2T7imbqe2Z7imbqe2f7imbqe2V7jmbqe2b7jmbqe2XsAz9T1zN4PeKau
Z/bewDN1PWNvvn//esbuvJ6p65m6nqnrmbqeqeuZup6p65m6nqnrmbqeqeuZ
up6p65m6nqnrmbqeqeuZup6p65m6nqnrmbqeqeuZup6p65m6nqnrmbqeqeuZ
up6p65m6nqnrmbqeqeuZup6p65m6nqnrmbqeqeuZup6p65m6nqnrmbqeqeuZ
up6p65m6nqnrmbqeqeuZup6p65m6ntnvITxT1zN1PVPXM3vO8Uxdz+z5xzN1
PbO9wDN1PbN9wTN1PbM9wjN1PbP9wjN1PbO9wzN1PbN9xDN1PbM9xTN1PbP9
xTN1PbO9xjP9rGe273imrmf2HsAzdT2z9wOeqeuZvTfwTF3P2Jvv36eesTuv
Z+p6pq5n6nqmrmfqeqauZ+p6pq5n6nqmrmfqeqauZ+p6pq5n6nqmrmfqeqau
Z+p6pq5n6nqmrmfqeqauZ+p6pq5n6nqmrmfqeqauZ+p6pq5n6nqmrmfqeqau
Z+p6pq5n6nqmrmfqeqauZ+p6pq5n6nqmrmfqeqauZ+p6pq5n6nqmrmfqeqau
Z+p6pq5n9vsGz9T1TF3P1PXMnnM8U9cze/7xTF3PbC/wTF3PbF/wTF3PbI/w
TF3PbL/wTF3PbO/wTF3PbB/xTF3PbE/xTF3PbH/xTF3PbK/xTF3PbN/xTF3P
7D2AZ+p6Zu8HPFPXM3tv4Jm6nrE3378fPWN3Xs/U9Uxdz9T1TF3P1PVMXc/U
9Uxdz9T1TF3P1PVMXc/U9Uxdz9T1TF3P1PVMXc/U9Uxdz9T1TF3P1PVMXc/U
9Uxdz9T1TF3P1PVMXc/U9Uxdz9T1TF3P1PVMXc/U9Uxdz9T1TF3P1PVMXc/U
9Uxdz9T1TF3P1PVMXc/U9Uxdz9T1TF3P1PVMXc/U9Uxdz+z3Cp6p65m6nqnr
mT3neKauZ/b845m6ntle4Jm6ntm+4Jm6ntke4Zm6ntl+4Zm6ntne4Zm6ntk+
4pm6ntme4pm6ntn+4pm6ntle45m6ntm+45l+1jN7D+CZup7Z+wHP1PXM3ht4
pq5n7M33r1vP2J3XM3U9U9czdT1T1zN1PVPXM3U9U9czdT1T1zN1PVPXM3U9
U9czdT1T1zN1PVPXM3U9U9czdT1T1zN1PVPXM3U9U9czdT1T1zN1PVPXM3U9
U9czdT1T1zN1PVPXM3U9U9czdT1T1zN1PVPXM3U9U9czdT1T1zN1PVPXM3U9
U9czdT1T1zN1PVPXM3U9U9cz+/2BZ+p6pq5n6npmzzmeqeuZPf94pq5nthd4
pq5nti94pq5ntkd4pq5ntl94pq5ntnd4pq5nto94pq5ntqd4pq5ntr94pq5n
ttd4pq5ntu94pq5n9h7AM3U9s/cDnqnrmb038Exdz9ib71+fnrE7r2fqeqau
Z+p6pq5n6nqmrmfqeqauZ+p6pq5n6nqmrmfqeqauZ+p6pq5n6nqmrmfqeqau
Z+p6pq5n6nqmrmfqeqauZ+p6pq5n6nqmrmfqeqauZ+p6pq5n6nqmrmfqeqau
Z+p6pq5n6nqmrmfqeqauZ+p6pq5n6nqmrmfqeqauZ+p6pq5n6nqmrmfqeqau
Z/Z7As/U9Uxdz9T1zJ5zPFPXM3v+8Uxdz2wv8Exdz2xf8Exdz2yP8Exdz2y/
8Exdz2zv8Exdz2wf8Uxdz2xP8Uxdz2x/8Uxdz2yv8Uxdz2zf8Uxdz+w9gGf6
Wc/s/YBn6npm7w08U9cz9ub716Fn7M7rmbqeqeuZup6p65m6nqnrmbqeqeuZ
up6p65m6nqnrmbqeqeuZup6p65m6nqnrmbqeqeuZup6p65m6nqnrmbqeqeuZ
up6p65m6nqnrmbqeqeuZup6p65m6nqnrmbqeqeuZup6p65m6nqnrmbqeqeuZ
up6p65m6nqnrmbqeqeuZup6p65m6nqnrmbqeqeuZ/T7AM3U9U9czdT2z5xzP
1PXMnn88U9cz2ws8U9cz2xc8U9cz2yM8U9cz2y88U9cz2zs8U9cz20c8U9cz
21M8U9cz2188U9cz22s8U9cz23c8U9czew/gmbqe2fsBz9T1zN4beKauZ+zN
939Pz9id1zN1PVPXM3U9U9czdT1T1zN1PVPXM3U9U9czdT1T1zN1PVPXM3U9
U9czdT1T1zN1PVPXM3U9U9czdT1T1zN1PVPXM3U9U9czdT1T1zN1PVPXM3U9
U9czdT1T1zN1PVPXM3U9U9czdT1T1zN1PVPXM3U9U9czdT1T1zN1PVPXM3U9
U9czdT1T1zN1PVPXM3vv45m6nqnrmbqe2XOOZ+p6Zs8/nqnrme0Fnqnrme0L
nqnrme0Rnqnrme0Xnqnrme0dnqnrme0jnqnrme0pnqnrme0vnqnrme01nqnr
me07nqnrmb0H8Exdz+z9gGf6Wc/svYFn6nrG3nz/e/WM3Xk9U9czdT1T1zN1
PVPXM3U9U9czdT1T1zN1PVPXM3U9U9czdT1T1zN1PVPXM3U9U9czdT1T1zN1
PVPXM3U9U9czdT1T1zN1PVPXM3U9U9czdT1T1zN1PVPXM3U9U9czdT1T1zN1
PVPXM3U9U9czdT1T1zN1PVPXM3U9U9czdT1T1zN1PVPXM3U9U9czdT2z9zue
qeuZup6p65k953imrmf2/OOZup7ZXuCZup7ZvuCZup7ZHuGZup7ZfuGZup7Z
3uGZup7ZPuKZup7ZnuKZup7Z/uKZup7ZXuOZup7ZvuOZup7ZewDP1PXM3g94
pq5n9t7AM3U9Y2++/3k9Y3dez9T1TF3P1PVMXc/U9Uxdz9T1TF3P1PVMXc/U
9Uxdz9T1TF3P1PVMXc/U9Uxdz9T1TF3P1PVMXc/U9Uxdz9T1TF3P1PVMXc/U
9Uxdz9T1TF3P1PVMXc/U9Uxdz9T1TF3P1PVMXc/U9Uxdz9T1TF3P1PVMXc/U
9Uxdz9T1TF3P1PVMXc/U9Uxdz9T1TF3P7D2OZ+p6pq5n6npmzzmeqeuZPf94
pq5nthd4pq5nti94pq5ntkd4pq5ntl94pq5ntnd4pq5nto94pq5ntqd4pq5n
tr94pq5nttd4pq5ntu94pq5n9h7AM3U9s/cDnqnrmb038Ew/6xl78/2sZ+zO
5xnndU495zivf+r5x3ldVM9Fzuulel5yXkfVc5Tz+qqer5zXXfXc5bweq+cx
53VaPac5r9/q+c15XVfPdc7rvXrec14H1nOg8/qwng+d14313Oi8nqznSed1
Zj1nOq8/6/nTeV1az6XO69V6XnVex9ZzrPP6tp5vnde99dzrvB6u52HndXI9
Jzuvn+v52XldXc/Vzuvtet52XofXc7jz+ryez53X7fXc7ryer+d553V+Pec7
r//r+d95PxfU+1zgvJ8X6n1ecN7PEfU+Rzjv54t6ny+c93NHvc8dzvt5pN7n
Eef9nFLvc4rzfn6p9/nFeT/X1Ptc47yfd+p93nHez0H1Pgc57+ejep+PnPdz
U73PTc77eare5ynn/ZxV73OW837+qvf5y3k/l9X7XOa8n9fqfV5z3s9x9T7H
Oe/nu3qf75z3c1+9z33O+3mw3udB5/2cWO9zovN+fqz3+dF5P1fW+1zpvJ83
633edN7PofU+hx7vcz6f1vt86ryfW+t9bj3e/3yerfd51nk/59b7nHv8vuDz
b73Pv877ubje5+Lj9wufl+t9Xnbez9H1Pkcfv4/4fF3v87Xzfu6u97n7+P3F
5/F6n8ed93N6vc/px+87Pr/X+/zuvJ/r632uP34/8nm/3ud95/0eoN73AMfv
U74fqPf9gPN+b1Dve4Pj9y/fJ9T7PsF5v2eo9z3D8fua7x/qff/gvN9L1Pte
4vj9zvcV9b6vcN7vMep9j3F4gO836n2/4bzfe9T73uPwA9+H1Ps+xHm/J6n3
/cfhDb4/qfdX5/vr17/8BT/3le/7i/v7f+97knr/+56p9z2Jve9D7H3vYe/7
DXvfY9j7vsLe9xL2vn+w9z2Dve8T7H1vYO/7AXvfA9j7vG/vc729z+/2Pqfb
+zxu73O3vc/X9j5H2/u8bO9zsb3Pv/Y+59r7PGvvc6u9z6f2Pofa+7xp73Ol
vc+P9j4n2vs8aO9zn73Pd/Y+x9n7vGbvc5m9z1/2PmfZ+zxl73OTvc9H9j4H
2fu8Y+9zjb3PL/Y+p9j7PGLvc4e9zxf2PkfY+7xg73OBPf/bc749z9tzuz2f
23P48Zxf3rbn6uP5v/xsz8nHXlwetufeY18u39pz7LFHl1ftufTYr8uf9px5
7N3lSXtuPPbx8qE9Bx57ennPnuuO/b38Zs9px15fHrPnrmPfL1/Zc9TxHri8
ZM9Fx/vh8o895xzvjcsz9mdyi72/6pb+6vxP/PCLb/0t+Jtjvu78U/54+Jiv
O//U78tHjvm68++8/X5/9JivO3/7b8ML//6Yrzv/1P585JivO//UP+9/OObr
zn/uDave+PgxX3f+gXe+/7G3/Pw/HvN153/gm97+4b/8nX8+5uvO/+qnv+sD
L3n4iWO+7vzj3/yi1//2m/7lmK87/+Z3/9hjH/qpfz3m685//nNufoF87Jiv
O/+b3/aaD3/pu//tmK87/7U3v0b/4N+P+brzf/vc53/gh/7848d83fkffd3N
3+n/OObrzt93+8Xwn8d83flfv/urv+7xT33imK87f/+Dv/TH997zyWO+7vzD
v/us13zVF/73MV93/vvv/e5bvwI/dczXnX/eDYde9T/HfN35X/n9r/i9d33D
p4/5uvO3//K6J4/5uvO3HtoPfvLln/GA83Xnf+vR97zo3j885+vOP3nz8eG1
zzrm63d+P5/zdeff9uDX/PVrv/XZx3zd+cd++o33ffuj53zd+Zfe+rv8fa9/
zjFfd/5Nt7b6LR895+vO/8m99/zpQz/ymcd83fnPe8X9d73ryXO+7vx33AbX
Zx3zded/42duPkE895ivO3+jy7972zlfd/7m0/DHv/h5x3zd+be+4Obf2Dlf
d/5Dr3rDj7/kZXcd83Xnv+R7f/nWJp3zded/8KG/+q9XP/DZx3zd+dsfw997
ztedv/vWb8Hv+ca7j/m6899y82vng+d83fl3vPoXP/bW7/ycY77u/BNv+LOX
vePxc77u/Ct+4eaT6fOP+brzP/lHL33Pez9xztedf/8TD/7TI2++55ivO/9F
L37oyz96173HfN35G2U/+2fP+brzN5/CX/gF9x3zdedvfTj8yJf92jlfd77v
0ZyvO9/3a87Xne97N+frzvd9nPN15/uezvm6831/d2c/n/N9r+d83fm+73O+
7nzfAzpfd77vB52vO9/3hs7Xne/7ROfrzvc9o/N15/v+0fm6830v6Xzd+b6v
dL7ufN9jOl93vu83na873/eezted7/tQ5+vO9z2p83Xn+/70zp8Hz/m+V3W+
7nzftzpfd77vYZ2vO9/3s87Xne972+Pz6dWd7/tc5+vO9z2v83Xn+/7X+brz
fS/sfN35vi92vu583yM7X3e+75edrzvf987H5/2rO9/30c7Xne97aufrzvf9
tfN15/te2/m6833f7Xzd+b4Hd77ufN+PO193vu/Nj+9Pru5836c7X3e+79md
rzvf9+/O153ve3nn6873fb3zdef7Ht/5uvN9v+983fm+9z++j7q68/15gPN1
5/tzAufrzvfnB87Xne/PFZyvO9+fNzhfd74/h3C+7nx/PnH8ufDVne/PLY7v
967ufH+e4Xzd+f6cw/m68/35x/E+v7rz/bmI83Xn+/OS4/1/def7cxTn6873
5yvH74urO9+fuzhfd74/jzl+v1zd+f6cxvm68/35zZ2/fz7n+3Md5+vO9+c9
x++vqzvfnwM5X3e+Px86ft9d3fn+3Mj5uvP9edLx+/HqzvfnTM7Xne/Pn47f
p1d3vj+Xcr7ufH9edfz+vbrz/TmW83Xn+/Ot4/c1//3Udf97qO3O+9/zaHfe
/x4lu/P+9xTYnfc/B9juvP85e3bn/c+xsTvv/z9xu/P97HzdO6K6d0R174jq
3hHVvSOqe0dU946o7h1R3TuiundEde+I6t4R1b0jqntHVPeOqO4dUd07orp3
RHXviOreEdW9I6p7R1T3jqjuHVHdO6K6d0R174jq3hHVvSOqe0dU946o7h1R
3TuiundEde+I6t4R1b0jqntHVPeOqO4dUd07orp3RHXviOreEdW9I6p7R1T3
jqjuHVHdO6K6d0R174jq3hHVvSOqe0dU946o7h1R3TuiundEde+I6t4R1b0j
2nPOHVHdO6I9/9wR1b0jqntHVPeOqO4dUd07orp3RHXviOreEdW9I6p7R1T3
jqjuHVHdO6K6d0R174jq3hHVvSOqe0dU946o7h1R3TuiundEde+I6t4R1b0j
qntHVO+v3fd4/1z3/tmeW+y5xZ5b7LnFnlvsucWeW+y5xZ5b7LnFnlvsucWe
W+y5xZ5b7LnFnlvsucWeW+y5xZ5b7LnFnlvsucWeW+y5xZ5b7LnFnlvsucWe
W+y5xZ5b7LnFnlvsucWeW+y5xZ5b7LnFnlvsucWeW+y5xZ5b7LnFnlvsucWe
W+y5xZ5b7LnFnlvsucWeW+y5xZ5b7LnFnlvsucWeW47n/HKLPbccz//lFntu
Ofbicos9txz7crnFnluOPbrcYs8tx35dbrHnlmPvLrfYc8uxj5db7Lnl2NPL
Lfbccuzv5RZ7bjn2+nKLPbcc+365xZ5bjvfA5RZ7bjneD5db7LnleG9cbrE/
k1vseUe36KC69892571/tjvv/bPdee+f7c57/2x33vtnu/PeP9ud9/7Z7rz3
z3bnvX+2O+/9s91575/tznv/bHfe+2e7894/2533/tnuvPfPdue9f7Y77/2z
3Xnvn+3Oe/9sd977Z7vz3j/bnff+2e68989252+/xv7f/bPdee+f7c57/2x3
3vtn+53fz+d83Xnvn+3Oe/9sd977Z7vz3j/bnff+2e689892571/tjvv/bPd
ee+f7c57/2x33vtnu/PeP9ud9/7Z7rz3z3bnvX+2O+/9s91575/tznv/bHfe
+2e7894/2533/tnuvPfPdue9f7Y77/2z3Xnvn+3Oe/9sd977Z7vz3j/bnff+
2e689892571/tjvv/bPdee+f7c57/2x33vtnu/PeP9ud9/7Z7rz3z3bnvX+2
O+/9s91575/tznv/bHfe+2e7894/2533/tnuvPfPdue9f7Y77/2z3Xnvn+3O
e/9sd977Z7vz3j/bnff+2e689892571/tjvv/bPdee+f7c57/2x33vtnu/Pe
P9ud9/7Z7rz3z3bnvX+2O+/9s91575/tznv/bHfe+2e7894/2533/tnuvPfP
due9f7Y77/2z3Xnvn+3Oe/9sd977Z7vz3j/bnff+2e689892571/tjvv/bPd
ee+f7c57/2x33vtnu/PeP9ud9/7Z7rz3z3bnvX+2O+/9s91575/tznv/bHfe
+2e7894/2533/tnuvPfPdue9f7Y77/2z3Xnvn+3Oe/9sd977Z7vz3j/bnff+
2e689892571/tjvv/bPdee+f7c57/2x33vtnu/PeP9ud9/7Z7vwruX+2O+/9
s91575/tznv/bHfe+2e7894/2533/tnufD87X/eOqO4dUd07orp3RHXviOre
EdW9I6p7R1T3jqjuHVHdO6K6d0R174jq3hHVvSOqe0dU946o7h1R3TuiundE
de+I6t4R1b0jqntHVPeOqO4dUd07orp3RHXviOreEdW9I6p7R1T3jqjuHVHd
O6K6d0R174jq3hHVvSOqe0dU946o7h1R3TuiundEde+I6t4R1b0jqntHVPeO
qO4dUd07orp3RHXviOreEdW9I6p7R1T3jqjuHVHdO6K6d0R174j2nHNHVPeO
aM8/d0R174jq3hHVvSOqe0dU946o7h1R3TuiundEde+I6t4R1b0jqntHVPeO
qO4dUd07orp3RHXviOreEdW9I6q/kjuiundEde+I6t4R1b0jqntHVPeOqN5f
u9fx/rnu/bM9t9hziz232HOLPbfYc4s9t9hziz232HOLPbfYc4s9t9hziz23
2HOLPbfYc4s9t9hziz232HOLPbfYc4s9t9hziz232HOLPbfYc4s9t9hziz23
2HOLPbfYc4s9t9hziz232HOLPbfYc4s9t9hziz232HOLPbfYc4s9t9hziz23
2HOLPbfYc4s9t9hziz232HOLPbfYc4s9txzP+eUWe245nv/LLfbccuzF5RZ7
bjn25XKLPbcce3S5xZ5bjv263GLPLcfeXW6x55ZjHy+32HPLsaeXW+y55djf
yy323HLs9eUWe2459v1yiz23HO+Byy323HK8Hy632HPL8d542n/v9//1Z3KL
3ftnu/P5yPk7f1/y8HH/bHfe+2e7894/2533/tnuvPfPdue9f7Y77/2z3Xnv
n+3Oe/9sd977Z7vz3j/bnff+2e689892571/tjvv/bPdee+f7c57/2x33vtn
u/PeP9ud9/7Z7rz3z3bnvX+2O+/9s91575/tznv/bHfe+2e7894/2533/tl+
5/fzOe/9c937Z7vz3j/bnff+2e689892571/tjvv/bPdee+f7c57/2x33vtn
u/PeP9ud9/7Z7rz3z3bnvX+2O+/9s91575/tznv/bHfe+2e7894/2533/tnu
vPfPdue9f7Y77/2z3Xnvn+3Oe/9sd977Z7vz3j/bnff+2e689892571/tjvv
/bPdee+f7c4/9ddzvu689892571/tjvv/bPdee+f7c57/2x33vtnu/PeP9ud
9/7Z7rz3z3bnvX+2O+/9s91575/tznv/bHfe+2e7894/2533/tnuvPfPdue9
f7Y77/2z3Xnvn+3Oe/9sd977Z7vz3j/bnff+2e689892571/tjvv/bPdee+f
7c57/2x33vtnu/PeP9ud9/7Z7rz3z3bnvX+2O+/9s91575/tznv/bHfe+2e7
894/2533/tnuvPfPdue9f7Y77/2z3Xnvn+3Oe/9sd977Z7vz3j/bnff+2e68
9892571/tjvv/bPdee+f7c57/2x33vtnu/PeP9ud9/7Z7rz3z3bnvX+2O+/9
s91575/tznv/bHfe+2e7894/2533/tnuvPfPdue9f7Y77/2z3Xnvn+3Oe/9s
d977Z7vz3j/bnff+2e689892571/tjvv/bPdee+f7c57/2x33vtnu/PeP9ud
9/7Z7rz3z3bnvX+2O+/9s91575/tzvez83XviOreEdW9I6p7R1T3jujp//rO
7h1R3TuiundEde+I6t4R1b0jqntHVPeOqO4dUd07orp3RHXviOreEdW9I6p7
R1T3jqjuHVHdO6K6d0R174jq3hHVvSOqe0dU946o7h1R3TuiundEde+I6t4R
1b0jqntHVPeOqO4dUd07orp3RHXviOreEdW9I6p7R1T3jqjuHVHdO6K6d0R1
74jq3hHVvSOqe0dU946o7h1R3TuiundEde+I6t4R1b0jqntHtOecO6K6d0R7
/rkjqntHVPeOqO4dUd07orp3RHXviOreEdW9I6p7R1T3jqjuHVHdO6K6d0R1
74jq3hHVvSOqe0dU946o7h1R3TuiundEde+I6t4R1b0jqntHVPeOqN5fu7/x
/rnu/bM9t9hziz232HOLPbfYc4s9t9hziz232HOLPbfYc4s9t9hziz232HOL
PbfYc4s9t9hziz232HOLPbfYc4s9t9hziz232HOLPbfYc4s9t9hziz232HOL
PbfYc4s9t9hziz232HOLPbfYc4s9t9hziz232HOLPbfYc4s9t9hziz232HOL
PbfYc4s9t9hziz232HOLPbfYc4s9txzP+eUWe245nv/LLfbccuzF5RZ7bjn2
5XKLPbcce3S5xZ5bjv263GLPLcfeXW6x55ZjHy+32HPLsaeXW+y55djfyy32
3HLs9eUWe2459v1yiz23HO+Byy323HK8Hy632HPL8d643GJ/JrfYvX+2O+/9
s935POX8nT/fP3LcP9ud9/7Z7rz3z3bnvX+2O+/9s91575/tznv/bHfe+2e7
894/2533/tnuvPfPdue9f7Y77/2z3Xnvn+3Oe/9sd977Z7vz3j/bnff+2e68
9892571/tjvv/bPdee+f7c57/2x33vtnu/PeP9ud9/7Z7rz3z/Y7v5/Pee+f
694/2533/tnuvPfPdue9f7Y77/2z3Xnvn+3Oe/9sd977Z7vz3j/bnff+2e68
9892571/tjvv/bPdee+f7c57/2x33vtnu/PeP9ud9/7Z7rz3z3bnvX+2O+/9
s91575/tznv/bHfe+2e7894/2533/tnuvPfPdue9f7Y77/2z3Xnvn+3Oe/9s
d77v7+7s53Pe+2e7894/2533/tnuvPfPdue9f7Y77/2z3Xnvn+3Oe/9sd977
Z7vz3j/bnff+2e689892571/tjvv/bPdee+f7c4/9ddzvu689892571/tjvv
/bPdee+f7c57/2x33vtnu/PeP9ud9/7Z7rz3z3bnvX+2O+/9s91575/tznv/
bHfe+2e7894/2533/tnuvPfPdue9f7Y77/2z3Xnvn+3Oe/9sd977Z7vz3j/b
nff+2e689892571/tjvv/bPdee+f7c57/2x33vtnu/PeP9ud9/7Z7rz3z3bn
vX+2O+/9s91575/tznv/bHfe+2e7894/2533/tnuvPfPdue9f7Y77/2z3Xnv
n+3Oe/9sd977Z7vz3j/bnff+2e689892571/tjt/+y9vP+frznv/bHfe+2e7
894/2533/tnuvPfPdue9f7Y77/2z3Xnvn+3Oe/9sd977Z7vz3j/bnff+2e68
9892571/tjvv/bPdee+f7c57/2x3vp+dr3tHVPeOqO4dUd07orp3RHXviOre
EdW9I6p7R1T3jqjuHVHdO6K6d0R174jq3hHVvSOqe0dU946o7h1R3TuiundE
T38+zu4dUd07orp3RHXviOreEdW9I6p7R1T3jqjuHVHdO6K6d0R174jq3hHV
vSOqe0dU946o7h1R3TuiundEde+I6t4R1b0jqntHVPeOqO4dUd07orp3RHXv
iOreEdW9I6p7R1T3jqjuHVHdO6K6d0R174jq3hHVvSOqe0e055w7orp3RHv+
uSOqe0dU946o7h1R3TuiundEde+I6t4R1b0jqufEY++4I6p7R1T3jqjuHVHd
O6K6d0R174jq3hHVvSOqe0dU946o7h1R3TuiundEde+I6t4R1b0jqvfX7mm8
f657/2zPLfbcYs8t9txizy323GLPLfbcYs8t9txizy323GLPLfbcYs8t9txi
zy323GLPLfbcYs8t9txizy323GLPLfbcYs8t9txizy323GLPLfbcYv9fuu4/
9t/9ruu7FIVSacvoSqQMXbLFH2yTbisk1EGLkIAISecPGqNMqwbG0uhARCKR
gBEjgTGJzSpbBG2I1AgbDjJxmuliHFV0IqS2K00KtGkP/U3lR0Fs9/2cPu/P
nt6e5/jPx3PPIyE95/28rvvruh7X65W3yPMWed4iz1vkeYs8b5HnLfK8RZ63
yPMWed4iz1vkeYs8b5HnLfK8RZ63yPMWed4iz1vkeYs8b5HnLfK8RZ63yPMW
ed4iz1vkecv5nY+3yPOW8/sfb5HnLWcuxlvkecuZl/EWed5y5mi8RZ63nPka
b5HnLWfuxlvkecuZx/EWed5y5nS8RZ63nPkdb5HnLWeux1vkecuZ9/EWed5y
rgPjLfK85Vwfxlvkecu5boy3yJ/KW+T2n+Xm7T/Lzdt/lpvPv8zrZXH7z3Lz
9p/l5u0/y83bf5abt/8sN2//WW7e/rPcvP1nuXn7z3Lz9p/l5u0/y83bf5ab
t/8sN2//WW7e/rPcvP1nuXn7z3Lz9p/l5u0/y83bf5abt/8sN2//WW7e/rPc
vP1nuXn7z3Lz9p/lT359vnn7z3H7z3Lz9p/l5u0/y83bf5abt/8sN2//WW7e
/rPcvP1nuXn7z3Lz9p/l5u0/y83bf5abt/8sN2//WW7e/rPcvP1nuXn7z3Lz
9p/l5u0/y83bf5abt/8sN2//WW7e/rPcvP1nuXn7z3Lz9p/l5u0/y83bf5ab
t/8sN2//WW7e/rPcvP1nuXn7z3Lz9p/l5u0/y83bf5abt/8sN2//WW7e/rPc
vP1nuXn7z3Lz9p/l5u0/y83bf5abt/8sN2//WW7e/rPcfM9Pn3w9ePP2n+Xm
7T/Lzdt/lpu3/yw3b/9Zbt7+s9y8/We5efvPcvP2n+Xm7T/Lzdt/lpu3/yw3
b/9Zbt7+s9y8/We5efvPcvP2n+Xm7T/Lzdt/lpu3/yw3b/9Zbt7+s9y8/We5
efvPcvP2n+Xm7T/Lzdt/lpu3/yw3b/9Zbt7+s9y8/We5efvPcvP2n+Xm7T/L
zdt/lpu3/yw3b/9Zbt7+s9y8/We5efvPcvP2n+Xm7T/Lzdt/lpu3/yw3b/9Z
bt7+s9y8/We5efvPcvP2n+Xm7T/LzfceyHzcvP1nuXn7z3Lz9p/l5u0/y83b
f5abt/8sN2//WW7e/rPcvP1nuXn7z3Lz9p/l5u0/y83bf5abt/8sN2//WW7e
/rPcvP1nufn+2XzcHlHcHlHcHlHcHlHcHlHcHlHcHlHcHlHcHlHcHlHcHlHc
HlHcHlHcHlHcHlHcHlHcHlHcHlHcHlHcHlHcHlHcHlHcHlHcHlHcHlHcHlHc
HlHcHlHcHlHcHlHcHlHcHlHcHlHcHlHcHlHcHlHcHlHcHlHcHlHcHlHcHlHc
HlHcHlHcHlHcHlHcHlHcHlHcHlHcHlHcHlHcHlHcHlHcHlHcHlHcHlHcHlHc
HlHcHlHcHlHcHlHcHtH+zukRxe0R7e+fHlHcHlHcHlHcHlHcHlHcHlHcHlHc
HlHcHlHcHlHcHlHcHlHcHlHcHlHcHlHcHlHcHlHcHlHcHlHcHlHcHlHcHlHc
HlHcHlHcHlHcHlHcHlG8v/Vj7D/H7T/L8xZ53iLPW+R5izxvkect8rxFnrfI
8xZ53iLPW+R5izxvkect8rxFnrfI8xZ53iLPW+R5izxvkect8rxFnrfI8xZ5
3iLPW+R5izxvkect8rxFnrfI8xZ53iLPW+R5izxvkect8rxFnrfI8xZ53iLP
W+R5izxvkect8rxFnrfI8xZ53iLPW+R5izxvkect8rxFnrfI8xZ53iLPW+R5
izxvOb/z8RZ53nJ+/+Mt8rzlzMV4izxvOfMy3iLPW84cjbfI85YzX+Mt8rzl
zN14izxvOfM43iLPW86cjrfI85Yzv+Mt8rzlzPV4izxvOfM+3iLPW851YLxF
nrec68N4izxvOdeN8Rb5U3mL3P6z3Lz9Z7l5+89y8/af5ebzNfNnHT/c/rPc
vP1nuXn7z3Lz9p/l5u0/y83bf5abt/8sN2//WW7e/rPcvP1nuXn7z3Lz9p/l
5u0/y83bf5abt/8sN2//WW7e/rPcvP1nuXn7z3Lz9p/l5u0/y83bf5abt/8s
N2//WW7e/rP8ya/PN2//OW7/WW7e/rPcvP1nuXn7z3Lz9p/l5u0/y83bf5ab
t/8sN2//WW7e/rPcvP1nuXn7z3Lz9p/l5u0/y83bf5abt/8sN2//WW7e/rPc
vP1nuXn7z3Lz9p/l5u0/y83bf5abt/8sN2//WW7e/rPcvP1nuXn7z3Lz9p/l
5u0/y83bf5abt/8sN2//WW7e/rPcvP1nuXn7z3Lz9p/l5u0/y83bf5abt/8s
N2//WW7e/rPcvP1nuXn7z3Lz9p/l5u0/y83bf5abt/8sN2//WW7e/rPcvP1n
uXn7z3Lz9p/l5u0/y83bf5abt/8sN2//WW7e/rPcvP1nuXn7z3Lz9p/l5u0/
y83bf5abt/8sN2//WW7+8T9fffNx8/af5ebtP8vN23+Wm7f/LDdv/1lu3v6z
3Lz9Z7l5+89y8/af5ebtP8vN23+Wm7f/LDdv/1lu3v6z3Lz9Z7l5+89y8/af
5ebtP8vN23+Wm7f/LDdv/1lu3v6z3Lz9Z7l5+89y8/af5ebtP8vN23+Wm7f/
LDdv/1lu3v6z3Lz9Z7l5+89y8/af5ebtP8vN23+Wm7f/LDdv/1lu3v6z3Lz9
Z7l5+89y8/af5ebtP8vN23+Wm7f/LDdv/1lu3v6z3Lz9Z7l5+89y8/af5ebt
P8vN98/m4/aI4vaI4vaI4vaI4vaI4vaI4vaI4vaI4vaI4vaI4vaI4vaI4vaI
4vaI4vaI4vaI4vaI4vaI4vaI4vaI4vaI4vaI4vaI4vaI4vaI4vaI9ndJjyhu
jyhujyhujyhujyhujyhujyhujyhujyhujyhujyhujyhujyj++D9+9eX2iOL2
iOL2iOL2iOL2iOL2iOL2iOL2iOL2iOL2iOL2iOL2iOL2iOL2iOL2iOL2iOL2
iOL2iOL2iOL2iOL2iPZ3To8obo9of//0iOL2iOL2iOL2iOL2iOL2iOL2iOL2
iOL2iOL2iOL2iOL2iOL2iOL2iOL2iOL2iOL2iOL2iOL2iOL2iOL2iOL2iOL2
iOL2iOL2iOL2iOL2iOIf+d//Laf/HLf/LM9b5HmLPG+R5y3yvEWet8jzFnne
Is9b5HmLPG+R5y3yvEWet8jzFnneIs9b5HmLPG+R5y3yvEWet8jzFnneIs9b
5HmLPG+R5y3yvEWet8jzFnneIs9b5HmLPG+R5y3yvEWet8jzFnneIs9b5HmL
PG+R5y3yvEWet8jzFnneIs9b5HmLPG+R5y3yvEWet8jzFnneIs9b5HmLPG+R
5y3yvOX8zsdb5HnL+f2Pt8jzljMX4y3yvOXMy3iLPG85czTeIs9bznyNt8jz
ljN34y3yvOXM43iLPG85czreIs9bzvyOt8jzljPX4y3yvOXM+3iLPG8514Hx
Fnnecq4P4y3yvOVcN8Zb5E/lLXL7z3Lz9p/l5u0/y83bf5abt/8sN5/fmX9y
33/L6T/Lzdt/lpu3/yw3b/9Zbt7+s9y8/We5efvPcvP2n+Xm7T/Lzdt/lpu3
/yw3b/9Zbt7+s9y8/We5efvPcvP2n+Xm7T/Lzdt/lpu3/yw3b/9Zbt7+s9y8
/We5efvPcvP2n+VPfn2+efvPcfvPcvP2n+Xm7T/Lzdt/lpu3/yw3b/9Zbt7+
s9y8/We5efvPcvP2n+Xm7T/Lzdt/lpu3/yw3b/9Zbt7+s9y8/We5efvPcvP2
n+Xm7T/Lzdt/lpu3/yw3b/9Zbt7+s9y8/We5efvPcvP2n+Xm7T/Lzdt/lpu3
/yw3b/9Zbt7+s9y8/We5efvPcvP2n+Xm7T/Lzdt/lpu3/yw3b/9Zbt7+s9y8
/We5efvPcvP2n+Xm7T/Lzdt/lpu3/yw3b/9Zbt7+s9y8/We5efvPcvP2n+Xm
7T/Lzdt/lpu3/yw3b/9Zbt7+s9y8/We5efvPcvP2n+Xm7T/Lzdt/lpu3/yw3
b/9Zbt7+s9y8/We5efvPcvM97zYfN2//WW7e/rPcvP1nuXn7z3Lz9p/l5u0/
y83bf5abt/8sN2//WW7e/rPcvP1nuXn7z3Lz9p/l5u0/y83bf5abt/8sN2//
WW7e/rPcvP1nuXn7z3Lz9p/l5u0/y83bf5abt/8sN2//WW7e/rPcvP1nuXn7
z3Lz9p/l5j/09+bj5u0/y83bf5abt/8sN2//WW7e/rPcvP1nuXn7z3Lz9p/l
5u0/y83bf5abt/8sN2//WW7e/rPcvP1nuXn7z3Lz9p/l5u0/y83bf5abt/8s
N2//WW6+fzYft0cUt0cUt0cUt0cUt0cUt0cUt0cUt0cUt0cUt0cUt0cUt0cU
t0cUt0cUt0cUt0cUt0cUt0cUt0cUt0cUt0cUt0cUt0cUt0cUt0cUt0cUt0cU
t0cUt0cUt0cUt0cUt0cUt0cUt0cUt0cUt0cUt0cUt0cUt0cUt0cUt0cUt0cU
t0cUt0cUt0cUt0cUt0cUt0cUt0cUt0cUt0cUt0cUt0cUt0cUt0cUt0cUt0cU
t0cUt0cUt0cUt0e0v3N6RHF7RPv7p0cUt0cUt0cUt0cUt0cUt0cUzzfl9oji
9oji9oji9oji9oji9oji9oji9oji9oji9oji9oji9oji9oji9oji9oji9oji
9oji9oji9oji9ojiH/l//62n/xy3/yzPW+R5izxvkect8rxFnrfI8xZ53iLP
W+R5izxvkect8rxFnrfI8xZ53iLPW+R5izxvkect8rxFnrfI8xZ53iLPW+R5
izxvkect8rxFnrfI8xZ53iLPW+R5izxvkect8rxFnrfI8xZ53iLPW+R5izxv
kect8rxFnrfI8xZ53iLPW+R5izxvkect8rxFnrfI8xZ53iLPW+R5izxvkect
8rzl/M7HW+R5y/n9j7fI85YzF+Mt8rzlzMt4izxvOXM03iLPW858jbfI85Yz
d+Mt8rzlzON4izxvOXM63iLPW878jrfI85Yz1+Mt8rzlzPt4izxvOdeB8RZ5
3nKuD+Mt8rzlXDfGW+RP5S1y+89y8/af5ebtP8vN23+Wm7f/LDdv/1luPh80
/+R++tbTf5abt/8sN2//WW7e/rPcvP1nuXn7z3Lz9p/l5u0/y83bf5abt/8s
N2//WW7e/rPcvP1nuXn7z3Lz9p/l5u0/y83bf5abt/8sN2//WW7e/rPcvP1n
uXn7z3Lz9p/lT359vnn7z3H7z3Lz9p/l5u0/y83bf5abt/8sN2//WW7e/rPc
vP1nuXn7z3Lz9p/l5u0/y83bf5abt/8sN2//WW7e/rPcvP1nuXn7z3Lz9p/l
5u0/y83bf5abt/8sN2//WW7e/rPcvP1nuXn7z3Lz9p/l5u0/y83bf5abt/8s
N2//WW7e/rPcvP1nuXn7z3Lz9p/l5u0/y83bf5abt/8sN2//WW7e/rPcvP1n
uXn7z3Lz9p/l5u0/y83bf5abt/8sN2//WW7e/rPcvP1nuXn7z3Lz9p/l5u0/
y83bf5abt/8sN2//WW7e/rPcvP1nuXn7z3Lz9p/l5u0/y83bf5abt/8sN2//
WW7e/rPcvP1nuXn7z3Lz9p/l5u0/y83bf5abt/8sN2//WW7e/rPcvP1nuXn7
z3Lz9p/l5u0/y83bf5abt/8sN2//WW7e/rPcvP1nuXn7z3Lz9p/l5u0/y83b
f5abt/8sN2//WW7e/rPcvP1nuXn7z3Lz9p/l5u0/y83bf5abt/8sN2//WW7e
/rPcfO9vnvz5883bf5abt/8sN2//WW7e/rPcvP1nuXn7z3Lz9p/l5u0/y83b
f5abt/8sN2//WW7e/rPcvP1nuXn7z3Lz9p/l5j/09+bj5u0/y83bf5abt/8s
N2//WW6+fzYft0cUt0cUt0cUt0cUt0cUt0cUt0cUt0cUt0cUt0cUt0cUt0cU
t0cUt0cUt0cUt0cUt0cUt0cUt0cUt0cUt0cUt0cUt0cUt0cUt0cUt0cUt0cU
t0cUt0cUt0cUt0cUt0cUt0cUt0cUt0cUt0cUt0cUt0cUt0cUt0cUt0cUt0cU
t0cUt0cUt0cUt0cUt0cUt0cUt0cUt0cUt0cUt0cUt0cUt0cUt0cUt0cUt0cU
t0cUt0cUt0cUt0e0v3N6RHF7RPv7p0cUt0cUt0cUt0cUt0cUt0cUt0cUt0cU
t0cUt0cUt0cUt0cUt0cUt0cUt0cUt0cUt0cUt0cUt0cUt0cUt0cUt0cUz3fk
9oji9oji9oji9oji/a2PYv85bv9ZnrfI8xZ53iLPW+R5izxvkect8rxFnrfI
8xZ53iLPW+R5izxvkect8rxFnrfI8xZ53iLPW+R5izxvkect8rxFnrfI8xZ5
3iLPW+R5izxvkect8rxFnrfI8xZ53iLPW+R5izxvkect8rxFnrfI8xZ53iLP
W+R5izxvkect8rxFnrfI8xZ53iLPW+R5izxvkect8rxFnrfI8xZ53iLPW+R5
y/mdj7fI85bz+x9vkectZy7GW+R5y5mX8RZ53nLmaLxFnrec+RpvkectZ+7G
W+R5y5nH8RZ53nLmdLxFnrec+R1vkectZ67HW+R5y5n38RZ53nKuA+Mt8rzl
XB/GW+R5y7lujLfIn8pb5Paf5ebtP8vN23+Wm7f/LDdv/1lu3v6z3Lz9Z7n5
/NH8WRcOt/8sN2//WW7e/rPcvP1nuXn7z3Lz9p/l5u0/y83bf5abt/8sN2//
WW7e/rPcvP1nuXn7z3Lz9p/l5u0/y83bf5abt/8sN2//WW7e/rPcvP1nuXn7
z3Lz9p/lT359vnn7z3H7z3Lz9p/l5u0/y83bf5abt/8sN2//WW7e/rPcvP1n
uXn7z3Lz9p/l5u0/y83bf5abt/8sN2//WW7e/rPcvP1nuXn7z3Lz9p/l5u0/
y83bf5abt/8sN2//WW7e/rPcvP1nuXn7z3Lz9p/l5u0/y83bf5abt/8sN2//
WW7e/rPcvP1nuXn7z3Lz9p/l5u0/y83bf5abt/8sN2//WW7e/rPcvP1nuXn7
z3Lz9p/l5u0/y83bf5abt/8sN2//WW7e/rPcvP1nuXn7z3Lz9p/l5u0/y83b
f5abt/8sN2//WW7e/rPcvP1nuXn7z3Lz9p/l5u0/y83bf5abt/8sN2//WW7e
/rPcvP1nuXn7z3Lz9p/l5u0/y83bf5abt/8sN2//WW7e/rPcvP1nuXn7z3Lz
9p/l5u0/y83bf5abt/8sN2//WW7e/rPcvP1nuXn7z3Lz9p/l5u0/y83bf5ab
t/8sN2//WW7e/rPcvP1nuXn7z3Lz9p/l5u0/y83bf5abt/8sN2//WW7e/rPc
vP1nuXn7z3Lz9p/l5u0/y83bf5abt/8sN2//WW7e/rPcvP1nefn/9Bt/7zf/
By99bN9L2ff484/87ete8mFu3h5I+bh5+yHl4+btjZSPm7dPUj5u3p5J+bh5
+yfl4+btpZSPm7evUj5u3h5L+bh5+y3l4+btvZSPm7cPUz5u3p5M+bh5+zPl
4+bt1ZSPm7dvUz5u3h5O+bh5+znl4+bt7ZSPm7fPUz5u3p5P+bh5+z/l4+bt
BZWPm7cvVD5u3h5R+bh5+0Xl4+btHZWPm7ePVD5u3p5S+bh5+0vl4+btNZWP
m7fvVD5u3h5U+bh5+1Hl4+btTZWPm7dPVT5u3p5V+bh5+1fl4+btZZWPm7ev
VT5u3h5X+bh5+13l4+btfZWPm7cPVj5u3p5Y+bh5+2Pl4+btlZWPm7dvVj5u
3h5a+bh5+2nl4+btrZWPm7fPVj5u3p5b+bh5+2/l4+btxZWPm7cvVz5u3h5d
+bh5+3Xl4+bt3ZWPm7ePVz5+ruf09PZ6Pty8/b3y8XP9p9e31//h5u37lY+f
+wU9wL1fDDdvP7B8/Nxf6A3u/WW4efuE5ePnfkTPcO9Hw83bPywfP/cveol7
/xpu3r5i+fi539Fj3PvdcPP2G8vHz/2R3uPeH4ebtw9ZPn7up/Qk93463Lz9
yfLxc/+lV7n33+Hm7VuWj5/7NT3MvV8PN28/s3z83N/pbe79fbh5+5zl48cH
6HmuDww3b/+zfPz4A73Q9Yfh5u2Llo8f36BHur4x3LzPScrHf/EBf9pj28ft
uYe85xvynmPIe14h77mEvOcP8p4zyHueIO+5gbznA/KeA8hb78tb18tbv8tb
p8tbj8tbd8tbX8tbR8tbL8tbF8tb/8pb58pbz8pbt8pbn8pbh8pbb8pbV8pb
P8pbJ8pbD8pb98lb38lbx8lbr8lbl8lbf8lbZ8lbT8lbN8lbH8lbB8lb78hb
18hbv8hbp8hbj8hbd8hbX8hbR8hbL8hbF8jzf3meL8/n5Xm7PD+X5+HyfFue
V5/f+fizPE8+v//xYXnee+Zi/Faex555GV+V56VnjsY/5Xnmma/xSXneeOZu
/FCeB555HN+T53VnTsff5N2Hz/zOX3nedeZ6/EqeR515H1+S50XnOjD+I89z
zvVhfEaet5zrxviJPA959z/5R7/00g+8bb//yUPkeYg8D5HnIfI8RJ6HyPMQ
eR4iz0PkeYg8D5HnIfI8RJ6HyPMQeR4iz0PkeYg8D5HnIfI8RJ6HyPMQeR4i
z0PkeYg8D5HnIfI8RJ6HyPMQeR4iz0PkeYg8D5HnIfI8RJ6HyPMQeR4iz0Pk
eYg8D5HnIfI8RJ6HyPMQeR4iz0PkeYg8D5HnIfI8RJ6HyPMQeR4iz0PkeYg8
D5HnIfI85PzOx0Pkecj5/Y+HyPOQMxfjIfI85MzLeIg8DzlzNB4iz0POfI2H
yPOQM3fjIfI85MzjeIg8DzlzOh4iz0PO/M59WN7fM9fjIfI85Mz7eIg8DznX
gfEQeR5yrg/jIfI85Fw3xkPkecgL3/qJP/27fuJt+71xHiLPQ+R5iDwPkech
8jxEnofI8xB5HiLPQ+R5iDwPkech8jxEnofI8xB5HiLPQ+R5iDwPkech8jxE
nofI8xB5HiLPQ+R5iDwPkech8jxEnofI8xB5HiLPQ+R5iDwPkech8jxEnofI
8xB5HiLPQ+R5iDwPkech8jxEnofI8xB5HiLPQ+R5iDwPkech8jxEnofI8xB5
HiLPQ+R5iDwPkech53c+HiLPQ87vfzxEnoecuRgPkechZ17GQ+R5yJmj8RB5
HnLmazxEnoecuRsPkechZx7HQ+R5yJnT8RB5HnLmdzxE3v35zPX8lechZ97H
Q+R5yLkOjIfI85BzfRgPkech57oxHiLPQ/7Sw/Xm1W/b/U3yEHkeIs9D5HmI
PA+R5yHyPESeh8jzEHkeIs9D5HmIPA+R5yHyPESeh8jzEHkeIs9D5HmIPA+R
5yHyPESeh8jzEHkeIs9D5HmIPA+R5yHyPESeh8jzEHkeIs9D5HmIPA+R5yHy
PESeh8jzEHkeIs9D5HmIPA+R5yHyPESeh8jzEHkeIs9D5HmIPA+R5yHyPESe
h8jzEHkeIs9D5HmIPA85v/PxEHkecn7/4yHyPOTMxXiIPA858zIeIs9DzhyN
h8jzkDNf4yHyPOTM3XiIPA858zgeIs9DzpyOh8jzkDO/4yHyPOTM9dy35f09
8z4eIs9DznVgPESeh5zrw3iIPA85143xEHke8mnf+l++4bO/4W27n1oeIs9D
5HmIPA+R5yHyPESeh8jzEHkeIs9D5HmIPA+R5yHyPESeh8jzEHkeIs9D5HmI
PA+R5yHyPESeh8jzEHkeIs9D5HmIPA+R5yHyPESeh8jzEHkeIs9D5HmIPA+R
5yHyPESeh8jzEHkeIs9D5HmIPA+R5yHyPESeh8jzEHkeIs9D5HmIPA+R5yHy
PESeh8jzEHkeIs9D5HmIPA+R5yHndz4eIs9Dzu9/PESeh5y5GA+R5yFnXsZD
5HnImaPxEHkecuZrPESeh5y5Gw+R5yFnHsdD5HnImdPxEPn2oJ3f+izwfb/k
XPe8B77+5bz37wOeh5zrwHiIPA8514fxEHkecq4b4yHyPOTHHl39XvT73rb7
t+Yh8jxEnofI8xB5HiLPQ+R5iDwPkech8jxEnofI8xB5HiLPQ+R5iDwPkech
8jxEnofI8xB5HiLPQ+R5iDwPkech8jxEnofI8xB5HiLPQ+R5iDwPkech8jxE
nofI8xB5HiLPQ+R5iDwPkech8jxEnofI8xB5HiLPQ+R5iDwPkech8jxEnofI
8xB5HiLPQ+R5iDwPkech8jxEnofI8xB5HnJ+5+Mh8jzk/P7HQ+R5yJmL8RB5
HnLmZTxEnoecORoPkechZ77GQ+R5yJm78RB5HnLmcTxEnoecOR0Pke/3Us5v
PVn49lac694jwfe5jvOeZ8H3f7fXgfEQeR5yrg/jIfI85Fw3xkPkechr3v/F
/+Hv+U/etvvF5yHyPESeh8jzEHkeIs9D5HmIPA+R5yHyPESeh8jzEHkeIs9D
5HmIPA+R5yHyPESeh8jzEHkeIs9D5HmIPA+R5yHyPESeh8jzEHkeIs9D5HmI
PA+R5yHyPESeh8jzEHkeIs9D5HmIPA+R5yHyPESeh8jzEHkeIs9D5HmIPA+R
5yHyPESeh8jzEHkeIs9D5HmIPA+R5yHyPESeh8jzEHkecn7n4yHyPOT8/sdD
5HnImYvxEHkecuZlPESeh5w5Gg+R5yFnvsZD5HnImbvxEHkecuZxPESeh5w5
HQ+R7z5Mzm/fZcL3Ownnut4ifHsEznvP9eG7zvY60H0Pnoec68N4iDwPOdeN
8RD5fi/znH/9le982tv2fJr9Xga+38vA93sZ+H4vA9/vZeD7vQx8v5eB7/cy
8P1eBr7fy8D3exn4fi8D3+9l4Pu9DHy/l4Hv9zLw/V4Gvt/LwPd7Gfh+LwPf
72Xg+70MfL+Xge/3MvD9Xga+38vA93sZ+H4vA9/vZeD7vQx8v5eB7/cy8P1e
Br7fy8D3exn4fi8D3+9l4Pu9DHy/l4Hv9zLw/V4Gvt/LwPd7Gfh+LwPf72Xg
+70MfL+Xge/3MvD9Xga+38vA93sZeB4i3+9l4Pu9DHy/l4Hv9zLw/V4Gvt/L
wPd7Gfh+LwPf72X8nfe9DHy/l/H33/cy8P1exrnoexn4fi/jvPS9DHy/l3GO
+l4Gvt/LOF99LwPf72Wcu76Xge/3Ms5j38vA93sZ57TvZeD7vYzz2/cy8P1e
xrnuexn4fi/jvPe9DHy/l/E60Pcy8P6e60Pfy8D3exmvG30vA89DPufhPKqf
fOueh5eHyPMQeR4iz0PkeYg8D5HnIfI8RJ6HyPMQeR4iz0PkeYg8D5HnIfI8
RJ6HyPMQeR4iz0PkeYg8D5HnIfI8RJ6HyPMQeR4iz0PkeYg8D5HnIfI8RJ6H
yPMQeR4iz0PkeYg8D5HnIfI8RJ6HyPMQeR4iz0PkeYg8D5HnIfI8RJ6HyPMQ
eR4iz0PkeYg8D5HnIfI8RJ6HyPMQeR4iz0Pkecj5nY+HyPOQ8/sfD5HnIWcu
xkPkeciZl/EQeR5y5mg8RJ6HnPkaD5HnIWfuxkPkeciZx/EQeR5y5nQ8RL77
fDu/7acF3/0tnOu+N4Xv9x/Oe31M+PYjvA70vgK+zw+8PnQ/h+ch57oxHiLP
Q/7Pn3rVZ/69H3zrnr+bh8jzEHkeIs9D5HmIPA+R5yHyPESeh8jzEHkeIs9D
5HmIPA+R5yHyPESeh8jzEHkeIs9D5HmIPA+R5yHyPESeh8jzEHkeIs9D5HmI
PA+R5yHyPESeh8jzEHkeIs9D5HmIPA+R5yHyPESeh8jzEHkeIs9D5HmIPA+R
5yHyPESeh8jzEHkeIs9D5HmIPA+R5yHyPESeh8jzEHkeIs9D5HnI+Z2Ph8jz
kPP7Hw+R5yFnLsZD5HnImZfxEHkecuZoPESeh5z5Gg+R5yFn7sZD5HnImcfx
EHkecuZ0PES+51E4v+1zCd99p5zr9oGA73eZznvfScC3t+h1oB4BfJ/re31o
nQ3f+57XjfEQeR7yRx9+eN/21heVy0PkeYg8D5HnIfI8RJ6HyPMQeR4iz0Pk
eYg8D5HnIfI8RJ6HyPMQeR4iz0PkeYg8D5HnIfI8RJ6HyPMQeR4iz0PkeYg8
D5HnIfI8RJ6HyPMQeR4iz0PkeYg8D5HnIfI8RJ6HyPMQeR4iz0PkeYg8D5Hn
IfI8RJ6HyPMQeR4iz0PkeYg8D5HnIfI8RJ6HyPMQeR4iz0PkeYg8D5HnIfI8
5PzOx0Pkecj5/Y+HyPOQMxfjIfI85MzLeIg8DzlzNB4iz0POfI2HyPOQM3fj
IfI85MzjeIg8DzlzOh4iz0PO/I6HyPOQM9fjIfI85Mz7eIg8DznXgfEQeR5y
rg/jIfL84lw35q88D3nBw7/YL3/ri/rnPESeh8jzEHkeIs9D5HmIPA+R5yHy
PESeh8jzEHkeIs9D5HmIPA+R5yHyPESeh8jzEHkeIs9D5HmIPA+R5yHyPESe
h8jzEHkeIs9D5HmIPA+R5yHyPESeh8jzEHkeIs9D5HmIPA+R5yHyPESeh8jz
EHkeIs9D5HmIPA+R5yHyPESeh8jzEHkeIs9D5HmIPA+R5yHyPESeh8jzEHke
Is9Dzu98PESeh5zf/3iIPA85czEeIs9DzryMh8jzkDNH4yHyPOTM13iIPA85
czceIs9DzjyOh8jzkDOn4yHyPOTM73iIPA85cz0eIs9DzryPh8jzkHMdGA+R
5yHn+jAeIs9DznVjvEPe3xd/z4+/+Zv+p7e/6Nu+6eHK9k9e1Pm88f/5Ox/+
3997Sp63yPMWed4iz1vkeYs8b5HnLfK8RZ63yPMWed4iz1vkeYs8b5HnLfK8
RZ63yPMWed4iz1vkeYs8b5HnLfK8RZ63yPMWed4iz1vkeYs8b5HnLfK8RZ63
yPMWed4iz1vkeYs8b5HnLfK8RZ63yPMWed4iz1vkeYs8b5HnLfK8RZ63yPMW
ed4iz1vkeYs8b5HnLfK8RZ63yPMWed4iz1vkecv5nY+3yPOW8/sfb5HnLWcu
xlvkecuZl/EWed5y5mi8RZ63nPkab5HnLWfuxlvkecuZx/EWed5y5nS8Rb7n
gjq/nUcE3/MBnOv264Xv/nnOe/vZwPf7cq8Dfe8F3/6114f6UPB9P+l1o+eF
8KfyFvnv/sxP/Csv+Jf/4nhL3Pw3/+nnPfpX8BMnHzf/If943cnHzX/ofvmT
Jx83/z2PX9/fdPJx84//a3juz5x83PyH5uctJx83/6H/3m89+bj5zjM0Hzff
X/P9Nf/f/9f/yxv/3//jnScfN//XP/DHXvspr3v3ycfNP/b7P+krfujr33vy
cfPf+H1/9s1v+NafO/m4+d/w0Q83kPedfNz8D/yBz3vjb/m+f3PycfNf+HAb
/Qc/f/Jx8z/1MR//2q/5579w8nHzX/dlD/+mf/Hk4+af/fiF4ZdOPm7+e5/x
WV/02K++/+Tj5l/00Dt75q+cfNz86/7uR33eZ3zqvz35uPk/+awvf3QL/NWT
j5v/2Acd+ux/d/Jx89/993/7D7/6Sz5w8nHzj1/GvuyDJx83/+hH+/pf+cxf
82LzcfM/+Kbv/6Rn/cObj5v/4MPy4Qs+6uTjT359vvm4+Ve+7PP/1Re89Gkn
Hzf/5m/72mf/wTfdfNz8pz/6t/wnvuKjTz5u/usfTfU3vefm4+Z/5FnP/Gev
+DO/9uTj5p/zwhc9/dUfvPm4+T/8uHD9upOPm//bf/lhBfExJx83/2CXP/3K
m4+bf1gN/8Jv+tiTj5v/9k98+B9283Hzb/jsl/+5T3n+008+bv43f+V3PZqk
m4+b/+pX/Ngvf+6LP+7k4+YfX4a/5ubj5p/xjocnMs84+bj5L3247bz+5uPm
X/W53/m+b/8jv/7k4+bf/fIfff6rHrv5uPkX/tWHlenHn3zc/F/8x5/+/a95
/83Hzf/4u1/2jp/8xmeefNz8b3zeK37be57+rJOPm3+w7Kd9x83HzT+swp/7
yc8++bj5R4vDt/zWv3HzcfM9RzMfN9/zNfNx8z13Mx833/M483HzPaczHzff
87sn9+eb77me+bj5nveZj5vvOaD5uPmeD5qPm++5ofm4+Z4nmo+b7zmj+bj5
nj+aj5vvuaT5uPmeV5qPm+85pvm4+Z5vmo+b77mn+bj5noeaj5vvOan5uPme
nz75evDme65qPm6+563m4+Z7Dms+br7ns+bj5ntue9anw833PNd83HzPec3H
zff813zcfM+FzcfN97zYfNx8z5HNx833fNl83HzPnc96f7j5nkebj5vvObX5
uPmeX5uPm++5tvm4+Z53m4+b7zm4+bj5no+bj5vvufl5fjLcfM/TzcfN95zd
fNx8z9/Nx833XN583HzP683Hzfcc33zcfM/3zcfN99z/PI8abr73Aebj5ntP
YD5uvvcH5uPme69gPm6+9w3m4+Z7D2E+br73E+e98HDzvbc4z/eGm+99hvm4
+d5zmI+b7/3HuZ4PN997EfNx870vOdf/4eZ7j2I+br73K+d+Mdx8713Mx8v/
vocLwFe9fd/H+H7/a5/3O17wl/6/D3PzvvcvHzdvH6B83Lw9gfJx8/YHysfN
2ysoHzdv36B83Lw9hPJx8/YTysfN21soHzdvn6F83Lw9h/Jx8/YfysfN24so
HzdvX6J83Lw9ivJx8/YrysfN27soHzdvH6N83Lw9jfJx8/Y3ysfN2+soHzdv
36N83Lw9kPJx8/ZDysfN2xspHzdvn6R83Lw9k/Jx8/ZPysfN20spHzdvX6V8
3Lw9lvJx8/ZbysfN23spHzdvH6Z83Lw9mfJx8/ZnysfN26spHzdv36Z83Lw9
nPJx8/ZzysfN29spHzdvn6d83Lw9n/Jx8/Z/ysfN2wsqHzdvX6h83Lw9ovJx
8/aLysfN2zsqHzdvH6l83Lw9pfJx8/aXysfN22sqHzdv36l83Lw9qPJx8/aj
ysfN25sqHzdvn6p83Lw9q/Jx8/avysfP9Zxe1l7Ph5u3r1U+fq7/9Lj2+j/c
vP2u8vFzv6D3tfeL4ebtg5WPn/sLPbG9vww3b3+sfPzcj+iV7f1ouHn7ZuXj
5/5FD23vX8PN208rHz/3O3pre78bbt4+W/n4uT/Sc9v743Dz9t/Kx8/9lF7c
3k+Hm7cvVz5+7r/06Pb+O9y8/bry8XO/pne39+vh5u3jlY+f+zs9vb2/Dzdv
f698/PgAvb71geHm7fuVjx9/oAe4/jDcvP3A8vHjG/QG1zeGm/c5Sfn4f/dw
APzvePv2UHvuIe/5hrznGPKeV8h7LiHv+YO85wzynifIe24g7/mAvOcA8tb7
8tb18tbv8tbp8tbj8tbd8tbX8tbR8tbL8tbF8ta/8ta58taz8tat8tan8tah
8tab8taV8taP8taJ8taD8tZ98tZ38tZx8tZr8tZl8tZf8tZZ8tZT8tZN8tZH
8tZB8tY78tY18tYv8tYp8tYj8tYd8tYX8tYR8tYL8tYF8vxfnufL83l53i7P
z+V5uDzflufV53c+/izPk8/vf3xYnveeuRi/leexZ17m/iPv75mj8U95nnnm
a3xSnjeeuRs/lOeBZx7H9+R53ZnT8Td5nnbmd3xMnneduR6/kudRZ97Hl+R5
0bkOjP/I85xzfRifkect57oxfiLPQx6/HD/97fvdSx4iz0PkeYg8D5HnIfI8
RJ6HyPMQeR4iz0PkeYg8D5HnIfI8RJ6HyPMQeR4iz0PkeYg8D5HnIfI8RJ6H
yPMQeR4iz0PkeYg8D5HnIfI8RJ6HyPMQeR4iz0PkeYg8D5HnIfI8RJ6HyPMQ
eR4iz0PkeYg8D5HnIfI8RJ6HyPMQeR4iz0PkeYg8D5HnIfI8RJ6HyPMQeR4i
z0PkeYg8D5HnIed3Ph4iz0PO7388RJ6HnLkYD5HnIWdeeu4LX+9zjvrvAM9D
znyNh8jzkDN34yHyPOTM43iIPA85czoeIs9DzvyOh8jzkDPX4yHyPOTM+3iI
fM8T9jrQ+X7wPW/H68N4iHz3o/W60f5w8DzkoR3/Ra/92f3ONg+R5yHyPESe
h8jzEHkeIs9D5HmIPA+R5yHyPESeh8jzEHkeIs9D5HmIPA+R5yHyPESeh8jz
EHkeIs9D5HmIPA+R5yHyPESeh8jzEHkeIs9D5HmIPA+R5yHyPESeh8jzEHke
Is9D5HmIPA+R5yHyPESeh8jzEHkeIs9D5HmIPA+R5yHyPESeh8jzEHkeIs9D
5HmIPA+R5yHyPESeh8jzkPM7Hw+R5yHn9z8eIs9DzlyMh8jzkDMv4yHyPOTM
0dyX5P098zUeIs9DztyNh8jzkDOP4yHyPOTM6XiIPA858zseIs9DzlyPh8jz
kDPv4yHyPORcB8ZD5HnIuT6Mh8jzkHPdGA+R5yE/9E/f9fIffdXP7r4eeYg8
D5HnIfI8RJ6HyPMQeR4iz0PkeYg8D5HnIfI8RJ6HyPMQeR4iz0PkeYg8D5Hn
IfI8RJ6HyPMQeR4iz0PkeYg8D5HnIfI8RJ6HyPMQeR4iz0PkeYg8D5HnIfI8
RJ6HyPMQeR4iz0PkeYg8D5HnIfI8RJ6HyPMQeR4iz0PkeYg8D5HnIfI8RJ6H
yPMQeR4iz0PkeYg8D5HnIfI8RJ6HnN/5eIg8Dzm///EQeR5y5mI8RJ6HnHmp
1wDf5/3OUetv+N4Pna/5K89DztyNh8jzkDOP4yHyPOTM6XiIPA858zseIs9D
zlyPh8jzkDPv4yHyPORcBzrXHb7nrHp96Nwz+J5D4nWjfcHhecivPNxQvupn
dx+xPESeh8jzEHkeIs9D5HmIPA+R5yHyPESeh8jzEHkeIs9D5HmIPA+R5yHy
PESeh8jzEHkeIs9D5HmIPA+R5yHyPESeh8jzEHkeIs9D5HmIPA+R5yHyPESe
h8jzEHkeIs9D5HmIPA+R5yHyPESeh8jzEHkeIs9D5HmIPA+R5yHyPESeh8jz
EHkeIs9D5HmIPA+R5yHyPESeh8jzEHkeIs9Dzu98PESeh5zf/3iIPA85czEe
Is9DzryMh8jzkDNH4yHyPOTM19zH5P09czceIs9DzjyOh8jzkDOn4yHyPOTM
73iIPA85cz0eIs9DzryPh8jzkHMdGA+R5yHn+jAeIs9DznVjPES+PdWH+X50
t+m/0/ZU4dtThW9PFb49Vfj2VOHbU4VvTxW+PVX49lTh21OFb08Vvj1V+PZU
4dtThW9PFb49Vfj2VOHbU4VvTxW+PVX49lTh21OFb08Vvj1V+PZU4dtThW9P
Fb49Vfj2VOHbU4VvTxW+PVX49lTh21OFb08Vvj1V+PZU4dtThW9PFb49Vfj2
VOHbU4VvTxW+PVX49lTh21OFb08Vvj1V+PZU4dtThW9PFb49Vfj2VOHbU4Vv
TxW+PVX49lTh21OFb08Vvj1V+PZU/Z3XU4VvT9Xffz1V+PZUnYt6qvDtqTov
9VTh21N1juqpwren6nzVU4VvT9W5q6cK356q81hPFb49Vee0nip8e6rObz1V
+PZUnet6qvDtqTrv9VTh21P1OlBPFb49Va8P9VTh21P1ulFPFZ6HPLqI/t/f
9Qk/u/uk5yHyPESeh8jzEHkeIs9D5HmIPA+R5yHyPESeh8jzEHkeIs9D5HmI
PA+R5yHyPESeh8jzEHkeIs9D5HmIPA+R5yHyPESeh8jzEHkeIs9D5HmIPA+R
5yHyPESeh8jzEHkeIs9D5HmIPA+R5yHyPESeh8jzEHkeIs9D5HmIPA+R5yHy
PESeh8jzEHkeIs9D5HmIPA+R5yHyPESeh8jzEHkecn7n4yHyPOT8/sdD5HnI
mYvxEHkecuZlPESeh5w5Gg+R5yFnvsZD5HnImbu578n7e+ZxPESeh5w5HQ+R
5yFnfsdD5HnImevxEHkecuZ9PESeh5zrwHiIPA8514fxEHkecq4b4yHyPOQ/
/ppv+ISX/PRjey5LHiLPQ+R5iDwPkech8jxEnofI8xB5HiLPQ+R5iDwPkech
8jxEnofI8xB5HiLPQ+R5iDwPkech8jxEnofI8xB5HiLPQ+R5iDwPkech8jxE
nofI8xB5HiLPQ+R5iDwPkech8jxEnofI8xB5HiLPQ+R5iDwPkech8jxEnofI
8xB5HiLPQ+R5iDwPkech8jxEnofI8xB5HiLPQ+R5iDwPkech53c+HiLPQ87v
fzxEnoecuRgPkechZ17GQ+R5yJmj8RB5HnLmazxEnoecuRsPkXc/PPM4f+V5
yJnT8RB5HnLmdzxEnoecuR4PkechZ97HQ+R5yLkOjIfI85BzfRgPkech57ox
HiLPQ37nZ3zqn/qW//2xPQcuD5HnIfI8RJ6HyPMQeR4iz0PkeYg8D5HnIfI8
RJ6HyPMQeR4iz0PkeYg8D5HnIfI8RJ6HyPMQeR4iz0PkeYg8D5HnIfI8RJ6H
yPMQeR4iz0PkeYg8D5HnIfI8RJ6HyPMQeR4iz0PkeYg8D5HnIfI8RJ6HyPMQ
eR4iz0PkeYg8D5HnIfI8RJ6HyPMQeR4iz0PkeYg8D5HnIfI8RJ6HyPOQ8zsf
D5HnIef3Px4iz0POXIyHyPOQMy/jIfI85MzReIg8DznzNR4iz0PO3I2HyPOQ
M49zn5T398zpeIg8DznzOx4iz0POXI+HyPOQM+/jIfI85FwHxkPkeci5PoyH
yPOQc90YD5HnIY8uTo990V94bM+dzUPkeYg8D5HnIfI8RJ6HyPMQeR4iz0Pk
eYg8D5HnIfI8RJ6HyPMQeR4iz0PkeYg8D5HnIfI8RJ6HyPMQeR4iz0PkeYg8
D5HnIfI8RJ6HyPMQeR4iz0PkeYg8D5HnIfI8RJ6HyPMQeR4iz0PkeYg8D5Hn
IfI8RJ6HyPMQeR4iz0PkeYg8D5HnIfI8RJ6HyPMQeR4iz0PkeYg8D5HnIfI8
5PzOx0Pkecj5/Y+HyPOQMxfjIfI85MzLeIg8DzlzNB4iz0POfI2HyPOQM3fj
IfI85MzjeIi8++eZ0/krz0PO/I6HyPOQM9fjIfI85Mz7eIg8DznXgfEQeR5y
rg/jIfI85Fw3xkPkeUjnc3due+fRxDvn/al43iLPW+R5izxvkect8rxFnrfI
8xZ53iLPW+R5izxvkect8rxFnrfI8xZ53iLPW+R5izxvkect8rxFnrfI8xZ5
3iLPW+R5izxvkect8rxFnrfI8xZ53iLPW+R5izxvkect8rxFnrfI8xZ53iLP
W+R5izxvkect8rxFnrfI8xZ53iLPW+R5izxvkect8rxFnrfI8xZ53iLPW+R5
izxvkect53c+3iLPW87vf7xFnrecuRhvkectZ17GW+R5y5mj8RZ53nLma7xF
nrecuRtvkectZx7HW+R5y5nTuQ/L85Yzv+Mt8rzlzPV4izxvOfM+3iLPW851
YLxFnrec68N4izxvOdeN8Rb5U3mL/Hd/5if+lRf8y39xvCVu/pv/9PMe/Sv4
iZOPm/+Qf7zu5OPmP3S//MmTj5v/nsev7286+bj5x/81PPdnTj5u/kPz85aT
j5v/0H/vt5583Py/96BVX/vYycfNt9+/+bj5/prvr/m//oE/9tpPed27Tz5u
/rHf/0lf8UNf/96Tj5v/xu/7s29+w7f+3MnHzf+Gj364gbzv5OPmf+APfN4b
f8v3/ZuTj5v/wofb6D/4+ZOPm/+pj/n4137NP/+Fk4+b/7ove/j//eLJx80/
+/ELwy+dfNz89z7js77osV99/8nHzb/oZX/t/3nWM3/l5OPmX/d3P+rzPuNT
/+3Jx83/yWd9+aNb4K+efNz8xz7o0Gf/u5OPm//uv//bf/jVX/KBk4+bf/wy
9mUfPPm4+Uc/2tf/ymf+mhebj5v/wTd9/yc96x/efNz8Bx+WD1/wUScff/Lr
883Hzb/yZZ//r77gpU87+bj5N3/b1z77D77p5uPmP/3Rv+U/8RUfffJx81//
aKq/6T03Hzf/I8965j97xZ/5tScfN/+cF77o6a/+4M3Hzf/hx4Xr15183Pzf
/ssPK4iPOfm4+Qe7/OlX3nzc/MNq+Bd+08eefNz8t3/iw/+wm4+bf8Nnv/zP
fcrzn37ycfO/+Su/69Ek3Xzc/Fe/4sd++XNf/HEnHzf/+DL8NTcfN/+MR3fB
//Ylzzj5uPkvfbjtvP7m4+Zf9bnf+b5v/yO//uTj5t/98h99/qseu/m4+Rf+
1YeV6ceffNz8X/zHn/79r3n/zcfN//i7X/aOn/zGZ5583PxvfN4rftt7nv6s
k4+bf7Dsp33HzcfNP6zCn/vJzz75uPlHi8O3/Na/cfNx8z1HMx833/M183Hz
PXczHzff8zjzcfM9pzMfN9/zuyf355vvuZ75uPme95mPm+85oPm4+Z4Pmo+b
77mh+bj5nieaj5vvOaP5uPmeP5qPm++5pPm4+Z5Xmo+b7zmm+bj5nm+aj5vv
uaf5uPmeh5qPm+85qfm4+Z6fPvl68OZ7rmo+br7nrebj5nsOaz5uvuez5uPm
e2571qfDzfc813zcfM95zcfN9/zXfNx8z4XNx833vNh83HzPkc3Hzfd82Xzc
fM+dz3p/uPmXzvNo83HzPac2Hzff82vzcfM91zYfN9/zbvNx8z0HNx833/Nx
83HzPTc/z0+Gm+95uvm4+Z6zm4+b7/m7+bj5nsubj5vveb35uPme45uPm+/5
vvm4+Z77n+dRw833PsB83HzvCczHzff+wHzcfO8VzMfN977BfNx87yHMx8t/
wye85IN/5wfeue8nfP/7af/F5zznC1/wYW7e98Ll4+Z9X1w+bt73yOXj5n2/
XD5u3vfO5ePmfR9dPm7e99Tl4+Z9f10+bt732uXj5n3fXT5u3vfg5ePmfT9e
Pm7e9+bl4+Z9n14+bt737OXj5n3/Xj5u3vfy5ePmfV9fPm7e9/jl4+Z9v18+
bt73/uXj5u0DlI+btydQPm7e/kD5uHl7BeXj5u0blI+bt4dQPm7efkL5uHl7
C+Xj5u0zlI+bt+dQPm7e/kP5uHl7EeXj5u1LlI+bfyk9ivJx8/YrysfN27so
HzdvH6N83Lw9jfJx8/Y3ysfN2+soHzdv36N83Lw9kPJx8/ZDysfN2xspHzdv
n6R83Lw9k/Jx8/ZPysfN20spHzdvX6V83Lw9lvJx8/ZbysfN23spHzdvH6Z8
3Lw9mfJx8/ZnysfN26spHzdv36Z83Lw9nPJx8/ZzysfP9Zzezl7Ph5u3z1M+
fq7/9Hz2+j/cvP2f8vFzv6AXtPeL4ebtC5WPn/sLPaK9vww3b7+ofPzcj+gd
7f1ouHn7SOXj5/5FT2nvX8PN218qHz/3O3pNe78bbt6+U/n4uT/Sg9r743Dz
9qPKx8/9lN7U3k+Hm7dPVT5+7r/0rPb+O9y8/avy8XO/ppe19+vh5u1rlY+f
+zs9rr2/Dzdvv6t8/PgAva/1geHm7YOVjx9/oCe2/jDcvP2x8vHjG/TK1jeG
m/c5Sfn4Q7vh4/7UO7eX2XMPec835D3HkPe8Qt5zCXnPH+Q9Z5D3PEHecwN5
zwfkPQeQt96Xt66Xt36Xt06Xtx6Xt+6Wt76Wt46Wt16Wty6Wt/6Vt86Vt56V
t26Vtz6Vtw6Vt96Ut66Ut36Ut06Utx6Ut+6Tt76Tt46Tt16Tty6Tt/6St86S
t56St26Stz6Stw6St96Rt66Rt36Rt06Rtx6Rt+6Qt76Qt46Qt16Qty6Q5//y
PF+ez8vzdnnXY3l/5fm2PK8+v/PxZ3mefH7/48PyvPfMxfitPI898zK+Ks9L
zxyNf8rzzDNf45PyvPHM3fihPA888zi+J8/rzpyOv8nztDO/42PyvOvM9fiV
PI868z6+JM+LznVg/Eee55zrw/iMPG85143xE3ke8nhN6zPeud+B5CHyPESe
h8jzEHkeIs9D5HmIPA+R5yHyPESeh8jzEHkeIs9D5HmIPA+R5yHyPESeh8jz
EHkeIs9D5HmIPA+R5yHyPESeh8jzEHkeIs9D5HmIPA+R5yHyPESeh8jzEHke
Is9D5HmIPA+R5yHyPESeh8jzEHkeIs9D5HmIPA+R5yHyPESeh8jzEHkeIs9D
5HmIPA+R5yHyPETe9VjeX3kecn7n4yHyPOT8/sdD5HnImYvxEHkecuZlPESe
h5w5Gg+R5yFnvsZD5HnImbvxEHkecuZxPESeh5w5HQ+R5yFnfsdD5HnImevx
EHkecuZ9PESeh5zrwHiIPA8514fxEHkecq4b4yHyPOTh3+rrf/kd+91pHiLP
Q+R5iDwPkech8jxEnofI8xB5HiLPQ+R5iDwPkech8jxEnofI8xB5HiLPQ+R5
iDwPkech8jxEnofI8xB5HiLPQ+R5iDwPkech8jxEnofI8xB5HiLPQ+R5iDwP
kech8jxEnofI8xB5HiLPQ+R5iDwPkech8jxEnofI8xB5HiLPQ+R5iDwPkech
8jxEnofI8xB5HiLPQ+R5iLzrtLy/53c+HiLPQ87vfzxEnoecuRgPkechZ17G
Q+R5yJmj8RB5HnLmazxEnoecuRsPkechZx7HQ+R5yJnT8RB5HnLmdzxEnoec
uR4PkechZ97HQ+R5yLkOjIfI85BzfRgPkech57oxHiLPQx6/z/9f79h9LvIQ
eR4iz0PkeYg8D5HnIfI8RJ6HyPMQeR4iz0PkeYg8D5HnIfI8RJ6HyPMQeR4i
z0PkeYg8D5HnIfI8RJ6HyPMQeR4iz0PkeYg8D5HnIfI8RJ6HyPMQeR4iz0Pk
eYg8D5HnIfI8RJ6HyPMQeR4iz0PkeYg8D5HnIfI8RJ6HyPMQeR4iz0PkeYg8
D5HnIfI8RJ6HyPMQ+Uf03J/AP+L98xP4RzwPfgL/iPXZE3/nT7xePoHnIef3
Px4iz0POXIyHyPOQMy/jIfI85MzReIg8DznzNR4iz0PO3D3xPOcn8I84X/GJ
8/jE846ewD/i/IEnzukT9wN+As9DzvyOh8jzkDPX4yHyPOTM+3iIPA8514Hx
EHkecq4P4yHyPORcN8ZD5HnI877l0ZXuL7xj99XKQ+R5iDwPkech8jxEnofI
8xB5HiLPQ+R5iDwPkech8jxEnofI8xB5HiLPQ+R5iDwPkech8jxEnofI8xB5
HiLPQ+R5iDwPkech8jxEnofI8xB5HiLPQ+R5iDwPkech8jxEnofI8xB5HiLP
Q+R5iDwPkech8jxEnofI8xB5HiLPQ+R5iDwPkech8jxEnofI8xB5HiLPQ+R5
iDwPkech8jzk/M7nui7v7/n9j4fI85AzF+Mh8jzkzMt4iDwPOXM0HiLPQ858
jYfI85Azd+Mh8jzkzON4iDwPOXM6HiLPQ878jofI85Az1+Mh8jzkzPt4iDwP
OdeB8RB5HnKuD+Mh8jzkXDfGQ+R5yNO+44v+x4/94nfsPp55iDwPkech8jxE
nofI8xB5HiLPQ+R5iDwPkech8jxEnofI8xB5HiLPQ+R5iDwPkech8jxEnofI
8xB5HiLPQ+R5iDwPkech8jxEnofI8xB5HiLPQ+R5iDwPkech8jxEnofI8xB5
HiLPQ+R5iDwPkech8jxEnofI8xB5HiLPQ+R5iDwPkech8jxEnofI8xB5HiLP
Q+R5iHy/k4NvTxa+vRX4vkfyd95zHfh6lr///nfD85AzF+Mh8jzkzMt4iDwP
OXM0HiLPQ858jYfI85Azd+Mh8j0H3nnsXFb4npPmnHZuCTwPOfM7HiLPQ85c
j4fI85Az7+Mh8jzkXAfGQ+R5yLk+jIfI85Bz3RgPkechj/5lvPJ/e847dt/w
PESeh8jzEHkeIs9D5HmIPA+R5yHyPESeh8jzEHkeIs9D5HmIPA+R5yHyPESe
h8jzEHkeIs9D5HmIPA+R5yHyPESeh8jzEHkeIs9D5HmIPA+R5yHyPESeh8jz
EHkeIs9D5HmIPA+R5yHyPESeh8jzEHkeIs9D5HmIPA+R5yHyPESeh8jzEHke
Is9D5HmIPA+R5yHyPES+++XA93s7+Pbf4dtH83fe+2H4Pq/199/6Cb7XM+di
PESeh5x5GQ+R5yFnjsZD5HnIma/xEHkecuZuPESeh5x5HA+R73nLzmnnH8Lz
kDO/4yHyPOTM9XiIPA858z4eIs9DznVgPESeh5zrw3iIPA85143xEPnuY/bw
r+mNb99zSna/MvjuSwbf/cfgu88YfPcTg+++YfDdHwy++4DBd78v+O7rBd/9
u+C7Txd89+OC775b8N1fC777aMF3vyz47osF3/2v4LvPFXz3s4LvvlXw3Z8K
vvtQwXe/KfjuKwXf/aPgu08UfPeDgu++T/Dd3wm++zjBd78m+O7LBN/9l+C7
zxJ891OC775J8N0fCb77IMF3vyP47msE3/2L4LtPEXz3I4LvvkPw3V8IvvsI
wXe/IPjuCwTf/X/gu88PfPfzge++PfDdnwe++/DAd78d+O6rA9/9c+C7Tw48
Dzm/8/a9ge/+Nv7+28cGvvvVOBftSwPf/Wecl/aZge9+Ms5R+8bAd38Y56t9
YOC734tz174u8N2/xXlsnxb47sfinLbvCnz3V3F+20cFvvulONftiwLf/U+c
9/Y5ge9+Jl4H2rcEvvuTeH1oHxL47jfidaN9ReB5yOc8HFfxN9++56LlIfI8
RJ6HyPMQeR4iz0PkeYg8D5HnIfI8RJ6HyPMQeR4iz0PkeYg8D5HnIfI8RJ6H
yPMQeR4iz0PkeYg8D5HnIfI8RJ6HyPMQeR4iz0PkeYg8D5HnIfI8RJ6HyPMQ
eR4iz0PkeYg8D5HnIfI8RJ6HyPMQeR4iz0PkeYg8D5HnIfI8RJ6HyPMQeR4i
z0PkeYg8D5HnIfLd7xm++yrBd58DeB5yfud9BwDfXp6//96Tw/e5tXPROhK+
13XnZTxEnoecORoPkechZ77GQ+R5yJm78RB5HnLmcTxEnoecOR0PkechZ37H
Q+R5yJnr8RB5HnLmfTxEnoec68B4iDwPOdeH8RB5HnKuG+Mh8jykcxA9Bzzu
OeDyvEWet8jzFnneIs9b5HmLPG+R5y3yvEWet8jzFnneIs9b5HmLPG+R5y3y
vEWet8jzFnneIs9b5HmLPG+R5y3yvEWet8jzFnneIs9b5HmLPG+R5y3yvEWe
t8jzFnneIs9b5HmLPG+R5y3yvEWet8jzFnneIs9b5HmLPG+R5y3yvEWet8jz
FnneIs9b5HmLPG+R5y3yvEWet8jzFnneIs9bzu98vEWet5zf/3iLPG85czHe
Iu/+c+ZlvEWet5w5Gm+R5y1nvsZb5HnLmbvxFnnecuZxvEWet5w5HW+R5y1n
fsdb5HnLmevxFnnecuZ9vEWet5zrwHiLPG8514fxFnnecq4b4y3yp/IWueeA
y817DrjcvOeAy817DrjcvOeAy817DrjcvOeAy817DrjcvOeAy817DrjcfPvy
mo+b9xxwuXnPAZeb9xxwuXnPAZeb9xxwuXnPAZeb9xxwuXnPAZeb9xxwuXnP
AZeb9xxwuXnPAZeb9xxwuXnPAZeb9xxwuXnPAZeb9xxwuXnPAZeb9xxw+ZNf
n2/ec8DjngMuN+854HLzngMuN+854HLzngMuN+854HLzngMuN+854HLzngMu
N+854HLzngMuN+854HLzngMuN+854HLzngMuN+854HLzngMuN+854HLzngMu
N+854HLzngMuN+854HLzngMuN+854HLzngMuN+854HLzngMuN+854HLzngMu
N+854HLzngMuN+854HLzngMuN+854HLzngMuN+854HLzngMuN+854HLzngMu
N+854HLzngMuN+854HLzngMuN+854HLzngMuN+854HLzngMuN+854HLzngMu
N+854HLzngMuN+854HLzngMuN+854HLzngMuN+854HLzngMuN+854HLzngMu
N+854HLzngMuN/9SzgGXm/cccLl5zwGXm/cccLl5zwGXm/cccLl5zwGXm/cc
cLl5zwGXm/cccLl5zwGXm/cccLl5zwGXm/cccHn5l3zw77z9f/in797n+75/
/F//+H/0n3/LMz/MzftesvzuS0ze95Xld79i8r7HLL/7GJP3/Wb53d+YvO89
y+++x+R9H1p+90Mm73vS8rtPMnnfn5bf/ZPJ+161/O6rTN73reV3v2Xyvoct
v/swk/f9bPndn5m8723L777N5H2fW373cybve97yu88zed//lt/9n8n7Xrj8
7gtN3vfF5Xe/aPK+Ry6/+0iT9/1y+d1fmrzvncvvvtPkfR9dfvejJu976vK7
TzV531+X3/2ryfteu/zua03e993ld79r8r4HL7/7YJP3/Xj53R+bvO/Ny+++
2eR9n15+99Mm73v28rvPNnnfv5ff/bfJ+16+/O7LTd739eV3v27yvscvv/t4
k/f9fvnd35u87/3L777f5O0DlN/9wMnbEyi/+4STtz9QfvcPJ2+voPzuK07e
vkH53W+cvD2E8rsPOXn7CeV3f3Ly9hbK777l5O0zlN/9zMnbcyi/+5yTt/9Q
fvc/J28vovzui07evkT53S+dvD2K8ruPOnn7FeV3f3Xy9i7K777r5O1jlN/9
2Mnb0yi/+7STt79RfvdvJ2+vo/zu607evkf53e+dvD2Q8rsPPHn7IeXj53pO
b2Sv5+0bT94+SfndT97rPz2Tvf63zzx5+yfld/957xf0UvZ+0b705O2rlN/9
6r2/0GPZ+0v72JO331J+97f3fkTvZe9H7XtP3j5M+d0P3/sXPZm9f7VPPnn7
M+V3/3zvd/Rq9n7Xvvrk7duU3/32vT/Sw9n7Y/vwk7efU3735/d+Sm9n76ft
20/ePk/53c/f+y89n73/ts8/efs/5Xf/f+/X9IL2ft25AOTtC5Xf8wK8v9Mj
2vt75wiQt19Ufs8X0AfoHa0PdO4AeftI5fc8Av2BntL6Q+cUkLe/VH7PL9A3
6DWtb3SuAXmfk5SPPxyD8Hv//Lu319hzD3nPN+Q9x5D3vELecwl5zx/kPWeQ
9zxB3nMDec8H5D0HkLfel7eul7d+l7dOl7cel7fulre+lreOlrdelrculrf+
lbfOlbeelbdulbc+lbcOlbfelLeulLd+lLdOlLcelLfuk7e+k7eOk7dek7cu
k7f+krfOkreekrdukrc+krcOkrfekbeukbd+kbdOkbcekbfukO/zWvhet+Ct
F+StC+T5vzzPl+fz8rxdnp/L83D5nscLz6vP77zzauC7f7y///Zzhe/+as5F
+53A9/tj52V8VZ6Xnjka/5TnmWe+xifleeOZu/FDeR545nF8T57XnTkdf5Pn
aWd+x8fkedeZ6/EreR515n18SZ4XnevA+I88zznXh/EZed5yrhvjJ/I85Pc8
/DD+q3fvdxR5iDwPkech8jxEnofI8xB5HiLPQ+R5iDwPkech8jxEnofI8xB5
HiLPQ+R5iDwPkech8jxEnofI8xB5HiLPQ+R5iDwPkech8jxEnofI8xB5HiLP
Q+R5iDwPkech8jxEnofI8xB5HiLPQ+R5iDwPkech8jxEnofI8xB5HiLPQ+R5
iHzfa8HXx+E7H/A8RJ6HyPMQeR4iz0PkeYg8D5HvOfPwPOT8zjuHDb7novj7
b59y+O4b6ly0jxd899VwXsZD5HnImaPxEHkecuZrPESeh5y5Gw+R5yFnHsdD
5HnImdPxEHkecuZ3PESeh5y5Hg+R5yFn3sdD5HnIuQ6Mh8jzkHN9GA+R5yHn
ujEeIs9DvvSPP7pD/9K79rvNPESeh8jzEHkeIs9D5HmIPA+R5yHyPESeh8jz
EHkeIs9D5HmIPA+R5yHyPESeh8jzEHkeIs9D5HmIPA+R5yHyPESeh8jzEHke
Is9D5HmIPA+R5yHyPESeh8jzEHkeIs9D5HmIPA+R5yHyPESeh8jzEHkeIs9D
5HmIPA+R5yHyPESeh8jzEHnXOXl/5XmIPA+R5yHyPESeh8jzEHkeIs9Dzu98
PESeh5zf/3iIPA85czEeIs9DzryMh8jzkDNH4yHyPOTM13iIPA85czceIs9D
zjyOh8jzkDOn4yHyPOTM73iIPA85cz0eIs9DzryPh8jzkHMdGA+R5yHn+jAe
Is9DznVjPESeh7zx4f7wg+/afSLyEHkeIs9D5HmIPA+R5yHyPESeh8jzEHke
Is9D5HmIPA+R5yHyPESeh8jzEHkeIs9D5HmIPA+R5yHyPESeh8jzEHkeIs9D
5HmIPA+R5yHyPESeh8jzEHkeIs9D5HmIPA+R5yHyPESeh8jzEHkeIs9D5HmI
PA+R5yHyPESeh8jzEHkeIs9D5HmIvOufvL/yPESeh8jzEHkeIs9D5HmIPA85
v/PxEHkecn7/4yHyPOTMxXiIPA858zIeIs9DzhyNh8jzkDNf4yHyPOTM3XiI
PA858zgeIs9DzpyOh8jzkDO/4yHyPOTM9XiIPA858z4eIs9DznVgPESeh5zr
w3iIPA85143xEHke8sMP21l81bt2X6o8RJ6HyPMQeR4iz0PkeYg8D5HnIfI8
RJ6HyPMQeR4iz0PkeYg8D5HnIfI8RJ6HyPMQeR4iz0PkeYg8D5HnIfI8RJ6H
yPMQeR4iz0PkeYg8D5HnIfI8RJ6HyPMQeR4iz0PkeYg8D5HnIfI8RJ6HyPMQ
eR4iz0PkeYg8D5HnIfI8RJ6HyPMQeR4iz0PkXRfl/ZXnIfI8RJ6HyPMQeR4i
z0PO73w8RJ6HnN//eIg8DzlzMR4iz0POvIyHyPOQM0fjIfI85MzXeIg8Dzlz
Nx4iz0POPI6HyPOQM6fjIfI85MzveIg8DzlzPR4iz0POvI+HyPOQcx0YD5Hn
Ief6MB4iz0POdWM8RJ6H/Puf/N0f9/nPf9fug7nnP8L3/Ef4nv8I3/Mf4Xv+
I3zPf4Tv+Y/wPf8Rvuc/wvf8R/ie/wjf8x/he/4jfM9/hOch8j3/Eb7nP8L3
/Ef4nv8I3/Mf4Xv+I3zPf4Tv+Y/wPf8Rvuc/wvf8R/ie/wjf8x/he/4jfM9/
hO/5j/A9/xG+5z/C9/xH+J7/CN/zH+F7/iN8z3+E7/mP8D3/Eb7nP8L3/Ef4
nv8I3/Mf4Xv+I3zPf4Tv+Y/wPf8Rvuc/wvc7b/j2xOHb24Lve1T4PteE7zoD
vnMP3/Mf4Xv+I3zPf4Tv+Y/wPf/R33nnP8L3/Ed//53/CN/zH52LzpeD73kv
zkvnP8L3/EfnqPMf4Xv+o/PV+Y/wPf/Ruev8R/ie/+g8dv4jfM9/dE47/xG+
5z86v53/CN/zH53rzn+E7/mPznvnP8L3/EevA53/CN/zH70+dP4jfM9/9LrR
+Y/wPOS7/uhn/dz73vPO3Xc7D5HnIfI8RJ6HyPMQeR4iz0PkeYg8D5HnIfI8
RJ6HyPMQeR4iz0PkeYg8D5HnIfI8RJ6HyPMQeR4iz0PkeYg8D5HnIfI8RJ6H
yPMQeR4iz0PkeYg8D5HnIfI8RJ6HyPMQeR4iz0PkeYg8D5HnIfI8RJ6HyPMQ
eR4iz0PkeYg8D5Hv/ijw/Q4Mvr1s+Pak4PveEr7PEeHr9fCdM3geIs9D5HmI
PA85v/PxEHkecn7/4yHyPa/euej8WPie5+a8jIfI85AzR+Mh8jzkzNd4iDwP
OXM3HiLPQ848jofI85Azp+Mh8jzkzO94iDwPOXM9HiLPQ868j4fI85BzHRgP
kech5/owHiLPQ851YzxEnoe0j7znLsU9d0met8jzFnneIs9b5HmLPG+R5y3y
vEWet8jzFnneIs9b5HmLPG+R5y3yvEWet8jzFnneIs9b5HmLPG+R5y3yvEWe
t8jzFnneIs9b5HmLPG+R5y3yvEWet8jzFnneIs9b5HmLPG+R5y3yvEWet8jz
FnneIs9b5HmLPG+R5y3yvEWet8jzFnneIs9b5HmLPG+R5y3yvEXe9Viet8jz
FnneIs9bzu98vEWet5zf/3iLPG85czHeIs9bzryMt8jzljNH4y3yvOXM13iL
PG85czfeIs9bzjyOt8jzljOn4y3yvOXM73iLPG85cz3eIs9bzryPt8jzlnMd
GG+R5y3n+jDeIs9bznVjvEX+VN4i99wluXnPXZKb99wluXnPXZKb99wluXnP
XZKb99wluXnPXZKb99wluXnPXZKb99wlufn2rTEfN++5S3LznrskN++5S3Lz
nrskN++5S3LznrskN++5S3LznrskN++5S3LznrskN++5S3LznrskN++5S3Lz
nrskN++5S3LzX8G5S3LznrskN++5S/Invz7fvOcuxT13SW7ec5fk5j13SW7e
c5fk5j13SW7ec5fk5j13SW7ec5fk5j13SW7ec5fk5j13SW7ec5fk5j13SW7e
c5fk5j13SW7ec5fk5j13SW7ec5fk5j13SW7ec5fk5j13SW7ec5fk5j13SW7e
c5fk5j13SW7ec5fk5j13SW7ec5fk5j13SW7ec5fk5j13SW7ec5fk5j13SW7e
c5fk5j13SW7ec5fk5j13SW7ec5fk5j13SW7ec5fk5j13SW7ec5fk5j13SW7e
c5fk5j13SW7ec5fk5j13SW7ec5fk5j13SW7ec5fk5j13SW7ec5fk5j13SW7e
c5fk5j13SW7ec5fk5j13SW7ec5fk5j13SW7ec5fk5j13SW7ec5fk5j13SW7e
c5fk5j13SW7ec5fk5j13SW7ec5fk5R+/vH/Ve/e5ue/LXvIlP/KHfuY/+zA3
73u08nHzvl8rHzfve7fycfO+jysfN+97uvJx876/Kx8373u98nHzvu8rHzfv
e8DycfO+HywfN+97w/Jx875PLB8373vG8nHzvn8sHzfve8nycfO+rywfN+97
zPJx877fLB8373vP8nHzvg8tHzfve9LycfO+Py0fN+971fJx875vLR8373vY
8nHzvp8tHzfve9vycfO+zy0fN+973vJx877/LR8373vh8nHzvi8uHzfve+Ty
cfO+Xy4fN+975/Jx876PLh8373vq8nHzvr8uHzfve+3ycfO+7y4fN+978PJx
874fLx8373vz8nHzvk8vHzfve/bycfO+fy8fN+97+fJx876vLx8373v88nHz
vt8vHzfve//ycfP2AcrHzdsTKB83b3+gfNy8vYLycfP2DcrHzdtDKB83bz+h
fNy8vYXycfP2GcrHz/WcnsNez4ebt/9QPn6u//Qi9vo/3Lx9ifLxc7+gR7H3
i+Hm7VeUj5/7C72Lvb8MN28fo3z83I/oaez9aLh5+xvl4+f+Ra9j71/Dzdv3
KB8/9zt6IHu/G27efkj5+Lk/0hvZ++Nw8/ZJysfP/ZSeyd5Ph5u3f1I+fu6/
9FL2/jvcvH2V8vFzv6bHsvfr4ebtt5SPn/s7vZe9vw83bx+mfPz4AD2Z9YHh
5u3PlI8ff6BXs/4w3Lx9m/Lx4xv0cNY3hpv3OUn5+Bc/Sj3nd713+4I995D3
fEPecwx5zyvkPZeQ9/xB3nMGec8T5D03kPd8QN5zAHnrfXnrennrd3nrdHnr
cXnrbnnra3nraHnrZXnrYnnrX3nrXHnrWXnrVnnrU3nrUHnrTXnrSnnrR3nr
RHnrQXnrPnnrO3nrOHnrNXnrMnnrL3nrLHnrKXnrJnnrI/k+14Tv3MNb18hb
v8hbp8hbj8hbd8j3nHb4nmMG33NF4LvPN3z33YTvPljw3ZcCvt+JwvNzeR4u
z7flefX5nY8/y/Pk8/sfH5bnvWcuxm/leeyZl/FVeV565mj8U55nnvkan5Tn
jWfuxg/leeCZx/E9eV535nT8TZ6nnfkdH5PnXWeux6/kedSZ9/EleV50rgPj
P/I851wfxmfkecu5boyfyPOQv/b4f/737vcJeYg8D5HnIfI8RJ6HyPMQeR4i
z0PkeYg8D5HnIfI8RJ6HyPMQeR4iz0PkeYg8D5HnIfI8RJ6HyPMQeR4iz0Pk
eYg8D5HnIfI8RJ6HyPMQeR4iz0PkeYg8D5HnIfI8RJ6HyPMQeR4iz0PkeYg8
D5HnIfKuE/L+yvMQeR4iz0PkeYg8D5HnIfI8RJ6HyPMQeR4iz0PkeYg8D5Hn
IfI8RJ6HnN/5eIg8Dzm///EQeR5y5mI8RJ6HnHkZD5HnIWeOxkPkeciZr/EQ
eR5y5m48RJ6HnHkcD5HnIWdOx0PkeciZ3/EQeR5y5no8RJ6HnHkfD5HnIec6
MB4iz0PO9WE8RJ6HnOvGeIg8D/lvHm7EP/+e/R4yD5HnIfI8RJ6HyPMQeR4i
z0PkeYg8D5HnIfI8RJ6HyPMQeR4iz0PkeYg8D5HnIfI8RJ6HyPMQeR4iz0Pk
eYg8D5HnIfI8RJ6HyPMQeR4iz0PkeYg8D5HnIfI8RJ6HyPMQeR4iz0PkeYg8
D5HnIfI8RJ6HyLt+yPsrz0PkeYg8D5HnIfI8RJ6HyPMQeR4iz0PkeYg8D5Hn
IfI8RJ6HyPOQ8zsfD5HnIef3Px4iz0POXIyHyPOQMy/jIfI85MzReIg8Dznz
NR4iz0PO3I2HyPOQM4/jIfI85MzpeIg8DznzOx4iz0POXI+HyPOQM+/jIfI8
5FwHxkPkeci5PoyHyPOQc90YD5HnIf/64bvH733P7r+Qh8jzEHkeIs9D5HmI
PA+R5yHyPESeh8jzEHkeIs9D5HmIPA+R5yHyPESeh8jzEHkeIs9D5HmIPA+R
5yHyPESeh8jzEHkeIs9D5HmIPA+R5yHyPESeh8jzEHkeIs9D5HmIPA+R5yHy
PESeh8jzEPn2o+H7nhO+zx3huw6A71zC8xB5HiLPQ+R5iHzPUYfvuabwPWcM
vud+wHcfbvjuiwnPQ+R5iDwPkech53c+HiLPQ87vfzxEnoecuRgPkechZ17G
Q+R5yJmj8RB5HnLmazxEnoecuRsPkechZx7HQ+R5yJnT8RB5HnLmdzxEnoec
uR4PkechZ97HQ+R5yLkOjIfI85BzfRgPkech57oxHiLPQz7w3H/0t37nH3rP
7veUh8jzEHkeIs9D5HmIPA+R5yHyPESeh8jzEHkeIs9D5HmIPA+R5yHyPESe
h8jzEHkeIs9D5HmIPA+R5yHyPESeh8jzEHkeIs9D5HmIPA+R5yHyPESeh8jz
EHkeIs9D5HmIPA+R5yHyPESeh8jzEHkeIs9D5HmIPA+Rd72R91eeh8jzEHke
Is9D5HmIPA+R5yHyPESeh8jzEHkeIs9D5HnI+Z3//3TdTci33V6Qf0KwIjKy
QSFOeiNoEhSEQVqwa1BhGgltEBqYUSE7yD1QpIaF0htlg0hqCzurkZWUYg0K
YtfEhwgsIopd0cDo7dkvz7O3NKj7uvke61rn53vfoxuO//GnzGud57HW9/yt
ZzpEXoesv//pEHkdstbFdIi8DlnrZTpEXoesdTQdIq9D1vqaDpHXIWvdTYfI
65C1HqdD5HXIWqfTIfI6ZK3f6RB5HbLW9XSIvA5Z6306RF6HrOfAdIi8DlnP
h+kQeR2ynhvTIfI65OX/Vf/9L/8/537JOkReh8jrEHkdIq9D5HWIvA6R1yHy
OkReh8jrEHkdIq9D5HWIvA6R1yHyOkReh8jrEHkdIq9D5HWIvA6R1yHyOkRe
h8jrEHkdIq9D5HWIvA6R1yHyOkReh8jrEHkdIq9D5HWIvA6R1yHyOkReh8jr
EHkdIq9D5HWIvA6R9xyS96+8DpHXIfI6RF6HyOsQeR0ir0PkdYi8DpHXIfI6
RF6HrL/z6RB5HbL+/qdD5HXIWhfTIfI6ZK2X6RB5HbLW0XSIvA5Z62s6RF6H
rHU3HSKvQ9Z6nA6R1yFrnU6HyOuQtX6nQ+R1yFrX0yHyOmSt9+kQeR2yngPT
IfI6ZD0fpkPkdch6bkyHyOuQ7g/1fv649/PL6xZ53SKvW+R1i7xukdct8rpF
XrfI6xZ53SKvW+R1i7xukdct8rpFXrfI6xZ53SKvW+R1i7xukdct8rpFXrfI
6xZ53SKvW+R1i7xukdct8rpFXrfI6xZ53SKvW+R1i7xukdct8rpFXrfI6xZ5
3SKvW+R1i7xukdct8rpFXrfIe57J6xZ53SKvW+R1i7xukdct8rpFXrfI6xZ5
3SKvW+R1y/o7n26R1y3r73+6RV63rHUx3SKvW9Z6mW6R1y1rHU23yOuWtb6m
W+R1y1p30y3yumWtx+kWed2y1ul0i7xuWet3ukVet6x1Pd0ir1vWep9ukdct
6zkw3SKvW9bzYbpFXres58Z0i/x93SL3fn65vvfzy/W9n1+u7/38cn3v55fr
ez+/XN/7+eX63s8v1/d+frm+9/PL9b2fX67v/fxy/X5frh/X935+ub7388v1
vZ9fru/9/HJ97+eX63s/v1zf+/nl+t7PL9f3fn65vvfzy/W9n1+u7/38cn3v
55frez+/XP+PcT+/XN/7+eX63s8vf/fzefvezx/3fn65vvfzy/W9n1+u7/38
cn3v55frez+/XN/7+eX63s8v1/d+frm+9/PL9b2fX67v/fxyfe/nl+t7P79c
3/v55frezy/X935+ub7388v1vZ9fru/9/HJ97+eX63s/v1zf+/nl+t7PL9f3
fn65vvfzy/W9n1+u7/38cn3v55frez+/XN/7+eX63s8v1/d+frm+9/PL9b2f
X67v/fxyfe/nl+t7P79c3/v55frezy/X935+ub7388v1vZ9fru/9/HJ97+eX
63s/v1zf+/nl+t7PL9f3fn65vvfzy/W9n1+u7/38cn3v55frez+/XN/7+eX6
3s8v1/d+frm+9/PL9b2fX67v/fxyfe/nl+t7P788/+V08c993xfOObXzoP/5
5v95vvUHX7m+c6L8uL7zo/y4vnOl/Li+86b8uL5zqPy4vvOp/Li+c6v8uL7z
rPy4vnOu/Li+86/8uL5zsfy4vvOy/Li+c7T8uL7ztfy4vnO3/Li+87j8uL5z
uvy4vvO7/Li+c738uL7zvvy4vnPA/Li+88H8uL5zw/y4vvPE/Li+c8b8uL7z
x/y4vnPJ/Li+88r8uL5zzPy4vvPN/Li+c8/8uL7z0Py4vnPS/Li+89P8uL5z
1fy4vvPW/Li+c9j8uL7z2fy4vnPb/Li+89z8uL5z3vy4vvPf/HNfLL5z4fxz
7xq+8+L8cz8KvnPk/PM7Znzny/nn90b4zp3zz3fB+M6j88/3O/jOqfPj+s6v
8+P6zrXz4/rOu/Pj+s7B8+P6zsfz4/rOzfPj+s7T8+P6ztnz4/rO3/Pj+s7l
8+P6zuvz4+t5zhz/PM+H6zvfz4+v5z9z//P8H67v9wD58fW+4DuB874Yru/3
A/nx9X7hu4Lzfhmu7/cG+fH1PuI7hPM+Gq7v9wn58fX+4ruF8/4aru/3DPnx
9b7jO4fzvhuu7/cP+fH1fuS7iPN+HK7v9xL58fU+5TuK8z4dru/3Ffnx9f7l
u4vz/h2u7/cY+fH1vuY7jfO+Hq7v9xv58fV+57uO834fru/3Hvnx1QN8B3J6
YLi+34fkx1c/8N3I6Yfh+n5Pkh9fvcF3Jqc3hut7TpIff/sY+j1fON/nde4h
73xD3jmGvPMKeecS8s4f5J0zyDtPkHduIO98QN45gLz9vrx9vbz9u7x9urz9
uLx9t7z9tbx9tLz9srx9sbz9r7x9rrz9rLx9q7z9qbx9qLz9prx9pbz9o7x9
orz9oLx9n7z9nbx9nLz9mrx1Ke9fefssefspefsmefsjefsgefsdefsaefsX
efsUefsRefsOefsLefsIefsFefsCef0vr/Pl9by8bpfX5/I6XF5vy+vq9Xc+
/Syvk9ff//SwvO5d62L6Vl7HrvUyvSqvS9c6mv6U15lrfU1PyuvGte6mD+V1
4FqP03vyum6t0+k3eZ221u/0mLzuWut6+kpeR631Pr0kr4vWc2D6R17nrOfD
9Iy8blnPjekTeR3yEy/P0W/8wvk9QB0ir0PkdYi8DpHXIfI6RF6HyOsQeR0i
r0PkdYi8DpHXIfI6RF6HyOsQeR0ir0PkdYi8DpHXIfI6RF6HyOsQeR0ir0Pk
dYi8DpHXIfI6RF6HyOsQeR0ir0PkdYi8DpHXIfLWpbx/5XWIvA6R1yHyOkRe
h8jrEHkdIq9D5HWIvA6R1yHyOkReh8jrEHkdIq9D5HWIvA6R1yHyOkReh8jr
kPV3Ph0ir0PW3/90iLwOWetiOkReh6z1Mh0ir0PWOpoOkdcha31Nh8jrkLXu
pkPkdchaj9Mh8jpkrdPpEHkdstbvdIi8DlnrejpEXoes9T4dIq9D1nNgOkRe
h6znw3SIvA5Zz43pEHkd8vf+3yc/+pcffnh+f1iHyOsQeR0ir0PkdYi8DpHX
IfI6RF6HyOsQeR0ir0PkdYi8DpHXIfI6RF6HyOsQeR0ir0PkdYi8DpHXIfI6
RF6HyOsQeR0ir0PkdYi8DpHXIfI6RF6HyOsQeR0ir0PkZ84GP/tv+HkfwvtX
XofI6xD5+e9Ow89/jw5+/vsw8HNfO/zcnwo/95nBz/0i8DpEXofI6xB5HSKv
Q+R1iLwOkdch8jpEXofI6xB5HbL+zqdD5HXI+vufDpHXIWtdTIfI65C1XqZD
5HXIWkfTIfI6ZK2v6RB5HbLW3XSIvA5Z63E6RF6HrHU6HSKvQ9b6nQ6R1yFr
XU+HyOuQtd6nQ+R1yHoOTIfI65D1fJgOkdch67kxHSKvQz56WTef+/Dcd1CH
yOsQeR0ir0PkdYi8DpHXIfI6RF6HyOsQeR0ir0PkdYi8DpHXIfI6RF6HyOsQ
eR0ir0PkdYi8DpHXIfI6RF6HyOsQeR0ir0PkdYi8DpHXIfI6RF6HyOsQeR0i
r0PkdYi8DpHXIfLWsbx/5XWIvA6R1yHyOkReh8jrEHkdIq9D5HWIvA6R1yHy
OkReh8jrEHkdIq9D5HWIvA6R1yHyOmT9nU+HyOuQ9fc/HSKvQ9a6mA6R1yFr
vUyHyOuQtY6mQ+R1yFpf0yHyOmStu+kQeR2y1uN0iLwOWet0OkReh6z1Ox0i
r0PWup4Okdcha71Ph8jrkPUcmA6R1yHr+TAdIq9D1nNjOkReh3zqe988oX7k
w3O/Uh0ir0PkdYi8DpHXIfI6RF6HyOsQeR0ir0PkdYi8DpHXIfI6RF6HyOsQ
eR0ir0PkdYi8DpHXIfI6RF6HyOsQeR0ir0PkdYi8DpHXIfI6RF6HyOsQeR0i
r0PkdYi8DpHXIfI6RF6HyOsQeetb3r/yOkReh8jrEHkdIq9D5HWIvA6R1yHy
OkReh8jrEHkdIq9D5HWIvA6R1yHyOkReh8jrkPV3Ph0ir0PW3/90iLwOWeti
OkReh6z1Mh0ir0PWOpoOkdcha31Nh8jrkLXupkPkdchaj9Mh8jpkrdPpEHkd
stbvdIi8DlnrejpEXoes9T4dIq9D1nNgOkReh6znw3SIvA5Zz43pEHkd0j1T
3vsa995Xed0ir1vkdYu8bpHXLfK6RV63yOsWed0ir1vkdYu8bpHXLfK6RV63
yOsWed0ir1vkdYu8bpHXLfK6RV63yOsWed0ir1vkdYu8bpHXLfK6RV63yOsW
ed0ir1vkdYu8bpHXLfK6RV63yOsWed0i7zkhr1vkdYu8bpHXLfK6RV63yOsW
ed0ir1vkdYu8bpHXLfK6RV63yOsWed0ir1vkdYu8bll/59Mt8rpl/f1Pt8jr
lrUuplvkdctaL9Mt8rplraPpFnndstbXdIu8blnrbrpFXres9TjdIq9b1jqd
bpHXLWv9TrfI65a1rqdb5HXLWu/TLfK6ZT0Hplvkdct6Pky3yOuW9dyYbpG/
r1vk3vsq1/feV7m+977K9b33Va7vva9yfe99let776tc33tf5fre+yrX995X
ub73vsr1vfdVru+9r3L9fgemH9fvX/3+1ffeV7m+977K9b33Va7vva9yfe99
let776tc33tf5fre+yrX995Xub73vsr1vfdVru+9r3J9732V63vvq1zfe1/l
734+b997X+Pe+yrX995Xub73vsr1vfdVru+9r3J9732V63vvq1zfe1/l+t77
Ktf33le5vve+yvW991Wu772vcn3vfZXre++rXN97X+X63vsq1/feV7m+977K
9b33Va7vva9yfe99let776tc33tf5fre+yrX995Xub73vsr1vfdVru+9r3J9
732V63vvq1zfe1/l+t77Ktf33le5vve+yvW991Wu772vcn3vfZXre++rXN97
X+X63vsq1/feV7m+977K9b33Va7vva9yfe99let776tc33tf5fre+yrX995X
ub73vsr1vfdVru+9r3J9732V63vvq1zfe1/l+t77Ks9/uyC+54vnvNj5yDd+
+oc+/G9f/8r1nZvkx/Wdp+TH9Z2z5Mf1nb/kx/Wdy+TH9Z3X5Mf1nePkx/Wd
7+TH9Z375Mf1nQflx/WdE+XH9Z0f5cf1nSvlx/WdN+XH9Z1D5cf1nU/lx/Wd
W+XH9Z1n5cf1nXPlx/Wdf+XH9Z2L5cf1nZflx/Wdo+XH9Z2v5cf1nbvlx/Wd
x+XH9Z3T5cf1nd/lx/Wd6+XH9Z335cf1nQPmx/WdD+bH9Z0b5sf1nSfmx/Wd
M+bH9Z0/5sf1nUvmx/WdV+bH9Z1j5sf1nW/mx/Wde+bH9Z2H5sf1nZPmx/Wd
n+bH9Z2r5sf1nbfmx/Wdw+bH9Z3P5sf1ndvmx/Wd5+bH9Z3z5sf1nf/mx/Wd
C+fH9Z0X58f1nSPnx/WdL+fH9Z0758f1nUfnx/WdU+fH9Z1f58fX85y59nme
D9d33p0fX89/5uDn+T9c3/l4fny9L5ibn/fFcH3n6fnx9X5hzn7eL8P1nb/n
x9f7iLn8eR8N13denx9f7y/m+Of9NVzf+X5+fL3vmPuf991wfb8HyI+v9yPf
CZz343B9vx/Ij6/3Kd8VnPfpcH2/N8iPr/cv3yGc9+9wfb9PyI+v9zXfLZz3
9XB9v2fIj6/3O985nPf7cH2/f8iPrx7gu4jTA8P1/V4iP776ge8oTj8M1/f7
ivz46g2+uzi9MVzfc5L8B/9tXzzfyT3OQy7+OPe4+ON84+KPc4yLP84rLv44
l7j44/zh4o9zhos/zhMu/jg3uPjjfODij3OAiz/2+xd/7Osv/ti/X/yxT7/4
Yz9+8ce+++KP/fXFH/voiz/2yxd/7Isv/tj/Xvyxz734Yz978ce+9eKP/enF
H/vQiz/2mxd/7Csv/tg/XvyxT7z4Yz948ce+7+KP/d3FH/u4iz/2axd/7Msu
/th/Xfyxz7r4Yz918ce+6eKP/dHFH/ugiz/2Oxd/7Gsu/ti/XPyxT7n4Yz9y
8ce+4+KP/cXFH/uIiz/2Cxd/7Asu/uj/iz86/+KPnr/4o9sv/ujziz86/OKP
3r7/zu+uvvijn++//7uTL/7o4Xtd3N178Uff3uvl7tiLP3r1Xkd3l1780Z/3
+ro78+KPnrzX3d2NF3/04b0e7w68+KP37nV6d93FH/12r9+70y7+6LF7Xd/d
dfFHX93r/e6oiz966X4O3F108Uf/3M+Hu3Mu/uiZ+7lxd8vF65C3j49f+MXz
XX4dIq9D5HWIvA6R1yHyOkReh8jrEHkdIq9D5HWIvA6R1yHyOkReh8jrEHkd
Iq9D5HWIvA6R1yHyOkReh8jrEHkdIq9D5HWIvA6R1yHyOkReh8jrEHnrQ96/
8jpEXofI6xB5HSKvQ+R1iLwOkdch8jpEXofI6xB5HSKvQ+R1iLwOkdch8jpE
XofI6xB5HSKvQ+R1iLwOkdch8jpEXofI65D1dz4dIq9D1t//dIi8DlnrYjpE
Xoes9TIdIq9D1jqaDpHXIWt9TYfI65C17qZD5HXIWo/TIfI6ZK3T6RB5HbLW
73SIvA5Z63o6RF6HrPU+HSKvQ9ZzYDpEXoes58N0iLwOWc+N6RB5HfLZv/zj
3/1r/93rf2+3DpHXIfI6RF6HyOsQeR0ir0PkdYi8DpHXIfI6RF6HyOsQeR0i
r0PkdYi8DpHXIfI6RF6HyOsQeR0ir0PkdYi8DpHXIfI6RF6HyOsQeR0ir0Pk
5/wbfvZD8PN8gvevvA6Rn//+GPz89yjg535o+LmvEX7uT4Kf+wzgdYi8DpHX
IfI6RF6HyOsQeR0ir0PkdYi8DpHXIfI6RF6HyOsQeR0ir0PkdYi8DpHXIevv
fDpEXoesv//pEHkdstbFdIi8DlnrZTpEXoesdTQdIq9D1vqaDpHXIWvdTYfI
65C1HqdD5HXIWqfTIfI6ZK3f6RB5HbLW9XSIvA5Z6306RF6HrOfAdIi8DlnP
h+kQeR2ynhvTIfI65E+8/KH+nS+cewfqEHkdIq9D5HWIvA6R1yHyOkReh8jr
EHkdIq9D5HWIvA6R1yHyOkReh8jrEHkdIq9D5HWIvA6R1yHyOkReh8jrEHkd
Iq9D5HWIvA6R1yHyOkReh8jrEHkdIm89yftXXofI6xB5HSKvQ+R1iLwOkdch
8jpEXofI6xB5HSKvQ+R1iLwOkdch8jpEXofI6xB5HSKvQ+R1iLwOkdch8jpE
Xoesv/PpEHkdsv7+p0PkdchaF9Mh8jpkrZfpEHkdstbRdIi8DlnrazpEXoes
dTcdIq9D1nqcDpHXIWudTofI65C1fqdD5HXIWtfTIfI6ZK336RB5HbKeA9Mh
8jpkPR+mQ+R1yHpuTIfI65DuL/D+sbj3j8nrFnndIq9b5HWLvG6R1y3yukVe
t8jrFnndIq9b5HWLvG6R1y3yukVet8jrFnndIq9b5HWLvG6R1y3yukVet8jr
FnndIq9b5HWLvG6R1y3yukVet8jrFnndIq9b5K1Led0ir1vkdYu8bpHXLfK6
RV63yOsWed0ir1vkdYu8bpHXLfK6RV63yOsWed0ir1vkdYu8bpHXLfK6RV63
yOsWed2y/s6nW+R1y/r7n26R1y1rXUy3yOuWtV6mW+R1y1pH0y3yumWtr+kW
ed2y1t10i7xuWetxukVet6x1Ot0ir1vW+p1ukdcta11Pt8jrlrXep1vkdct6
Dky3yOuW9XyYbpHXLeu5Md0if1+3yL1/TK7v/WNyfe8fk+t7/5hc3/vH5Pre
PybX9/4xub73j8n1vX9Mru/9Y3J97x+T63v/mFzf+8fk+t4/Jtfve239uL73
j8n1vX9Mru/9Y3J97x+T63v/mFzf+8fk+t4/Jtf3/jG5vvePyfW9f0yu7/1j
cn3vH5Pre/+YXN/7x+T63j8mf/fzefvePxb3/jG5vvePyfW9f0yu7/1jcn3v
H5Pre/+YXN/7x+T63j8m1/f+Mbm+94/J9b1/TK7v/WNyfe8fk+t7/5hc3/vH
5PrePybX9/4xub73j8n1vX9Mru/9Y3J97x+T63v/mFzf+8fk+t4/Jtf3/jG5
vvePyfW9f0yu7/1jcn3vH5Pre/+YXN/7x+T63j8m1/f+Mbm+94/J9b1/TK7v
/WNyfe8fk+t7/5hc3/vH5PrePybX9/4xub73j8n1vX9Mru/9Y3J97x+T63v/
mFzf+8fk+t4/Jtf3/jG5vvePyfW9f0yu7/1j8vyveVPTn/7TXzrnts4LXs5t
/8vnXrm+c4T8uL7zhfy4vnOH/Li+84j8uL5zivy4vvOL/Li+c438uL7zjvy4
vnOQ/Li+85H8uL5zk/y4vvOU/Li+c5b8uL7zl/y4vnOZ/Li+85r8uL5znPy4
vvOd/Li+c5/8uL7zoPy4vnOi/Li+86P8uL5zpfy4vvOm/Li+c6j8uL7zqfy4
vnOr/Li+86z8uL5zrvy4vvOv/Li+c7H8uL7zsvy4vnO0/Li+87X8uL5zt/y4
vvO4/Li+c7r8uL7zu/y4vnO9/Li+8778uL5zwPy4vvPB/Li+c8P8uL7zxPy4
vnPG/Li+88f8uL5zyfy4vvPK/Li+c8z8uL7zzfy4vnPP/Li+89D8uL5z0vy4
vvPT/Li+c9X8uL7z1vy4vnPY/Li+89n8uL5z2/y4vvPc/Ph6njPnPc/z4frO
f/Pj6/nPXPg8/4frOy/Oj6/3BXPk874Yru98OT++3i/Mnc/7Zbi+8+j8+Hof
Mac+76Ph+s6v8+Pr/cVc+7y/hus7786Pr/cdc/Dzvhuu73w8P77ej8zNz/tx
uL7z9Pz4ep8yZz/v0+H6zt/z4+v9y1z+vH+H6zuvz4+v9zVz/PO+Hq7vfD8/
vt7vzP3P+324vt8D5MdXD/CdwOmB4fp+P5AfX/3AdwWnH4br+71Bfnz1Bt8h
nN4Yru85SX78v//e3/r1P/yJL53v1Tr3kHe+Ie8cQ955hbxzCXnnD/LOGeSd
J8g7N5B3PiDvHEDefl/evl7e/l3ePl3eflzevlve/lrePlreflnevlje/lfe
PlfeflbevlXe/lR+9tnw838+vH2lvP2jvH2i/Ny3DT/3kMHPvSDw8ztd+Pnd
DLx9mbz9l7x9lrz9lLx9k7z9kbx9kLz9jrx9jbz9i7x9irz9iLx9h7z9hbx9
hLz9grx9gbz+l9f58npeXrfL63N5HS6vt+V19fo7n36W18nr7396WF73rnUx
fSuvY9d6mV6V16VrHU1/yuvMtb6mJ+V141p304fyOnCtx+k9eV231un0m7xO
W+t3ekxed611PX0lr6PWep9ektdF6zkw/SOvc9bzYXpGXres58b0ibwO+Q0v
C/aXfOl8H1+HyOsQeR0ir0PkdYi8DpHXIfI6RF6HyOsQeR0ir0PkdYi8DpHX
IfI6RF6HyOsQeR0ir0PkdYi8DpHXIfI6RF6HyOsQ+Tn/hp8egZ//7/A6RF6H
yM9/BwN+7iWFn3vC4OfeDvj5HS28DpHXIfI6RF6HyOsQeR0ir0PkdYi8DpHX
IfI6RF6HyOsQeR0ir0PkdYi8DpHXIfI6RF6HyOsQeR0ir0PkdYi8Dll/59Mh
8jpk/f1Ph8jrkLUupkPkdchaL9Mh8jpkraPpEHkdstbXdIi8DlnrbjpEXoes
9TgdIq9D1jqdDpHXIWv9TofI65C1rqdD5HXIWu/TIfI6ZD0HpkPkdch6PkyH
yOuQ9dyYDpHXIf/m5c/0377+d9/qEHkdIq9D5HWIvA6R1yHyOkReh8jrEHkd
Iq9D5HWIvA6R1yHyOkReh8jrEHkdIq9D5HWIvA6R1yHyOkReh8jrEHkdIq9D
5HWIvL9fef/K6xB5HSKvQ+R1iLwOkdch8jpEXofI6xB5HSKvQ+R1iLwOkdch
8jpEXofI6xB5HSKvQ+R1iLwOkdch8jpEXofI6xB5HSKvQ+R1iLwOkdch8jpk
/Z1Ph8jrkPX3Px0ir0PWupgOkdcha71Mh8jrkLWOpkPkdchaX9Mh8jpkrbvp
EHkdstbjdIi8DlnrdDpEXoes9TsdIq9D1rqeDpHXIWu9T4fI65D1HJgOkdch
6/kwHSKvQ9ZzYzpEXoe8/VnKj77+92TrEHkdIq9D5HWIvA6R1yHyOkReh8jr
EHkdIq9D5HWIvA6R1yHyOkReh8jrEHkdIq9D5HWIvA6R1yHyOkReh8jrEHkd
Iq9D5HWIvA6R93ct7195HSKvQ+R1iLwOkdch8jpEXofI6xB5HSKvQ+R1iLwO
kdch8jpEXofI6xB5HSKvQ+R1iLwOkdch8jpEXofI6xB5HSKvQ+R1iLwOkdch
8jpk/Z1Ph8jrkPX3Px0ir0PWupgOkdcha71Mh8jrkLWOpkPkdchaX9Mh8jpk
rbvpEHkdstbjdIi8DlnrdDpEXoes9TsdIq9D1rqeDpHXIWu9T4fI65D1HJgO
kdch6/kwHSKvQ9ZzYzpEXof0+3zv44p7H5e8bpHXLfK6RV63yOsWed0ir1vk
dYu8bpHXLfK6RV63yOsWed0ir1vkdYu8bpHXLfK6RV63yOsWed0ir1vkdYu8
bpHXLfK6RV63yOsWed0ib33I6xZ53SKvW+R1i7xukdct8rpFXrfI6xZ53SKv
W+R1i7xukdct8rpFXrfI6xZ53SKvW+R1i7xukdct8rpFXrfI6xZ53SKvW+R1
i7xukdct6+98ukVet6y//+kWed2y1sV0i7xuWetlukVet6x1NN0ir1vW+ppu
kdcta91Nt8jrlrUep1vkdctap9Mt8rplrd/pFnndstb1dIu8blnrfbpFXres
58B0i7xuWc+H6RZ53bKeG9Mt8vd1i9z7uOT63scl1/c+Lrm+93HJ9b2PS67v
fVxyfe/jkut7H5dc3/u45PrexyXX9z4uub73ccn1vY9Lru99XHJ97+OS6/d9
t35cv3/1+1ff+7jk+t7HJdf3Pi65vvdxyfW9j0uu731ccn3v45Lrex+XXN/7
uOT63scl1/c+Lrm+93HJ9b2PS/7u5/P2vY8r7n1ccn3v45Lrex+XXN/7uOT6
3scl1/c+Lrm+93HJ9b2PS67vfVxyfe/jkut7H5dc3/u45PrexyXX9z4uub73
ccn1vY9Lru99XHJ97+OS63sfl1zf+7jk+t7HJdf3Pi65vvdxyfW9j0uu731c
cn3v45Lrex+XXN/7uOT63scl1/c+Lrm+93HJ9b2PS67vfVxyfe/jkut7H5dc
3/u45PrexyXX9z4uub73ccn1vY9Lru99XHJ97+OS63sfl1y/8039uL73ccn1
vY9Lru99XPL8T/26N2+cH//yOT/1/Pzl5xNf/huvXN9z9fy4vuft+XF9z+Hz
4/qez+fH9T23z4/re56fH9f3nD8/ru/5f35c37lAflzfeUF+XN85Qn5c3/lC
flzfuUN+XN95RH5c3zlFflzf+UV+XN+5Rn5c33lHflzfOUh+XN/5SH5c37lJ
flzfeUp+XN85S35c3/lLflzfuUx+XN95TX5c3zlOflzf+U5+XN+5T35c33lQ
flzfOVF+XN/5UX5c37lSflzfeVN+XN85VH5c3/lUflzfuVV+XN95Vn5c3zlX
flzf+Vd+XN+5WH5c33lZflzfOVp+XN/5Wn5c37lbflzfeVx+XN85XX5c3/ld
flzfuV5+XN95X35c3zlgflzf+WB+XN+5YX5c33liflzfOWN+XN/5Y35c37lk
flzfeWV+XN85Zn5c3/lmfnw9z5l7nuf5cH3nofnx9fxnTnqe/8P1nZ/mx9f7
grnqeV8M13femh9f7xfmsOf9Mlzf+Wx+fL2PmNue99Fwfee5+fH1/mLOe95f
w/Wd/+bH1/uOufB53w3Xd16cH1/vR+bI5/04XN/5cn58vU+ZO5/36XB959H5
8fX+ZU593r/D9Z1f58fX+5q59nlfD9d33p0fX+935uDn/T5c3/l4fnz1AHPz
0wPD9Z2n58dXPzBnP/0wXN/5e3589QZz+dMbw/U9J8mPf/ypf/7t3/onv3y+
G+vcQ975hrxzDHnnFfLOJeSdP8g7Z5B3niDv3EDe+YC8cwB5+315+3p5+3d5
+3R5+3F5+255+2t5+2h5+2V5+2J5fy/y/pW3n5W3b5W3P5W3D5W335S3r5S3
f5S3T5S3H5S375O3v5O3j5O3X5O3L5O3/5K3z5K3n5K3b5K3P5K3D5K335G3
r5G3f5G3T5G3H5G375C3v5C3j5C3X5C3L5DX//I6X17Py+t2eX0ur8Pl9ba8
rl5/59PP8jp5/f1PD8vr3rUupm/ldexaL9Or8rp0raPpT3mdudbX9KS8blzr
bvpQXgeu9Ti9J6/r1jqdfpPXaWv9To/J6661rqev5HXUWu/TS/K6aD0Hpn/k
dc56PkzPyOuW9dyYPpHXIb/gzdPsr/2mL5/v1OsQeR0ir0PkdYi8DpHXIfI6
RF6HyOsQeR0ir0PkdYi8DpHXIfI6RF6HyOsQeR0ir0PkdYi8DpHXIfL+XuT9
K69D5HWIvA6R1yHyOkReh8jrEHkdIq9D5HWIvA6R1yHyOkReh8jrEHkdIq9D
5HWIvA6R1yHyOkReh8jrEHkdIq9D5HWIvA6R1yHyOkReh8jrEHkdIq9D5HWI
vA6R1yHyOmT9nU+HyOuQ9fc/HSKvQ9a6mA6R1yFrvUyHyOuQtY6mQ+R1yFpf
0yHyOmStu+kQeR2y1uN0iLwOWet0OkReh6z1Ox0ir0PWup4Okdcha71Ph8jr
kPUcmA6R1yHr+TAdIq9D1nNjOkReh/ylN2/JT3/x9b+DVofI6xB5HSKvQ+R1
iLwOkdch8jpEXofI6xB5HSKvQ+R1iLwOkdch8jpEXofI6xB5HSKvQ+R1iLwO
kdch8v6O5P0rr0PkdYi8DpHXIfI6RF6HyOsQeR0ir0PkdYi8DpHXIfI6RF6H
yOsQeR0ir0PkdYi8DpHXIfI6RF6HyOsQeR0ir0PkdYi8DpHXIfI6RF6HyOsQ
eR0ir0PkdYi8DpHXIevvfDpEXoesv//pEHkdstbFdIi8DlnrZTpEXoesdTQd
Iq9D1vqaDpHXIWvdTYfI65C1HqdD5HXIWqfTIfI6ZK3f6RB5HbLW9XSIvA5Z
6306RF6HrOfAdIi8DlnPh+kQeR2ynhvTIfI65G++eVr+j598/e+r1iHyOkRe
h8jrEHkdIq9D5HWIvA6R1yHyOkReh8jrEHkdIq9D5HWIvA6R1yHyOkReh8jr
EHkdIq9D5HWIvA6R9/cl7195HSKvQ+R1iLwOkdch8jpEXofI6xB5HSKvQ+R1
iLwOkdch8jpEXofI6xB5HSKvQ+R1iLwOkdch8jpEXofI6xB5HSKvQ+R1iLwO
kdch8jpEXofI6xB5HSKvQ+R1yPo7nw6R1yHr7386RF6HrHUxHSKvQ9Z6mQ6R
1yFrHU2HyOuQtb6mQ+R1yFp30yHyOmStx+kQeR2y1ul0iLwOWet3OkReh6x1
PR0ir0PWep8Okdch6zkwHSKvQ9bzYTpEXoes58Z0iLwO6ffn3k8V934qed0i
r1vkdYu8bpHXLfK6RV63yOsWed0ir1vkdYu8bpHXLfK6RV63yOsWed0ir1vk
dYu8bpHXLfK6RV63yOsWed0i7+9UXrfI6xZ53SKvW+R1i7xukdct8rpFXrfI
6xZ53SKvW+R1i7xukdct8rpFXrfI6xZ53SKvW+R1i7xukdct8rpFXrfI6xZ5
3SKvW+R1i7xukdct8rpFXrfI6xZ53bL+zqdb5HXL+vufbpHXLWtdTLfI65a1
XqZb5HXLWkfTLfK6Za2v6RZ53bLW3XSLvG5Z63G6RV63rHU63SKvW9b6nW6R
1y1rXU+3yOuWtd6nW+R1y3oOTLfI65b1fJhukdct67kx3SJ/X7fIvZ9Kru/9
VHJ976eS63s/lVzf+6nk+t5PJdf3fiq5vvdTyfW9n0qu7/1Ucn3vp5Lrez+V
XN/7qeT63k8l1/d+Krm+91PJ9fseXD+u37/6/avv/VRyfe+nkut7P5Vc3/up
5PreTyXX934qub73U8n1vZ9Kru/9VHJ976eS63s/lVzf+6nk734+b9/7qeLe
TyXX934qub73U8n1vZ9Kru/9VHJ976eS63s/lVzf+6nk+t5PJdf3fiq5vvdT
yfW9n0qu7/1Ucn3vp5Lrez+VXN/7qeT63k8l1/d+Krm+91PJ9b2fSq7v/VRy
fe+nkut7P5Vc3/up5PreTyXX934qub73U8n1vZ9Kru/9VHJ976eS63s/lVzf
+6nk+t5PJdf3fiq5vvdTyfW9n0qu7/1Ucn3vp5Lrez+VXN/7qeT63k8l1/d+
Krm+91PJ87/z82/+P/yzj875pufPL8cdn/iLr1zfc+n8uL7n1flxfc+x8+P6
nm/nx/U9986P63senh/X95w8P67v+Xl+XN9z9fy4vuft+XF9z+Hz4/qez+fH
9T23z4/re56fH9f3nD8/ru/5f35c37lAflzfeUF+XN85Qn5c3/lCflzfuUN+
XN95RH5c3zlFflzf+UV+XN+5Rn5c33lHflzfOUh+XN/5SH5c37lJflzfeUp+
XN85S35c3/lLflzfuUx+XN95TX5c3zlOflzf+U5+XN+5T35c33lQflzfOVF+
XN/5UX5c37lSflzfeVN+XN85VH5c3/lUflzfuVV+XN95Vn5c3zlXflzf+Vd+
XN+5WH5c33lZflzfOVp+XN/5Wn5c37lbflzfeVx+XN85XX5c3/ldflzfuV5+
XN95X35c3zlgflzf+WB+fD3PmRue5/lwfeeJ+fH1/GfOeJ7/w/WdP+bH1/uC
ueR5XwzXd16ZH1/vF+aY5/0yXN/5Zn58vY+Ye5730XB956H58fX+Yk563l/D
9Z2f5sfX+4656nnfDdd33pofX+9H5rDn/Thc3/lsfny9T5nbnvfpcH3nufnx
9f5lznvev8P1nf/mx9f7mrnweV8P13denB9f73fmyOf9Plzf+XJ+fPUAc+fT
A8P1nUfnx1c/MKc+/TBc3/l1fnz1BnPt0xvD9T0nyY//q3/8K7/m89//0fmu
q3MPeecb8s4x5J1XyDuXkHf+IO+cQd55grxzA3nnA/LOAeTt9+Xt6+Xt3+Xt
0+Xtx+Xtu+X971Pev/L2y/L2xfL2v/L2ufL2s/L2rfL2p/L2ofL2m/L2lfL2
j/L2ifL2g/L2ffL2d/L2cfL2a/L2ZfL2X/L2WfL2U/L2TfL2R/L2QfL2O/L2
NfL2L/L2KfL2I/L2HfL2F/L2EfL2C/L2BfL6X17ny+t5ed0ur8/ldbi83pbX
1evvfPpZXievv//pYXndu9bF9K28jl3rZXpVXpeudTT9Ka8z1/qanpTXjWvd
TR/K68C1Hqf35HXdWqfTb/I6ba3f6TF53bXW9fSVvI5a6316SV4XrefA9I+8
zlnPh+kZed2ynhvTJ/I65OWrls/9lo/Od+R1iLwOkdch8jpEXofI6xB5HSKv
Q+R1iLwOkdch8jpEXofI6xB5HSKvQ+R1iLwOkfe/T3n/yusQeR0ir0PkdYi8
DpHXIfI6RF6HyOsQeR0ir0PkdYi8DpHXIfI6RF6HyOsQeR0ir0PkdYi8DpHX
IfI6RF6HyOsQeR0ir0PkdYi8DpHXIfI6RF6HyOsQeR0ir0PkdYi8DpHXIfI6
RF6HyOuQ9Xc+HSKvQ9bf/3SIvA5Z62I6RF6HrPUyHSKvQ9Y6mg6R1yFrfU2H
yOuQte6mQ+R1yFqP0yHyOmSt0+kQeR2y1u90iLwOWet6OkReh6z1Ph0ir0PW
c2A6RF6HrOfDdIi8DlnPjekQeR3ybZ/8u//wEx++/nfB6hB5HSKvQ+R1iLwO
kdch8jpEXofI6xB5HSKvQ+R1iLwOkdch8jpEXofI6xB5HSKvQ+T971nev/I6
RF6HyOsQeR0ir0PkdYi8DpHXIfI6RF6HyOsQeR0ir0PkdYi8DpHXIfI6RF6H
yOsQeR0ir0PkdYi8DpHXIfI6RF6HyOsQeR0ir0PkdYi8DpHXIfI6RF6HyOsQ
eR0ir0PkdYi8DpHXIevvfDpEXoesv//pEHkdstbFdIi8DlnrZTpEXoesdTQd
Iq9D1vqaDpHXIWvdTYfI65C1HqdD5HXIWqfTIfI6ZK3f6RB5HbLW9XSIvA5Z
6306RF6HrOfAdIi8DlnPh+kQeR2ynhvTIfI6pN9Bea9C3HsV5HWLvG6R1y3y
ukVet8jrFnndIq9b5HWLvG6R1y3yukVet8jrFnndIq9b5HWLvG6R1y3yukXe
34u8bpHXLfK6RV63yOsWed0ir1vkdYu8bpHXLfK6RV63yOsWed0ir1vkdYu8
bpHXLfK6RV63yOsWed0ir1vkdYu8bpHXLfK6RV63yOsWed0ir1vkdYu8bpHX
LfK6RV63yOsWed0ir1vkdcv6O59ukdct6+9/ukVet6x1Md0ir1vWeplukdct
ax1Nt8jrlrW+plvkdctad9Mt8rplrcfpFnndstbpdIu8blnrd7pFXresdT3d
Iq9b1nqfbpHXLes5MN0ir1vW82G6RV63rOfGdIv8fd0i914Fub73Ksj1vVdB
ru+9CnJ971WQ63uvglzfexXk+t6rINf3XgW5vvcqyPW9V0Gu770Kcn3vVZDr
e6+CXN97FeT63qsg1/deBbl+323px/X7V79/9b1XQa7vvQpyfe9VkOt7r4Jc
33sV5PreqyDX914Fub73Ksj1vVdBru+9CnJ971WQv/v5vH3vVYh7r4Jc33sV
5PreqyDX914Fub73Ksj1vVdBru+9CnJ971WQ63uvglzfexXk+t6rINf3XgW5
vvcqyPW9V0Gu770Kcn3vVZDre6+CXN97FeT63qsg1/deBbm+9yrI9b1XQa7v
vQpyfe9VkOt7r4Jc33sV5PreqyDX914Fub73Ksj1vVdBru+9CnJ971WQ63uv
glzfexXk+t6rINf3XgW5vvcqyPW9V0Gu770Kcn3vVZDn/9jL/7o/8/E5l/S8
97vf1PPf+uuvXN9z4Py4vufD+XF9z43z4/qeJ+fH9T1nzo/re/6cH9f3XDo/
ru95dX5c33Ps/Li+59v5cX3PvfPj+p6H58f1PSfPj+t7fp4f1/dcPT+u73l7
flzfc/j8uL7n8/lxfc/t8+P6nufnx/U958+P63v+nx/Xdy6QH9d3XpAf13eO
kB/Xd76QH9d37pAf13cekR/Xd06RH9d3fpEf13eukR/Xd96RH9d3DpIf13c+
kh/X/0PMTfLj+s5T8uP6zlny4/rOX/Lj+s5l8uP6zmvy4/rOcfLj+s538uP6
zn3y4/rOg/Lj+s6J8uP6zo/y4/rOlfLj+s6b8uP6zqHy4/rOp/Lj+s6t8uP6
zrPy4/rOufLj+s6/8uP6zsXy4/rOy/Lj+s7R8uP6ztfy4/rO3fLj+s7j8uPr
ec6c7jzPh+s7v8uPr+c/c73z/B+u77wvP77eF8wBz/tiuL7zwfz4er8wNzzv
l+H6zhPz4+t9xJzxvI+G6zt/zI+v9xdzyfP+Gq7vvDI/vt53zDHP+264vvPN
/Ph6PzL3PO/H4frOQ/Pj633KnPS8T4frOz/Nj6/3L3PV8/4dru+8NT++3tfM
Yc/7eri+89n8+Hq/M7c97/fh+s5z8+OrB5jznh4Yru/8Nz+++oG58OmH4frO
i/PjqzeYI5/eGK7vOUl+/Pe9/I/9Bz8+32N17iHvfEPeOYa88wp55xLyzh/k
nTPIO0+Qd24g73xA3jmAvP2+vH29vP27vP89yPtX3r5b3v5a3j5a3n5Z3r5Y
3v5X3j5X3n5W3r5V3v5U3j5U3n5T3r5S3v5R3j5R3n5Q3r5P3v5O3j5O3n5N
3r5M3v5L3j5L3n5K3r5J3v5I3j5I3n5H3r5G3v5F3j5F3n5E3r5D3v5C3j5C
3n5B3r5AXv/L63x5PS+v2+X1ubwOl9fb8rp6/Z1PP8vr5PX3Pz0sr3vXupi+
ldexa71Mr8rr0rWOpj/ldeZaX9OT8rpxrbvpQ3kduNbj9J68rlvrdPpNXqet
9Ts9Jq+71rqevpLXUWu9Ty/J66L1HJj+kdc56/kwPSOvW9ZzY/pEXof8qc/8
g9//R37Rx+f77zpEXofI6xB5HSKvQ+R1iLwOkdch8jpEXofI6xB5HSKvQ+R1
iLwOkfe/B3n/yusQeR0ir0PkdYi8DpHXIfI6RF6HyOsQeR0ir0PkdYi8DpHX
IfI6RF6HyOsQeR0ir0PkdYi8DpHXIfI6RF6HyOsQeR0ir0PkdYi8DpHXIfI6
RF6HyOsQeR0ir0PkdYi8DpHXIfI6RF6HyOsQeR0ir0Pkdcj6O58Okdch6+9/
OkReh6x1MR0ir0PWepkOkdchax1Nh8jrkLW+pkPkdchad9Mh8jpkrcfpEHkd
stbpdIi8DlnrdzpEXoesdT0dIq9D1nqfDpHXIes5MB0ir0PW82E6RF6HrOfG
dIi8Dun7XX8/GPf3g/K6RV63yOsWed0ir1vkdYu8bpHXLfK6RV63yOsWed0i
r1vkdYu8bpHXLfL+9ymvW+R1i7xukdct8rpFXrfI6xZ53SKvW+R1i7xukdct
8rpFXrfI6xZ53SKvW+R1i7xukdct8rpFXrfI6xZ53SKvW+R1i7xukdct8rpF
XrfI6xZ53SKvW+R1i7xukdct8rpFXrfI6xZ53SKvW+R1i7xukdct6+98ukVe
t6y//+kWed2y1sV0i7xuWetlukVet6x1NN0ir1vW+ppukdcta91Nt8jrlrUe
p1vkdctap9Mt8rplrd/pFnndstb1dIu8blnrfbpFXres58B0i7xuWc+H6RZ5
3bKeG9Mt8vd1i9zfD8r1/f2gXN/fD8r1/f2gXN/fD8r1/f2gXN/fD8r1/f2g
XN/fD8r1/f2gXP9lunf/flCu7+8H5fr+flCu7+8H5fr+flCu7+8H5fr+flCu
7+8H5frNV/Xj+v2r37/6/n5Qru/vB+X6/n5Qru/vB+X6/n5Qru/vB+X6/n5Q
ru/vB+X6/n5Qru/vB+Xvfj5v398Pxv39oFzf3w/K9f39oFzf3w/K9f39oFzf
3w/K9f39oFzf3w/K9f39oFzf3w/K9f39oFzf3w/K9f39oFzf3w/K9f39oFzf
3w/K9f39oFzf3w/K9f39oFzf3w/K9f39oFzf3w/K9f39oFzf3w/K9f39oFzf
3w/K9f39oFzf3w/K9f39oFzf3w/K9f39oFzf3w/K9f39oFzf3w/K9f39oFzf
3w/K899s+r/psz/3lXNu6HnpT/7RX/UH/tFPv3J9z1Hz4/qer+bH9T13zY/r
ex6bH9f3nDY/ru/5bX5c33Pd/Li+5735cX3PgfPj+p4P58f1PTfOj+t7npwf
1/ecOT+u7/lzflzfc+n8uL7n1flxfc+x8+P6nm/nx/U9986P63senh/X95w8
P67v+Xl+XN9z9fy4vuft+XF9z+Hz4/qez+fH9T23z4/rf8B5fn5c33P+/Li+
5//5cX3nAvlxfecF+XF95wj5cX3nC/lxfecO+XF95xH5cX3nFPlxfecX+XF9
5xr5cX3nHflxfecg+XF95yP5cX3nJvlxfecp+XF95yz5cX3nL/lxfecy+XF9
5zX5cX3nOPlxfec7+XH9n2Lukx/Xdx6UH9d3TpQf13d+lB/Xd66UH9d33pQf
13cOlR/Xdz6VH9d3bpUf13eelR9fz3PmXOd5Plzf+Vd+fD3/mYud5/9wfedl
+fH1vmCOdt4Xw/Wdr+XH1/uFudt5vwzXdx6XH1/vI+Z05300XN/5XX58vb+Y
653313B953358fW+Yw543nfD9Z0P5sfX+5G54Xk/Dtd3npgfX+9T5oznfTpc
3/ljfny9f5lLnvfvcH3nlfnx9b5mjnne18P1nW/mx9f7nbnneb8P13cemh9f
PcCc9PTAcP232vdtP776gbnq6Yfh+s5b8+OrN5jDnt4Yru85SX78a3/Nm//N
/fBXzvdSnXvIO9+Qd44h77xC3rmEvPMHeecM8s4T5J0byDsfkJ99MLx/5e3r
5e3f5eeeG/j5vR38fP8Ob38tP//9Yfj57wHCz3+fB97+V94+V95+Vt6+Vd7+
VN4+VN5+U96+Ut7+Ud4+Ud5+UN6+T97+Tt4+Tt5+Td6+TN7+S94+S95+St6+
Sd7+SN4+SN5+R96+Rt7+Rd4+Rd5+RN6+Q97+Qt4+Qt5+Qd6+QF7/y+t8eT0v
r9vl9bm8DpfX2/K6ev2dTz/L6+T19z89LK9717qYvpXXsWu9TK/K69K1jqY/
5XXmWl/Tk/K6ca276UN5HbjW4/SevK5b63T6TV6nrfU7PSavu9a6nr6S11Fr
vU8vyeui9RyY/pHXOev5MD0jr1vWc2P6RF6HvP1O5Xd85Xyf/bgX8eKP+w8v
/rjn8OKP+wwv/ri38OKP+wkv/riH8OKP+wYv/rhX8OKP+wMv/rgn8OKP+wAv
/rj37+KP+/0u/rjH7+KP+/ou/riX7+KP+/cu/rhn7+KP+/Qu/rg37+KP+/Eu
/rgH7+KP++4u/rjX7uKP++su/rin7uKP++gu/sF979zFH/fLXfxxj9zFH/fF
XfxxL9zFH/e/Xfxxz9vFH/e5Xfxxb9vFH/ezXfxxD9vFH/etXfxxr9rFH/en
XfxxT9rFH/ehXfxx79nFH/ebXfxxj9nFH/eVXfxxL9nFH/ePXfxxz9jFf+q+
T+zij3vDLv64H+zij3vALv647+vij3u9Lv64v+vij3u6Lv64j+vij3u37r/z
+36tiz/u0br//u/7si7+uBfrXhf3/VcXf9xzda+X+z6riz/urbrX0X0/1cUf
91Dd6+u+b+rij3ul7nV33x918cc9Ufd6vO+Duvjj3qd7nd73O138cY/TvX7v
+5ou/riX6V7X9/1LF3/cs3Sv9/s+pYs/7k26nwP3/UgXr0PW8+G+7+jij3uN
7ufGfX/RxeuQf/HyP/f/fr23uQ6R1yHyOkReh8jrEHkdIq9D5HWIvA6R1yHy
OkReh8j7fz95/8rrEHkdIq9D5HWIvA6R1yHyOkReh8jrEHkdIq9D5HWIvA6R
1yHyOkReh8jrEHkdIq9D5HWIvA6R1yHyOkReh8jrEHkdIq9D5HWIvA6R1yHy
OkReh8jrEHkdIq9D5HWIvA6R1yHyOkReh8jrEHkdIq9D5HWIvA6R1yHyOmT9
nU+HyOuQ9fc/HSKvQ9a6mA6R1yFrvUyHyOuQtY6mQ+R1yFpf0yHyOmStu+kQ
eR2y1uN0iLwOWet0OkReh6z1Ox0ir0PWup4Okdcha71Ph8jrkPUcmA6R1yHr
+TAdIq9D1nNjOkReh/S7Gu8BiHsPgLxukdct8rpFXrfI6xZ53SKvW+R1i7xu
kdct8rpFXrfI6xZ5/3uQ1y3yukVet8jrFnndIq9b5HWLvG6R1y3yukVet8jr
FnndIq9b5HWLvG6R1y3yukVet8jrFnndIq9b5HWLvG6R1y3yukVet8jrFnnd
Iq9b5HWLvG6R1y3yukVet8jrFnndIq9b5HWLvG6R1y3yukVet8jrFnndIq9b
5HXL+jufbpHXLevvf7pFXresdTHdIq9b1nqZbpHXLWsdTbfI65a1vqZb5HXL
WnfTLfK6Za3H6RZ53bLW6XSLvG5Z63e6RV63rHU93SKvW9Z6n26R1y3rOTDd
Iq9b1vNhukVet6znxnSL/H3dIvceALm+9wDI9b0HQK7vPQByfe8BkOt7D4Bc
33sA5PreAyDX9x4Aub73AMj1vQdAru89AHJ97wGQ63sPgFzfewDk+t4DINf3
HgC5vvcAyPW9B0Cu33dh+nH9/tXvX33vAZDrew+AXN97AOT63gMg1/ceALm+
9wDI9b0HQK7vPQByfe8BkL/7+bx97wGIew+AXN97AOT63gMg1/ceALm+9wDI
9b0HQK7vPQByfe8BkOt7D4Bc33sA5PreAyDX9x4Aub73AMj1vQdAru89AHJ9
7wGQ63sPgFzfewDk+t4DINf3HgC5vvcAyPW9B0Cu7z0Acn3vAZDrew+AXN97
AOT63gMg1/ceALm+9wDI9b0HQK7vPQByfe8BkOt7D4A8/+1xz1e/es77PJ98
8z/s9//0/3rl+p5b5sf1Pc/Mj+t7zpkf1/f8Mz+u77loflzf89L8uL7nqPlx
fc9X8+P6nrvmx/U9j82P63tOmx/X9/w2P67vuW5+XN/z3vy4vufA+XF9z4fz
4/qeG+fH9T1Pzo/re86cH9f3/Dk/ru+5dH5c3/Pq/Li+59j5cX3Pt/Pj+p57
58f1PQ/Pj+t7Tp4f1/f8PD+u77l6flzf8/b8uL7n8Plxfc/n8+P6ntvnx/U9
z8+P63vOnx/X9/w/P67vXCA/ru+8ID+u7xwhP67vfCE/ru/cIT+u7zwiP67v
nCI/ru/8Ij+u71wjP67vvCM/ru8cJD+u73wkP67v3CQ/ru88JT+u75wlP67v
/CU/ru9cJj+u77wmP67vHCc/ru98Jz+u79wnP67vPCg/ru+cKD+u7/woP76e
58yVzvN8uL7zpvz4ev4zhzrP/+H6zqfy4+t9wdzqvC+G6zvPyo+v9wtzrvN+
Ga7v/Cs/vt5HzMXO+2i4vvOy/Ph6fzFHO++v4frO1/Lj633H3O2874brO4/L
j6/3I3O6834cru/8Lj++3qfM9c77dLi+8778+Hr/Mgc879/h+s4H8+Prfc3c
8Lyvh+s7T8yPr/c7c8bzfh+u7/wxP756gLnk6YHh+s4r8+OrH5hjnn4Yru98
Mz++eoO55+mN4fqek+THf8UPfscP/PYf+er5zqlzD3nnG/LOMeSdV8g7l5B3
/iDvnEHe/3zy/pV3PiDvHEDefl/evl7e/l3ePl3eflzevlve/lrePlreflne
vlje/lfePlfeflbevlXe/lTePlTeflPevlLe/lHePlHeflDevk/e/k7ePk7e
fk3evkze/kvePkvefkrevkne/kjePkjefkfevkbe/kXePkXefkTevkPe/kLe
PkLefkHevkBe/8vrfHk9L6/b5fW5vA6X19vyunr9nU8/y+vk9fc/PSyve9e6
mL6V17FrvUyvyuvStY6mP+V15lpf05PyunGtu+lDeR241uP0nryuW+t0+k1e
p631Oz0mr7vWup6+ktdRa71PL8nrovUcmP6R1znr+TA9I69b1nNj+kReh7z9
X9vv/Or5rroOkdch8jpEXofI6xB5HSKvQ+R1iLz/+eT9K69D5HWIvA6R1yHy
OkReh8jrEHkdIq9D5HWIvA6R1yHyOkReh8jrEHkdIq9D5HWIvA6R1yHyOkRe
h8jrEHkdIq9D5HWIvA6R1yHyOkReh8jrEHkdIq9D5HWIvA6R1yHyOkReh8jr
EHkdIq9D5HWIvA6R1yHyOkReh8jrEHkdIq9D5HWIvA5Zf+fTIfI6ZP39T4fI
65C1LqZD5HXIWi/TIfI6ZK2j6RB5HbLW13SIvA5Z6246RF6HrPU4HSKvQ9Y6
nQ6R1yFr/U6HyOuQta6nQ+R1yFrv0yHyOmQ9B6ZD5HXIej5Mh8jrkPXcmA6R
1yF9D+rv3eL+3k1+/nsN8PPfZYCf//4C/Px3FuDnv6cAP//dBPj57yPAz38H
AX7+ewfw8981gJ//fgH8/HcK4Oe/RwA//90B+PnvC8DPf0cAfv57AfDz3wWA
n/v/4eeef/i5zx9+7u2Hn/v54ecefvi5bx9+7tWHn/vz4eeefPi5Dx9+7r2H
n/vt4ecee/i5rx5+7qWHn/vn4eeeefi5Tx5+7o2Hn/vh4eceePi57x1+7nWH
n/vb4eeedvi5jx1+7l2Hn/vV4ecedfi5Lx1+7kWHn/vP4eeec/i5zxx+7i2H
n/vJ4ececvi5bxx+7hWHn/vD4eeecPi5D9y/8+79hp/7vf377x5v+Lmv23XR
vdzwc/+266V7tuHnPm3XUfdmw8/92K6v7sGGn/uuXXfdaw0/91e7HrunGn7u
o3addu80/Nwv7frtHmn4uS/add290PBz/7PrvXue4ec+Z58D3dsMP/cz+3zo
Hmb4uW/Z50b3KsPf1y1yf+8m1/f3bnJ9f+8m1/f3bnJ9f+8m1/f3bnJ9f+8m
1/f3bnJ9f+8m1/f3bnJ9f+8m1/f3bnJ9f+8m1/f3bnJ9f+8m1/f3bnJ9f+8m
1/f3bnJ9f+8m1/f3bnL95rf6cf3+1e9ffX/vJtf3925yfX/vJtf3925yfX/v
Jtf3925yfX/vJtf3927ydz+ft+/v3eL+3k2u7+/d5Pr+3k2u7+/d5Pr+3k2u
7+/d5Pr+3k2u7+/d5Pr+3k2u7+/d5Pr+3k2u7+/d5Pr+3k2u7+/d5Pr+3k2u
7+/d5Pr+3k2u7+/d5Pr+3k2u7+/d5Pr+3k2u7+/d5Pr+3k2u7+/d5Pr+3k2u
7+/d5Pr+3k2u7+/d5Pr+3k2u7+/d5Pr+3k2e/7Mvx1L/9OfP+Z3nhx9/13/+
v9/zm1+5vueK+XF9zxvz4/qeQ+bH9T2fzI/re26ZH9f3PDM/ru85Z35c3/PP
/Li+56L5cX3PS/Pj+p6j5sf1PV/Nj+t77pof1/c8Nj+u7zltflzf89v8uL7n
uvlxfc978+P6ngPnx/U9H86P63tunB/X9zw5P67vOXN+XN/z5/y4vufS+XF9
z6vz4/qeY+fH9T3fzo/re+6dH9f3PDw/ru85eX5c3/Pz/Li+5+r5cX3P2/Pj
+p7D58f1PZ/Pj+t7bp8f1/c8Pz+u7zl/flzf8//8uL5zgfy4vvOC/Li+c4T8
uL7zhfy4vnOH/Li+84j8uL5zivy4vvOL/Li+c438uL7zjvy4vnOQ/Li+85H8
uL5zk/y4vvOU/Li+c5b8uL7zl/y4vnOZ/Li+85r8uL5znPy4vvOd/Ph6njP3
Oc/z4frOg/Lj6/nPnOg8/4frOz/Kj6/3BXOl874Yru+8KT++3i/Moc77Zbi+
86n8+HofMbc676Ph+s6z8uPr/cWc67y/hus7/8qPr/cdc7Hzvhuu77wsP77e
j8zRzvtxuL7ztfz4ep8ydzvv0+H6zuPy4+v9y5zuvH+H6zu/y4+v9zVzvfO+
Hq7vvC8/vt7vzAHP+324vvPB/PjqAeaGpweG6ztPzI+vfmDOePphuL7zx/z4
6g3mkqc3huuvc9Tx43/45cH1yZ8/3y117iHvfEPeOYa88wp55xLy/u8r7195
5wnyzg3knQ/IOweQt9+Xt6+Xt3+Xt0+Xtx+Xt++Wt7+Wt4+Wt1+Wty+Wt/+V
t8+Vt5+Vt2+Vtz+Vtw+Vt9+Ut6+Ut3+Ut0+Utx+Ut++Tt7+Tt4+Tt1+Tty+T
t/+St8+St5+St2+Stz+Stw+St9+Rt6+Rt3+Rt0+Rtx+Rt++Qt7+Qt4+Qt1+Q
ty+Q1//yOl9ez8vrdnl9Lq/D5fW2vK5ef+fTz/I6ef39Tw/L6961LqZv5XXs
Wi/Tq/K6dK2j6U95nbnW1/SkvG5c6276UF4HrvU4vSev69Y6nX6T12lr/U6P
yeuuta6nr+R11Frv00vyumg9B6Z/5HXOej5Mz8jrlvXcmD6R1yF99+B34HG/
A5fXLfK6RV63yOsWed0ir1vk/c8nr1vkdYu8bpHXLfK6RV63yOsWed0ir1vk
dYu8bpHXLfK6RV63yOsWed0ir1vkdYu8bpHXLfK6RV63yOsWed0ir1vkdYu8
bpHXLfK6RV63yOsWed0ir1vkdYu8bpHXLfK6RV63yOsWed0ir1vkdYu8bpHX
LfK6RV63yOsWed0ir1vkdYu8bpHXLfK6RV63rL/z6RZ53bL+/qdb5HXLWhfT
LfK6Za2X6RZ53bLW0XSLvG5Z62u6RV63rHU33SKvW9Z6nG6R1y1rnU63yOuW
tX6nW+R1y1rX0y3yumWt9+kWed2yngPTLfK6ZT0fplvkdct6bky3yN/XLXK/
A5fr+x24XN/vwOX6fgcu1/c7cLm+34HL9f0OXK7vd+Byfb8Dl+v7Hbhc3+/A
5fp+By7X9ztwub7fgcv1/Q5cru934HJ9vwOX6/sduFzf78Dl+n4HLtf3O3C5
fues+nH9/tXvX32/A5fr+x24XN/vwOX6fgcu1/c7cLm+34HL9f0OXP7u5/P2
/Q487nfgcn2/A5fr+x24XN/vwOX6fgcu1/c7cLm+34HL9f0OXK7vd+Byfb8D
l+v7Hbhc3+/A5fp+By7X9ztwub7fgcv1/Q5cru934HJ9vwOX6/sduFzf78Dl
+n4HLtf3O3C5vt+By/X9Dlyu73fgcn2/A5fr+x24XN/vwOX5bzP6K6/fe3te
90Pf8k/+6gd/9pXre46XH9f3fC8/ru+5X35c3/PA/Li+54T5cX3PD/Pj+p4r
5sf1PW/Mj+t7Dpkf1/d8Mj+u77llflzf88z8uL7nnPlxfc8/8+P6novmx/U9
L82P63uOmh/X93w1P67vuWt+XN/z2Py4vue0+XF9z2/z4/qe6+bH9T3vzY/r
ew6cH9f3fDg/ru+5cX5c3/Pk/Li+58z5cX3Pn/Pj+p5L58f1Pa/Oj+t7jp0f
1/d8Oz+u77l3flzf8/D8uL7n5Plxfc/P8+P6nqvnx/U9b8+P63sOnx/X93w+
P67vuX1+XN/z/Py4vuf8+XF9z//z4/rOBfLj+s4L8uP6zhHy4/rOF/Lj+s4d
8uP6ziPy4/rOKfLj+s4v8uP6zjXy4/rOO/Lj+s5B8uP6zkfy4/rOTfLj+s5T
8uPrec6c5TzPh+s7f8mPr+c/c5nz/B+u77wmP77eF8xxzvtiuL7znfz4er8w
9znvl+H6zoPy4+t9xJzovI+G6zs/yo+v9xdzpfP+Gq7vvCk/vt53zKHO+264
vvOp/Ph6PzK3Ou/H4frOs/Lj633KnOu8T4frO//Kj6/3L3Ox8/4dru+8LD++
3tfM0c77eri+87X8+Hq/M3c77/fh+s7j8uOrB5jTnR4Yru/8Lj+++oG53umH
4frO+/LjqzeYA57eGK7vOUl+/O1r78+//p69cw955xvy/s+R96+8cwl55w/y
zhnknSfIOzeQdz4g7xxA3n5f3r5e3v5d3j5d3n5c3r5b3v5a3j5a3n5Z3r5Y
3v5X3j5X3n5W3r5V3v5U3j5U3n5T3r5S3v5R3j5R3n5Q3r5P3v5O3j5O3n5N
3r5M3v5L3j5L3n5K3r5J3v5I3j5I3n5H3r5G3v5F3j5F3n5E3r5D3v5C3j5C
3n5B3r5AXv/L63x5PS+v2+X1ubwOl9fb8rp6/Z1PP8vr5PX3Pz0sr3vXupi+
ldexa71Mr8rr0rWOpj/ldeZaX9OT8rpxrbvpQ3kduNbj9J68rlvrdPpNXqet
9Ts9Jq+71rqevpLXUWu9Ty/J66L1HJj+kdc56/kwPSOvW9ZzY/pEXod818sf
3q9+vSenDpHXIfI6RN7/OfL+ldch8jpEXofI6xB5HSKvQ+R1iLwOkdch8jpE
XofI6xB5HSKvQ+R1iLwOkdch8jpEXofI6xB5HSKvQ+R1iLwOkdch8jpEXofI
6xB5HSKvQ+R1iLwOkdch8jpEXofI6xB5HSKvQ+R1iLwOkdch8jpEXofI6xB5
HSKvQ+R1iLwOkdch8jpEXofI6xB5HSKvQ+R1iLwOWX/n0yHyOmT9/U+HyOuQ
tS6mQ+R1yFov0yHyOmSto+kQeR2y1td0iLwOWetuOkReh6z1OB0ir0PWOp0O
kdcha/1Oh8jrkLWup0Pkdcha79Mh8jpkPQemQ+R1yHo+TIfI65D13JgOkdch
fb/o77/i/v5LXrfI6xZ53SKvW+T931det8jrFnndIq9b5HWLvG6R1y3yukVe
t8jrFnndIq9b5HWLvG6R1y3yukVet8jrFnndIq9b5HWLvG6R1y3yukVet8jr
FnndIq9b5HWLvG6R1y3yukVet8jrFnndIq9b5HWLvG6R1y3yukVet8jrFnnd
Iq9b5HWLvG6R1y3yukVet8jrFnndIq9b5HWLvG6R1y3yumX9nU+3yOuW9fc/
3SKvW9a6mG6R1y1rvUy3yOuWtY6mW+R1y1pf0y3yumWtu+kWed2y1uN0i7xu
Wet0ukVet6z1O90ir1vWup5ukdcta71Pt8jrlvUcmG6R1y3r+TDdIq9b1nNj
ukX+vm6R+/svub6//5Lr+/svub6//5Lr+/svub6//5Lr+/svub6//5Lr+/sv
ub6//5Lr+/svub6//5Lr+/svub6//5Lr+/svub6//5Lr+/svub6//5Lr+/sv
ub6//5Lr+/svub6//5LrNx/Wj+v3r37/6vv7L7m+v/+S6/v7L7m+v/+S6/v7
L7m+v/+Sv/v5vH1//xX3919yfX//Jdf3919yfX//Jdf3919yfX//Jdf3919y
fX//Jdf3919yfX//Jdf3919yfX//Jdf3919yfX//Jdf3919yfX//Jdf3919y
fX//Jdf3919yfX//Jdf3919yfX//Jdf3919yfX//Jdf3919yfX//Jc//hs/8
4t/1G//j6++8PE/7uu/8/Nf+hZ/5ZYfre86WH9f3/C0/ru+5XH5c3/O6/Li+
53j5cX3P9/Lj+p775cf1PQ/Mj+t7Tpgf1/f8MD+u77liflzf88b8uL7nkPlx
fc8n8+P6nlvmx/U9z8yP63vOmR/X9/wzP67vuWh+XN/z0vy4vueo+XF9z1fz
4/qeu+bH9T2PzY/re06bH9f3/DY/ru+5bn5c3/Pe/Li+58D5cX3Ph/Pj+p4b
58f1PU/Oj+t7zpwf1/f8OT+u77l0flzf8+r8uL7n2Plxfc+38+P6nnvnx/U9
D8+P63tOnh/X9/w8P67vuXp+XN/z9vy4vufw+XF9z+fz4/qe2+fH9T3Pz4/r
e86fH9f3/D8/ru9cID+u77wgP67vHCE/ru98IT+u79whP67vPCI/ru+cIj+u
7/wiP67vXCM/ru+8Iz++nufMQc7zfLi+85H8+Hr+Mzc5z//h+s5T8uPrfcGc
5bwvhus7f8mPr/cLc5nzfhmu77wmP77eR8xxzvtouL7znfz4en8x9znvr+H6
zoPy4+t9x5zovO+G6zs/yo+v9yNzpfN+HK7vvCk/vt6nzKHO+3S4vvOp/Ph6
/zK3Ou/f4frOs/Lj633NnOu8r4frO//Kj6/3O3Ox834fru+8LD++eoA52umB
4frO1/Ljqx+Yu51+GK7vPC4/vnqDOd3pjeH6npPkx3/9B2/K+4+/3mPT/3/y
/pV3jiHvvELeuYS88wd55wzyzhPknRvIOx+Qdw4gb78vb18vb/8ub58ubz8u
b98tb38tbx8tb78sb18sb/8rb58rbz8rb98qb38qbx8qb78pb18pb/8ob58o
bz8ob98nb38nbx8nb78mb18mb/8lb58lbz8lb98kb38kbx8kb78jb18jb/8i
b58ibz8ib98hb38hbx8hb78gb18gr//ldb68npfX7fL6XF6Hy+tteV29/s6n
n+V18vr7nx6W171rXUzfyuvYtV6mV+V16VpH05/yOnOtr+lJed241t30obwO
XOtxek9e1611Ov0mr9PW+p0ek9dda11PX8nrqLXep5fkddF6Dkz/yOuc9XyY
npHXLeu5MX0ir0Oa0/tddNzvouV1i7z/c+R1i7xukdct8rpFXrfI6xZ53SKv
W+R1i7xukdct8rpFXrfI6xZ53SKvW+R1i7xukdct8rpFXrfI6xZ53SKvW+R1
i7xukdct8rpFXrfI6xZ53SKvW+R1i7xukdct8rpFXrfI6xZ53SKvW+R1i7xu
kdct8rpFXrfI6xZ53SKvW+R1i7xukdct8rpFXrfI6xZ53SKvW+R1i7xukdct
6+98ukVet6y//+kWed2y1sV0i7xuWetlukVet6x1NN0ir1vW+ppukdcta91N
t8jrlrUep1vkdctap9Mt8rplrd/pFnndstb1dIu8blnrfbpFXres58B0i7xu
Wc+H6RZ53bKeG9Mt8vd1i9zvouX6fhct1/e7aLm+30XL9f0uWq7vd9Fyfb+L
luv7XbRc3++i5fp+Fy3X97toub7fRcv1/S5aru930XJ9v4uW6/tdtFzf76Ll
+n4XLdf3u2i5vt9Fy/X9Llqu73fRcn2/i5brd46rH9fvX/3+1fe7aLm+30XL
9f0uWq7vd9Fyfb+Llr/7+bx9v4uO+120XN/vouX6fhct1/e7aLm+30XL9f0u
Wq7vd9Fyfb+Lluv7XbRc3++i5fp+Fy3X97toub7fRcv1/S5aru930XJ9v4uW
6/tdtFzf76Ll+n4XLdf3u2i5vt9Fy/X9Llqu73fRcn2/i5bn/9jLsdS/fv3+
2fOu//Bmm/wDf/vrDtf3HCw/ru/5WH5c33Oz/Li+52n5cX3P2fLj+p6/5cf1
PZfLj+t7Xpcf1/ccLz+u7/leflzfc7/8uL7ngflxfc8J8+P6nh/mx/U9V8yP
63vemB/X9xwyP67v+WR+XN9zy/y4vueZ+XF9zznz4/qef+bH9T0XzY/re16a
H9f3HDU/ru/5an5c33PX/Li+57H5cX3PafPj+p7f5sf1PdfNj+t73psf1/cc
OD+u7/lwflzfc+P8uL7nyflxfc+Z8+P6nj/nx/U9l86P63tenR/X9xw7P67v
+XZ+XN9z7/y4vufh+XF9z8nz4/qen+fH9T1Xz4/re96eH9f3HD4/ru/5fH5c
33P7/Li+5/n5cX3P+fPj+p7/58f1nQvkx/WdF+TH9Z0j5Mf1nS/kx/WdO+TH
9Z1H5MfX85w5xXmeD9d3fpEfX89/5hrn+T9c33lHfny9L5iDnPfFcH3nI/nx
9X5hbnLeL8P1nafkx9f7iDnLeR8N13f+kh9f7y/mMuf9NVzfeU1+fL3vmOOc
991wfec7+fH1fmTuc96Pw/WdB+XH1/uUOdF5nw7Xd36UH1/vX+ZK5/07XN95
U358va+ZQ5339XB951P58fV+Z2513u/D9Z1n5cdXDzDnOj0wXN/5V3589QNz
sdMPw/Wdl+XHV28wRzu9MVx/nbONH//ml4XwHa+/7+7cQ975hrxzDHnnFfLO
JeSdP8g7Z5B3niDv3EDe+YC8cwB5+315+3p5+3d5+3R5+3F5+255+2t5+2h5
+2V5+2J5+195+1x5+1l5+1Z5+1N5+1B5+015+0p5+0d5+0R5+0F5+z55+zt5
+zh5+zV5+zJ5+y95+yx5+yl5+yZ5+yN5+yB5+x15+xp5+xd5+xR5+xF5+w55
+wt5+wh5+wV5+wJ5/S+v8+X1vLxul9fn8jpcXm/L6+r1dz79LK+T19//9LC8
7l3rYvpWXseu9TK9Kq9L1zqa/pTXmWt9TU/K68a17qYP5XXgWo/Te/K6bq3T
6Td5nbbW7/SYvO5a63r6Sl5HrfU+vSSvi9ZzYPpHXues58P0jLxuWc+N6RN5
HdJc3O+W4363LK9b5HWLvG6R1y3yukVet8jrFnndIq9b5HWLvG6R1y3yukVe
t8jrFnndIq9b5HWLvG6R1y3yukVet8jrFnndIq9b5HWLvG6R1y3yukVet8jr
FnndIq9b5HWLvG6R1y3yukVet8jrFnndIq9b5HWLvG6R1y3yukVet8jrFnnd
Iq9b5HWLvG6R1y3yukVet8jrFnndIq9b5HWLvG6R1y3yumX9nU+3yOuW9fc/
3SKvW9a6mG6R1y1rvUy3yOuWtY6mW+R1y1pf0y3yumWtu+kWed2y1uN0i7xu
Wet0ukVet6z1O90ir1vWup5ukdcta71Pt8jrlvUcmG6R1y3r+TDdIq9b1nNj
ukX+vm6R+92yXN/vluX6frcs1/e7Zbm+3y3L9f1uWa7vd8tyfb9bluv73bJc
3++W5fp+tyzX97tlub7fLcv1/W5Zru93y3J9v1uW6/vdslzf75bl+n63LNf3
u2W5vt8ty/X9blmu73fLcn2/W5brd+6rH9fvX/3+1fe7Zbm+3y3L9f1uWa7v
d8vydz+ft+93y3G/W5br+92yXN/vluX6frcs1/e7Zbm+3y3L9f1uWa7vd8ty
fb9bluv73bJc3++W5fp+tyzX97tlub7fLcv1/W5Zru93y3J9v1uW6/vdslzf
75bl+n63LNf3u2W5vt8ty/P//k9802f/08++fp/sedTPvHna/u6/8ksP1/ec
Kj+u7/lVflzfc638uL7nXflxfc/B8uP6no/lx/U9N8uP63uelh/X95wtP67v
+Vt+XN9zufy4vud1+XF9z/Hy4/qe7+XH9T33y4/rex6YH9f3nDA/ru/5YX5c
33PF/Li+5435cX3PIfPj+p5P5sf1PbfMj+t7npkf1/ecMz+u7/lnflzfc9H8
uL7npflxfc9R8+P6nq/mx/U9d82P63semx/X95w2P67v+W1+XN9z3fy4vue9
+XF9z4Hz4/qeD+fH9T03zo/re56cH9f3nDk/ru/5c35c33Pp/Li+59X5cX3P
sfPj+p5v58f1PffOj+t7Hp4f1/ecPD+u7/l5flzfc/X8uL7n7flxfc/h8+P6
ns/nx/U9t8+P63uenx/X95w/P67v+X9+XN+5QH5c33lBfnw9z5kjnOf5cH3n
C/nx9fxn7nCe/8P1nUfkx9f7gjnFeV8M13d+kR9f7xfmGuf9MlzfeUd+fL2P
mIOc99Fwfecj+fH1/mJuct5fw/Wdp+TH1/uOOct53w3Xd/6SH1/vR+Yy5/04
XN95TX58vU+Z45z36XB95zv58fX+Ze5z3r/D9Z0H5cfX+5o50XlfD9d3fpQf
X+935krn/T5c33lTfnz1AHOo0wPD9Z1P5cdXPzC3Ov0wXN95Vn589QZzrtMb
w/U9J8mP/5kPvuG/fsu3v/7+unMPeecb8s4x5J1XyDuXkHf+IO+cQd55grxz
A3nnA/LOAeTt9+Xt6+Xt3+Xt0+Xtx+Xtu+Xtr+Xto+Xtl+Xti+Xtf+Xtc+Xt
Z+XtW+XtT+XtQ+XtN+XtK+XtH+XtE+XtB+Xt++Tt7+Tt4+Tt1+Tty+Ttv+Tt
s+Ttp+Ttm+Ttj+Ttg+Ttd+Tta+TtX+TtU+TtR+TtO+TtL+TtI+TtF+TtC+T1
v7zOl9fz8rpdXp/L63B5vS2vq9ff+fSzvE5ef//Tw/K6d62L6Vt5HbvWy/Sq
vC5d62j6U15nrvU1PSmvG9e6mz6U14FrPU7vyeu6tU6n3+T/n667B/k+Pes0
7msycRA0gkUsJpUiggkJ2i0khVuIaCx2OjVFCiXaGBVBVBZWY6NsMThsI6hp
BdFGWAOWgi+oWIggooKoEJ0EFAcsfJ7xPM5//Jz33eywB0exL/f1u77n9zr/
j+W0c34nj8nLXedcT76Sl6POeZ+8JC8Xne/A5B95Oed8HybPyMst57sx+URe
Dukd2r3iuHvF8nKLvNwiL7fIyy3ycou83CIvt8jLLfJyi7zcIi+3yMst8nKL
vNwiL7fIyy3ycou83CIvt8jLLfJyi7zcIi+3yMst8nKLvNwiL7fIyy3ycou8
3CIvt8jLLfJyi7zcIi+3yMst8nKLvNwiL7fIyy3ycou83CIvt8jLLfJyi7zc
Ii+3yMst8nKLvNwiL7fIyy3ycou83CIvt8jLLfJyi7zcIi+3yMst8nLL+Tuf
3CIvt5y//8kt8nLLOReTW+TllnNeJrfIyy3nHE1ukZdbzvma3CIvt5xzN7lF
Xm4553Fyi7zccs7p5BZ5ueWc38kt8nLLOdeTW+TllnPeJ7fIyy3nOzC5RV5u
Od+HyS3ycsv5bkxukT+XW+TuFcv13SuW67tXLNd3r1iu716xXN+9Yrm+e8Vy
ffeK5fruFcv13SuW67tXLNd3r1iu716xXN+9Yrm+e8VyffeK5fruFcv13SuW
67tXLNd3r1iu716xXN+9Yrm+e8VyffeK5fruFcv164n14/r9V7//6rtXLNd3
r1iu716x/Onv8/XdK467VyzXd69Yru9esVzfvWK5vnvFcn33iuX67hXL9d0r
luu7VyzXd69Yru9esVzfvWK5vnvFcn33iuX67hXL9d0rluu7VyzXd69Yru9e
sVzfvWJ5/t+/90VC+Nxjf9i+6IMv6B/+3wfXt0fK3//5dfj2S/lxfXun/Li+
fVR+XN+eKj+ub3+VH9e318qP69t35cf17cHy4/r2Y/lxfXuz/Li+fVp+XN+e
LT+ub/+WH9e3l8uP69vX5cf17fHy4/r2e/lxfXu//Li+fWB+XN+eMD+ub3+Y
H9e3V8yP69s35sf17SHz4/r2k/lxfXvL/Li+fWZ+XN+eMz+ub/+ZH9e3F82P
69uX5sf17VHz4/r2q/lxfXvX/Li+fWx+XN+eNj+ub3+bH9e3182P69v35sf1
7YHz4/r2w/lxfXvj/Li+fXJ+XN+eOT+ub/+cH9e3l86P69tX58f17bHz4/r2
2/lxfXvv/Li+fXh+XN+ePD+ub3+eH9e3V8+P69u358f17eHz4/r28/lxfXv7
/Li+fX5+/HzP6fn3ez5c3/4/P36+/7wL7Pd/uL7vBfnxc1/wjrD3xXB93xfy
4+d+4d1h75fh+r5H5MfPfcQ7xd5Hw/V9v8iPn/uLd429v4br+96RHz/3He8g
e98N1/d9JD9+7kfeTfZ+HK7ve0p+/NynvLPsfTpc3/eX/Pi5f3mX2ft3uL7v
Nfnxc1/zjrP39XB933fy4+d+591n7/fh+r4H5cdPHuCdaPPAcH3fj/LjJz/w
rrT5Ybi+70358ZM3eIfavDFc354kP/7O2Pn9j99H794vfPd+4bv3C9+9X/ju
/cJ37xe+e7/w3fuF794vfPd+4bv3C9+9X/ju/cJ37xe+e7/w3fuF794vfPd+
4bv3C9+9X/ju/cJ37xe+e7/w3fuF794vfPd+4bv3C9+9X/ju/cJ37xe+e7/w
3fuF794vfPd+4bv3C9+9X/ju/cJ37xe+e7/w3fuF794vfPd+4bv3C9+9X/ju
/cJ37xe+e7/w3fuF794vfPd+4bv3C9+9X/ju/cJ37xe+e7/w3fuF794vfPd+
4bv3C9+9X/ju/fp33t4vfPd+/ftv7xe+e7+ei/Z+4bv363lp7xe+e7+eo/Z+
4bv36/lq7xe+e7+eu/Z+4bv363ls7xe+e7+e0/Z+4bv36/lt7xe+e7+e6/Z+
4bv363lv7xe+e79+B9r7he/er9+H9n7hu/frd6O9X3g5pHdf937j7v3Kyy3y
cou83CIvt8jLLfJyi7zcIi+3yMst8nKLvNwiL7fIyy3ycou83CIvt8jLLfJy
i7zcIi+3yMst8nKLvNwiL7fIyy3ycou83CIvt8jLLfJyi7zcIi+3yMst8nKL
vNwiL7fIyy3ycou83CIvt8jLLfJyi7zcIi+3yMst8nKLvNwiL7fIyy3ycou8
3CIvt8jLLfJyi7zcIi+3yMst8nKLvNwiL7fIyy3n73xyi7zccv7+J7fIyy3n
XExukZdbznmZ3CIvt5xzNLlFXm4552tyi7zccs7d5BZ5ueWcx8kt8nLLOaeT
W+TllnN+J7fIyy3nXE9ukZdbznmf3CIvt5zvwOQWebnlfB8mt8jLLee7MblF
/lxukbv3K9d371eu796vXN+9X7m+e79yffd+5fru/cr13fuV67v3K9d371eu
796vXN+9X7m+e79yffd+5fru/cr13fuV67v3K9d371eu796vXN+9X7m+e79y
ffd+5fru/cr13fuV67v3K9d371euX6+sH9fvv/r9V9+9X7m+e7/yp7/P13fv
N+7er1zfvV+5vnu/cn33fuX67v3K9d37leu79yvXd+9Xru/er1zfvV+5vnu/
cn33fuX67v3K9d37leu79yvXd+9Xru/er1zfvV95/lufef/bn/rqL/lI+732
Of/4nd/+3q/71QfXt+fJj+vb/+TH9e2F8uP69kX5cX17pPy4vv1Sflzf3ik/
rm8flR/Xt6fKj+vbX+XH9e218uP69l35cX17sPy4vv1Yflzf3iw/rm+flh/X
t2fLj+vbv+XH9e3l8uP69nX5cX17vPy4vv1eflzf3i8/rm8fmB/XtyfMj+vb
H+bH9e0V8+P69o35cX17yPy4vv1kflzf3jI/rm+fmR/Xt+fMj+vbf+bH9e1F
8+P69qX5cX171Py4vv1qflzf3jU/rm8fmx/Xt6fNj+vb3+bH9e118+P69r35
cX174Py4vv1wflzf3jg/rm+fnB/Xt2fOj+vbP+fH9e2l8+P69tX5cX177Py4
vv12flzf3js/rm8fnh/XtyfPj+vbn+fH9e3V8+P69u358fM9p4ff7/lwffv5
/Pj5/tPb7/d/uL59fn783Bf0/HtfDNe3/8+Pn/uFd4G9X4br+16QHz/3Ee8I
ex8N1/d9IT9+7i/eHfb+Gq7ve0R+/Nx3vFPsfTdc3/eL/Pi5H3nX2PtxuL7v
Hfnxc5/yDrL36XB930fy4+f+5d1k79/h+r6n5MfPfc07y97Xw/V9f8mPn/ud
d5m934fr+16THz95gHeczQPD9X3fyY+f/MC7z+aH4fq+B+XHT97gnWjzxnB9
e5L8+Je8LJj/9+P3y/Ue8voNeT2GvL5CXi8hr3+Q1zPI6xPk9Qby+gF5PYC8
eV/eXC9vfpc3p8ubx+XN3fLma3lztLx5Wd5cLG/+lTfnyptn5c2t8uZTeXOo
vHlT3lwpb36UNyfKmwflzX3y5jt5c5y8eU3eXCZv/pI3Z8mbp+TNTfLmI3lz
kLx5R95cI29+kTenyJtH5M0d8uYLeXOEvHlB3lwgL//Ly/ny8ry83C4vn8vL
4fLytrxcff7OJz/Ly8nn73/ysLzce87F5Ft5Ofacl8mr8nLpOUeTP+XlzHO+
Jk/Ky43n3E0+lJcDz3mcvCcv151zOvlNXk4753fymLzcdc715Ct5Oeqc98lL
8nLR+Q5M/pGXc873YfKMvNxyvhuTT+TlkN5Z3cuNu5crL7fIyy3ycou83CIv
t8jLLfJyi7zcIi+3yMst8nKLvNwiL7fIyy3ycou83CIvt8jLLfJyi7zcIi+3
yMst8nKLvNwiL7fIyy3ycou83CIvt8jLLfJyi7zcIi+3yMst8nKLvNwiL7fI
yy3ycou83CIvt8jLLfJyi7zcIi+3yMst8nKLvNwiL7fIyy3ycou83CIvt8jL
LfJyi7zcIi+3yMst8nKLvNwiL7ecv/PJLfJyy/n7n9wiL7ecczG5RV5uOedl
cou83HLO0eQWebnlnK/JLfJyyzl3k1vk5ZZzHie3yMst55xObpGXW875ndwi
L7eccz25RV5uOed9cou83HK+A5Nb5OWW832Y3CIvt5zvxuQW+XO5Re5erlzf
vVy5vnu5cn33cuX67uXK9d3Lleu7lyvXdy9Xru9erlzfvVy5vnu5cn33cuX6
7uXK9d3Lleu7lyvXdy9Xru9erlzfvVy5vnu5cn33cuX67uXK9d3Lleu7lyvX
dy9Xru9erlzfvVy5vnu5cv16aP24fv/V77/67uXKn/4+X9+93Lh7uXJ993Ll
+u7lyvXdy5Xru5cr13cvV67vXq5c371cub57uXJ993Ll+u7lyvXdy5Xru5cr
13cvV67vXq5c371cef5vvbiP3/ebj/1b+5Yf+5mv+djP/t6D69vD5Mf17Wfy
4/r2Nvlxffuc/Li+PU9+XN/+Jz+uby+UH9e3L8qP69sj5cf17Zfy4/r2Tvlx
ffuo/Li+PVV+XN/+Kj+ub6+VH9e378qP69uD5cf17cfy4/r2Zvlxffu0/Li+
PVt+XN/+LT+uby+XH9e3r8uP69vj5cf17ffy4/r2fvlxffvA/Li+PWF+XN/+
MD+ub6+YH9e3b8yP69tD5sf17Sfz4/r2lvlxffvM/Li+PWd+XN/+Mz+uby+a
H9e3L82P69uj5sf17Vfz4/r2rvlxffvY/Li+PW1+XN/+Nj+ub6+bH9e3782P
69sD58f17Yfz4/r2xvlxffvk/Li+PXN+XN/+OT+uby+dH9e3r86P69tj58f1
7bfz4/r23vlxffvw/Pj5ntOT7/d8uL79eX78fP/p1ff7P1zfvj0/fu4Levi9
L4br28/nx8/9Qm+/98twffv8/Pi5j+j59z4arm//nx8/9xfvAnt/Ddf3vSA/
fu473hH2vhuu7/tCfvzcj7w77P04XN/3iPz4uU95p9j7dLi+7xf58XP/8q6x
9+9wfd878uPnvuYdZO/r4fq+j+THz/3Ou8ne78P1fU/Jj588wDvL5oHh+r6/
5MdPfuBdZvPDcH3fa/LjJ2/wjrN5Y7i+PUl+/OW99IHve/y+uN5DXr8hr8eQ
11fI6yXk9Q/yegZ5fYK83kBePyCvB5A378ub6+XN7/LmdHnzuLy5W958LW+O
ljcvy5uL5c2/8uZcefOsvLlV3nwqbw6VN2/KmyvlzY/y5kR586C8uU/efCdv
jpM3r8mby+TNX/LmLHnzlLy5Sd58JG8OkjfvyJtr5M0v8uYUefOIvLlD3nwh
b46QNy/Imwvk5X95OV9enpeX2+Xlc3k5XF7elperz9/55Gd5Ofn8/U8elpd7
z7mYfCsvx57zMnlVXi4952jyp7ycec7X5El5ufGcu8mH8nLgOY+T9+TlunNO
J7/Jy2nn/E4ek5e7zrmefCUvR53zPnlJXi4634HJP/Jyzvk+TJ6Rl1vOd2Py
ibwc0rume7Nx92bl5RZ5uUVebpGXW+TlFnm5RV5ukZdb5OUWeblFXm6Rl1vk
5RZ5uUVebpGXW+TlFnm5RV5ukZdb5OUWeblFXm6Rl1vk5RZ5uUVebpGXW+Tl
Fnm5RV5ukZdb5OUWeblFXm6Rl1vk5RZ5uUVebpGXW+TlFnm5RV5ukZdb5OUW
eblFXm6Rl1vk5RZ5uUVebpGXW+TlFnm5RV5ukZdb5OUWeblFXm6Rl1vk5Zbz
dz65RV5uOX//k1vk5ZZzLia3yMst57xMbpGXW845mtwiL7ec8zW5RV5uOedu
cou83HLO4+QWebnlnNPJLfJyyzm/k1vk5ZZzrie3yMst57xPbpGXW853YHKL
vNxyvg+TW+TllvPdmNwify63yN2bleu7NyvXd29Wru/erFzfvVm5vnuzcn33
ZuX67s3K9d2bleu7NyvXd29Wru/erFzfvVm5vnuzcn33ZuX67s3K9d2bleu7
NyvXd29Wru/erFzfvVm5vnuzcn33ZuX67s3K9d2bleu7NyvXd29Wru/erFy/
3lo/rt9/9fvv09/n67s3G3dvVq7v3qxc371Zub57s3J992bl+u7NyvXdm5Xr
uzcr13dvVq7v3qxc371Zub57s3J992bl+u7NyvXdm5Xnv8w1P/WuL939WPuT
t15/9dN//bn3LNe3V8mP69u35Mf17WHy4/r2M/lxfXub/Li+fU5+XN+eJz+u
b/+TH9e3F8qP69sX5cf17ZHy4/r2S/lxfXun/Li+fVR+XN+eKj+ub3+VH9e3
18qP69t35cf17cHy4/r2Y/lxfXuz/Li+fVp+XN+eLT+ub/+WH9e3l8uP69vX
5cf17fHy4/r2e/lxfXu//Li+fWB+XN+eMD+ub3+YH9e3V8yP69s35sf17SHz
4/r2k/lxfXvL/Li+fWZ+XN+eMz+ub/+ZH9e3F82P69uX5sf17VHz4/r2q/lx
fXvX/Li+fWx+XN+eNj+ub3+bH9e3182P69v35sf17YHz4/r2w/lxfXvj/Li+
fXJ+XN+eOT+ub/+cH9e3l86P69tX58f17bHz4/r22/nx8z2n997v+XB9+/D8
+Pn+05Pv93+4vv15fvzcF/Tqe18M17dvz4+f+4Uefu+X4fr28/nxcx/R2+99
NFzfPj8/fu4vev69v4br2//nx899x7vA3nfD9X0vyI+f+5F3hL0fh+v7vpAf
P/cp7w57nw7X9z0iP37uX94p9v4dru/7RX783Ne8a+x9PVzf9478+LnfeQfZ
+324vu8j+fGTB3g32TwwXN/3lPz4yQ+8s2x+GK7v+0t+/OQN3mU2bwzXtyfJ
j9f3uX8Sd/9EXk8irw+R13vI6zfk9Rjy+gp5vYS8/kFezyCvT5DXG8jrB+T1
APLmfXlzvbz5Xd6cLm8elzd3y5uv5c3R8uZleXOxvPlX3pwrb56VN7fKm0/l
zaHy5k15c6W8+VHenChvHpQ398mb7+TNcfLmNXlzmbz5S96cJW+ekjc3yZuP
5M1B8uYdeXONvPlF3pwibx6RN3fImy/kzRHy5gV5c4G8/C8v58vL8/Jyu7x8
Li+Hn7/zydvycvX5+5/8LC8nn3MxeVhe7j3nZfKtvBx7ztHkVXm59JyvyZ/y
cuY5d5Mn5eXGcx4nH8rLgeecTt6Tl+vO+Z38Ji+nnXM9eUxe7jrnffKVvBx1
vgOTl+TlovN9mPwjL+ec78bkGflzuUXu/olc3/0Tub77J3J990/k+u6fyPXd
P5Hru38i13f/RK7v/olc3/0Tub77J3J990/k+u6fyPXdP5Hru38i13f/RK7v
/olc3/0Tub77J3J990/k+u6fyPXdP5Hru38i13f/RK7v/olc3/0Tuf47//mi
/RO5vvsncn33T+T67p/In/4+X7//6rt/Itd3/0Su7/6JXN/9E7m++ydyffdP
5Prun8j13T+R67t/Itd3/0Su7/6JXN/9E7m++yfy/E9/7Xe89leffeyZ2G98
4sXx/ew3Pbi+vUd+XN8+JD+ub0+SH9e3P8mP69ur5Mf17Vvy4/r2MPlxffuZ
/Li+vU1+XN8+Jz+ub8+TH9e3/8mP69sL5cf17Yvy4/r2SPlxfful/Li+vVN+
XN8+Kj+ub0+VH9e3v8qP69tr5cf17bvy4/r2YPlxffux/Li+vVl+XN8+LT+u
b8+WH9e3f8uP69vL5cf17evy4/r2ePlxffu9/Li+vV9+XN8+MD+ub0+YH9e3
P8yP69sr5sf17Rvz4/r2kPlxffvJ/Li+vWV+XN8+Mz+ub8+ZH9e3/8yP69uL
5sf17Uvz4/r2qPlxffvV/Li+vWt+XN8+Nj+ub0+bH9e3v82P69vr5sf17Xvz
4/r2wPlxffvh/Li+vXF+XN8+OT+ub8+cH9e3f86Pn+85vfR+z4fr21fnx8/3
nx57v//D9e238+PnvqD33vtiuL59eH783C/05Hu/DNe3P8+Pn/uIXn3vo+H6
9u358XN/0cPv/TVc334+P37uO3r7ve+G69vn58fP/UjPv/fjcH37//z4uU95
F9j7dLi+7wX58XP/8o6w9+9wfd8X8uPnvubdYe/r4fq+R+THz/3OO8Xe78P1
fb/Ij588wLvG5oHh+r535MdPfuAdZPPDcH3fR/LjJ2/wbrJ5Y7i+PUl+/OX/
P3/Pxx+/o6n3kNdvyOsx5PUV8noJef2DvJ5BXp8grzeQ1w/I6wHkzfvy5np5
87u8OV3ePC5v7pY3X8ubo+XNy/LmYnnzr7w5V948K29ulTefyptD5c2b8uZK
efOjvDlR3jwob+6TN9/Jm+PkzWvy5jJ585e8OUvePCVvbpI3H8mbg+TNO/Lm
Gnnzi7w5Rd48Im/ukDdfyJsj5M0L8uYCeflfXs6Xl+fl5XZ5+VxeDpeXt+Xl
6vN3PvlZXk4+f/+Th+Xl3nMuJt/Ky7HnvExelZdLzzma/CkvZ57zNXlSXm48
527yobwceM7j5D15ue6c08lv8nLaOb+Tx+TlrnOuJ1/Jy1HnvE9ekpeLzndg
8o+8nHO+D5Nn5OWW892YfCIvh/TO555q3D1VeblFXm6Rl1vk5RZ5uUVebpGX
W+TlFnm5RV5ukZdb5OUWeblFXm6Rl1vk5RZ5uUVebpGXW+TlFnm5RV5ukZdb
5OUWeblFXm6Rl1vk5RZ5uUVebpGXW+TlFnm5RV5ukZdb5OUWeblFXm6Rl1vk
5RZ5uUVebpGXW+TlFnm5RV5ukZdb5OUWeblFXm6Rl1vk5RZ5uUVebpGXW+Tl
Fnm5RV5ukZdb5OUWebnl/J1PbpGXW87f/+QWebnlnIvJLfJyyzkvk1vk5ZZz
jia3yMst53xNbpGXW865m9wiL7ec8zi5RV5uOed0cou83HLO7+QWebnlnOvJ
LfJyyznvk1vk5ZbzHZjcIi+3nO/D5BZ5ueV8Nya3yJ/LLfL/6l3+6OSWuL57
qnJ991Tl+u6pyvXdU5Xru6cq13dPVa7vnqpc3z1Vub57qnJ991Tl+u6pyvXd
U5Xru6cq13dPVa7vnqpc3z1Vub57qnJ991Tl+u6pyvXdU5Xru6cq13dPVa7v
nqpc3z1Vub57qnL9dz5jX7SnKtd3T1Wu756qXN89VfnT3+fru6ca77/6/Vff
PVW5vnuqcn33VOX67qnK9d1Tleu7pyrXd09Vru+eqlzfPVW5vnuqcn33VOX5
73vjm//lF177st1Hta945cX/ab7lRx5c3x4jP65vv5Ef17f3yI/r24fkx/Xt
SfLj+vYn+XF9e5X8uL59S35c3x4mP65vP5Mf17e3yY/r2+fkx/XtefLj+vY/
+XF9e6H8uL59UX5c3x4pP65vv5Qf17d3yo/r20flx/XtqfLj+vZX+XF9e638
uL59V35c3x4sP65vP5Yf17c3y4/r26flx/Xt2fLj+vZv+XF9e7n8uL59XX5c
3x4vP65vv5cf17f3y4/r2wfmx/XtCfPj+vaH+XF9e8X8uL59Y35c3x4yP65v
P5kf17e3zI/r22fmx/XtOfPj+vaf+XF9e9H8uL59aX5c3x41P65vv5of17d3
zY/r28fmx/XtafPj+va3+XF9e938uL59b35c3x44P65vP5wf17c3zo/r2yfn
x8/3nJ55v+fD9e2f8+Pn+08vvd//4fr21fnxc1/QY+99MVzffjs/fu4Xeu+9
X4br24fnx899RE++99Fwffvz/Pi5v+jV9/4arm/fnh8/9x09/N53w/Xt5/Pj
536kt9/7cbi+fX5+/Nyn9Px7nw7Xt//Pj5/7l3eBvX+H6/tekB8/9zXvCHtf
D9f3fSE/fu533h32fh+u73tEfvzkAd4pNg8M1/f9Ij9+8gPvGpsfhuv73pEf
P3mDd5DNG8P17Uny4/Vf7nvE3feQ15PI60Pk9R7y+g15PYa8vkJeLyGvf5DX
M8jrE+T1BvL6AXk9gLx5X95cL29+lzeny5vH5c3d8uZreXO0vHlZ3lwsb/6V
N+fKm2flza3y5lN5c6i8eVPeXClvfpQ3J8qbB+XNffLmO3lznLx5Td5cJm/+
kjdnyZun5M1N8uYjeXOQvHlH3lwjb36RN6fIm0fkzR3y5gt5c4S8eUHeXCAv
/8vL+fLyvLzcLi+fy8vh5+988ra8XH3+/ic/y8vJ51xMHpaXe895mXwrL8ee
czR5VV4uPedr8qe8nHnO3eRJebnxnMfJh/Jy4Dmnk/fk5bpzfie/yctp51xP
HpOXu855n3wlL0ed78DkJXm56HwfJv/IyznnuzF5Rv5cbpG77yHXd99Dru++
h1zffQ+5vvsecn33PeT67nvI9d33kOu77yHXd99Dru++h1zffQ+5vvsecn33
PeT67nvI9d33kOu77yHXd99Dru++h1zffQ+5vvsecn33PeT67nvI9d33kOu7
7yHXd99Dru++h1zffQ+5vvsecn33PeRPf5+v775H3H0PuX7/1e+/+u57yPXd
95Dru+8h13ffQ67vvodc330Pub77HnJ99z3k+u57yPPfePHX/ebPPfY67B9e
Xi//9rvvXq5vL5Ef17evyI/r22Pkx/XtN/Lj+vYe+XF9+5D8uL49SX5c3/4k
P65vr5If17dvyY/r28Pkx/XtZ/Lj+vY2+XF9+5z8uL49T35c3/4nP65vL5Qf
17cvyo/r2yPlx/Xtl/Lj+vZO+XF9+6j8uL49VX5c3/4qP65vr5Uf17fvyo/r
24Plx/Xtx/Lj+vZm+XF9+7T8uL49W35c3/4tP65vL5cf17evy4/r2+Plx/Xt
9/Lj+vZ++XF9+8D8uL49YX5c3/4wP65vr5gf17dvzI/r20Pmx/XtJ/Pj+vaW
+XF9+8z8uL49Z35c3/4zP65vL5of17cvzY/r26Pmx/XtV/Pj+vau+XF9+9j8
uL49bX5c3/42P65vr5sf17fvzY/r2wPnx/Xth/Pj53tOb7zf8+H69sn58fP9
p2fe7/9wffvn/Pi5L+il974Yrm9fnR8/9ws99t4vw/Xtt/Pj5z6i9977aLi+
fXh+/Nxf9OR7fw3Xtz/Pj5/7jl5977vh+vbt+fFzP9LD7/04XN9+Pj9+7lN6
+71Ph+vb5+fHz/1Lz7/373B9+//8+LmveRfY+3q4vu8F+fFzv/OOsPf7cH3f
F/LjJw/w7rB5YLi+7xH58ZMfeKfY/DBc3/eL/PjJG7xrbN4Yrm9Pkh+vn3J/
I+7+hryeRF4fIq/3kNdvyOsx5PUV8noJef2DvJ5BXp8grzeQ1w/I6wHkzfvy
5np587u8OV3ePC5v7pY3X8ubo+XNy/LmYnnzr7w5V948K29ulTefyptD5c2b
8uZKefOjvDlR3jwob+6TN9/Jm+PkzWvy5jJ585e8OUvePCVvbpI3H8mbg+TN
O/LmGnnzi7w5Rd48Im/ukDdfyJsj5M0L8uYCeflfXs6Xl+fl5XZ5+VxeDj9/
55O35eXq8/c/+VleTj7nYvKwvNx7zsvkW3k59pyjyavycuk5X5M/5eXMc+4m
T8rLjec8Tj6UlwPPOZ28Jy/XnfM7+U1eTjvnevKYvNx1zvvkK3k56nwHJi/J
y0Xn+zD5R17OOd+NyTPy53KL3P0Nub77G3J99zfk+u5vyPXd35Dru78h13d/
Q67v/oZc3/0Nub77G3J99zfk+u5vyPXd35Dru78h13d/Q67v/oZc3/0Nub77
G3J99zfk+u5vyPXd35Dru78h13d/Q67v/oZc3/0Nub77G3J99zfk+u5vyPXd
35Dru78hf/r7fH33N+Lub8j13d+Q6/df/f6r7/6GXN/9Dbm++xtyffc35Pru
b8j13d+Q5//TL37yAz//A1++exr2A+968Qf0y1//4Pr2BvlxffuE/Li+PUN+
XN/+IT+uby+RH9e3r8iP69tj5Mf17Tfy4/r2HvlxffuQ/Li+PUl+XN/+JD+u
b6+SH9e3b8mP69vD5Mf17Wfy4/r2Nvlxffuc/Li+PU9+XN/+Jz+uby+UH9e3
L8qP69sj5cf17Zfy4/r2Tvlxffuo/Li+PVV+XN/+Kj+ub6+VH9e378qP69uD
5cf17cfy4/r2Zvlxffu0/Li+PVt+XN/+LT+uby+XH9e3r8uP69vj5cf17ffy
4/r2fvlxffvA/Li+PWF+XN/+MD+ub6+YH9e3b8yP69tD5sf17Sfz4/r2lvlx
ffvM/Li+PWd+XN/+Mz+uby+aH9e3L82P69uj5sf17Vfz4/r2rvlxffvY/Li+
PW1+XN/+Nj9+vuf0uvs9H65v35sfP99/euD9/g/Xtx/Oj5/7gt5474vh+vbJ
+fFzv9Az7/0yXN/+OT9+7iN66b2PhuvbV+fHz/1Fj73313B9++38+Lnv6L33
vhuubx+eHz/3Iz353o/D9e3P8+PnPqVX3/t0uL59e3783L/08Hv/Dte3n8+P
n/ua3n7v6+H69vn58XO/0/Pv/T5c3/4/P37yAO8CmweG6/tekB8/+YF3hM0P
w/V9X8iPn7zBu8PmjeH69iT58c9/4ds++cpbj9+h1HvI6zfk9Rjy+gp5vYS8
/kFezyCvT5DXG8jrB+T1APLmfXlzvbz5Xd6cLm8elzd3y5uv5c3R8uZleXOx
vPlX3pwrb56VN7fKm0/lzaHy5k15c6W8+VHenChvHpQ398mb7+TNcfLmNXlz
mbz5S96cJW+ekjc3yZuP5M1B8uYdeXONvPlF3pwibx6RN3fImy/kzRHy5gV5
c4G8/C8v58vL8/Jyu7x8Li+Hy8vb8nL1+Tuf/CwvJ5+//8nD8nLvOReTb+Xl
2HNeJq/Ky6XnHE3+lJczz/maPCkvN55zN/lQXg4853Hynrxcd87p5Dd5Oe2c
38lj8nLXOdeTr+TlqHPeJy/Jy0XnOzD5R17OOd+HyTPycsv5bkw+kZdDepdy
zzPunqe83CIvt8jLLfJyi7zcIi+3yMst8nKLvNwiL7fIyy3ycou83CIvt8jL
LfJyi7zcIi+3yMst8nKLvNwiL7fIyy3ycou83CIvt8jLLfJyi7zcIi+3yMst
8nKLvNwiL7fIyy3ycou83CIvt8jLLfJyi7zcIi+3yMst8nKLvNwiL7fIyy3y
cou83CIvt8jLLfJyi7zcIi+3yMst8nKLvNwiL7fIyy3ycou83HL+zie3yMst
5+9/cou83HLOxeQWebnlnJfJLfJyyzlHk1vk5ZZzvia3yMst59xNbpGXW855
nNwiL7ecczq5RV5uOed3cou83HLO9eQWebnlnPfJLfJyy/kOTG6Rl1vO92Fy
i7zccr4bk1vkz+UWuXuecn33POX67nnK9d3zlOu75ynXd89Tru+ep1zfPU+5
vnuecn33POX67nnK9d3zlOu75ynXd89Tru+ep1zfPU+5vnuecn33POX67nnK
9d3zlOu75ynXd89Tru+ep1zfPU+5vnuecn33POX67nnK9d3zlOu75ynXd89T
/vT3+fruecbd85Tru+cp13fPU67ff/X7r757nnJ99zzl+u55yvXd85Tnv/oi
tn7ozx/7nM77f/vm65/4j598cH17gPy4vv1Aflzf3iA/rm+fkB/Xt2fIj+vb
P+TH9e0l8uP69hX5cX17jPy4vv1Gflzf3iM/rm8fkh/XtyfJj+vbn+TH9e1V
8uP69i35cX17mPy4vv1Mflzf3iY/rm+fkx/Xt+fJj+vb/+TH9e2F8uP69kX5
cX17pPy4vv1Sflzf3ik/rm8flR/Xt6fKj+vbX+XH9e218uP69l35cX17sPy4
vv1Yflzf3iw/rm+flh/Xt2fLj+vbv+XH9e3l8uP69nX5cX17vPy4vv1eflzf
3i8/rm8fmB/XtyfMj+vbH+bH9e0V8+P69o35cX17yPy4vv1kflzf3jI/rm+f
mR/Xt+fMj+vbf+bH9e1F8+P69qX5cX171Py4vv1qflzf3jU/rm8fmx8/33N6
2v2eD9e3v82Pn+8/ve5+/4fr2/fmx899QQ+898Vwffvh/Pi5X+iN934Zrm+f
nB8/9xE9895Hw/Xtn/Pj5/6il977a7i+fXV+/Nx39Nh73w3Xt9/Oj5/7kd57
78fh+vbh+fFzn9KT7306XN/+PD9+7l969b1/h+vbt+fHz31ND7/39XB9+/n8
+Lnf6e33fh+ub5+fHz95gJ5/88Bwffv//PjJD7wLbH4Yru97QX785A3eETZv
DNe3J8mP19e4LxF3X0JeTyKvD5HXe8jrN+T1GPL6Cnm9hLz+QV7PIK9PkNcb
yOsH5PUA8uZ9eXO9vPld3pwubx6XN3fLm6/lzdHy5mV5c7G8+VfenCtvnpU3
t8qbT+XNofLmTXlzpbz5Ud6cKG8elDf3yZvv5M1x8uY1eXOZvPlL3pwlb56S
NzfJm4/kzUHy5h15c428+UXenCJvHpE3d8ibL+TNEfLmBXlzgbz8Ly/ny8vz
8nK7vHwuL4efv/PJ2/Jy9fn7n/wsLyefczF5WF7uPedl8q28HHvO0eRVebn0
nK/Jn/Jy5jl3kyfl5cZzHicfysuB55xO3pOX6875nfwmL6edcz15TF7uOud9
8pW8HHW+A5OX5OWi832Y/CMv55zvxuQZ+XO5Re6+hFzffQm5vvsScn33JeT6
7kvI9d2XkOu7LyHXd19Cru++hFzffQm5vvsScn33JeT67kvI9d2XkOu7LyHX
d19Cru++hFzffQm5vvsScn33JeT67kvI9d2XkOu7LyHXd19Cru++hFzffQm5
vvsScn33JeT67kvI9d2XkD/9fb6++xJx9yXk+u5LyPXdl5Druy8h1++/+v1X
330Jub77EvL8z3/m/W9/6ru/YvcinN//9O2PfuSn/+4rH7/fxHeuz9/fdeI7
7+fv7z3x7QHy93eg+PYD+fv7UHx7g/z93Si+fUL+/p4U354hf39nim//kL+/
P8W3l8jf36Xi21fk7+9V8e0x8vd3rPj2G/n7+1Z8e4/8/d0rvn1I/v4eFt+e
JH9/J4tvf5K/v5/Ft1fJ39/V4tu35O/vbfHtYfL3d7j49jP5+/tcfHub/P3d
Lr59Tv7+nhffnid/f+eLb/+Tv7//xbcXyt/fBePbF+Xv74Xx7ZHy93fE+PZL
+fv7Ynx7p/z93TG+fVT+/h4Z354qf3+njG9/lb+/X8a318rf3zXj23fl7++d
8e3B8vd30Pj2Y/n7+2h8e7P8/d00vn1a/v6eGt+eLX9/Z41v/5a/v7/Gt5fL
399l49vX5e/vtfHt8fL3d9z49nv5+/tufHu//P3dN759YP7+HhzfnjB/fyeO
b3+Yv78fx7dXzN/flePbN+bv783x7SHz93fo+PaT+fv7dHx7y/z93Tq+fWb+
/p4d354zf3/njm//mb+/f8e3F83f38Xj25fm7+/l8e1R8/d39Pj2q/n7+3q/
5/Su+z3vd/f49rH5+3t8v//0tPv973f6+Pa3+fv7fe8Let29L/pdP759b/7+
3t/7hR5475f+HQB8++H8/fcBvI/ojfc+6t8NwLdPzt9/T8D7i55576/+nQF8
++f8/fcHvO/opfe+698lwLevzt9/r8D7kR5778f+HQN8++38/fcNvE/pvfc+
7d89wLcPz99/D8H7l55879/+nQR8+/P8/fcTvK/p1fe+7t9VwLdvz99/b8H7
nR5+7/f+HQZ8+/n8/fcZzAP09psH+ncb8O3z8/ffczA/0PNvfujfecC3/8/f
f//BvMG7wOaN/l0IfHuS/Hh9ivsPcfcf5PUk8voQeb2HvH5DXo8hr6+Q10vI
6x/k9Qzy+gR5vYG8fkBeDyBv3pc318ub3+XN6fLmcXlzt7z5Wt4cLW9eljcX
y5t/5c258uZZeXOrvPlU3hwqb96UN1fKmx/lzYny5kF5c5+8+U7eHCdvXpM3
l8mbv+TNWfLmKXlzk7z5SN4cJG/ekTfXyJtf5M0p8uYReXOHvPlC3hwhb16Q
NxfIy//ycr68PC8vt8vL5/Jy+Pk7n7wtL1efv//Jz/Jy8jkXk4fl5d5zXibf
ysux5xxNXpWXS8/5mvwpL2eeczd5Ul5uPOdx8qG8HHjO6eQ9ebnunN/Jb/Jy
2jnXk8fk5a5z3idfyctR5zsweUleLjrfh8k/8nLO+W5MnpE/l1vk7j/I9d1/
kOu7/yDXd/9Bru/+g1zf/Qe5vvsPcn33H+T67j/I9d1/kOu7/yDXd/9Bru/+
g1zf/Qe5vvsPcn33H+T67j/I9d1/kOu7/yDXd/9Bru/+g1zf/Qe5vvsPcn33
H+T67j/I9d1/kOu7/yDXd/9Bru/+g1zf/Qf509/n67v/EHf/Qa7v/oNc3/0H
ub77D3J99x/k+v1Xv//m//6/f9f7/+yPH3sOzuMf+vCHP/zb/+vB9Z3T8+P6
zu/5cX3n+vy4vvN+flzfHiA/rm8/kB/XtzfIj+vbJ+TH9e0Z8uP69g/5cX17
ify4vn1FflzfHiM/rm+/kR/Xt/fIj+vbh+TH9e1J8uP69if5cX17lfy4vn1L
flzfHiY/rm8/kx/Xt7fJj+vb5+TH9e158uP69j/5cX17ofy4vn1RflzfHik/
rm+/lB/Xt3fKj+vbR+XH9e2p8uP69lf5cX17rfy4vn1XflzfHiw/rm8/lh/X
tzfLj+vbp+XH9e3Z8uP69m/5cX17ufy4vn1dflzfHi8/rm+/lx/Xt/fLj+vb
B+bH9e0J8+P69of5cX17xfy4vn1jflzfHjI/rm8/mR/Xt7fMj+vbZ+bH9e05
8+P69p/5cX170fy4vn1pfvx8z+lR93s+XN9+NT9+vv/0rvv9H65vH5sfP/cF
Pe3eF8P17W/z4+d+odfd+2W4vn1vfvzcR/TAex8N17cfzo+f+4veeO+v4fr2
yfnxc9/RM+99N1zf/jk/fu5Heum9H4fr21fnx899So+99+lwffvt/Pi5f+m9
9/4drm8fnh8/9zU9+d7Xw/Xtz/Pj536nV9/7fbi+fXt+/OQBevjNA8P17efz
4yc/0Ntvfhiub5+fHz95g55/88ZwfXuS/Hie+wx738w7wnO8nkReHyKv95DX
b8jrMeT1FfJ6CXn9g7yeQV6fIK83kNcPyOsB5M378uZ6efO7vDld3jwub+6W
N1/Lm6Plzcvy5mJ586+8OVfePCtvbpU3n8qbQ+XNm/LmSnnzo7w5Ud48KG/u
kzffyZvj5M1r8uYyefOXvDlL3jwlb26SNx/Jm4PkzTvy5hp584u8OUXePCJv
7pA3X8ibI+TNC/LmAnn5X17Ol5fn5eV2eflcXg4/f+eTt+Xl6vP3P/lZXk4+
52LysLzce87L5Ft5Ofaco8mr8nLpOV+TP+XlzHPuJk/Ky43nPE4+lJcDzzmd
vCcv153zO/lNXk4753rymLzcdc775Ct5Oep8ByYvyctF5/sw+Udezjnfjckz
8udyi9x9Brm++wxyffcZ5PruM8j13WeQ67vPINd3n0Gu7z6DXN99Brm++wxy
ffcZ5PruM8j13WeQ67vPINd3n0Gu7z6DXN99Brm++wxyffcZ5PruM8j13WeQ
67vPINd3n0Gu7z6DXN99Brm++wxyffcZ5PruM8j13WeQ67vPIH/6+3x99xni
7jPI9d1nkOu7zyDXd59Bru8+gzy/+bx53fm6+T6u79ydH9d3Hs+P6zun58f1
nd/z4/rO9flxfef9/Li+PUB+XN9+ID+ub2+QH9e3T8iP69sz5Mf17R/y4/r2
EvlxffuK/Li+PUZ+XN9+Iz+ub++RH9e3D8mP69uT5Mf17U/y4/r2KvlxffuW
/Li+PUx+XN9+Jj+ub2+TH9e3z8mP69vz5Mf17X/y4/r2Qvlxffui/Li+PVJ+
XN9+KT+ub++UH9e3j8qP69tT5cf17a/y4/r2Wvlxffuu/Li+PVh+XN9+LD+u
b2+WH9e3T8uP69uz5cf17d/y4/r2cvlxffu6/Li+PV5+XN9+Lz+ub++XH9e3
D8yP69sT5sf17Q/z4/r2ivlxffvG/Li+PWR+XN9+Mj+ub2+ZH9e3z8yP69tz
5sf1/yf9Z378fM/pRfd7PlzfvjQ/fr7/9Kj7/R+ub7+aHz/3xUvtN64f17eP
zY+f+4Wedu+X4fr2t/nxcx/R6+59NFzfvjc/fu4veuC9v4br2w/nx899R2+8
991wffvk/Pi5H+mZ934crm//nB8/9ym99N6nw/Xtq/Pj5/6lx977d7i+/XZ+
/NzX9N57Xw/Xtw/Pj5/7nZ587/fh+vbn+fGTB+jVNw8M17dvz4+f/EAPv/lh
uL79fH785A16+80bw/XtSfLj/bsM7ifsv+8z7wLP8XoSeX2IvN5DXr8hr8eQ
11fI6yXk9Q/yegZ5fYK83kBePyCvB5A378ub6+XN7/LmdHnzuLy5W958LW+O
ljcvy5uL5c2/8uZcefOsvLlV3nwqbw6VN2/KmyvlzY/y5kR586C8uU/efCdv
jpM3r8mby+TNX/LmLHnzlLy5Sd58JG8OkjfvyJtr5M0v8uYUefOIvLlD3nwh
b46QNy/Imwvk5X95OV9enpeX2+Xlc3k5/PydT96Wl6vP3//kZ3k5+ZyLycPy
cu85L5Nv5eXYc44mr8rLped8Tf6UlzPPuZs8KS83nvM4+VBeDjzndPKevFx3
zu/kN3k57ZzryWPyctc575Ov5OWo8x2YvCQvF53vw+QfeTnnfDcmz8ifyy1y
9xPk+u4nyPXdT5Dru58g13c/Qa7vfoJc3/0Eub77CXJ99xPk+u4nyPXdT5Dr
u58g13c/Qa7vfoJc3/0Eub77CXJ99xPk+u4nyPXdT5Dru58g13c/Qa7vfoJc
3/0Eub77CXJ99xPk+u4nyPXdT5Dru58g13c/Qa7vfoL86e/z9d1PiLufINd3
P0Gu736CXN/9BHl+/75hewjOy/37iHF95+j8uL7zdX5c37k7P67vPJ4f13dO
z4/rO7/nx/Wd6/Pj+s77+XF9e4D8uL79QH5c394gP65vn5Af17dnyI/r2z/k
x/XtJfLj+vYV+XF9e4z8uL79Rn5c394jP65vH5If17cnyY/r25/kx/XtVfLj
+vYt+XF9e5j8uL79TH5c394mP65vn5Mf17fnyY/r2//kx/XthfLj+vZF+XF9
e6T8uL79Un5c394pP65vH5Uf1//1//Pfe6r8uL79VX5c314rP65v35Uf17cH
y4/r24/lx/XtzfLj+vZp+XF9e7b8uL79W35c314uP65vX5cf17fHy4/r2+/l
x/Xt/fLj+vaB+XF9e8L8uL79YX5c314xP65v35gf17eHzI/r20/mx/XtLfPj
+vaZ+fHzPafn3O/5cH37z/z4+f7Ti+73f7i+fWl+/NwX9Kh7XwzXt1/Nj5/7
hd5175fh+vax+fFzH9HT7n00XN/+Nj9+7i963b2/huvb9+bHz31HD7z33XB9
++H8+Lkf6Y33fhyub5+cHz/3KT3z3qfD9e2f8+Pn/qWX3vt3uL59dX783Nf0
2HtfD9e3386Pn/ud3nvv9+H69uH58ZMH6Mk3DwzXtz/Pj5/8QK+++WG4vn17
fvzkDXr4zRvD9e1J8uMvv+p/8+bdN4i7byCvJ5HXh8jrPeT1G/J6DHl9hbxe
Ql7/IK9nkNcnyOsN5PUD8noAefO+vLle3vwub06XN4/Lm7vlzdfy5mh587K8
uVje/CtvzpU3z8qbW+XNp/LmUHnzpry5Ut78KG9OlDcPypv75M138uY4efOa
vLlM3vwlb86SN0/Jm5vkzUfy5iB58468uUbe/CJvTpE3j8ibO+TNF/LmCHnz
gry5QF7+l5fz5eV5ebldXj6Xl8PP3/nkbXm5+vz9T36Wl5PPuZg8LC/3nvMy
+VZejj3naPKqvFx6ztfkT3k585y7yZPycuM5j5MP5eXAc04n78nLdef8Tn6T
l9POuZ48Ji93nfM++UpejjrfgclL8nLR+T5M/pGXc853Y/KM/LncInffQK7v
voFc330Dub77BnJ99w3k+u4byPXdN5Dru28g13ffQK7vvoFc330Dub77BnJ9
9w3k+u4byPXdN5Dru28g13ffQK7vvoFc330Dub77BnJ99w3k+u4byPXdN5Dr
u28g13ffQK7vvoFc330Dub77BnJ99w3k+u4byJ/+Pl/ffYO4+wZyffcN5Pru
G8jz//bN1z/xHz/52Ctw/n31Rcz70J8/uL5zcX5c33k5P67vHJ0f13e+zo/r
O3fnx/Wdx/Pj+s7p+XF95/f8uL5zfX5c33k/P65vD5Af17cfyI/r2xvkx/Xt
E/Lj+vYM+XF9+4f8uL69RH5c374iP65vj5Ef17ffyI/r23vkx/XtQ/Lj+vYk
+XF9+5P8uL69Sn5c374lP65vD5Mf17efyY/r29vkx/Xtc/Lj+vY8+XF9+5/8
uL69UH5c374oP65vj5Qf17dfyo/r2zvlx/Xto/Lj+vZU+XF9+6v8uL69Vn5c
374rP65vD5Yf17cfy4/r25vlx/Xt0/Lj+vZs+XF9+7f8uL69XH5c374uP65v
j5cf17ffy4/r2/vlx/XtA/Pj+vaE+XF9+8P8uL69Yn5c374xP65vD5kf17ef
zI+f7zm95X7Ph+vbZ+bHz/efnnO//8P17T/z4+e+oBfd+2K4vn1pfvzcL/So
e78M17dfzY+f+4jede+j4fr2sfnxc3/R0+79NVzf/jY/fu47et2974br2/fm
x8/9SA+89+Nwffvh/Pi5T+mN9z4drm+fnB8/9y89896/w/Xtn/Pj576ml977
eri+fXV+/Nzv9Nh7vw/Xt9/Oj588QO+9eWC4vn14fvzkB3ryzQ/D9e3P8+Mn
b9Crb94Yrm9Pkh9/OdX+62vvPvsDcfcH5PUk8voQeb2HvH5DXo8hr6+Q10vI
6x/k9Qzy+gR5vYG8fkBeDyBv3pc318ub3+XN6fLmcXlzt7z5Wt4cLW9eljcX
y5t/5c258uZZeXOrvPlU3hwqb96UN1fKmx/lzYny5kF5c5+8+U7eHCdvXpM3
l8mbv+TNWfLmKXlzk7z5SN4cJG/ekTfXyJtf5M0p8uYReXOHvPlC3hwhb16Q
NxfIy//ycr68PC8vt8vL5/Jy+Pk7n7wtL1efv//Jz/Jy8jkXk4fl5d5zXibf
ysux5xxNXpWXS8/5mvwpL2eeczd5Ul5uPOdx8qG8HHjO6eQ9ebnunN/Jb/Jy
2jnXk8fk5a5z3idfyctR5zsweUleLjrfh8k/8nLO+W5MnpE/l1vk7g/I9d0f
kOu7PyDXd39Aru/+gFzf/QG5vvsDcn33B+T67g/I9d0fkOu7PyDXd39Aru/+
gFzf/QG5vvsDcn33B+T67g/I9d0fkOu7PyDXd39Aru/+gFzf/QG5vvsDcn33
B+T67g/I9d0fkOu7PyDXd39Aru/+gFzf/QH509/n67s/EHd/QK7v/oA8/10v
/i/0y1//7t0TcJ79p1/85Ad+/gceXN85Nz+u7/ybH9d3Ls6P6zsv58f1naPz
4/rO1/lxfefu/Li+83h+XN85PT+u7/yeH9d3rs+P6zvv58f17QHy4/r2A/lx
fXuD/Li+fUJ+XN+eIT+ub/+QH9e3l8iP69tX5Mf17THy4/r2G/lxfXuP/Li+
fUh+XN+eJD+ub3+SH9e3V8mP69u35Mf17WHy4/r2M/lxfXub/Li+fU5+XN+e
Jz+ub/+TH9e3F8qP69sX5cf17ZHy4/r2S/lxfXun/Li+fVR+XN+eKj+ub3+V
H9e318qP69t35cf17cHy4/r2Y/lxfXuz/Li+fVp+XN+eLT+ub/+WH9e3l8uP
69vX5cf17fHy4/r2e/lxfXu//Li+fWB+XN+eMD+ub3+YH9e3V8yP69s35sfP
95wecr/nw/XtJ/Pj5/tPb7nf/+H69pn58XNf0HPufTFc3/4zP37uF3rRvV+G
69uX5sfPfUSPuvfRcH371fz4ub/oXff+Gq5vH5sfP/cdPe3ed8P17W/z4+d+
pNfd+3G4vn1vfvzcp/TAe58O17cfzo+f+5feeO/f4fr2yfnxc1/TM+99PVzf
/jk/fu53eum934fr21fnx08eoMfePDBc3347P37yA7335ofh+vbh+fGTN+jJ
N28M17cnyY//0ntf/g86uPsAcfcB5PUk8voQeb2HvH5DXo8hr6+Q10vI6x/k
9Qzy+gR5vYG8fkBeDyBv3pc318ub3+XN6fLmcXlzt7z5Wt4cLW9eljcXy5t/
5c258uZZeXOrvPlU3hwqb96UN1fKmx/lzYny5kF5c5+8+U7eHCdvXpM3l8mb
v+TNWfLmKXlzk7z5SN4cJG/ekTfXyJtf5M0p8uYReXOHvPlC3hwhb16QNxfI
y//ycr68PC8vt8vL5/Jy+Pk7n7wtL1efv//Jz/Jy8jkXk4fl5d5zXibfysux
5xxNXpWXS8/5mvwpL2eeczd5Ul5uPOdx8qG8HHjO6eQ9ebnunN/Jb/Jy2jnX
k8fk5a5z3idfyctR5zsweUleLjrfh8k/8nLO+W5MnpE/l1vk7gPI9d0HkOu7
DyDXdx9Aru8+gFzffQC5vvsAcn33AeT67gPI9d0HkOu7DyDXdx9Aru8+gFzf
fQC5vvsAcn33AeT67gPI9d0HkOu7DyDXdx9Aru8+gFzffQC5vvsAcn33AeT6
7gPI9d0HkOu7DyDXdx9Aru8+gFzffQD509/n67sPEHcfQK7vPoBc//Nf+LZP
vvLWl33EeTbuPBt3no07z8adZ+POs3Hn2bjzbNx5Nu48G3eejTvPxp1n486z
cefZuPNs3Hk27jwbd56NO8/GnWfjzrNx59m482zceTbuPBt3no07z8adZ+PO
s3Hn2bjzbNx5Nu48G3eejTvPxp1n486zcefZuPNs3Hk27jwbd56NO8/GnWfj
zrNx59m482zceTbuPBt3no07z8adZ+POs3Hn2bjzbNx5Nu48G3eejTvPxp1n
9++ceTbuPLt//8yzcefZPRfMs3Hn2T0vzLNx59k9R8yzcefZPV/Ms3Hn2T13
zLNx59k9j8yzcefZPafMs3Hn2T2/zLNx59k918yzcefZPe/Ms3Hn2f0OMM/G
nWf3+8A8G3ee3e8G82y8HPKX/+OHf/obPvjK6eHj9vDycou83CIvt8jLLfJy
i7zcIi+3yMst8nKLvNwiL7fIyy3ycou83CIvt8jLLfJyi7zcIi+3yMst8nKL
vNwiL7fIyy3ycou83CIvt8jLLfJyi7zcIi+3yMst8nKLvNwiL7fIyy3ycou8
3CIvt8jLLfJyi7zcIi+3yMst8nKLvNwiL7fIyy3ycou83CIvt8jLLfJyi7zc
Ii+3yMst8nKLvNwiL7fIyy3ycsv5O5/cIi+3nL//yS3ycss5F5Nb5OWWc14m
t8jLLeccTW6Rl1vO+ZrcIi+3nHM3uUVebjnncXKLvNxyzunkFnm55ZzfyS3y
css515Nb5OWWc94nt8jLLec7MLlFXm4534fJLfJyy/luTG6RP5db5Pbwcn17
eLm+Pbxc3x5erm8PL9e3h5fr28PL9e3h5fr28HJ9e3i5vj28XN8eXq5vDy/X
t4eX69vDy/Xt4eX69vByfXt4ub49vFzfHl6ubw8v17eHl+vbw8v17eHl+vbw
cn17eLm+Pbxc3x5erm8PL9e3h5c//X2+vj183B5env/y8/Jvv/vo251P33jx
/zpv/tyD6zu35sf1nWfz4/rOuflxfeff/Li+c3F+XN95OT+u7xydH9d3vs6P
6zt358f1ncfz4/rO6flxfef3/Li+c31+XN95Pz+ubw+QH9e3H8iP69sb5Mf1
7RPy4/r2DPlxffuH/Li+vUR+XN++Ij+ub4+RH9e338iP69t75Mf17UPy4/r2
JPlxffuT/Li+vUp+XN++JT+ubw+TH9e3n8mP69vb5Mf17XPy4/r2PPlxffuf
/Li+vVB+XN++KD+ub4+UH9e3X8qP69s75cf17aPy4/r2VPlxffur/Li+vVZ+
XN++Kz+ubw+WH9e3H8uP69ub5cf17dPy4/r2bPlxffu3/Li+vVx+XN++Lj+u
b4+XH9e338uP69v75cf17QPz4/r2hPlxffvD/Pj5ntMr7vd8uL59Y378fP/p
Iff7P1zffjI/fu4Lesu9L4br22fmx8/9Qs+598twffvP/Pi5j+hF9z4arm9f
mh8/9xc96t5fw/XtV/Pj576jd937bri+fWx+/NyP9LR7Pw7Xt7/Nj5/7lF53
79Ph+va9+fFz/9ID7/07XN9+OD9+7mt6472vh+vbJ+fHz/1Oz7z3+3B9++f8
+MkD9NKbB4br21fnx09+oMfe/DBc3347P37yBr335o3h+vYk+fFv/KFf+f/f
+jv3fT/u+768nkReHyKv95DXb8jrMeT1FfJ6CXn9g7yeQV6fIK83kNcPyOsB
5M378uZ6efO7vDld3jwub+6WN1/Lm6Plzcvy5mJ586+8OVfePCtvbpU3n8qb
Q+XNm/LmSnnzo7w5Ud48KG/ukzffyZvj5M1r8uYyefOXvDlL3jwlb26SNx/J
m4PkzTvy5hp584u8OUXePCJv7pA3X8ibI+TNC/LmAnn5X17Ol5fn5eV2eflc
Xg4/f+eTt+Xl6vP3P/lZXk4+52LysLzce87L5Ft5Ofaco8mr8nLpOV+TP+Xl
zHPuJk/Ky43nPE4+lJcDzzmdvCcv153zO/lNXk4753rymLzcdc775Ct5Oep8
ByYvyctF5/sw+Udezjnfjckz8udyi9z3fbm+7/tyfd/35fq+78v1fd+X6/u+
L9f3fV+u7/u+XN/3fbm+7/tyfd/35fq+78v1fd+X6/u+L9f3fV+u7/u+XN/3
fbm+7/tyfd/35fq+78v1fd+X6/u+L9f3fV+u7/u+XN/3fbm+7/tyfd/35fq+
78v1fd+X6/u+L3/6+3x93/df+dJ/fe1bfuTxju+8+b43vvlffuG1B9d3Ds2P
6zuf5sf1nVvz4/rOs/lxfefc/Li+829+XN+5OD+u77ycH9d3js6P6ztf58f1
nbvz4/rO4/lxfef0/Li+83t+XN+5Pj+u77yfH9e3B8iP69sP5Mf17Q3y4/r2
CflxfXuG/Li+/UN+XN9eIj+ub1+RH9e3x8iP69tv5Mf17T3y4/r2IflxfXuS
/Li+/Ul+XN9eJT+ub9+SH9e3h8mP69vP5Mf17W3y4/r2OflxfXue/Li+/U9+
XN9eKD+ub1+UH9e3R8qP69sv5cf17Z3y4/r2UflxfXuq/Li+/VV+XN9eKz+u
b9+VH9e3B8uP69uP5cf17c3y4/r2aflxfXu2/Li+/Vt+XN9eLj+ub1+XH9e3
x8uP69vv5cf17f3y4/r2gfnx8z2nJ9zv+XB9+8P8+Pn+0yvu93+4vn1jfvzc
F/SQe18M17efzI+f+4Xecu+X4fr2mfnxcx/Rc+59NFzf/jM/fu4vetG9v4br
25fmx899R4+6991wffvV/Pi5H+ld934crm8fmx8/9yk97d6nw/Xtb/Pj5/6l
1937d7i+fW9+/NzX9MB7Xw/Xtx/Oj5/7nd547/fh+vbJ+fGTB+iZNw8M17d/
zo+f/EAvvflhuL59dX785A167M0bw/XtSfLjP/rGn7z90Y+857zXx32vl9eT
yOtD5PUe8voNeT2GvL5CXi8hr3+Q1zPI6xPk9Qby+gF5PYC8eV/eXC9vfpc3
p8ubx+XN3fLma3lztLx5Wd5cLG/+lTfnyptn5c2t8uZTeXOovHlT3lwpb36U
NyfKmwflzX3y5jt5c5y8eU3eXCZv/pI3Z8mbp+TNTfLmI3lzkLx5R95cI29+
kTenyJtH5M0d8uYLeXOEvHlB3lwgL//Ly/ny8ry83C4vn8vL4efvfPK2vFx9
/v4nP8vLyedcTB6Wl3vPeZl8Ky/HnnM0eVVeLj3na/KnvJx5zt3kSXm58ZzH
yYfycuA5p5P35OW6c34nv8nLaedcTx6Tl7vOeZ98JS9Hne/A5CV5ueh8Hyb/
yMs557sxeUb+XG6R+14v1/e9Xq7ve71c3/d6ub7v9XJ93+vl+r7Xy/V9r5fr
+14v1/e9Xq7ve71c3/d6ub7v9XJ93+vl+r7Xy/V9r5fr+14v1/e9Xq7ve71c
3/d6ub7v9XJ93+vl+r7Xy/V9r5fr+14v1/e9Xq7ve71c3/d6ub7v9XJ93+vl
+Z948X/9z37Te/Zd3vnx01/7Ha/91WcfXN+5Mj+u77yZH9d3Ds2P6zuf5sf1
nVvz4/rOs/lxfefc/Li+829+XN+5OD+u77ycH9d3js6P6ztf58f1nbvz4/rO
4/lxfef0/Li+83t+XN+5Pj+u77yfH9e3B8iP69sP5Mf17Q3y4/r2CflxfXuG
/Li+/UN+XN9eIj+ub1+RH9e3x8iP69tv5Mf17T3y4/r2IflxfXuS/Li+/Ul+
XN9eJT+ub9+SH9e3h8mP69vP5Mf17W3y4/r2OflxfXue/Li+/U9+XN9eKD+u
b1+UH9e3R8qP69sv5cf17Z3y4/r2UflxfXuq/Li+/VV+XN9eKz+ub9+VH9e3
B8uP69uP5cf17c3y4/r2aflxfXu2/Li+/Vt+XN9eLj+ub1+XH9e3x8uP69vv
5cfP95zeb7/nw/XtA/Pj5/tPT7jf/+H69of58XNf0CvufTFc374xP37uF3rI
vV+G69tP5sfPfURvuffRcH37zPz4ub/oOff+Gq5v/5kfP/cdvejed8P17Uvz
4+d+pEfd+3G4vv1qfvzcp/Sue58O17ePzY+f+5eedu/f4fr2t/nxc1/T6+59
PVzfvjc/fu53euC934fr2w/nx08eoDfePDBc3z45P37yAz3z5ofh+vbP+fGT
N378v/fSmzeG69uT5MffGfN+/76/x31/l9eTyOtD5PUe8voNeT2GvL5CXi8h
r3+Q1zPI6xPk9Qby+gF5PYC8eV/eXC9vfpc3p8ubx+XN3fLma3lztLx5Wd5c
LG/+lTfnyptn5c2t8uZTeXOovHlT3lwpb36UNyfKmwflzX3y5jt5c5y8eU3e
XCZv/pI3Z8mbp+TNTfLmI3lzkLx5R95cI29+kTenyJtH5M0d8uYLeXOEvHlB
3lwgL//Ly/ny8ry83C4vn8vL4efvfPK2vFx9/v4nP8vLyedcTB6Wl3vPeZl8
Ky/HnnM0eVVeLj3na/KnvJx5zt3kSXm58ZzHyYfycuA5p5P35OW6c34nv8nL
aedcTx6Tl7vOeZ98JS9Hne/A5CV5ueh8Hyb/yMs557sxeUb+XG6R+/4u1/f9
Xa7v+7tc3/d3ub7v73J939/l+r6/y/V9f5fr+/4u1/f9Xa7v+7tc3/d3ub7v
73J939/l+r6/y/V9f5fr+/4u1/f9Xa7v+7tc3/d3ub7v73J939/l+r6/y/V9
f5fr+/4u1/f9Xa7v+7tc3/d3ub7v73J939/l+i/vre/5+OOdXe78GHd+jDs/
xp0f486PcefHuPNj3Pkx7vwYd36MOz/GnR/jzo9x58e482Pc+THu/Bh3fow7
P8adH+POj3Hnx7jzY9z5Me78GHd+jDs/xp0f486PcefH+Dv/2++93Pkx7vwY
d36MOz/GnR/jzo9x58e482Pc+THu/Bh3fow7P8adH+POj3Hnx7jzY9z5Me78
GHd+jDs/xp0f486PcefHuPNj3Pkx7vwYd36MOz/GnR/375z5Me78uH//zI9x
58c9F8yPcefHPS/Mj3Hnxz1HzI9x58c9X8yPcefHPXfMj3Hnxz2PzI9x58c9
p8yPcefHPb/Mj3Hnxz3XzI9x58c978yPcefH/Q4wP8adH/f7wPwYd37c7wbz
Y7wc8lUvppAf/NhXnd47bu8tL7fIyy3ycou83CIvt8jLLfJyi7zcIi+3yMst
8nKLvNwiL7fIyy3ycou83CIvt8jLLfJyi7zcIi+3yMst8nKLvNwiL7fIyy3y
cou83CIvt8jLLfJyi7zcIi+3yMst8nKLvNwiL7fIyy3ycou83CIvt8jLLfJy
i7zcIi+3yMst8nKLvNwiL7fIyy3ycou83CIvt8jLLfJyi7zcIi+3yMst8nKL
vNwiL7ecv/PJLfJyy/n7n9wiL7ecczG5RV5uOedlcou83HLO0eQWebnlnK/J
LfJyyzl3k1vk5ZZzHie3yMst55xObpGXW875ndwiL7eccz25RV5uOed9cou8
3HK+A5Nb5OWW832Y3CIvt5zvxuQW+XO5RW7vLde395br23vL9e295fr23nJ9
e2+5vr23XN/eW65v7y3Xt/eW69t7y/XtveX69t5yfXtvub69t1zf3luub+8t
17f3luvbe8v17b3l+vbecn17b7m+vbdc395brm/vLde395br23vL9e295fr2
3vL8t15/9dN//blHv+08+PI7/lPvenB958T8uL7zY35c37kyP67vvJkf13cO
zY/rO5/mx/WdW/Pj+s6z+XF959z8uL7zb35c37k4P67vvJwf13eOzo/rO1/n
x/Wdu/Pj+s7j+XF95/T8uL7ze35c37k+P67vvJ8f17cHyI/r2w/kx/XtDfLj
+vYJ+XF9e4b8uL79Q35c314iP65vX5Ef17fHyI/r22/kx/XtPfLj+vYh+XF9
e5L8uL79SX5c314lP65v35If17eHyY/r28/kx/XtbfLj+vY5+XF9e578uL79
T35c314oP65vX5Qf17dHyo/r2y/lx/XtnfLj+vZR+XF9e6r8uL79VX5c314r
P65v35Uf17cHy4/r24/lx/XtzfLj+vZp+XF9e7b8uL79W35c314uP65vX5cf
P99zerz9ng/Xt9/Lj5/vP73ffv+H69sH5sfPfUFPuPfFcH37w/z4uV/oFfd+
Ga5v35gfP/cRPeTeR8P17Sfz4+f+orfc+2u4vn1mfvzcd/Sce98N17f/zI+f
+5FedO/H4fo/QV+aHz/3KT3q3qfD9e1X8+Pn/qV33ft3uL59bH783Nf0tHtf
D9e3v82Pn/udXnfv9+H69r358ZMH6IE3DwzXtx/Oj5/8QG+8+WG4vn1yfvzk
DXrmzRvD9e1J8uOvv6wH/+K+p8d9T5fXk8jrQ+T1HvL6DXk9hry+Ql4vIa9/
kNczyOsT5PUG8voBeT2AvHlf3lwvb36XN6fLm8flzd3y5mt5c7S8eVneXCxv
/pU358qbZ+XNrfLmU3lzqLx5U95cKW9+lDcnypsH5c198uY7eXOcvHlN3lwm
b/6SN2fJm6fkzU3y5iN5c5C8eUfeXCNvfpE3p8ibR+TNHfLmC3lzhLx5Qd5c
IC//y8v58vK8vNwuL5/Ly+Hn73zytrxcff7+Jz/Ly8nnXEwelpd7z3mZfCsv
x55zNHlVXi4952vyp7ycec7d5El5ufGcx8mH8nLgOaeT9+TlunN+J7/Jy2nn
XE8ek5e7znmffCUvR53vwOQlebnofB8m/8jLOee7MXlG/lxukfueLtf3PV2u
73u6XN/3dLm+7+lyfd/T5fq+p8v1fU+X6/ueLtf3PV2u73u6XN/3dLm+7+ly
fd/T5fq+p8v1fU+X6/ueLtf3PV2u73u6XN/3dLm+7+lyfd/T5fq+p8v1fU+X
6/ueLtf3PV2u73u6XP/l//rF7+ny/B/7ma/52M/+3uPd3Pnut158H973mw+u
79yXH9d3HsyP6zsn5sf1nR/z4/rOlflxfefN/Li+c2h+XN/5ND+u79yaH9d3
ns2P6zvn5sf1nX/z4/rOxflxfefl/Li+c3R+XN/5Oj+u79ydH9d3Hs+P6zun
58f1nd/z4/rO9flxfef9/Li+PUB+XN9+ID+ub2+QH9e3T8iP69sz5Mf17R/y
4/r2EvlxffuK/Li+PUZ+XN9+Iz+ub++RH9e3D8mP69uT5Mf17U/y4/r2Kvlx
ffuW/Li+PUx+XN9+Jj+ub2+TH9e3z8mP69vz5Mf17X/y4/r2Qvlxffui/Li+
PVJ+XN9+KT+ub++UH9e3j8qP69tT5cf17a/y4/r2Wvlxffuu/Li+PVh+XN9+
LD+ub2+WH9e3T8uP69uz5cf17d/y4+d7Ti+33/Ph+vZ1+fHz/afH2+//cH37
vfz4uS/o/fa+GK5vH5gfP/cLPeHeL8P17Q/z4+c+olfc+2i4vn1jfvzcX/SQ
e38N17efzI+f+47ecu+74fr2mfnxcz/Sc+79OFzf/jM/fu5TetG9T4fr25fm
x8/9S4+69+9wffvV/Pi5r+ld974erm8fmx8/9zs97d7vw/Xtb/PjJw/Q624e
GK5v35sfP/mBHnjzw3B9++H8+Mkb9MabN4br25Pkx3/to//vC7/08VfP+3jc
93F5PYm8PkRe7yGv35DXY8jrK+T1EvL6B3k9g7w+QV5vIK8fkNcDyJv35c31
8uZ3eXO6vHlc3twtb76WN0fLm5flzcXy5l95c668eVbe3CpvPpU3h8qbN+XN
lfLmR3lzorx5UN7cJ2++kzfHyZvX5M1l8uYveXOWvHlK3twkbz6SNwfJm3fk
zTXy5hd5c4q8eUTe3CFvvpA3R8ibF+TNBfLyv7ycLy/Py8vt8vK5vBx+/s4n
b8vL1efvf/KzvJx8zsXkYXm595yXybfycuw5R5NX5eXSc74mf8rLmefcTZ6U
lxvPeZx8KC8HnnM6eU9erjvnd/KbvJx2zvXkMXm565z3yVfyctT5DkxekpeL
zvdh8o+8nHO+G5Nn5M/lFrnv43J938fl+r6Py/V9H5fr+z4u1/d9XK7v+7hc
3/dxub7v43J938fl+r6Py/V9H5fr+z4u1/d9XK7v+7hc3/dxub7v43J938fl
+r6Py/V9H5fr+z4u1/d9XK7v+7hc3/dxub7v43J938fl+r6Py/V9H5frv8wr
H/i+xzu43Pku/gXmu7jzXdz5Lu58F3e+izvfxZ3v4s53cee7uPNd3Pku7nwX
d76LO9/Fne/izndx57u4813c+S7ufBd3vos738Wd7+LOd3Hnu7jzXdz5Lu58
F3e+izvfxZ3v4s53cee7uPNd3Pku7nwXd76LO9/Fne/izndx57u4813c+S7u
fBd3vos738Wd7+LOd3Hnu7jzXdz5Lu58F3e+izvfxZ3v4s53cee7uPNd3Plu
/86Z7+LOd/v3z3wXd77bc8F8F3e+2/PCfBd3vttzxHwXd77b88V8F3e+23PH
fBd3vtvzyHwXd77bc8p8F3e+2/PLfBd3vttzzXwXd77b8858F3e+2+8A813c
+W6/D8x3cee7/W4w38XLIf/8w3/wwV/7h9tLx+2l5eUWeblFXm6Rl1vk5RZ5
uUVebpGXW+TlFnm5RV5ukZdb5OUWeblFXm6Rl1vk5RZ5uUVebpGXW+TlFnm5
RV5ukZdb5OUWeblFXm6Rl1vk5RZ5uUVebpGXW+TlFnm5RV5ukZdb5OUWeblF
Xm6Rl1vk5RZ5uUVebpGXW+TlFnm5RV5ukZdb5OUWeblFXm6Rl1vk5RZ5uUVe
bpGXW+TlFnm5RV5ukZdb5OWW83c+uUVebjl//5Nb5OWWcy4mt8jLLee8TG6R
l1vOOZrcIi+3nPM1uUVebjnnbnKLvNxyzuPkFnm55ZzTyS3ycss5v5Nb5OWW
c64nt8jLLee8T26Rl1vOd2Byi7zccr4Pk1vk5Zbz3ZjcIn8ut8jtpeX69tJy
fXtpub69tFzfXlquby8t17eXluvbS8v17aXl+vbScn17abm+vbRc315arm8v
Lde3l5br20vL9e2l5fr20nJ9e2m5vr20XN9eWq5vLy3Xt5eW69tLy/XtpeX6
9tJyfXtpef4/fue3v/frfvXRPzuvvfWZ97/9qa9+cH3nuPy4vvNdflzfuS8/
ru88mB/Xd07Mj+s7P+bH9Z0r8+P6zpv5cX3n0Py4vvNpflzfuTU/ru88mx/X
d87Nj+s7/+bH9Z2L8+P6zsv5cX3n6Py4vvN1flzfuTs/ru88nh/Xd07Pj+s7
v+fH9Z3r8+P6zvv5cX17gPy4vv1Aflzf3iA/rm+fkB/Xt2fIj+vbP+TH9e0l
8uP69hX5cX17jPy4vv1Gflzf3iM/rm8fkh/XtyfJj+vbn+TH9e1V8uP69i35
cX17mPy4vv1Mflzf3iY/rm+fkx/Xt+fJj+vb/+TH9e2F8uP69kX5cX17pPy4
vv1Sflzf3ik//p903F/o//89/3F/SlP+hCQ7UIRwMnGyZCicKH/KDlYrZRyQ
puRESnFA5E/EwSKWkCN/Qy0H1BIHW0or5U+TJLWGmO++Nhvvz9f9en/b5e51
9Ot9/d3y277f1+P5uN5uj37Mu0eVj5t3pyofN+9+VT5u3l2rfNy8e1f5uHl3
sPJx8+5j5ePm3c3Kx827p5WPn+85O9t+z4ebd38rHz/ff3a5/f4PN+9eVz5+
7gt2vL0vhpt33ysfP/cLu9/eL8PNuweWj5/7iJ1w76Ph5t0Py8fP/cWuuPfX
cPPujeXj575jh9z7brh598ny8XM/slvu/TjcvHtm+fi5T9k59z4dbt79s3z8
3L/sonv/DjfvXlo+fu5rdtS9r4ebd18tHz/3O7vr3u/DzbvHlo8fH2CnXR8Y
bt79tnz8+AO77vrDcPPuveXjxzfYgdc3hpt3Jykf/7K3vDDFTzjv3XHfu+Xt
JPL2EHm7h7x9Q96OIW+vkLdLyNsf5O0M8vYEebuBvH1A3g4gr+/L6/Xy+ru8
ni6vj8vr3fL6tbweLa8vy+vF8vqvvJ4rr8/K663y+qm8Hiqvb8rrlfL6o7ye
KK8Pyut98vqdvB4nr6/J62Xy+pe8niWvT8nrTfL6kbweJK/vyOs18vqLvJ4i
r4/I6x3y+oW8HiGvL8jrBfL8X57ny/N5ed4uz8/lefj5nY9vy/Pq8/sff5bn
yedcjA/L895zXsZv5XnsOUfjq/K89Jyv8U95nnnO3fikPG8853H8UJ4HnnM6
vifP6875HX+T52nnXI+PyfOuc97Hr+R51PkOjC/J86LzfRj/kec557sxPiN/
5C1y37vl5n3vlpv3vVtu3vduuXnfu+Xmfe+Wm/e9W27e9265ed+75eZ975ab
971bbt73brl537vl5n3vlpv3vVtu3vduuXnfu+Xmfe+Wm/e9W27e9265ed+7
5eZ975ab971bbt73brl537vl5n3vlpv3vVtu/qNe/IP7of8+fS1uX4vb1+L2
tbh9LW5fi9vX4va1uH0tbl+L29fi9rW4fS1uX4vb1+L2tbh9LW5fi9vX4va1
uH0tbl+L29fi9rW4fS1uX4vb1+L2tbh9LW5fi9vX4va1uH0tbl+L29fi9rX4
i7/+b1+L29fi9rW4fS1uX4vb1+L2tbh9LW5fi9vX4va1uH0tbl+L29fi9rW4
fS1uX4vb1+L2tbh9LW5fi9vX4va1uH0tbl/b3zl9LW5f298/fS1uX9tzQV+L
29f2vNDX4va1PUf0tbh9bc8XfS1uX9tzR1+L29f2PNLX4va1Paf0tbh9bc8v
fS1uX9tzTV+L29f2vNPX4va1/Q7Q1+L2tf0+0Nfi9rX9btDX4nnIj7z9Nb/x
Zy/fnTnuzizPW+R5izxvkect8rxFnrfI8xZ53iLPW+R5izxvkect8rxFnrfI
8xZ53iLPW+R5izxvkect8rxFnrfI8xZ53iLPW+R5izxvkect8rxFnrfI8xZ5
3iLPW+R5izxvkect8rxFnrfI8xZ53iLPW+R5izxvkect8rxFnrfI8xZ53iLP
W+R5izxvkect8rxFnrfI8xZ53iLPW+R5izxvkect8rzl/M7HW+R5y/n9j7fI
85ZzLsZb5HnLOS/jLfK85Zyj8RZ53nLO13iLPG855268RZ63nPM43iLPW845
HW+R5y3n/I63yPOWc67HW+R5yznv4y3yvOV8B8Zb5HnL+T6Mt8jzlvPdGG+R
P/IWuTuz3Lw7s9y8O7PcvDuz3Lw7s9y8O7PcvDuz3Lw7s9y8O7PcvDuz3Lw7
s9y8O7PcvDuz3Lw7s9y8O7PcvDuz3Lw7s9y8O7PcvDuz3Lw7s9y8O7PcvDuz
3Lw7s9y8O7PcvDuz3Lw7s7z8Fz/Rd/z0855s//rHT306ke/98HLz9rLycfP2
tfJx8/a48nHz9rvycfP2vvJx8/bB8nHz9sTycfP2x/Jx8/bK8nHz9s3ycfP2
0PJx8/bT8nHz9tbycfP22fJx8/bc8nHz9t/ycfP24vJx8/bl8nHz9ujycfP2
6/Jx8/bu8nHz9vHycfP29PJx8/b38nHz9vrycfP2/fJx8+4A5ePm3QfKx827
G5SPm3dPKB83785QPm7e/aF83Ly7RPm4efeK8nHz7hjl4+bdN8rHzbt7lI+b
dw8pHzfvTlI+bt79pHzcvLtK+bh595bycfPuMOXj5t1nysfNu9uUj5t3zykf
N+/OUz5u3v2nfNy8u1D5uHn3ovJx8+5I5ePm3ZfKx827O5WPm3ePKh83705V
Pm7e/ap83Ly7Vvm4efeu8nHz7mDl4+bdx8rHz/ec3Wy/58PNu6eVj5/vPzvb
fv+Hm3d/Kx8/9wW73N4Xw82715WPn/uFHW/vl+Hm3ffKx899xO6399Fw8+6B
5ePn/mIn3PtruHn3w/Lxc9+xK+59N9y8e2P5+Lkf2SH3fhxu3n2yfPzcp+yW
e58ON++eWT5+7l92zr1/h5t3/ywfP/c1u+je18PNu5eWj5/7nR117/fh5t1X
y8ePD7C7rg8MN+8eWz5+/IGddv1huHn32/Lx4xvsuusbw827k5SP/8U/f+t7
/voHP/G8X8d9v5a3k8jbQ+TtHvL2DXk7hry9Qt4uIW9/kLczyNsT5O0G8vYB
eTuAvL4vr9fL6+/yerq8Pi6vd8vr1/J6tLy+LK8Xy+u/8nquvD4rr7fK66fy
eqi8vimvV8rrj/J6orw+KK/3yet38nqcvL4mr5fJ61/yepa8PiWvN8nrR/J6
kLy+I6/XyOsv8nqKvD4ir3fI6xfyeoS8viCvF8jzf3meL8/n5Xm7PD+X5+Hn
dz6+Lc+rz+9//FmeJ59zMT4sz3vPeRm/leex5xyNr8rz0nO+xj/leeY5d+OT
8rzxnMfxQ3keeM7p+J48rzvnd/xNnqedcz0+Js+7znkfv5LnUec7ML4kz4vO
92H8R57nnO/G+Iz8kbfIfb+Wm/f9Wm7e92u5ed+v5eZ9v5ab9/1abt73a7l5
36/l5n2/lpv3/Vpu3vdruXnfr+Xmfb+Wm/f9Wm7e92u5ed+v5eZ9v5ab9/1a
bt73a7l536/l5n2/lpv3/Vpu3vdruXnfr+Xmfb+Wm/f9Wm7+lfrwLR8+/Stu
/4rbv+L2r7j9K27/itu/4vavuP0rbv+K27/i9q+4/Stu/4rbv+L2r7j9K27/
itu/4vavuP0rbv+K27/i9q+4/Stu/4rbv+L2r7j9K27/itu/4vavuP0rbv+K
27/i9q+4/Stu/4rbv+L2r7j9K27/itu/4vavuP0rbv+K27/i9q+4/Stu/4rb
v+L2r7j9K27/itu/4vavuP0rbv+K27/i9q+4/Wt/5/SvuP1rf//0r7j9a88F
/Stu/9rzQv+K27/2HNG/4vavPV/0r7j9a88d/Stu/9rzSP+K27/2nNK/4vav
Pb/0r7j9a881/Stu/9rzTv+K27/2O0D/itu/9vtA/4rbv/a7Qf+K5yGf9eqf
+8J/edUnnd047m4sz1vkeYs8b5HnLfK8RZ63yPMWed4iz1vkeYs8b5HnLfK8
RZ63yPMWed4iz1vkeYs8b5HnLfK8RZ63yPMWed4iz1vkeYs8b5HnLfK8RZ63
yPMWed4iz1vkeYs8b5HnLfK8RZ63yPMWed4iz1vkeYs8b5HnLfK8RZ63yPMW
ed4iz1vkeYs8b5HnLfK8RZ63yPMWed4iz1vkeYs8b5HnLfK85fzOx1vkecv5
/Y+3yPOWcy7GW+R5yzkv4y3yvOWco/EWed5yztd4izxvOeduvEWet5zzON4i
z1vOOR1vkect5/yOt8jzlnOux1vkecs57+Mt8rzlfAfGW+R5y/k+jLfI85bz
3RhvkT/yFrm7sdy8u7HcvLux3Ly7sdy8u7HcvLux3Ly7sdy8u7HcvLux3Ly7
sdy8u7HcvLux3Ly7sdy8u7HcvLux3Ly7sdy8u7HcvLux3Ly7sdy8u7HcvLux
3Ly7sdy8u7HcvLux3Ly7sbz8O57++tqfed6H7VO/9buv/ZW/fdeHlpu3Z5WP
m7d/lY+bt5eVj5u3r5WPm7fHlY+bt9+Vj5u395WPm7cPlo+btyeWj5u3P5aP
m7dXlo+bt2+Wj5u3h5aPm7eflo+bt7eWj5u3z5aPm7fnlo+bt/+Wj5u3F5eP
m7cvl4+bt0eXj5u3X5ePm7d3l4+bt4+Xj5u3p5ePm7e/l4+bt9eXj5u375eP
m3cHKB837z5QPm7e3aB83Lx7Qvm4eXeG8nHz7g/l4+bdJcrHzbtXlI+bd8co
HzfvvlE+bt7do3zcvHtI+bh5d5LycfPuJ+Xj5t1VysfNu7eUj5t3hykfN+8+
Uz5u3t2mfNy8e075uHl3nvJx8+4/5ePm3YXKx827F5WPm3dHKh83775UPm7e
3al83Lx7VPm4eXeq8nHz7lfl4+bdtcrHzbt3lY+f7zk72H7Ph5t3HysfP99/
drP9/g83755WPn7uC3a2vS+Gm3d/Kx8/9wu73N4vw82715WPn/uIHW/vo+Hm
3ffKx8/9xe6399dw8+6B5ePnvmMn3PtuuHn3w/Lxcz+yK+79ONy8e2P5+LlP
2SH3Ph1u3n2yfPzcv+yWe/8ON++eWT5+7mt2zr2vh5t3/ywfP/c7u+je78PN
u5eWjx8fYEddHxhu3n21fPz4A7vr+sNw8+6x5ePHN9hp1zeGm3cnKR9/8Sv6
mJ+579Fx36Pl7STy9hB5u4e8fUPejiFvr5C3S8jbH+TtDPL2BHm7gbx9QN4O
IK/vy+v18vq7vJ4ur4/L693y+rW8Hi2vL8vrxfL6r7yeK6/Pyuut8vqpvB4q
r2/K65Xy+qO8niivD8rrffL6nbweJ6+vyetl8vqXvJ4lr0/J603y+pG8HiSv
78jrNfL6i7yeIq+PyOsd8vqFvB4hry/I6wXy/F+e58vzeXneLs/P5Xn4+Z2P
b8vz6vP7H3+W58nnXIwPy/Pec17Gb+V57DlH46vyvPScr/FPeZ55zt34pDxv
POdx/FCeB55zOr4nz+vO+R1/k+dp51yPj8nzrnPex6/kedT5DowvyfOi830Y
/5HnOee7MT4jf+Qtct+j5eZ9j5ab9z1abt73aLl536Pl5n2Plpv3PVpu3vdo
uXnfo+XmfY+Wm/c9Wm7e92i5ed+j5eZ9j5ab9z1abt73aLl536Pl5n2Plpv3
PVpu3vdouXnfo+XmfY+Wm/c9Wm7e92i5ed+j5eZ/4J2v/vuv+KYPnT4Vt0/F
7VNx+1TcPhW3T8XtU3H7VNw+FbdPxe1TcftU3D4Vt0/F7VNx+1TcPhW3T8Xt
U3H7VNw+FbdPxe1TcftU3D4Vt0/F7VNx+1TcPhW3T8XtU3H7VNw+FbdPxe1T
cftU3D4Vt0/F7VNx+1TcPhW3T8XtU3H7VNw+FbdPxe1TcftU3D4Vt0/F7VNx
+1TcPhW3T8XtU3H7VNw+FbdPxe1TcftU3D61v3P6VNw+tb9/+lTcPrXngj4V
t0/teaFPxe1Te47oU3H71J4v+lTcPrXnjj4Vt0/teaRPxe1Te07pU3H71J5f
+lTcPrXnmj4Vt0/teadPxe1T+x2gT8XtU/t9oE/F7VP73aBPxfOQF1/FT//M
Tz47cNwdWJ63yPMWed4iz1vkeYs8b5HnLfK8RZ63yPMWed4iz1vkeYs8b5Hn
LfK8RZ63yPMWed4iz1vkeYs8b5HnLfK8RZ63yPMWed4iz1vkeYs8b5HnLfK8
RZ63yPMWed4iz1vkeYs8b5HnLfK8RZ63yPMWed4iz1vkeYs8b5HnLfK8RZ63
yPMWed4iz1vkeYs8b5HnLfK8RZ63yPMWed4iz1vkecv5nY+3yPOW8/sfb5Hn
LedcjLfI85ZzXsZb5HnLOUfjLfK85Zyv8RZ53nLO3XiLPG8553G8RZ63nHM6
3iLPW875HW+R5y3nXI+3yPOWc97HW+R5y/kOjLfI85bzfRhvkect57sx3iJ/
5C1yd2C5eXdguXl3YLl5d2C5eXdguXl3YLl5d2C5eXdguXl3YLl5d2C5eXdg
uXl3YLl5d2C5eXdguXl3YLl5d2C5eXdguXl3YLl5d2C5eXdguXl3YLl5d2C5
eXdguXl3YHn5v3rSpu//1ee91370ay9qzp//13Lz9qbycfP2qfJx8/as8nHz
9q/ycfP2svJx8/a18nHz9rjycfP2u/Jx8/a+8nHz9sHycfP2xPJx8/bH8nHz
9srycfP2zfJx8/bQ8nHz9tPycfP21vJx8/bZ8nHz9tzycfP23/Jx8/bi8nHz
9uXycfP26PJx8/br8nHz9u7ycfP28fJx8/b08nHz9vfycfP2+vJx8/b98nHz
7gDl4+bdB8rHzbsblI+bd08oHzfvzlA+bt79oXzcvLtE+bh594rycfPuGOXj
5t03ysfNu3uUj5t3DykfN+9OUj5u3v2kfNy8u0r5uHn3lvJx8+4w5ePm3WfK
x82725SPm3fPKR83785TPm7e/ad83Ly7UPm4efei8nHz7kjl4+bdl8rHzbs7
lY+bd48qHzfvTlU+bt79qnz8fM/ZtfZ7Pty8e1f5+Pn+s4Pt93+4efex8vFz
X7Cb7X0x3Lx7Wvn4uV/Y2fZ+GW7e/a18/NxH7HJ7Hw03715XPn7uL3a8vb+G
m3ffKx8/9x273953w827B5aPn/uRnXDvx+Hm3Q/Lx899yq649+lw8+6N5ePn
/mWH3Pt3uHn3yfLxc1+zW+59Pdy8e2b5+Lnf2Tn3fh9u3v2zfPz4ALvo+sBw
8+6l5ePHH9hR1x+Gm3dfLR8/vsHuur4x3Lw7Sfn406X3D1/wy/d9Oe77sryd
RN4eIm/3kLdvyNsx5O0V8nYJefuDvJ1B3p4gbzeQtw/I2wHk9X15vV5ef5fX
0+X1cXm9W16/ltej5fVleb1YXv+V13Pl9Vl5vVVeP5XXQ+X1TXm9Ul5/lNcT
5fVBeb1PXr+T1+Pk9TV5vUxe/5LXs+T1KXm9SV4/kteD5PUdeb1GXn+R11Pk
9RF5vUNev5DXI+T1BXm9QJ7/y/N8eT4vz9vl+bk8Dz+/8/FteV59fv/jz/I8
+ZyL8WF53nvOy/itPI8952h8VZ6XnvM1/inPM8+5G5+U543nPI4fyvPAc07H
9+R53Tm/42/yPO2c6/Exed51zvv4lTyPOt+B8SV5XnS+D+M/8jznfDfGZ+SP
vEXu+7LcvO/LcvO+L8vN+74sN+/7sty878ty874vy837viw37/uy3Lzvy3Lz
vi/Lzfu+LDfv+7LcvO/LcvO+L8vN+74sN+/7sty878ty874vy837viw37/uy
3Lzvy3Lzvi/Lzfu+LDf/uhcXxev/6/SjuP0obj+K24/i9qO4/ShuP4rbj+L2
o7j9KG4/ituP4vajuP0obj+K24/i9qO4/ShuP4rbj+L2o7j9KG4/ituP4vaj
uP0obj+K24/i9qO4/ShuP4rbj+L2o7j9KG4/ituP4vajuP0obj+K24/i9qO4
/ShuP4rbj+L2o7j9KG4/ituP4vajuP0obj+K24/i9qO4/ShuP4rbj+L2o7j9
KG4/ituP4vaj/Z3Tj+L2o/3904/i9qM9F/SjuP1ozwv9KG4/2nNEP4rbj/Z8
0Y/i9qM9d/SjuP1ozyP9KG4/2nNKP4rbj/b80o/i9qM91/SjuP1ozzv9KG4/
2u8A/ShuP9rvA/0obj/a7wb9KJ6H5B3uunF3XXl/y/MWed4iz1vkeYs8b5Hn
LfK8RZ63yPMWed4iz1vkeYs8b5HnLfK8RZ63yPMWed4iz1vkeYs8b5HnLfK8
RZ63yPMWed4iz1vkeYs8b5HnLfK8RZ63yPMWed4iz1vkeYs8b5HnLfK8RZ63
yPMWed4iz1vkeYs8b5HnLfK8RZ63yPMWed4iz1vkeYs8b5HnLfK8RZ63yPMW
ed4iz1vkecv5nY+3yPOW8/sfb5HnLedcjLfI85ZzXsZb5HnLOUfjLfK85Zyv
8RZ53nLO3XiLPG8553G8RZ63nHM63iLPW875HW+R5y3nXI+3yPOWc97HW+R5
y/kOjLfI85bzfRhvkect57sx3iJ/5C1yd125eXdduXl3Xbl5d125eXdduXl3
Xbl5d125eXdduXl3Xbl5d125eXdduXl3Xbl5d125eXdduXl3Xbl5d125eXdd
uXl3Xbl5d125eXdduXl3Xbl5d125eXddeflPeuO7P+4n3vG835br/3z1Wz/+
a77obz643Lw9qHzcvP2ofNy8val83Lx9qnzcvD2rfNy8/at83Ly9rHzcvH2t
fNy8Pa583Lz9rnzcvL2vfNy8fbB83Lw9sXzcvP2xfNy8vbJ83Lx9s3zcvD20
fNy8/bR83Ly9tXzcvH22fNy8Pbd83Lz9t3zcvL24fNy8fbl83Lw9unzcvP26
fNy8vbt83Lx9vHzcvD29fNy8/b183Ly9vnzcvH2/fNy8O0D5uHn3gfJx8+4G
5ePm3RPKx827M5SPm3d/KB837y5RPm7evaJ83Lw7Rvm4efeN8nHz7h7l4+bd
Q8rHzbuTlI+bdz8pHzfvrlI+bt69pXzcvDtM+bj5T2GfKR83725TPm7ePad8
3Lw7T/m4efef8nHz7kLl4+bdi8rHzbsjlY+bd18qHzfv7lQ+bt49qnz8fM/Z
qfZ7Pty8+1X5+Pn+s2vt93+4efeu8vFzX7CD7X0x3Lz7WPn4uV/YzfZ+GW7e
Pa18/NxH7Gx7Hw037/5WPn7uL3a5vb+Gm3evKx8/9x073t53w82775WPn/uR
3W/vx+Hm3QPLx899yk649+lw8+6H5ePn/mVX3Pt3uHn3xvLxc1+zQ+59Pdy8
+2T5+Lnf2S33fh9u3j2zfPz4ADvn+sBw8+6f5ePHH9hF1x+Gm3cvLR8/vsGO
ur4x3Lw7Sfl4u4XvxXHfi+X9z5X3t7zdQ96+IW/HkLdXyNsl5O0P8nYGeXuC
vN1A3j4gbweQ1/fl9Xp5/V1eT5fXx+X1bnn9Wl6PlteX5fVief1XXs+V12fl
9VZ5/VReD5XXN+X1Snn9UV5PlNcH5fU+ef1OXo+T19fk9TJ5/Utez5LXp+T1
Jnn9SF4Pktd35PUaef1FXk+R10fk9Q55/UJej5DXF+T1Ann+L8/z5fm8PG+X
5+fyPPz8zse35Xn1+f2PP8vz5HMuxoflee85L+O38jz2nKPxVXlees7X+Kc8
zzznbnxSnjee8zh+KM8Dzzkd35Pndef8jr/J87RzrsfH5HnXOe/jV/I86nwH
xpfkedH5Poz/yPOc890Yn5E/8ha578Vy874Xy837Xiw373ux3LzvxXLzvhfL
zfteLDfve7HcvO/FcvO+F8vN+14sN+97sdy878Vy874Xy837Xiw373ux3Lzv
xXLzvhfLzfteLDfve7HcvO/FcvO+F8vN+14sN/9573wyxu/44Ok78f6W23fi
9p24fSdu34nbd+L2nbh9J27fidt34vaduH0nbt+J23fi9p24fSdu34nbd+L2
nbh9J27fidt34vaduH0nbt+J23fi9p24fSdu34nbd+L2nbh9J27fidt34vad
uH0nbt+J23fi9p24fSdu34nbd+L2nbh9J27fib/y5zdcbt+J23fi9p24fSdu
34nbd+L2nbh9J27fidt34vaduH0nbt+J23f2d07fidt39vdP34nbd/Zc0Hfi
9p09L/SduH1nzxF9J27f2fNF34nbd/bc0Xfi9p09j/SduH1nzyl9J27f2fNL
34nbd/Zc03fi9p097/SduH1nvwP0nbh9Z78P9J24fWe/G/SdeB6SR7jTxt1p
5XmLvP/35P0tz1vkeYs8b5HnLfK8RZ63yPMWed4iz1vkeYs8b5HnLfK8RZ63
yPMWed4iz1vkeYs8b5HnLfK8RZ63yPMWed4iz1vkeYs8b5HnLfK8RZ63yPMW
ed4iz1vkeYs8b5HnLfK8RZ63yPMWed4iz1vkeYs8b5HnLfK8RZ63yPMWed4i
z1vkeYs8b5HnLfK8RZ63yPMWed4iz1vkecv5nY+3yPOW8/sfb5HnLedcjLfI
85ZzXsZb5HnLOUfjLfK85Zyv8RZ53nLO3XiLPG8553G8RZ63nHM63iLPW875
HW+R5y3nXI+3yPOWc97HW+R5y/kOjLfI85bzfRhvkect57sx3iJ/5C1yd1q5
eXdauXl3Wrl5d1q5eXdauXl3Wrl5d1q5eXdauXl3Wrl5d1q5eXdauXl3Wrl5
d1q5eXdauXl3Wrl5d1q5eXdauXl3Wrl5d1q5eXdauXl3Wrl5d1p5+R97KhTv
/OHnPdb+8spn5/0fWG7eXlM+br6c+f42bw8qHzdvPyofN29vKh83b58qHzdv
zyofN2//Kh83by8rHzdvXysfN2+PKx83b78rHzdv7ysfN28fLB83b08sHzdv
fywfN2+vLB83b98sHzdvDy0fN28/LR83b28tHzdvny0fN2/PLR83b/8tHzdv
Ly4fN29fLh83b48uHzdvvy4fN2/vLh83bx8vHzdvTy8fN29/Lx83b68vHzdv
3y8fN+8OUD5u3n2gfNy8u0H5uHn3hPJx8+4M5ePm3R/Kx827S5SPm3evKB83
745RPm7efaN83Ly7R/m4efeQ8nHz7iTl4+bdT8rHzburlI+bd28pHzfvDlM+
bt59pnzcvLtN+bh595zycfPuPOXj5t1/ysfNuwuVj5t3LyofN++OVD5u3n2p
fPx8z9md9ns+3Lx7VPn4+f6zU+33f7h596vy8XNfsGvtfTHcvHtX+fi5X9jB
9n4Zbt59rHz83EfsZnsfDTfvnlY+fu4vdra9v4abd38rHz/3Hbvc3nfDzbvX
lY+f+5Edb+/H4ebd98rHz33K7rf36XDz7oHl4+f+ZSfc+3e4effD8vFzX7Mr
7n093Lx7Y/n4ud/ZIfd+H27efbJ8/PgAu+X6wHDz7pnl48cf2DnXH4abd/8s
Hz++wS66vjHcvDtJ+Xi7gu+/cd9/5e0k8vYQef855P0tb8eQt1fI2yXk7Q/y
dgZ5e4K83UDePiBvB5DX9+X1enn9XV5Pl9fH5fVuef1aXo+W15fl9WJ5/Vde
z5XXZ+X1Vnn9VF4Pldc35fVKef1RXk+U1wfl9T55/U5ej5PX1+T1Mnn9S17P
kten5PUmef1IXg+S13fk9Rp5/UVeT5HXR+T1Dnn9Ql6PkNcX5PUCef4vz/Pl
+bw8b5fn5/I8/PzOx7flefX5/Y8/y/Pkcy7Gh+V57zkv47fyPPaco/FVeV56
ztf4pzzPPOdufFKeN57zOH4ozwPPOR3fk+d15/yOv8nztHOux8fkedc57+NX
8jzqfAfGl+R50fk+jP/I85zz3RifkT/yFrnvv3Lzvv/Kzfv+Kzfv+6/cvO+/
cvO+/8rN+/4rN+/7r9y8779y877/ys37/is37/uv3Lzvv3Lzvv/Kzfv+Kzfv
+6/cvO+/cvO+/8rN+/4rN+/7r9y8779y877/ys2/cn3/+AdOf4nbX+L2l3h/
y+0vcftL3P4St7/E7S9x+0vc/hK3v8TtL3H7S9z+Ere/xO0vcftL3P4St7/E
7S9x+0vc/hK3v8TtL3H7S9z+Ere/xO0vcftL3P4St7/E7S9x+0vc/hK3v8Tt
L3H7S9z+Ere/xO0vcftL3P4St7/E7S9x+0vc/hK3v8TtL3H7S9z+Ere/xO0v
cftL3P4St7/E7S9x+0vc/hK3v8TtL/s7p7/E7S/7+6e/xO0vey7oL3H7y54X
+kvc/rLniP4St7/s+aK/xO0ve+7oL3H7y55H+kvc/rLnlP4St7/s+aW/xO0v
e67pL3H7y553+kvc/rLfAfpL3P6y3wf6S9z+st8N+ks8D8kL3F3j7q7yvEWe
t8jzFnn/+eT9Lc9b5HmLPG+R5y3yvEWet8jzFnneIs9b5HmLPG+R5y3yvEWe
t8jzFnneIs9b5HmLPG+R5y3yvEWet8jzFnneIs9b5HmLPG+R5y3yvEWet8jz
FnneIs9b5HmLPG+R5y3yvEWet8jzFnneIs9b5HmLPG+R5y3yvEWet8jzFnne
Is9b5HmLPG+R5y3yvEWet8jzFnnecn7n4y3yvOX8/sdb5HnLORfjLfK85ZyX
8RZ53nLO0XiLPG8552u8RZ63nHM33iLPW855HG+R5y3nnI63yPOWc37HW+R5
yznX4y3yvOWc9/EWed5yvgPjLfK85Xwfxlvkecv5boy3yB95i9zdVW7e3VVu
3t1Vbt7dVW7e3VVu3t1Vbt7dVW7e3VVu3t1Vbt7dVW7e3VVu3t1Vbt7dVW7e
3VVu3t1Vbt7dVW7e3VVu3t1Vbt7dVW7e3VVu3t1Vbt7dVW7+TS8urs/+wOkv
cftL3P4St7/E+1tuf4nbX+L2l7j9JW5/idtf4vaXuP0lbn+Jv/LnOy+3v8Tt
L3H7S9z+Ere/xO0vcftL3P4St7/E7S9x+0vc/hK3v8TtL3H7S9z+Ere/xO0v
cftL3P4St7/E7S9x+0vc/hK3v8TtL3H7S9z+Ere/xO0vcftL3P4St7/E7S9x
+0vc/hK3v8TtL3H7S9z+Ere/xO0vcftL3P4St7/E7S/7O6e/xO0v+/unv8Tt
L3su6C9x+8ueF/pL3P6y54j+Ere/7Pmiv8TtL3vu6C9x+8ueR/pL3P6y55T+
Ere/7Pmlv8TtL3uu6S9x+8ued/pL3P6y3wH6S9z+st8H+kvc/rLfDfpLPA/p
/nd3jbu7yvMWed4iz1vkeYu8/9zy/pbnLfK8RZ63yPMWed4iz1vkeYs8b5Hn
LfK8RZ63yPMWed4iz1vkeYs8b5HnLfK8RZ63yPMWed4iz1vkeYs8b5HnLfK8
RZ63yPMWed4iz1vkeYs8b5HnLfK8RZ63yPMWed4iz1vkeYs8b5HnLfK8RZ63
yPMWed4iz1vkeYs8b5HnLfK8RZ63yPMWed4iz1vkecv5nY+3yPOW8/sfb5Hn
LedcjLfI85ZzXsZb5HnLOUfjLfK85Zyv8RZ53nLO3XiLPG8553G8RZ63nHM6
3iLPW875HW+R5y3nXI+3yPOWc97HW+R5y/kOjLfI85bzfRhvkect57sx3iJ/
5C1yd1e5eXdXuXl3V7l5d1e5eXdXuXl3V7l5d1e5eXdXuXl3V7l5d1e5eXdX
uXl3V7l5d1e5eXdXuXl3V7l5d1e5eXdXuXl3V7l5d1e5eXdXuXl3V3n5l970
dx/8ri953lftI+96ocF/+J/LzdtTysfN21/Kx83ba8rHzdt3ysfNf+R35znf
3+btR+Xj5u1N5ePm7VPl4+btWeXj5u1f5ePm7WXl4+bta+Xj5u1x5ePm7Xfl
4+btfeXj5u2D5ePm7Ynl4+btj+Xj5u2V5ePm7Zvl4+btoeXj5u2n5ePm7a3l
4+bts+Xj5u255ePm7b/l4+btxeXj5u3L5ePm7dHl4+bt1+Xj5u3d5ePm7ePl
4+bt6eXj5u3v5ePm7fXl4+bt++Xj5t0BysfNuw+Uj5t3NygfN++eUD5u3p2h
fNy8+0P5uHl3ifJx8+4V5ePm3THKx827b5SPm3f3KB837x5SPm7enaR83Lz7
Sfm4eXeV8nHz7i3l4+bdYcrHzbvPlI+bd7cpHzfvnlM+bt6dp3zcvPtP+bh5
d6HycfPuReXj53vOjrTf8+Hm3ZfKx8/3n91pv//DzbtHlY+f+4Kdau+L4ebd
r8rHz/3CrrX3y3Dz7l3l4+c+Ygfb+2i4efex8vFzf7Gb7f013Lx7Wvn4ue/Y
2fa+G27e/a18/NyP7HJ7Pw43715XPn7uU3a8vU+Hm3ffKx8/9y+7396/w827
B5aPn/uanXDv6+Hm3Q/Lx8/9zq649/tw8+6N5ePHB9gh1weGm3efLB8//sBu
uf4w3Lx7Zvn48Q12zvWN4ebdScrH6/G+58Z9z5W3k8jbQ+TtHvL2DXk7hrz/
PvL+lrc/yNsZ5O0J8nYDefuAvB1AXt+X1+vl9Xd5PV1eH5fXu+X1a3k9Wl5f
lteL5fVfeT1XXp+V11vl9VN5PVRe35TXK+X1R3k9UV4flNf75PU7eT1OXl+T
18vk9S95PUten5LXm+T1I3k9SF7fkddr5PUXeT1FXh+R1zvk9Qt5PUJeX5DX
C+T5vzzPl+fz8rxdnp/L8/DzOx/flufV5/c//izPk8+5GB+W573nvIzfyvPY
c47GV+V56Tlf45/yPPOcu/FJed54zuP4oTwPPOd0fE+e153zO/4mz9POuR4f
k+dd57yPX8nzqPMdGF+S50Xn+zD+I89zzndjfEb+yFvkvufKzfueKzf/v/7x
lycfN+97rty877ly877nys37nis373uu3LzvuXLzvufKzfueKzfve67cvO+5
cvO+58rN+54rN+97rty877ly877nys37nis373uu3LzvuXLz3/LiwnnDf54+
ErePxO0jcftI3D4St4/E+1tuH4nbR+L2kbh9JG4fidtH4vaRuH0kbh+J20fi
9pG4fSRuH4nbR+L2kbh9JG4fidtH4vaRuH0kbh+J20fi9pG4fSRuH4nbR+L2
kbh9JG4fidtH4vaRuH0kbh+J20fi9pG4fSRuH4nbR+L2kbh9JG4fidtH4vaR
uH0kbh+J20fi9pG4fSRuH4nbR+L2kbh9JG4fidtH9ndOH4nbR/b3Tx+J20f2
XNBH4vaRPS/0kbh9ZM8RfSRuH9nzRR+J20f23NFH4vaRPY/0kbh9ZM8pfSRu
H9nzSx+J20f2XNNH4vaRPe/0kbh9ZL8D9JG4fWS/D/SRuH1kvxv0kXge0n3u
jhp3R5XnLfK8RZ63yPMWed4iz1vk/feU97c8b5HnLfK8RZ63yPMWed4iz1vk
eYs8b5HnLfK8RZ63yPMWed4iz1vkeYs8b5HnLfK8RZ63yPMWed4iz1vkeYs8
b5HnLfK8RZ63yPMWed4iz1vkeYs8b5HnLfK8RZ63yPMWed4iz1vkeYs8b5Hn
LfK8RZ63yPMWed4iz1vkeYs8b5HnLfK8RZ63yPOW8zsfb5HnLef3P94iz1vO
uRhvkect57yMt8jzlnOOxlvkecs5X+Mt8rzlnLvxFnnecs7jeIs8bznndLxF
nrec8zveIs9bzrkeb5HnLee8j7fI85bzHRhvkect5/sw3iLPW853Y7xF/shb
5O6ocvPuqHLz7qhy8+6ocvPuqHLz7qhy8+6ocvPuqHLz7qhy8+6ocvPuqHLz
7qhy8+6ocvPuqHLz7qhy8+6ocvPuqHLz7qhy8+6ocvPuqPLyT+Xg+9723ue9
1H7xis69/MzN2zvKx83bR8rHzdtTysfN21/Kx83ba8rHzdt3ysfNlzPf3+bt
R+Xj5u1N5ePm7VPl4+btWeXj5u1f5ePm7WXl4+bta+Xj5u1x5ePm7Xfl4+bt
feXj5u2D5ePm7Ynl4+btj+Xj5u2V5ePm7Zvl4+btoeXj5u2n5ePm7a3l4+bt
s+Xj5u255ePm7b/l4+btxeXj5u3L5ePm7dHl4+bt1+Xj5u3d5ePm7ePl4+bt
6eXj5u3v5ePm7fXl4+bt++Xj5t0BysfNuw+Uj5t3NygfN++eUD5u3p2hfNy8
+0P5uHl3ifJx8+4V5ePm3THKx827b5SPm3f3KB837x5SPm7enaR83Lz7Sfm4
eXeV8nHz7i3l4+bdYcrHzbvPlI+bd7cpHzfvnlM+bt6dp3zcvPtP+fj5nrML
7fd8uHn3ovLx8/1nR9rv/3Dz7kvl4+e+YHfa+2K4efeo8vFzv7BT7f0y3Lz7
Vfn4uY/YtfY+Gm7evat8/Nxf7GB7fw037z5WPn7uO3azve+Gm3dPKx8/9yM7
296Pw827v5WPn/uUXW7v0+Hm3evKx8/9y4639+9w8+575ePnvmb32/t6uHn3
wPLxc7+zE+79Pty8+2H5+PEBdsX1geHm3RvLx48/sEOuPww37z5ZPn58g91y
fWO4eXeS8vF6tu+zcd9n5e0k8vYQebuHvH1D3o4hb6+Qt0vI++8v7295e4K8
3UDePiBvB5DX9+X1enn9XV5Pl9fH5fVuef1aXo+W15fl9WJ5/Vdez5XXZ+X1
Vnn9VF4Pldc35fVKef1RXk+U1wfl9T55/U5ej5PX1+T1Mnn9S17Pkten5PUm
ef1IXg+S13fk9Rp5/UVeT5HXR+T1Dnn9Ql6PkNcX5PUCef4vz/Pl+bw8b5fn
5/I8/PzOx7flefX5/Y8/y/Pkcy7Gh+V57zkv47fyPPaco/FVeV56ztf4pzzP
POdufFKeN57zOH4ozwPPOR3fk+d15/yOv8nztHOux8fkedc57+NX8jzqfAfG
l+R50fk+jP/I85zz3RifkT/yFrnvs3Lzvs/Kzfs+Kzfv+6zcvO+zcvO+z8rN
+z4rN+/7rNy877Ny877Pys37Pis37/us3Lzvs3Lzvs/Kzfs+Kzfv+6zcvO+z
cvO+z8rN+z4rN+/7rNz8p/3o67//y3/h5dMv4vaLuP0ibr+I2y/i9ou4/SJu
v4j3t9x+EbdfxO0XcftF3H4Rt1/E7Rdx+0XcfhG3X8TtF3H7Rdx+EbdfxO0X
cftF3H4Rt1/E7Rdx+0XcfhG3X8TtF3H7Rdx+EbdfxO0XcftF3H4Rt1/E7Rdx
+0XcfhG3X8TtF3H7Rdx+EbdfxO0XcftF3H4Rt1/E7Rdx+0XcfhG3X8TtF3H7
Rdx+EbdfxO0XcfvF/s7pF3H7xf7+6Rdx+8WeC/pF3H6x54V+Ebdf7DmiX8Tt
F3u+6Bdx+8WeO/pF3H6x55F+Ebdf7DmlX8TtF3t+6Rdx+8Wea/pF3H6x551+
Ebdf7HeAfhG3X+z3gX4Rt1/sd4N+Ec9Dup/dRePuovK8RZ63yPMWed4iz1vk
eYs8b5HnLfL+ucj7W563yPMWed4iz1vkeYs8b5HnLfK8RZ63yPMWed4iz1vk
eYs8b5HnLfK8RZ63yPMWed4iz1vkeYs8b5HnLfK8RZ63yPMWed4iz1vkeYs8
b5HnLfK8RZ63yPMWed4iz1vkeYs8b5HnLfK8RZ63yPMWed4iz1vkeYs8b5Hn
LfK8RZ63yPMWed5yfufjLfK85fz+x1vkecs5F+Mt8rzlnJfxFnnecs7ReIs8
bznna7xFnrecczfeIs9bznkcb5HnLeecjrfI85Zzfsdb5HnLOdfjLfK85Zz3
8RZ53nK+A+Mt8rzlfB/GW+R5y/lujLfIH3mL3F1Ubt5dVG7eXVRu3l1Ubt5d
VG7eXVRu3l1Ubt5dVG7eXVRu3l1Ubt5dVG7eXVRu3l1Ubt5dVG7eXVRu3l1U
bt5dVG7eXVRu3l1Ubt5dVG7+lc/yV718+kXcfhG3X8TtF3H7Rdx+EbdfxO0X
cftFvL/l9ou4/SJuv4jbL+L2i7j9Im6/iNsv4vaLuP0ibr+I2y/i9ou4/SJu
v4jbL+L2i7j9Im6/iNsv4vaLuP0ibr+I2y/i9ou4/SJuv4jbL+L2i7j9Im6/
iNsv4vaLuP0ibr+I2y/i9ou4/SJuv4jbL+L2i7j9Im6/iNsv4vaLuP0ibr+I
2y/i9ou4/SJuv9jfOf0ibr/Y3z/9Im6/2HNBv4jbL/a80C/i9os9R/SLuP1i
zxf9Im6/2HNHv4jbL/Y80i/i9os9p/SLuP1izy/9Im6/2HNNv4jbL/a80y/i
9ov9DtAv4vaL/T7QL+L2i/1u0C/ieUj3sLto3F1UnrfI8xZ53iLPW+R5izxv
kect8rxFnrfI++cl72953iLPW+R5izxvkect8rxFnrfI8xZ53iLPW+R5izxv
kect8rxFnrfI8xZ53iLPW+R5izxvkect8rxFnrfI8xZ53iLPW+R5izxvkect
8rxFnrfI8xZ53iLPW+R5izxvkect8rxFnrfI8xZ53iLPW+R5izxvkect8rxF
nrfI8xZ53iLPW87vfLxFnrec3/94izxvOedivEWet5zzMt4iz1vOORpvkect
53yNt8jzlnPuxlvkecs5j+Mt8rzlnNPxFnnecs7veIs8bznnerxFnrec8z7e
Is9bzndgvEWet5zvw3iLPG85343xFvkjb5G7i8rNu4vKzbuLys27i8rNu4vK
zbuLys27i8rNu4vKzbuLys27i8rNu4vKzbuLys27i8rNu4vKzbuLys27i8rN
u4vKzbuLys27i8rL/8GTIP3e2573T/vC06X42l/5p2du3h5RPm7eflE+bt7e
UT5u3j5SPm7enlI+bt7+Uj5u3l5TPm7evlM+bt4eVD5uvpz5/jZvbyofN2+f
Kh83b88qHzdv/yofN28vKx83b18rHzdvjysfN2+/Kx83b+8rHzdvHywfN29P
LB83b38sHzdvrywfN2/fLB83bw8tHzdvPy0fN29vLR83b58tHzdvzy0fN2//
LR83by8uHzdvXy4fN2+PLh83b78uHzdv7y4fN28fLx83b08vHzdvfy8fN2+v
Lx83b98vHzfvDlA+bt59oHzcvLtB+bh594TycfPuDOXj5t0fysfNu0uUj5t3
rygfN++OUT5u3n2jfNy8u0f5uHn3kPJx8+4k5ePm3U/Kx827q5SPm3dvKR83
7w5TPm7efaZ83Ly7Tfm4efec8vHzPWfn2e/5cPPuP+Xj5/vPLrTf/+Hm3YvK
x899wY6098Vw8+5L5ePnfmF32vtluHn3qPLxcx+xU+19NNy8+1X5+Lm/2LX2
/hpu3r2rfPzcd+xge98NN+8+Vj5+7kd2s70fh5t3TysfP/cpO9vep8PNu7+V
j5/7l11u79/h5t3rysfPfc2Ot/f1cPPue+Xj535n99v7fbh598Dy8eMD7ITr
A8PNux+Wjx9/YFdcfxhu3r2xfPz4Bjvk+sZw8+4k5eP1Wt9b4763yttJ5O0h
8nYPefuGvB1D3l4hb5eQtz/I2xnk7Qny/jnK+1veDiCv78vr9fL6u7yeLq+P
y+vd8vq1vB4try/L68Xy+q+8niuvz8rrrfL6qbweKq9vyuuV8vqjvJ4orw/K
633y+p28Hievr8nrZfL6l7yeJa9PyetN8vqRvB4kr+/I6zXy+ou8niKvj8jr
HfL6hbweIa8vyOsF8vxfnufL83l53i7Pz+V5+Pmdj2/L8+rz+x9/lufJ51yM
D8vz3nNexm/leew5R+Or8rz0nK/xT3meec7d+KQ8bzzncfxQngeeczq+J8/r
zvkdf5Pnaedcj4/J865z3sev5HnU+Q6ML8nzovN9GP+R5znnuzE+I3/kLXLf
W+XmfW+Vm/e9VW7e91a5ed9b5eZ9b5Wb971Vbt73Vrl531vl5n1vlZv3vVVu
3vdWuXnfW+XmfW+Vm/e9VW7e91a5ed9b5eZ9b5Wb971Vbv7jPufpi/Sz7z99
IW5fiNsX4vaFuH0hbl+I2xfi9oW4fSFuX4jbF+L9LbcvxO0LcftC3L4Qty/E
7Qtx+0LcvhC3L8TtC3H7Qty+ELcvxO0LcftC3L4Qty/E7Qtx+0LcvhC3L8Tt
C3H7Qty+ELcvxO0LcftC3L4Qty/E7Qtx+0LcvhC3L8TtC3H7Qty+ELcvxO0L
cftC3L4Qty/E7Qtx+0LcvhC3L8TtC3H7Qty+ELcv7O+cvhC3L+zvn74Qty/s
uaAvxO0Le17oC3H7wp4j+kLcvrDni74Qty/suaMvxO0Lex7pC3H7wp5T+kLc
vrDnl74Qty/suaYvxO0Le97pC3H7wn4H6Atx+8J+H+gLcfvCfjfoC/E8pHvV
nTPuzinPW+R5izxvkect8rxFnrfI8xZ53iLPW+R5izxvkffPV97f8rxFnrfI
8xZ53iLPW+R5izxvkect8rxFnrfI8xZ53iLPW+R5izxvkect8rxFnrfI8xZ5
3iLPW+R5izxvkect8rxFnrfI8xZ53iLPW+R5izxvkect8rxFnrfI8xZ53iLP
W+R5izxvkect8rxFnrfI8xZ53iLPW+R5izxvkect53c+3iLPW87vf7xFnrec
czHeIs9bznkZb5HnLeccjbfI85ZzvsZb5HnLOXfjLfK85ZzH8RZ53nLO6XiL
PG8553e8RZ63nHM93iLPW855H2+R5y3nOzDeIs9bzvdhvEWet5zvxniL/JG3
yN055ebdOeXm3Tnl5t055ebdOeXm3Tnl5t055ebdOeXm3Tnl5t055ebdOeXm
3Tnl5t055ebdOeXm3Tnl5t055ebdOeXm3Tnl5t055f9v/ivff/pC3L4Qty/E
7Qtx+0LcvhC3L8TtC3H7Qty+ELcvxO0L8f6W2xfi9oW4fSFuX4jbF+L2hbh9
IW5fiNsX4vaFuH0hbl+I2xfi9oW4fSFuX4jbF+L2hbh9IW5fiNsX4vaFuH0h
bl+I2xfi9oW4fSFuX4jbF+L2hbh9IW5fiNsX4vaFuH0hbl+I2xfi9oW4fSFu
X4jbF+L2hbh9IW5fiNsX4vaFuH0hbl/Y3zl9IW5f2N8/fSFuX9hzQV+I2xf2
vNAX4vaFPUf0hbh9Yc8XfSFuX9hzR1+I2xf2PNIX4vaFPaf0hbh9Yc8vfSFu
X9hzTV+I2xf2vNMX4vaF/Q7QF+L2hf0+0Bfi9oX9btAX4nlI96c7Z9ydU563
yPMWed4iz1vkeYs8b5HnLfK8RZ63yPMWed4iz1vk/XOX97c8b5HnLfK8RZ63
yPMWed4iz1vkeYs8b5HnLfK8RZ63yPMWed4iz1vkeYs8b5HnLfK8RZ63yPMW
ed4iz1vkeYs8b5HnLfK8RZ63yPMWed4iz1vkeYs8b5HnLfK8RZ63yPMWed4i
z1vkeYs8b5HnLfK8RZ63yPMWed4iz1vO73y8RZ63nN//eIs8bznnYrxFnrec
8zLeIs9bzjkab5HnLed8jbfI85Zz7sZb5HnLOY/jLfK85ZzT8RZ53nLO73iL
PG8553q8RZ63nPM+3iLPW853YLxFnrec78N4izxvOd+N8Rb5I2+Ru3PKzbtz
ys27c8rNu3PKzbtzys27c8rNu3PKzbtzys27c8rNu3PKzbtzys27c8rNu3PK
zbtzys27c8rNu3PKzbtzys27c8rNu3PKzb/9RfCfXzp9IW5fiNsX4vaFuH0h
bl+I2xfi9oW4fSFuX4jbF+L2hbh9Id7fcvtC3L4Qty/E7Qtx+0LcvhC3L8Tt
C3H7Qty+ELcvxO0LcftC3L4Qty/E7Qtx+0LcvhC3L8TtC3H7Qty+ELcvxO0L
cftC3L4Qty/E7Qtx+0LcvhC3L8TtC3H7Qty+ELcvxO0LcftC3L4Qty/E7Qtx
+0LcvhC3L8TtC3H7Qty+ELcv7O+cvhC3L+zvn74Qty/suaAvxO0Le17oC3H7
wp4j+kLcvrDni74Qty/suaMvxO0Lex7pC3H7wp5T+kLcvrDnl74Qty/suaYv
xO0Le97pC3H7wn4H6Atx+8J+H+gLcfvCfjfoC/E8pHvSnTPuzinPW+R5izxv
kect8rxFnrfI8xZ53iLPW+R5izxvkect8rxF3r8PeX/L8xZ53iLPW+R5izxv
kect8rxFnrfI8xZ53iLPW+R5izxvkect8rxFnrfI8xZ53iLPW+R5izxvkect
8rxFnrfI8xZ53iLPW+R5izxvkect8rxFnrfI8xZ53iLPW+R5izxvkect8rxF
nrfI8xZ53iLPW+R5izxvkect53c+3iLPW87vf7xFnrecczHeIs9bznkZb5Hn
LeccjbfI85ZzvsZb5HnLOXfjLfK85ZzH8RZ53nLO6XiLPG8553e8RZ63nHM9
3iLPW855H2+R5y3nOzDeIs9bzvdhvEWet5zvxniL/JG3yN055ebdOeXm3Tnl
5t055ebdOeXm3Tnl5t055ebdOeXm3Tnl5t055ebdOeXm3Tnl5t055ebdOeXm
3Tnl5t055ebdOeXm3Tnl5b/96Z/WL73lec/U/3/thca/9ZmbtxeUj5u3L5SP
m7dHlI+bt1+Uj5u3d5SPm7ePlI+bt6eUj5u3v5SPm7fXlI+bt++Uj5u3B5WP
m7cflY+btzeVj5svZ76/zduzysfN27/Kx83by8rHzdvXysfN2+PKx83b78rH
zdv7ysfN2wfLx83bE8vHzdsfy8fN2yvLx83bN8vHzdtDy8fN20/Lx83bW8vH
zdtny8fN23PLx83bf8vHzduLy8fN25fLx83bo8vHzduvy8fN27vLx83bx8vH
zdvTy8fN29/Lx83b68vHzdv3y8fNuwOUj5t3HygfN+9uUD5u3j2hfNy8O0P5
uHn3h/Jx8+4S5ePm3SvKx827Y5SPm3ffKB837+5RPm7ePaR83Lw7Sfm4efeT
8nHz7irl4+bdW8rHzbvDlI+bd58pHz/fc3ab/Z4PN++eUz5+vv/sPPv9H27e
/ad8/NwX7EJ7Xww3715UPn7uF3akvV+Gm3dfKh8/9xG7095Hw827R5WPn/uL
nWrvr+Hm3a/Kx899x661991w8+5d5ePnfmQH2/txuHn3sfLxc5+ym+19Oty8
e1r5+Ll/2dn2/h1u3v2tfPzc1+xye18PN+9eVz5+7nd2vL3fh5t33ysfPz7A
7rc+MNy8e2D5+PEHdsL1h+Hm3Q/Lx49vsCuubww3705SPl4v9P007vupvJ1E
3h4ib/eQt2/I2zHk7RXydgl5+4O8nUHeniBvN5C3D8jbAeT1fXn/nuT9La+n
y+vj8nq3vH4tr0fL68vyerG8/iuv58rrs/J6q7x+Kq+Hyuub8nqlvP4oryfK
64Pyep+8fievx8nra/J6mbz+Ja9nyetT8nqTvH4krwfJ6zvyeo28/iKvp8jr
I/J6h7x+Ia9HyOsL8nqBPP+X5/nyfF6et8vzc3kefn7n49vyvPr8/sef5Xny
ORfjw/K895yX8Vt5HnvO0fiqPC8952v8U55nnnM3PinPG895HD+U54HnnI7v
yfO6c37H3+R52jnX42PyvOuc9/EreR51vgPjS/K86Hwfxn/kec75bozPyB95
i9z3U7l530/l5n0/lZv3/VRu3vdTuXnfT+XmfT+Vm/f9VG7e91O5ed9P5eZ9
P5Wb9/1Ubt73U7l530/l5n0/lZv3/VRu3vdTuXnfT+XnfL341/7NLx3/j+v/
cf0/rv/H9f+4/h/X/+P6f1z/j+v/cf0/rv/H9f+4/h/X/+P9Ldf/4/p/XP+P
6/9x/T+u/8f1/7j+H9f/4/p/XP+P6/9x/T+u/8f1/7j+H9f/4/p/XP+P6/9x
/T+u/8f1/7j+H9f/4/p/XP+P6/9x/T+u/8f1/7j+H9f/4/p/XP+P6/9x/T+u
/8f1/7j+H9f/4/p/XP+P6/9x/X9/5/h/XP/f3z/+H9f/91zg/3H9f88L/h/X
//cc4f9x/X/PF/4f1//33OH/cf1/zyP+H9f/95zi/3H9f88v/h/X//dc4/9x
/X/PO/4f1//3O4D/x/X//T7g/3H9f78b+H88D+nec7eMu1vK8xZ53iLPW+R5
izxvkect8rxFnrfI8xZ53iLPW+T7vycdnrfI8xZ53iLv35+8v+V5izxvkect
8rxFnrfI8xZ53iLPW+R5izxvkect8rxFnrfI8xZ53iLPW+R5izxvkect8rxF
nrfI8xZ53iLPW+R5izxvkect8rxFnrfI8xZ53iLPW+R5izxvkect8rxFnrfI
8xZ53iLPW+R5izxvkect8rzl/M7HW+R5y/n9j7fI85ZzLsZb5HnLOS/jLfK8
5Zyj8RZ53nLO13iLPG855268RZ63nPM43iLPW845HW+R5y3n/I63yPOWc67H
W+R5yznv4y3yvOV8B8Zb5HnL+T6Mt8jzlvPdGG+RP/IWubul3Ly7pdy8u6Xc
vLul3Ly7pdy8u6XcvLul3Ly7pdy8u6XcvLul3Ly7pdy8u6XcvLul3Ly7pdy8
u6XcvLul3Ly7pdy8u6Xc/Pe89be/4dte9dLx/7j+H9f/4/p/XP+P6/9x/T+u
/8f1/7j+H9f/4/p/XP+P6/9x/T+u/8f7W67/x/X/uP4f1//j+n9c/4/r/3H9
P67/x/X/uP4f1//j+n9c/4+/+Ov/+n9c/4/r/3H9P67/x/X/uP4f1//j+n9c
/4/r/3H9P67/x/X/uP4f1//j+n9c/4/r/3H9P67/x/X/uP4f1//j+n9c/4/r
/3H9P67/x/X//Z3j/3H9f3//+H9c/99zgf/H9f89L/h/XP/fc4T/x/X/PV/4
f1z/33OH/8f1/z2P+H9c/99ziv/H9f89v/h/XP/fc43/x/X/Pe/4f1z/3+8A
/h/X//f7gP/H9f/9buD/8Tyk+83dMu5uKc9b5HmLPG+R5y3yvEWet8jzFnne
Is9b5HmLPG+R5y3yvEWet8jzFnneIu/fq7y/5XmLPG+R5y3yvEWet8jzFnne
Is9b5HmLPG+R5y3yvEWet8jzFnneIs9b5HmLPG+R5y3yvEWet8jzFnneIs9b
5HmLPG+R5y3yvEWet8jzFnneIs9b5HmLPG+R5y3yvEWet8jzFnneIs9b5HmL
PG+R5y3ndz7eIs9bzu9/vEWet5xzMd4iz1vOeRlvkect5xyNt8jzlnO+xlvk
ecs5d+Mt8rzlnMfxFnnecs7peIs8bznnd7xFnreccz3eIs9bznkfb5HnLec7
MN4iz1vO92G8RZ63nO/GeIv8kbfI3S3l5t0t5ebdLeXm3S3l5t0t5ebdLeXm
3S3l5t0t5ebdLeXm3S3l5t0t5ebdLeXm3S3l5t0t5ebdLeXm3S3l5t0t5eVf
XA9f/ZPP+6Q+/8Z3P/1f/NEzN6/nl4+b1//Lx83bC8rHzdsXysfN2yPKx83b
L8rHzds7ysfN20fKx83bU8rHzdtfysfN22vKx83bd8rHzduDysfN24/Kx83b
m8rHzdunysfN27PK97d5+1f5uHl7Wfm4efta+bh5e1z5uHn7Xfm4eXtf+bh5
+2D5uHl7Yvm4eftj+bh5e2X5uHn7Zvm4eXto+bh5+2n5uHl7a/m4efts+bh5
e275uHn7b/m4eXtx+bh5+3L5uHl7dPm4eft1+bh5e3f5uHn7ePm4eXt6+bh5
+3v5uHl7ffm4eft++bh5d4DycfPuA+Xj5t0NysfNuyeUj5t3ZygfN+/+UD5u
3l2ifNy8e0X5uHl3jPJx8+4b5ePm3T3Kx827h5SPm3cnKR83735SPm7eXaV8
3Lx7S/n4+Z6zw+z3fLh595ny8fP9Z7fZ7/9w8+455ePnvmDn2ftiuHn3n/Lx
c7+wC+39Mty8e1H5+LmP2JH2Phpu3n2pfPzcX+xOe38NN+8eVT5+7jt2qr3v
hpt3vyofP/cju9bej8PNu3eVj5/7lB1s79Ph5t3HysfP/ctutvfvcPPuaeXj
575mZ9v7erh597fy8XO/s8vt/T7cvHtd+fjxAXa89YHh5t33ysePP7D7rT8M
N+8eWD5+fIOdcH1juHl3kvLxepjvoXHfQ+XtJPL2EHm7h7x9Q96OIW+vkLdL
yNsf5O0M8vYEebuBvH1A3g4gr+/L6/Xy+ru8ni7v37e8v+X1a3k9Wl5flteL
5fVfeT1XXp+V11vl9VN5PVRe35TXK+X1R3k9UV4flNf75PU7eT1OXl+T18vk
9S95PUten5LXm+T1I3k9SF7fkddr5PUXeT1FXh+R1zvk9Qt5PUJeX5DXC+T5
vzzPl+fz8rxdnp/L8/DzOx/flufV5/c//izPk8+5GB+W573nvIzfyvPYc47G
V+V56Tlf45/yPPOcu/FJed54zuP4oTwPPOd0fE+e153zO/4mz9POuR4fk+dd
57yPX8nzqPMdGF+S50Xn+zD+I89zzndjfEb+yFvkvofKzfseKjfve6jcvO+h
cvO+h8rN+x4qN+97qNy876Fy876Hys37Hio373uo3LzvoXLzvofKzfseKjfv
e6jcvO+hcvO+h8rN/+nvf8bHvvv7/uP4fFyfj+vzcX0+rs/H9fm4Ph/X5+P6
fFyfj+vzcX0+rs/H9fm4Ph/X5+P6fFyfj+vzcX0+rs/H9fm4Ph/X5+P6fFyf
j+vzcX0+rs/H9fm4Ph/X5+P6fFyfj+vzcX0+rs/H9fm4Ph/X5+P6fFyfj+vz
cX0+rs/H9fm4Ph/X5+P6fFyfj+vzcX0+rs/H9fm4Ph/X5+P6fFyfj+vzcX0+
rs/v7xyfj+vz+/vH5+P6/J4LfD6uz+95wefj+vyeI3w+rs/v+cLn4/r8njt8
Pq7P73nE5+P6/J5TfD6uz+/5xefj+vyea3w+rs/vecfn4/r8fgfw+bg+v98H
fD6uz+93A5+P5yHdV+6QcXdIed4iz1vkeYs8b5HnLfK8RZ63yPMWed4iz1vk
eYs8b5HnLfK8RZ63yPMWed4iz1vk/Q7k/S3PW+R5izxvkect8rxFnrfI8xZ5
3iLPW+R5izxvkect8rxFnrfI8xZ53iLPW+R5izxvkect8rxFnrfI8xZ53iLP
W+R5izxvkect8rxFnrfI8xZ53iLPW+R5izxvkect8rxFnrfI8xZ53iLPW87v
fLxFnrec3/94izxvOedivEWet5zzMt4iz1vOORpvkect53yNt8jzlnPuxlvk
ecs5j+Mt8rzlnNPxFnnecs7veIs8bznnerxFnrec8z7eIs9bzndgvEWet5zv
w3iLPG85343xFvkjb5G7Q8rNu0PKzbtDys27Q8rNu0PKzbtDys27Q8rNu0PK
zbtDys27Q8rNu0PKzbtDys27Q8rNu0PKzbtDys27Q8rNu0PKzT9d3q/7ky/9
j+PzcX0+rs/H9fm4Ph/X5+P6fFyfj+vzcX0+rs/H9fm4Ph/X5+P6fFyfj+vz
cX0+rs/H9fm4Ph/X5+P6fFyfj+vzcX0+rs/H9fm4Ph/X5+P6fFyfj+vzcX0+
rs/H9fm4Ph/X5+P6fFyfj+vzcX0+rs/H9fm4Ph/X5+P6fFyfj+vzcX0+rs/H
9fm4Ph/X5+P6fFyfj+vzcX0+rs/H9fm4Pr+/c3w+rs/v7x+fj+vzey7w+bg+
v+cFn4/r83uO8Pm4Pr/nC5+P6/N77vD5uD6/5xGfj+vze07x+bg+v+cXn4/r
83uu8fm4Pr/nHZ+P6/P7HcDn4/r8fh/w+bg+v98NfD6eh3QvuUPG3SHleYs8
b5HnLfK8RZ63yPMWed4iz1vkeYs8b5HnLfK8RZ63yPMWed4iz1vkeYs8b5Hn
LfJ+H/L+luct8rxFnrfI8xZ53iLPW+R5izxvkect8rxFnrfI8xZ53iLPW+R5
izxvkect8rxFnrfI8xZ53iLPW+R5izxvkect8rxFnrfI8xZ53iLPW+R5izxv
kect8rxFnrfI8xZ53iLPW+R5izxvOb/z8RZ53nJ+/+Mt8rzlnIvxFnnecs7L
eIs8bznnaLxFnrec8zXeIs9bzrkbb5HnLec8jrfI85ZzTsdb5HnLOb/jLfK8
5Zzr8RZ53nLO+3iLPG8534HxFnnecr4P4y3yvOV8N8Zb5I+8Re4OKTfvDik3
7w4pN+8OKTfvDik37w4pN+8OKTfvDik37w4pN+8OKTfvDik37w4pN+8OKTfv
Dik37w4pN+8OKTfvDik3/41v+PXf+ep/fd/x+bg+H9fn4/p8XJ+P6/NxfT6u
z8f1+bg+H9fn4/p8XJ+P6/NxfT6uz8f1+bg+H9fn4/p8XJ+P6/NxfT6uz8f1
+bg+H9fn4/p8XJ+P6/NxfT6uz8f1+bg+H9fn4/p8XJ+P6/NxfT6uz8f1+bg+
H9fn4/p8XJ+P6/NxfT6uz8f1+bg+H9fn4/p8XJ+P6/NxfT6uz8f1+bg+H9fn
4/p8XJ/f3zk+H9fn9/ePz8f1+T0X+Hxcn9/zgs/H9fk9R/h8XJ/f84XPx/X5
PXf4fFyf3/OIz8f1+T2n+Hxcn9/zi8/H9fk91/h8XJ/f847Px/X5/Q7g83F9
fr8P+Hxcn9/vBj4fz0O6f9wh4+6Q8rxFnrfI8xZ53iLPW+R5izxvkect8rxF
nrfI8xZ53iLPW+R5izxvkect8rxFnrfIP/L/P9jdIeUf2ZfuDinPW+R5izxv
kect8rxFnrfI8xZ53iLPW+R5izxvkect8rxFnrfI8xZ53iLPW+R5izxvkect
8rxFnrfI8xZ53iLPW+R5izxvkect8rxFnrfI8xZ53iLPW+R5izxvkect8rxF
nrfI85bzOx9vkect5/c/3iLPW865GG+R5y3nvIy3yPOWc47GW+R5yzlf4y3y
vOWcu/EWed5yzuN4izxvOed0vEWet5zzO94iz1vOuR5vkect57yPt8jzlvMd
GG+R5y3n+zDeIs9bzndjvEX+yFvk7pBy8+6QcvPukHLz7pBy8+6QcvPukHLz
7pBy8+6QcvPukHLz7pBy8+6QcvPukHLz7pBy8+6QcvPukHLz7pDy8l/39Pt+
388/7436+Zs/9/O/85d+85mb19vLx83r8+Xj5vX88nHz+n/5uHl7Qfm4eftC
+bh5e0T5uHn7Rfm4eXtH+bh5+0j5uHl7Svm4eftL+bh5e035uHn7Tvm4eXtQ
+bh5+1H5uHl7U/m4eftU+bh5e1b5uHn7V/m4eXtZ+f42b18rHzdvjysfN2+/
Kx83b+8rHzdvHywfN29PLB83b38sHzdvrywfN2/fLB83bw8tHzdvPy0fN29v
LR83b58tHzdvzy0fN2//LR83by8uHzdvXy4fN2+PLh83b78uHzdv7y4fN28f
Lx83b08vHzdvfy8fN2+vLx83b98vHzfvDlA+bt59oHzcvLtB+bh594TycfPu
DOXj5t0fysfNu0uUj5t3rygfN++OUT5u3n2jfNy8u0f5uHn3kPJx8+4k5ePm
3U/Kx8/3nF1lv+fDzbu3lI+f7z87zH7/h5t3nykfP/cFu83eF8PNu+eUj5/7
hZ1n75fh5t1/ysfPfcQutPfRcPPuReXj5/5iR9r7a7h596Xy8XPfsTvtfTfc
vHtU+fi5H9mp9n4cbt79qnz83KfsWnufDjfv3lU+fu5fdrC9f4ebdx8rHz/3
NbvZ3tfDzbunlY+f+52dbe/34ebd38rHjw+wy60PDDfvXlc+fvyBHW/9Ybh5
973y8eMb7H7rG8PNu5OUj9djfN+M+74pbyeRt4fI2z3k7Rvydgx5e4W8XULe
/iBvZ5C3J8jbDeTtA/J2AHl9X16vl9ff5fV0eX1cXu+W16/l9Wh5vyd5f8vr
v/J6rrw+K6+3yuun8nqovL4pr1fK64/yeqK8Piiv98nrd/J6nLy+Jq+Xyetf
8nqWvD4lrzfJ60fyepC8viOv18jrL/J6irw+Iq93yOsX8nqEvL4grxfI8395
ni/P5+V5uzw/l+fh53c+vi3Pq8/vf/xZniefczE+LM97z3kZv5Xnseccja/K
89JzvsY/5XnmOXfjk/K88ZzH8UN5HnjO6fiePK8753f8TZ6nnXM9PibPu855
H7+S51HnOzC+JM+Lzvdh/Eee55zvxviM/JG3yH3flJv3fVNu3vdNuXnfN+Xm
fd+Um/d9U27e9025ed835eZ935Sb931Tbt73Tbl53zfl5n3flJv3fVNu3vdN
uXnfN+XmX3rzH3/T13/3+46fx/XzuH4e18/j+nlcP4/r53H9PK6fx/XzuH4e
18/j+nlcP4/r53H9PK6fx/XzuH4e18/j+nlcP4/r53H9PK6fx/XzuH4e18/j
+nlcP4/r53H9PK6fx/XzuH4e18/j+nlcP4/r53H9PK6fx/XzuH4e18/j+nlc
P4/r53H9PK6fx/XzuH4e18/j+nlcP4/r53H9PK6fx/XzuH4e18/j+vn+zvHz
uH6+v3/8PK6f77nAz+P6+Z4X/Dyun+85ws/j+vmeL/w8rp/vucPP4/r5nkf8
PK6f7znFz+P6+Z5f/Dyun++5xs/j+vmed/w8rp/vdwA/j+vn+33Az+P6+X43
8PN4HtJ94q4Yd1eU5y3yvEWet8jzFnneIs9b5HmLPG+R5y3yvEWet8jzFnne
Is9b5HmLPG+R5y3yvEWet8jzFnneIs9b5P3O5P0tz1vkeYs8b5HnLfK8RZ63
yPMWed4iz1vkeYs8b5HnLfK8RZ63yPMWed4iz1vkeYs8b5HnLfK8RZ63yPMW
ed4iz1vkeYs8b5HnLfK8RZ63yPMWed4iz1vkeYs8b5HnLfK85fzOx1vkecv5
/Y+3yPOWcy7GW+R5yzkv4y3yvOWco/EWed5yztd4izxvOeduvEWet5zzON4i
z1vOOR1vkect5/yOt8jzlnOux1vkecs57+Mt8rzlfAfGW+R5y/k+jLfI85bz
3RhvkT/yFrm7oty8u6LcvLui3Ly7oty8u6LcvLui3Ly7oty8u6LcvLui3Ly7
oty8u6LcvLui3Ly7oty8u6LcvLui3Ly7otz8Rz/d9j/3mvcdP4/r53H9PK6f
x/XzuH4e18/j+nlcP4/r53H9PK6fx/XzuH4e18/j+nlcP4/r53H9PK6fx/Xz
uH4e18/j+nlcP4/r53H9PK6fx/XzuH4e18/j+nlcP4/r53H9PK6fx/XzuH4e
18/j+nlcP4/r53H9PK6fx/XzuH4e18/j+nlcP4/r53H9PK6fx/XzuH4e18/j
+nlcP4/r53H9PK6fx/Xz/Z3j53H9fH//+HlcP99zgZ/H9fM9L/h5XD/fc4Sf
x/XzPV/4eVw/33OHn8f18z2P+HlcP99zip/H9fM9v/h5XD/fc42fx/XzPe/4
eVw/3+8Afh7Xz/f7gJ/H9fP9buDn8Tyke8NdMe6uKM9b5HmLPG+R5y3yvEWe
t8jzFnneIs9b5HmLPG+R5y3yvEWet8jzFnneIs9b5HmLPG+R5y3yvEWet8jz
Fnm/P3l/y/MWed4iz1vkeYs8b5HnLfK8RZ63yPMWed4iz1vkeYs8b5HnLfK8
RZ63yPMWed4iz1vkeYs8b5HnLfK8RZ63yPMWed4iz1vkeYs8b5HnLfK8RZ63
yPMWed4iz1vkecv5nY+3yPOW8/sfb5HnLedcjLfI85ZzXsZb5HnLOUfjLfK8
5Zyv8RZ53nLO3XiLPG8553G8RZ63nHM63iLPW875HW+R5y3nXI+3yPOWc97H
W+R5y/kOjLfI85bzfRhvkect57sx3iJ/5C1yd0W5eXdFuXl3Rbl5d0W5eXdF
uXl3Rbl5d0W5eXdFuXl3Rbl5d0W5eXdFuXl3Rbl5d0W5eXdFuXl3Rbl5d0W5
+Z96ssjv/bd/P34e18/j+nlcP4/r53H9PK6fx/XzuH4e18/j+nlcP4/r53H9
PK6fx/XzuH4e18/j+nlcP4/r53H9PK6fx/XzuH4e18/j+nlcP4/r53H9PK6f
x/XzuH4e18/j+nlcP4/r53H9PK6fx/XzuH4e18/j+nlcP4/r53H9PK6fx/Xz
uH4e18/j+nlcP4/r53H9PK6fx/XzuH4e18/j+nlcP4/r5/s7x8/j+vn+/vHz
uH6+5wI/j+vne17w87h+vucIP4/r53u+8PO4fr7nDj+P6+d7HvHzuH6+5xQ/
j+vne37x87h+vucaP4/r53ve8fO4fr7fAfw8rp/v9wE/j+vn+93Az+N5SPeD
u2LcXVGet8jzFnneIs9b5HmLPG+R5y3yvEWet8jzFnneIs9b5HmLPG+R5y3y
vEWet8jzFnneIs9b5HmLPG+R5y3yvEXe71Le3/K8RZ63yPMWed4iz1vkeYs8
b5HnLfK8RZ63yPMWed4iz1vkeYs8b5HnLfK8RZ63yPMWed4iz1vkeYs8b5Hn
LfK8RZ63yPMWed4iz1vkeYs8b5HnLfK8RZ63yPOW8zsfb5HnLef3P94iz1vO
uRhvkect57yMt8jzlnOOxlvkecs5X+Mt8rzlnLvxFnnecs7jeIs8bznndLxF
nrec8zveIs9bzrkeb5HnLee8j7fI85bzHRhvkect5/sw3iLPW853Y7xF/shb
5O6KcvPuinLz7opy8+6KcvPuinLz7opy8+6KcvPuinLz7opy8+6KcvPuinLz
7opy8+6KcvPuinLz7opy8+6KcvO/+GQT7/mDfz9+HtfP4/p5XD+P6+dx/Tyu
n8f187h+HtfP/4euu3f5ds0OMoxYSBBBjRZqQooUgiBEcYqAWDiCBgwEBbEI
FpJG1CKmsBELETGF+AeIHyj40QSjjZXYRBErCyWFjWKhZiazZ2IQG+N+N+tc
+3qPxdPNc7DK+7rv81q/vffk9nlun+f2eW6f5/Z5bp/n9nlun+f2eW6f5/Z5
bp/n9nlun+f2eW6f5/Z5bp/n9nlun+f2eW6f5/Z5bp/n9nlun+f2eW6f5/Z5
bp/n9nlun+f2eW6f5/Z5bp/n9nlun+f2eW6f5/Z5bp/n9nlun+f2eW6f5/Z5
bp/n9nlun+f2+T7n9Hlun+/zT5/n9vmeC/o8t8/3vNDnuX2+54g+z+3zPV/0
eW6f77mjz3P7fM8jfZ7b53tO6fPcPt/zS5/n9vmea/o8t8/3vNPnuX2+7wH6
PLfP9/1An+f2+b436PO8Duk74F4xd6+o1y163aLXLXrdotctet2i1y163aLX
LXrdotctet2i1y163aLXLXrdotctet2i1y163aLXLXrdou9/1wnffy8L33+u
At97Ed7fet2i1y163aLXLXrdotctet2i1y163aLXLXrdotctet2i1y163aLX
LXrdotctet2i1y163aLXLXrdotctet2i1y163aLXLXrdotctet2i1y163aLX
Lec5n27R65bz/E+36HXLORfTLXrdcs7LdItet5xzNN2i1y3nfE236HXLOXfT
LXrdcs7jdItet5xzOt2i1y3n/E636HXLOdfTLXrdcs77dItet5z3wHSLXrec
98N0i163nPfGdIv+Ubfo7hV1590r6s67V9Sdd6+oO+9eUXfevaLuvHtF3Xn3
irrz7hV1590r6s67V9Sdd6+oO+9eUXfevaLuvHtFvflPXfNff+Hr/aG9/eu/
+Y0f/Jm/8rU7b4c3nztvnzefO2+3N587b883nztv5zefO2//N587772g+dx5
7wvN5857j2g+d977RfO58947ms+d9z7SfO6895Tmc+e9vzSfO++9pvncee87
zefOew9qPnfe+1HzufPem5rPnfc+1XzuvPes5nPnvX81nzvvvaz53Hnva83n
znuPaz533vtd8/3tvPe+5nPnvQ82nzvvPbH53Hnvj83nznuvbD533vtm87nz
3kObz533ftp87rz31uZz573PNp877z23+dx577/N5857L24+d977cvO5896j
m8+d937dfO689+7mc+e9jzefO+89vfncee/vzefOe69vPnfe+37zufPuAZrP
nXc/0HzuvHuD5nPn3Sc0nzvvnqH53Hn3D83nzruXaD533n1F87nz7jGaz513
v9F87rx7j+Zz592HNJ+f9zl7kn2fjzvv/qT5/Lz/2avs+3/cefctzefne8Ee
Zr8X4867n2k+P98X9jb7fRl33n1O8/n5HrHn2e/RuPPuf5rPz/eLvdB+v8ad
d1/UfH6+d+yR9ns37rz7pebz831k77Tfx3Hn3Uc1n5/vKXuq/Z6OO+/+qvn8
fH/Za+33d9x5913N5+d7zR5sv9fjzrsfaz4/33f2Zvt9H3fefVrz+ekB9mzb
A+POu39rPj/9wF5u+2Hcefd1zeenN9jjbW+MO++epPl3H/Kp6/29Mvf3Sv3d
k7z+7kNef/cer7/7jdffPcbr777i9Xcv8fq7f3j93TO8/u4TXn/3Bq+/+4HX
3z3A6+99//X3Xv/6e39//b2nv/7ex19/792vv/fr19979Ovvffn19178+nv/
ff29577+3mdff++tr7/309ffe+jr733z9fde+fp7f3z9vSe+/t4HX3/vfa+/
97vX33vc6+997fX3Xvb6e/96/b1nvf7ep15/702vv/ej19970Ovvfef1917z
+nt/ef29p7z+3kdef+8dr7/3i9ffe8Tr733h9fde8Prb/6+/nf/62/Ovv93+
+tvnr78d/tlz/vT2629Xf/b8P/38+tvJn52Lp4dff7v3s/Py9O3rb8d+do6e
Xn397dLPztfTn6+/nfnZuXt68vW3Gz87j08fvv524Gfn9Om919+u++z8Pv32
+ttpn53rp8def7vrs/P+9NXrb0d99h54eun1t4s+ez88/fP62zmfvTeennn9
o27R/b1Sd97fK3Xn/b1Sd97fK3Xn/b1Sd97fK3Xn/b1Sd97fK3Xn/b1Sd97f
K3Xn/b1Sd97fK3Xn/b1Sd97fK3Xn/b1Sd/5/fvo/ev7mr5zezu3t3N7O7e3c
3s7t7dzezu3t3N7O7e3c3s7t7dzezu3t3N7O7e3c3s7t7dzezu3t3N7O7e3c
3s7t7dzezu3t3N7O7e3c3s7t7dzezu3t3N7O7e3c3s7t7dzezu3t3N7O7e3c
3s7t7dzezu3t3N7O7e3c3s7t7dzezu3t3N7O7e3c3s7t7dzezu3t3N7O7e3c
3s7t7dze3uec3s7t7X3+6e3c3t5zQW/n9vaeF3o7t7f3HNHbub2954vezu3t
PXf0dm5v73mkt3N7e88pvZ3b23t+6e3c3t5zTW/n9vaed3o7t7f3PUBv5/b2
vh/o7dze3vcGvZ3XIb3X3RPm7gn1ukWvW/S6Ra9b9LpFr1v0ukWvW/S6Ra9b
9LpFr1v0ukWvW/S6Ra9b9LpFr1v0ukWvW/S6Ra9b9LpFr1v0ukWvW/S6Re/5
1vtbr1v0ukWvW/S6Ra9b9LpFr1v0ukWvW/S6Ra9b9LpFr1v0ukWvW/S6Ra9b
9LpFr1v0ukWvW/S6Ra9b9LpFr1v0ukWvW/S6Ra9b9LpFr1v0uuU859Mtet1y
nv/pFr1uOediukWvW855mW7R65ZzjqZb9LrlnK/pFr1uOeduukWvW855nG7R
65ZzTqdb9LrlnN/pFr1uOed6ukWvW855n27R65bzHphu0euW836YbtHrlvPe
mG7RP+oW3T2h7rx7Qt1594S68+4JdefdE+rOuyfUnXdPqDvvnlB33j2h7rx7
Qt1594S68+4JdefdE+rOuyfUnXdPqDv/uz99oH7jr5zezu3t3N7O7e3c3s7t
7dzezu3t3N7O7e3c3s7t7dzezu3t3N7O7e3c3s7t7dzezu3t3N7O7e3c3s7t
7dzezu3t3N7O7e3c3s7t7dzezu3t3N7O7e3c3s7t7dzezu3t3N7O7e3c3s7t
7dzezu3t3N7O7e3c3s7t7dzezu3t3N7O7e3c3s7t7dzezu3t3N7O7e3c3s7t
7dze3uec3s7t7X3+6e3c3t5zQW/n9vaeF3o7t7f3HNHbub2954vezu3tPXf0
dm5v73mkt3N7e88pvZ3b23t+6e3c3t5zTW/n9vaed3o7t7f3PUBv5/b2vh/o
7dze3vcGvZ3XIb2/3RPm7gn1ukWvW/S6Ra9b9LpFr1v0ukWvW/S6Ra9b9LpF
r1v0ukWvW/S6Ra9b9LpFr1v0ukWvW/S6Ra9b9LpFr1v0ukWvW/S6Ra9b9J57
vb/1ukWvW/S6Ra9b9LpFr1v0ukWvW/S6Ra9b9LpFr1v0ukWvW/S6Ra9b9LpF
r1v0ukWvW/S6Ra9b9LpFr1v0ukWvW/S6Ra9b9LpFr1v0uuU859Mtet1ynv/p
Fr1uOediukWvW855mW7R65ZzjqZb9LrlnK/pFr1uOeduukWvW855nG7R65Zz
Tqdb9LrlnN/pFr1uOed6ukWvW855n27R65bzHphu0euW836YbtHrlvPemG7R
P+oW3T2h7rx7Qt1594S68+4JdefdE+rOuyfUnXdPqDvvnlB33j2h7rx7Qt15
94S68+4JdefdE+rOuyfUnXdPqDv/Hz+9lv/T905v5/Z2bm/n9nZub+f2dm5v
5/Z2bm/n9nZub+f2dm5v5/Z2bm/n9nZub+f2dm5v5/Z2bm/n9nZub+f2dm5v
5/Z2bm/n9nZub+f2dm5v5/Z2bm/n9nZub+f2dm5v5/Z2bm/n9nZub+f2dm5v
5/Z2bm/n9nZub+f2dm5v5/Z2bm/n9nZub+f2dm5v5/Z2bm/n9nZub+f2dm5v
73NOb+f29j7/9HZub++5oLdze3vPC72d29t7jujt3N7e80Vv5/b2njt6O7e3
9zzS27m9veeU3s7t7T2/9HZub++5prdze3vPO72d29v7HqC3c3t73w/0dm5v
73uD3s7rkN7T7glz94R63aLXLXrdotctet2i1y163aLXLXrdotctet2i1y16
3aLXLXrdotctet2i1y163aLXLXrdotctet2i1y163aLXLXrdotctet2idx70
/tbrFr1u0esWvW7R6xa9btHrFr1u0esWvW7R6xa9btHrFr1u0esWvW7R6xa9
btHrFr1u0esWvW7R6xa9btHrFr1u0esWvW7R6xa9bjnP+XSLXrec53+6Ra9b
zrmYbtHrlnNeplv0uuWco+kWvW4552u6Ra9bzrmbbtHrlnMep1v0uuWc0+kW
vW4553e6Ra9bzrmebtHrlnPep1v0uuW8B6Zb9LrlvB+mW/S65bw3plv0j7pF
d0+oO++eUHfePaHuvHtC3Xn3hLrz7gl1590T6s67J9Sdd0+oO++eUHfePaHu
vHtC3Xn3hLrz7gl1590T6s5/GZe/+kP/4Hunt3N7O7e3c3s7t7dzezu3t3N7
O7e3c3s7t7dzezu3t3N7O7e3c3s7t7dzezu3t3N7O7e3c3s7t7dzezu3t3N7
O7e3c3s7t7dzezu3t3N7O7e3c3s7t7dzezu3t3N7O7e3c3s7t7dzezu3t3N7
O7e3c3s7t7dzezu3t3N7O7e3c3s7t7dzezu3t3N7O7e3c3s7t7dzezu3t/c5
p7dze3uff3o7t7f3XNDbub2954Xezu3tPUf0dm5v7/mit3N7e88dvZ3b23se
6e3c3t5zSm/n9vaeX3o7t7f3XNPbub29553ezu3tfQ/Q27m9ve8Heju3t/e9
QW/ndUjvY/eEuXtCvW7R6xa9btHrFr1u0esWvW7R6xa9btHrFr1u0esWvW7R
6xa9btHrFr1u0esWvW7R6xa9btHrFr1u0esWvW7R6xa9btHrFr1u0esWvXOi
97det+h1i1636HWLXrfodYtet+h1i1636HWLXrfodYtet+h1i1636HWLXrfo
dYtet+h1i1636HWLXrfodYtet+h1i1636HWLXrec53y6Ra9bzvM/3aLXLedc
TLfodcs5L9Mtet1yztF0i163nPM13aLXLefcTbfodcs5j9Mtet1yzul0i163
nPM73aLXLedcT7fodcs579Mtet1y3gPTLXrdct4P0y163XLeG9Mt+kfdorsn
1J13T6g7755Qd949oe68e0LdefeEuvPuCXXn3RPqzrsn1J13T6g7755Qd949
oe68e0LdefeEevM/8DM/+8V//61f7wPt568C8M9/7c7b1c3nztvbzefO2+HN
587b583nztvtzefO2/PN587b+c3nztv/zefOey9oPnfe+0LzufPeI5rPnfd+
0XzuvPeO5nPnvY80nzvvPaX53HnvL83nznuvaT533vtO87nz3oOaz533ftR8
7rz3puZz571PNZ877z2r+dx571/N5857L2s+d977WvO5897jms+d937XfO68
977mc+e9DzafO+89sfn+dt77Y/O5894rm8+d977ZfO6899Dmc+e9nzafO++9
tfncee+zzefOe89tPnfe+2/zufPei5vPnfe+3HzuvPfo5nPnvV83nzvvvbv5
3Hnv483nzntPbz533vt787nz3uubz533vt987rx7gOZz590PNJ87796g+dx5
9wnN5867Z2g+d979Q/O58+4lms+dd1/RfO68e4zmc+fdbzSfn/c5e499n487
7z6k+fy8/9mT7Pt/3Hn3J83n53vBXmW/F+POu29pPj/fF/Yw+30Zd979TPP5
+R6xt9nv0bjz7nOaz8/3iz3Pfr/GnXf/03x+vnfshfZ7N+68+6Lm8/N9ZI+0
38dx590vNZ+f7yl7p/2ejjvvPqr5/Hx/2VPt93fcefdXzefne81ea7/X4867
72o+P9939mD7fR933v1Y8/npAfZm2wPjzrtPaz4//cCebfth3Hn3b83npzfY
y21vjDvvnqT5vM7198fc3x/19iR6+xC9vYfefkNvj6G3r9DbS+jtH/T2DHr7
BL29gd5+QG8PoHff17vX693f9e7pevdxvXu33v1a7x6td1/Wuxfr3X/17rl6
91m9e6ve/VTvHqp339S7V+qdH72/9e6Devc+vfud3j1O776mdy/Tu3/p3bP0
7lN69ya9+5HePUjvvqN3r9G7v+jdU/TuI3r3Dr37hd49Qu++oHcv0Ot/vc7X
63m9btfrc70OP8/59LZeV5/nf/pZr5PPuZge1uvec16mb/U69pyj6VW9Lj3n
a/pTrzPPuZue1OvGcx6nD/U68JzT6T29rjvnd/pNr9POuZ4e0+uuc96nr/Q6
6rwHppf0uui8H6Z/9DrnvDemZ/SPukX390fdeX9/1J3390fdeX9/1J3390fd
eX9/1J3390fdeX9/1J3390fdeX9/1J3390fdeX9/1J3390fdeX9/1J3/qs9/
9Hunn3P7Obefc/s5t59z+zm3n3P7Obefc/s5t59z+zm3n3P7Obefc/s5t59z
+zm3n3P7Obefc/s5t59z+zm3n3P7Obefc/s5t59z+zm3n3P7Obefc/s5t59z
+zm3n3P7Obefc/s5t59z+zm3n3P7Obefc/s5t59z+zm3n3P7Obefc/s5t59z
+zm3n3P7Obefc/s5t59z+zm3n/c5p59z+3mff/o5t5/3XNDPuf2854V+zu3n
PUf0c24/7/min3P7ec8d/Zzbz3se6efcft5zSj/n9vOeX/o5t5/3XNPPuf28
551+zu3nfQ/Qz7n9vO8H+jm3n/e9QT/ndUjvV/d+uXs/vW7R6xa9btHrFr1u
0esWvW7R6xa9btHrFr1u0esWvW7R6xa9btHrFr1u0esWvW7R6xa9btHrFr1u
0esWvW7R6xa9btHrFr1u0esWvW7R6xa9c6X3t1636HWLXrfodYtet+h1i163
6HWLXrfodYtet+h1i1636HWLXrfodYtet+h1i1636HWLXrfodYtet+h1i163
6HWLXrec53y6Ra9bzvM/3aLXLedcTLfodcs5L9Mtet1yztF0i163nPM13aLX
LefcTbfodcs5j9Mtet1yzul0i163nPM73aLXLedcT7fodcs579Mtet1y3gPT
LXrdct4P0y163XLeG9Mt+kfdorv3051376c7795Pd969n+68ez/defd+uvPu
/XTn3fvpzrv3051376c7795Pd969n+68ez/defd+uvNfff5+w/dOP+f2c24/
5/Zzbj/n9nNuP+f2c24/5/Zzbj/n9nNuP+f2c24/5/Zzbj/n9nNuP+f2c24/
5/Zzbj/n9nNuP+f2c24/5/Zzbj/n9nNuP+f2c24/5/Zzbj/n9nNuP+f2c24/
5/Zzbj/n9nNuP+f2c24/5/Zzbj/n9nNuP+f2c24/5/Zzbj/n9nNuP+f2c24/
5/Zzbj/n9nNuP+9zTj/n9vM+//Rzbj/vuaCfc/t5zwv9nNvPe47o59x+3vNF
P+f28547+jm3n/c80s+5/bznlH7O7ec9v/Rzbj/vuaafc/t5zzv9nNvP+x6g
n3P7ed8P9HNuP+97g37O65Deo+79cvd+et2i1y163aLXLXrdotctet2i1y16
3aLXLXrdotctet2i1y163aLXLXrdotctet2i1y163aLXLXrdotctet2i1y16
3aLXLXrdou//Xwu+/31GfP99bHz/OQl871F4f+t1i1636HWLXrfodYtet+h1
i1636HWLXrfodYtet+h1i1636HWLXrfodYtet+h1i1636HWLXrfodYtet+h1
i163nOd8ukWvW87zP92i1y3nXEy36HXLOS/TLXrdcs7RdItet5zzNd2i1y3n
3E236HXLOY/TLXrdcs7pdItet5zzO92i1y3nXE+36HXLOe/TLXrdct4D0y16
3XLeD9Mtet1y3hvTLfpH3aK799Odd++nO+/eT3fevZ/uvHs/3Xn3frrz7v10
59376c6799Odd++nO+/eT3fevZ/uvHs/3Xn3frrz/+hv/9xP/fB//u7p59x+
zu3n3H7O7efcfs7t59x+zu3n3H7O7efcfs7t59x+zu3n3H7O7efcfs7t59x+
zu3n3H7O7efcfs7t59x+zu3n3H7O7efcfs7t59x+zu3n3H7O7efcfs7t59x+
zu3n3H7O7efcfs7t59x+zu3n3H7O7efcfs7t59x+zu3n3H7O7efcfs7t59x+
zu3n3H7O7efcfs7t533O6efcft7nn37O7ec9F/Rzbj/veaGfc/t5zxH9nNvP
e77o59x+3nNHP+f2855H+jm3n/ec0s+5/bznl37O7ec91/Rzbj/veaefc/t5
3wP0c24/7/uBfs7t531v0M95HdL70r1f7t5Pr1v0ukWvW/S6Ra9b9LpFr1v0
ukWvW/S6Ra9b9LpFr1v0ukWvW/S6Ra9b9LpFr1v0ukWvW/S6Ra9b9LpFr1v0
ukWvW/S6Ra9b9LpFr1v0ukWvW/S6Re8c6v2t1y163aLXLXrdotctet2i1y16
3aLXLXrdotctet2i1y163aLXLXrdotctet2i1y163aLXLXrdotctet2i1y3n
OZ9u0euW8/xPt+h1yzkX0y163XLOy3SLXrecczTdotct53xNt+h1yzl30y16
3XLO43SLXrecczrdotct5/xOt+h1yznX0y163XLO+3SLXrec98B0i163nPfD
dItet5z3xnSL/lG36O79dOfd++nOu/fTnXfvpzvv3k933r2f7rx7P9159366
8+79dOfd++nOu/fTnXfvpzvv3k933r2f7vyf+/Si/cffPf2c28+5/Zzbz7n9
nNvPuf2c28+5/Zzbz7n9nNvPuf2c28+5/Zzbz7n9nNvPuf2c28+5/Zzbz7n9
nNvPuf2c28+5/Zzbz7n9nNvPuf2c28+5/Zzbz7n9nNvPuf2c28+5/Zzbz7n9
nNvPuf2c28+5/Zzbz7n9nNvPuf2c28+5/Zzbz7n9nNvPuf2c28+5/Zzbz7n9
nNvPuf28zzn9nNvP+/zTz7n9vOeCfs7t5z0v9HNuP+85op9z+3nPF/2c2897
7ujn3H7e80g/5/bznlP6Obef9/zSz7n9vOeafs7t5z3v9HNuP+97gH7O7ed9
P9DPuf287w36Oa9Dei+698vd++l1i1636HWLXrfodYtet+h1i1636HWLXrfo
dYtet+h1i1636HWLXrfodYtet+h1i1636HWLXrfodYtet+h1i1636HWLXrfo
dYtet+h1i1636HWLXrfodYve+dT7W69b9LpFr1v0ukWvW/S6Ra9b9LpFr1v0
ukWvW/S6Ra9b9LpFr1v0ukWvW/S6Ra9b9LpFr1v0ukWvW/S65Tzn0y163XKe
/+kWvW4552K6Ra9bznmZbtHrlnOOplv0uuWcr+kWvW455266Ra9bznmcbtHr
lnNOp1v0uuWc3+kWvW4553q6Ra9bznmfbtHrlvMemG7R65bzfphu0euW896Y
btE/6hbdvZ/uvHs/3Xn3frrz7v1059376c6799Odd++nO+/eT3fevZ/uvHs/
3Xn3frrz7v1059376c1/68tc+PG/+fV+zx7+9Pb9G3/5a3feTm4+d95+bj53
3q5uPnfe3m4+d94Obz533j5vPnfebm8+d96ebz533s5vPnfe/m8+d957QfO5
894Xms+d9x7RfO6894vmc+e9dzSfO+99pPncee8pzefOe39pPnfee03zufPe
d5rPnfce1HzuvPej5nPnvTc1nzvvfar53HnvWc3nznv/aj533ntZ87nz3tea
z533Htd87rz3u+Zz5733NZ87732w+dx574nN5857f2w+d957ZfO58943m+9v
572HNp877/20+dx5763N5857n20+d957bvO5895/m8+d917cfO689+Xmc+e9
RzefO+/9uvncee/dzefOex9vPnfee3rzufPe35vPnfde33zuvPf95nPn3QM0
nzvvfqD53Hn3Bs3nzrtPaD533j1D87nz7h+az513L9F87rz7iubz8z5nj7Hv
83Hn3W80n5/3P3uPff+PO+8+pPn8fC/Yk+z3Ytx59yfN5+f7wl5lvy/jzrtv
aT4/3yP2MPs9Gnfe/Uzz+fl+sbfZ79e48+5zms/P9449z37vxp13/9N8fr6P
7IX2+zjuvPui5vPzPWWPtN/TcefdLzWfn+8ve6f9/o477z6q+fx8r9lT7fd6
3Hn3V83n5/vOXmu/7+POu+9qPj89wB5se2DcefdjzeenH9ibbT+MO+8+rfn8
9AZ7tu2NcefdkzSf133+npj7e6LenkRvH6K399Dbb+jtMfT2FXp7Cb39g96e
QW+foLc30NsP6O0B9O77evd6vfu73j1d7z6ud+/Wu1/r3aP17st692K9+6/e
PVfvPqt3b9W7n+rdQ/Xum3r3Sr37o949Ue8+qO+/z4N3v9M7t3p/693L9O5f
evcsvfuU3r1J736kdw/Su+/o3Wv07i969xS9+4jevUPvfqF3j9C7L+jdC/T6
X6/z9Xper9v1+lyvw89zPr2t19Xn+Z9+1uvkcy6mh/W695yX6Vu9jj3naHpV
r0vP+Zr+1OvMc+6mJ/W68ZzH6UO9DjzndHpPr+vO+Z1+0+u0c66nx/S665z3
6Su9jjrvgeklvS4674fpH73OOe+N6Rn9o27R/T1Rd97fE3Xn/T1Rd97fE3Xn
/T1Rd97fE3Xn/T1Rd97fE3Xn/T1Rd97fE3Xn/T1Rd97fE3Xn/T1Rd/6r19qP
fff0cG4P5/Zwbg/n9nBuD+f2cG4P5/Zwbg/n9nBuD+f2cG4P5/Zwbg/n9nBu
D+f2cG4P5/Zwbg/n9nBuD+f2cG4P5/Zwbg/n9nBuD+f2cG4P5/Zwbg/n9nBu
D+f2cG4P5/Zwbg/n9nBuD+f2cG4P5/Zwbg/n9nBuD+f2cG4P5/Zwbg/n9nBu
D+f2cG4P5/Zwbg/n9nBuD+f28D7n9HBuD+/zTw/n9vCeC3o4t4f3vNDDuT28
54gezu3hPV/0cG4P77mjh3N7eM8jPZzbw3tO6eHcHt7zSw/n9vCea3o4t4f3
vNPDuT287wF6OLeH9/1AD+f28L436OG8Duk95x4vd4+n1y163aLXLXrdotct
et2i1y163aLXLXrdotctet2i1y163aLXLXrdotctet2i1y163aLXLXrdotct
et2i1y163aLXLXrdotctet2i1y163aLXLXrdotctet2i1y1651nvb71u0esW
vW7R6xa9btHrFr1u0esWvW7R6xa9btHrFr1u0esWvW7R6xa9btHrFr1u0esW
vW7R65bznE+36HXLef6nW/S65ZyL6Ra9bjnnZbpFr1vOOZpu0euWc76mW/S6
5Zy76Ra9bjnncbpFr1vOOZ1u0euWc36nW/S65Zzr6Ra9bjnnfbpFr1vOe2C6
Ra9bzvthukWvW857Y7pF/6hbdPd4uvPu8XTn3ePpzrvH0513j6c77x5Pd949
nu68ezzdefd4uvPu8XTn3ePpzrvH0513j6c7/y8+fdd/4Lunh3N7OLeHc3s4
t4dzezi3h3N7OLeHc3s4t4dzezi3h3N7OLeHc3s4t4dzezi3h3N7OLeHc3s4
t4dzezi3h3N7OLeHc3s4t4dzezi3h3N7OLeHc3s4t4dzezi3h3N7OLeHc3s4
t4dzezi3h3N7OLeHc3s4t4dzezi3h3N7OLeHc3s4t4dzezi3h3N7OLeHc3s4
t4dzezi3h/c5p4dze3iff3o4t4f3XNDDuT2854Uezu3hPUf0cG4P7/mih3N7
eM8dPZzbw3se6eHcHt5zSg/n9vCeX3o4t4f3XNPDuT28550ezu3hfQ/Qw7k9
vO8Heji3h/e9QQ/ndUjvM/d4uXs8vW7R6xa9btHrFr1u0esWvW7R6xa9btHr
Fr1u0esWvW7R6xa9btHrFr1u0esWvW7R6xa9btHrFr1u0esWvW7R6xa9btHr
Fr1u0esWvW7R6xa9btHrFr1u0esWvW7R6xa9c673t1636HWLXrfodYtet+h1
i1636HWLXrfodYtet+h1i1636HWLXrfodYtet+h1i1636HWLXrec53y6Ra9b
zvM/3aLXLedcTLfodcs5L9Mtet1yztF0i163nPM13aLXLefcTbfodcs5j9Mt
et1yzul0i163nPM73aLXLedcT7fodcs579Mtet1y3gPTLXrdct4P0y163XLe
G9Mt+kfdorvH0513j6c77x5Pd949nu68ezzdefd4uvPu8XTn3ePpzrvH0513
j6c77x5Pd949nu68ezzd+X/6a3/6V//tF1+cHs7t4dwezu3h3B7O7eHcHs7t
4dwezu3h3B7O7eHcHs7t4dwezu3h3B7O7eHcHs7t4dwezu3h3B7O7eHcHs7t
4dwezu3h3B7O7eHcHs7t4dwezu3h3B7O7eHcHs7t4dwezu3h3B7O7eHcHs7t
4dwezu3h3B7O7eHcHs7t4dwezu3h3B7O7eHcHs7t4dwezu3h3B7O7eHcHt7n
nB7O7eF9/unh3B7ec0EP5/bwnhd6OLeH9xzRw7k9vOeLHs7t4T139HBuD+95
pIdze3jPKT2c28N7funh3B7ec00P5/bwnnd6OLeH9z1AD+f28L4f6OHcHt73
Bj2c1yG9t9zj5e7x9LpFr1v0ukWvW/S6Ra9b9LpFr1v0ukWvW/S6Ra9b9LpF
r1v0ukWvW/S6Ra9b9LpFr1v0ukWvW/S6Ra9b9LpFr1v0ukWvW/S6Ra9b9LpF
r1v0ukWvW/S6Ra9b9LpFr1v0ukXv/Ov9rdctet2i1y163aLXLXrdotctet2i
1y163aLXLXrdotctet2i1y163aLXLXrdotctet1ynvPpFr1uOc//dItet5xz
Md2i1y3nvEy36HXLOUfTLXrdcs7XdItet5xzN92i1y3nPE636HXLOafTLXrd
cs7vdItet5xzPd2i1y3nvE+36HXLeQ9Mt+h1y3k/TLfodct5b0y36B91i+4e
T3fePZ7uvHs83Xn3eLrz7vF0593j6c67x9Odd4+nO+8eT3fePZ7uvHs83Xn3
eLrz7vF053/103v8F744PZzbw7k9nNvDuT2c28O5PZzbw7k9nNvDuT2c28O5
PZzbw7k9nNvDuT2c28O5PZzbw7k9nNvDuT2c28O5PZzbw7k9nNvDuT2c28O5
PZzbw7k9nNvDuT2c28O5PZzbw7k9nNvDuT2c28O5PZzbw7k9nNvDuT2c28O5
PZzbw7k9nNvDuT2c28O5PZzbw7k9nNvDuT2c28O5PbzPOT2c28P7/NPDuT28
54Iezu3hPS/0cG4P7zmih3N7eM8XPZzbw3vu6OHcHt7zSA/n9vCeU3o4t4f3
/NLDuT2855oezu3hPe/0cG4P73uAHs7t4X0/0MO5PbzvDXo4r0N6P7nHy93j
6XWLXrfodYtet+h1i1636HWLXrfodYtet+h1i1636HWLXrfodYtet+h1i163
6HWLXrfodYtet+h1i1636HWLXrfodYtet+h1i1636HWLXrfodYtet+h1i163
6HWLXrfodYtet+i9F/T+1usWvW7R6xa9btHrFr1u0esWvW7R6xa9btHrFr1u
0esWvW7R6xa9btHrFr1u0euW85xPt+h1y3n+p1v0uuWci+kWvW4552W6Ra9b
zjmabtHrlnO+plv0uuWcu+kWvW4553G6Ra9bzjmdbtHrlnN+p1v0uuWc6+kW
vW455326Ra9bzntgukWvW877YbpFr1vOe2O6Rf+oW3T3eLrz7vF0593j6c67
x9Odd4+nO+8eT3fePZ7uvHs83Xn3eLrz7vF0593j6c67x9Odd4+nO/8X/9KX
/+vvfHF6OLeHc3s4t4dzezi3h3N7OLeHc3s4t4dzezi3h3N7OLeHc3s4t4dz
ezi3h3N7OLeHc3s4t4dzezi3h3N7OLeHc3s4t4dzezi3h3N7OLeHc3s4t4dz
ezi3h3N7OLeHc3s4t4dzezjvb90ezu3h3B7O7eHcHs7t4dwezu3h3B7O7eHc
Hs7t4dwezu3h3B7O7eHcHs7t4dwe3uecHs7t4X3+6eHcHt5zQQ/n9vCeF3o4
t4f3HNHDuT2854sezu3hPXf0cG4P73mkh3N7eM8pPZzbw3t+6eHcHt5zTQ/n
9vCed3o4t4f3PUAP5/bwvh/o4dwe3vcGPZzXIb2H3OPl7vH0ukWvW/S6Ra9b
9LpFr1v0ukWvW/S6Ra9b9LpFr1v0ukWvW/S6Ra9b9LpFr1v0ukWvW/S6Ra9b
9LpFr1v0ukWvW/S6Ra9b9LpFr1v0ukWvW/S6Ra9b9LpFr1v0/f8nxve/M47v
f7cI338PCt9/rgLvfaH3t1636HWLXrfodYtet+h1i1636HWLXrfodYtet+h1
i1636HWLXrfodYtet+h1y3nOp1v0uuU8/9Mtet1yzsV0i163nPMy3aLXLecc
Tbfodcs5X9Mtet1yzt10i163nPM43aLXLeecTrfodcs5v9Mtet1yzvV0i163
nPM+3aLXLec9MN2i1y3n/TDdotct570x3aJ/1C26ezzdefd4uvPu8XTn3ePp
zrvH0513j6c77x5Pd949nu68ezzdefd4uvPu8XTn3ePpzf/Ej/+7n/xvv/d3
7b7Ovv0q/376a3fe7m0+d94ebj533k5uPnfefm4+d96ubj533t5uPnfeDm8+
d94+bz533m5vPnfenm8+d97Obz533v5vPnfee0HzufPeF5rPnfce0XzuvPeL
5nPnvXc0nzvvfaT53HnvKc3nznt/aT533ntN87nz3neaz533HtR87rz3o+Zz
5703NZ87732q+dx571nN5857/2o+d957WfO5897Xms+d9x7XfO6897vmc+e9
9zWfO+99sPncee+JzefOe39sPnfee2XzufPeN5vPnfce2nzuvPfT5nPnvbc2
nzvvfbb5/nbee27zufPef5vPnfde3HzuvPfl5nPnvUc3nzvv/br53Hnv3c3n
znsfbz533nt687nz3t+bz533Xt987rz3/eZz590DNJ87736g+dx59wbN5867
T2g+d949Q/O58+4fms/P+5y9xL7Px513X9F8ft7/7DH2/T/uvPuN5vPzvWDv
sd+LcefdhzSfn+8Le5L9vow77/6k+fx8j9ir7Pdo3Hn3Lc3n5/vFHma/X+PO
u59pPj/fO/Y2+70bd959TvP5+T6y59nv47jz7n+az8/3lL3Qfk/HnXdf1Hx+
vr/skfb7O+68+6Xm8/O9Zu+03+tx591HNZ+f7zt7qv2+jzvv/qr5/PQAe63t
gXHn3Xc1n59+YA+2/TDuvPux5vPTG+zNtjfGnXdP0nxe1/j7YO7vg3p7Er19
iN7eQ2+/obfH0NtX6O0l9PYPensGvX2C3t5Abz+gtwfQu+/r3ev17u9693S9
+7jevVvvfq13j9a7L+vdi/Xuv3r3XL37rN69Ve9+qncP1btv6t0r9e6PevdE
vfug3r1P736nd4/Tu6/p3cv07l969yy9+5Tee0Tvb717kN59R+9eo3d/0bun
6N1H9O4devcLvXuE3n1B716g1/96na/X83rdrtfneh1+nvPpbb2uPs//9LNe
J59zMT2s173nvEzf6nXsOUfTq3pdes7X9KdeZ55zNz2p143nPE4f6nXgOafT
e3pdd87v9Jtep51zPT2m113nvE9f6XXUeQ9ML+l10Xk/TP/odc55b0zP6B91
i+7vg7rz/j6oO+/vg7rz/j6oO+/vg7rz/j6oO+/vg7rz/j6oO+/vg7rz/j6o
O+/vg7rz/j6oO//Hv/zKff+PfXH6Nrdvc/s2t29z+za3b3P7Nrdvc/s2t29z
+za3b3P7Nrdvc/s2t29z+za3b3P7Nrdvc/s2t29z+za3b3P7Nrdvc/s2t29z
+za3b3P7Nrdvc/s2t29z+za3b3P7Nrdvc/s2t29z+za3b3P7Nrdvc/s2t29z
+za3b3P7Nrdvc/s2t29z+za3b3P7Nrdvc/s2t29z+za3b3P7dp9z+ja3b/f5
p29z+3bPBX2b27d7Xujb3L7dc0Tf5vbtni/6Nrdv99zRt7l9u+eRvs3t2z2n
9G1u3+75pW9z+3bPNX2b27d73unb3L7d9wB9m9u3+36gb3P7dt8b9G1eh/Re
cS+Xu5fT6xa9btHrFr1u0esWvW7R6xa9btHrFr1u0esWvW7R6xa9btHrFr1u
0esWvW7R6xa9btHrFr1u0esWvW7R6xa9btHrFr1u0esWvW7R6xa9btHrFr1u
0esWvW7R6xa9btHrFr1u0esWvW7R6xa994ve33rdotctet2i1y163aLXLXrd
otctet2i1y163aLXLXrdotctet2i1y3nOZ9u0euW8/xPt+h1yzkX0y163XLO
y3SLXrecczTdotct53xNt+h1yzl30y163XLO43SLXrecczrdotct5/xOt+h1
yznX0y163XLO+3SLXrec98B0i163nPfDdItet5z3xnSL/lG36O7ldOfdy+nO
u5fTnXcvpzvvXk533r2c7rx7Od1593K68+7ldOfdy+nOu5fTnXcvpzv/d796
vXxx+ja3b3P7Nrdvc/s2t29z+za3b3P7Nrdvc/s2t29z+za3b3P7Nrdvc/s2
t29z+za3b3P7Nrdvc/s2t29z+za3b3P7Nrdvc/s2t29z+za3b3P7Nrdvc/s2
t29z+za3b3P7Nrdvc/s2t29z+za3b3P7Nrdvc/s2t29z+za3b3P7Nrdvc/s2
t29z+za3b3P7Nrdvc/s2t29z+3afc/o2t2/3+advc/t2zwV9m9u3e17o29y+
3XNE3+b27Z4v+ja3b/fc0be5fbvnkb7N7ds9p/Rtbt/u+aVvc/t2zzV9m9u3
e97p29y+3fcAfZvbt/t+oG9z+3bfG/RtXof0/nAvl7uX0+sWvW7R6xa9btHr
Fr1u0esWvW7R6xa9btHrFr1u0esWvW7R6xa9btHrFr1u0esWvW7R6xa9btHr
Fr1u0esWvW7R6xa9btHrFr1u0esWvW7R6xa9btHrFr1u0esWvW7R6xa9btHr
Fr1u0esWvW7Re+/o/a3XLXrdotctet2i1y163aLXLXrdotctet2i1y163aLX
LXrdotct5zmfbtHrlvP8T7fodcs5F9Mtet1yzst0i163nHM03aLXLed8Tbfo
dcs5d9Mtet1yzuN0i163nHM63aLXLef8Trfodcs519Mtet1yzvt0i163nPfA
dItet5z3w3SLXrec98Z0i/5Rt+ju5XTn3cvpzruX0513L6c7715Od969nO68
ezndefdyuvPu5XTn3cvpzruX0513L6c7/2c+hd7//s7p29y+ze3b3L7N7dvc
vs3t29y+ze3b3L7N7dvcvs3t29y+ze3b3L7N7dvcvs3t29y+ze3b3L7N7dvc
vs3t29y+ze3b3L7N7dvcvs3t29y+ze3b3L7N7dvcvs3t29y+ze3b3L7N7dvc
vs3t29y+ze3b3L7N7dvcvs3t29y+ze3b3L7N7dvcvs3t29y+ze3b3L7N7dvc
vs3t233O6dvcvt3nn77N7ds9F/Rtbt/ueaFvc/t2zxF9m9u3e77o29y+3XNH
3+b27Z5H+ja3b/ec0re5fbvnl77N7ds91/Rtbt/ueadvc/t23wP0bW7f7vuB
vs3t231v0Ld5HdJ7wr1c7l5Or1v0ukWvW/S6Ra9b9LpFr1v0ukWvW/S6Ra9b
9LpFr1v0ukWvW/S6Ra9b9LpFr1v0ukWvW/S6Ra9b9LpFr1v0ukWvW/S6Ra9b
9LpFr1v0ukWvW/S6Ra9b9LpFr1v0ukWvW/S6Ra9b9LpFr1v0ukWvW/TeR3p/
63WLXrfodYtet+h1i1636HWLXrfodYtet+h1i1636HWLXrec53y6Ra9bzvM/
3aLXLedcTLfodcs5L9Mtet1yztF0i163nPM13aLXLefcTbfodcs5j9Mtet1y
zul0i163nPM73aLXLedcT7fodcs579Mtet1y3gPTLXrdct4P0y163XLeG9Mt
+kfdoruX0513L6c7715Od969nO68ezndefdyuvPu5XTn3cvpzruX0513L6c7
715Od969nO78l4f5m9/4J985fZvbt7l9m9u3uX2b27e5fZvbt7l9m9u3uX2b
27e5fZvbt7l9m9u3uX2b27e5fZvbt7l9m9u3uX2b27e5fZvbt7l9m9u3uX2b
27e5fZvbt7l9m9u3uX2b27e5fZvbt7l9m9u3uX2b27e5fZvbt7l9m9u3uX2b
27e5fZvbt7l9m9u3uX2b27e5fZvbt7l9m9u3uX2b27e5fbvPOX2b27f7/NO3
uX2754K+ze3bPS/0bW7f7jmib3P7ds8XfZvbt3vu6Nvcvt3zSN/m9u2eU/o2
t2/3/NK3uX2755q+ze3bPe/0bW7f7nuAvs3t230/0Le5fbvvDfo2r0N6H7iX
y93L6XWLXrfodYtet+h1i1636HWLXrfodYtet+h1i1636HWLXrfodYtet+h1
i1636HWLXrfodYtet+h1i1636HWLXrfodYtet+h1i1636HWLXrfodYtet+h1
i1636HWLXrfodYtet+h1i1636HWLXrfodYtet+i9p/T+1usWvW7R6xa9btHr
Fr1u0esWvW7R6xa9btHrFr1u0euW85xPt+h1y3n+p1v0uuWci+kWvW4552W6
Ra9bzjmabtHrlnO+plv0uuWcu+kWvW4553G6Ra9bzjmdbtHrlnN+p1v0uuWc
6+kWvW455326Ra9bzntgukWvW877YbpFr1vOe2O6Rf+oW3T3crrz7uV0593L
6c67l9Oddy+nO+9eTnfevZzuvHs53Xn3crrz7uV0593L6c67l9Od/3+//d/8
sz/8k985fZvbt7l9m9u3uX2b27e5fZvbt7l9m9u3uX2b27e5fZvbt7l9m9u3
uX2b27e5fZvbt7l9m9u3uX2b27e5fZvbt7l9m9u3uX2b27e5fZvbt7l9m9u3
uX2b27e5fZvbt7l9m9u3uX2b27e5fZvbt7l9m9u3uX2b27e5fZvbt7l9m9u3
uX2b27e5fZvbt7l9m9u3uX2b27e5fbvPOX2b27f7/NO3uX2754K+ze3bPS/0
bW7f7jmib3P7ds8XfZvbt3vu6Nvcvt3zSN/m9u2eU/o2t2/3/NK3uX2755q+
ze3bPe/0bW7f7nuAvs3t230/0Le5fbvvDfo2r0M69+7lcvdyet2i1y163aLX
LXrdotctet2i1y163aLXLXrdotctet2i1y163aLXLXrdotctet2i1y163aLX
LXrdotctet2i1y163aLXLXrdotctet2i1y163aLXLXrdotctet2i1y163aLX
LXrdotctet2i1y163aLXLXrdovf+0vtbr1v0ukWvW/S6Ra9b9LpFr1v0ukWv
W/S6Ra9b9LrlPOfTLXrdcp7/6Ra9bjnnYrpFr1vOeZlu0euWc46mW/S65Zyv
6Ra9bjnnbrpFr1vOeZxu0euWc06nW/S65Zzf6Ra9bjnnerpFr1vOeZ9u0euW
8x6YbtHrlvN+mG7R65bz3phu0T/qFt29nO68ezndefdyuvPu5XTn3cvpzruX
0513L6c7715Od969nO68ezndefdyuvPu5XTnP53aX/wt3zl9m9u3uX2b27e5
fZvbt7l9m9u3uX2b27e5fZvbt7l9m9u3uX2b27e5fZvbt7l9m9u3uX2b27e5
fZvbt7l9m9u3uX2b27e5fZvbt7l9m9u3uX2b27e5fZvbt7l9m9u3uX2b27e5
fZvbt7l9m9u3uX2b27e5fZvbt7l9m9u3uX2b27e5fZvbt7l9m9u3uX2b27e5
fZvbt7l9u885fZvbt/v807e5fbvngr7N7ds9L/Rtbt/uOaJvc/t2zxd9m9u3
e+7o29y+3fNI3+b27Z5T+ja3b/f80re5fbvnmr7N7ds97/Rtbt/ue4C+ze3b
fT/Qt7l9u+8N+javQzrf7uVy93J63aLXLXrdotctet2i1y163aLXLXrdotct
et2i1y163aLXLXrdotctet2i1y163aLXLXrdotctet2i1y163aLXLXrdotct
et2i1y163aLXLXrdotctet2i1y163aLXLXrdotctet2i1y163aLXLXrdotct
et2i1y167zW9v/W6Ra9b9LpFr1v0ukWvW/S6Ra9b9LpFr1v0uuU859Mtet1y
nv/pFr1uOediukWvW855mW7R65ZzjqZb9LrlnK/pFr1uOeduukWvW855nG7R
65ZzTqdb9LrlnN/pFr1uOed6ukWvW855n27R65bzHphu0euW836YbtHrlvPe
mG7RP+oW3b2c7rx7Od1593K68+7ldOfdy+nOu5fTnXcvpzvvXk533r2c7rx7
Od1593J68z/3Uz/8+372N/3g7t/s1Z/4tZ//X3/r33/tztuxzefO27fN587b
vc3nztvDzefO28nN587bz83nztvVzefO29vN587b4c3nztvnzefO2+3N587b
883nztv5zefO2//N5857L2g+d977QvO5894jms+d937RfO68947mc+e9jzSf
O+89pfncee8vzefOe69pPnfe+07zufPeg5rPnfd+1HzuvPem5nPnvU81nzvv
Pav53HnvX83nznsvaz533vta87nz3uOaz533ftd87rz3vuZz570PNp877z2x
+dx574/N5857r2w+d977ZvO5895Dm8+d937afO6899bmc+e9zzafO+89t/nc
ee+/zefOey9uPnfe+3LzufPeo5vvb+e9XzefO++9u/ncee/jzefOe09vPnfe
+3vzufPe65vPnfe+33zuvHuA5nPn3Q80nzvv3qD53Hn3Cc3n533OnmHf5+PO
u39oPj/vf/YS+/4fd959RfP5+V6wx9jvxbjz7jeaz8/3hb3Hfl/GnXcf0nx+
vkfsSfZ7NO68+5Pm8/P9Yq+y369x5923NJ+f7x17mP3ejTvvfqb5/Hwf2dvs
93Hcefc5zefne8qeZ7+n4867/2k+P99f9kL7/R133n1R8/n5XrNH2u/1uPPu
l5rPz/edvdN+38eddx/VfH56gD3V9sC48+6vms9PP7DX2n4Yd959V/P56Q32
YNsb4867J2k+7zvs7325v/fp7Un09iF6ew+9/YbeHkNvX6G3l9DbP+jtGfT2
CXp7A739gN4eQO++r3ev17u/693T9e7jevduvfu13j1a776sdy/Wu//q3XP1
7rN691a9+6nePVTvvql3r9S7P+rdE/Xug3r3Pr37nd49Tu++pncv07t/6d2z
9O5TevcmvfuRvv//vvj+/4vg+983xPffr8b3n+/Ed7+M97fe/ULvHqF3X9C7
F+j1v17n6/W8Xrfr9bleh5/nfHpbr6vP8z/9rNfJ51xMD+t17zkv07d6HXvO
0fSqXpee8zX9qdeZ59xNT+p14zmP04d6HXjO6fSeXted8zv9ptdp51xPj+l1
1znv01d6HXXeA9NLel103g/TP3qdc94b0zP6R92i+3uf7ry/9+nO+3uf7ry/
9+nO+3uf7ry/9+nO+3uf7ry/9+nO+3uf7ry/9+nO+3uf7vynf8ztT/61Xz69
mturub2a26u5vZrbq7m9mturub2a26u5vZrbq7m9mturub2a26u5vZrbq7m9
mturub2a26u5vZrbq7m9mturub2a26u5vZrbq7m9mturub2a26u5vZrbq7m9
mturub2a26u5vZrbq7m9mturub2a26u5vZrbq7m9mturub2a26u5vZrbq7m9
mturub2a26u5vZrbq7m9us85vZrbq/v806u5vbrngl7N7dU9L/Rqbq/uOaJX
c3t1zxe9mture+7o1dxe3fNIr+b26p5TejW3V/f80qu5vbrnml7N7dU97/Rq
bq/ue4Beze3VfT/Qq7m9uu8NejWvQzqv7tly92x63aLXLXrdotctet2i1y16
3aLXLXrdotctet2i1y163aLXLXrdotctet2i1y163aLXLXrdotctet2i1y16
3aLXLXrdotctet2i1y163aLXLXrdotctet2i1y163aLXLXrdotctet2i1y16
3aLXLXrdotctet2i1y163aLXLXrvQb2/9bpFr1v0ukWvW/S6Ra9b9LpFr1v0
uuU859Mtet1ynv/pFr1uOediukWvW855mW7R65ZzjqZb9LrlnK/pFr1uOedu
ukWvW855nG7R65ZzTqdb9LrlnN/pFr1uOed6ukWvW855n27R65bzHphu0euW
836YbtHrlvPemG7RP+oW3T2b7rx7Nt1592y68+7ZdOfds+nOu2fTnXfPpjvv
nk133j2b7rx7Nt1592y683/i04vkD/7y6dXcXs3t1dxeze3V3F7N7dXcXs3t
1dxeze3V3F7N7dXcXs3t1dxeze3V3F7N7dXcXs3t1dxeze3V3F7N7dXcXs3t
1dxeze3V3F7N7dXcXs3t1dxeze3V3F7N7dXcXs3t1dxeze3V3F7N7dXcXs3t
1dxeze3V3F7N7dXcXs3t1dxeze3V3F7N7dXcXs3t1dxeze3V3F7N7dV9zunV
3F7d559eze3VPRf0am6v7nmhV3N7dc8RvZrbq3u+6NXcXt1zR6/m9uqeR3o1
t1f3nNKrub2655deze3VPdf0am6v7nmnV3N7dd8D9Gpur+77gV7N7dV9b9Cr
eR3SuXTPlrtn0+sWvW7R6xa9btHrFr1u0esWvW7R6xa9btHrFr1u0esWvW7R
6xa9btHrFr1u0esWvW7R6xa9btHrFr1u0esWvW7R6xa9btHrFr1u0esWvW7R
6xa9btHrFr1u0esWvW7R6xa9btHrFr1u0esWvW7R6xa9btHrFr1u0esWvW7R
6xa996Pe33rdotctet2i1y163aLXLXrdotct5zmfbtHrlvP8T7fodcs5F9Mt
et1yzst0i163nHM03aLXLed8Tbfodcs5d9Mtet1yzuN0i163nHM63aLXLef8
Trfodcs519Mtet1yzvt0i163nPfAdItet5z3w3SLXrec98Z0i/5Rt+ju2XTn
3bPpzrtn0513z6Y7755Nd949m+68ezbdefdsuvPu2XTn3bPpzrtn053/Uz/1
ZdH9n2+fXs3t1dxeze3V3F7N7dXcXs3t1dxeze3V3F7N7dXcXs3t1dxeze3V
3F7N7dXcXs3t1dxeze3V3F7N7dXcXs3t1dxeze3V3F7N7dXcXs3t1dxeze3V
3F7N7dXcXs3t1dxeze3V3F7N7dXcXs3t1dxeze3V3F7N7dXcXs3t1dxeze3V
3F7N7dXcXs3t1dxeze3V3F7N7dXcXt3nnF7N7dV9/unV3F7dc0Gv5vbqnhd6
NbdX9xzRq7m9uueLXs3t1T139Gpur+55pFdze3XPKb2a26t7funV3F7dc02v
5vbqnnd6NbdX9z1Ar+b26r4f6NXcXt33Br2a1yGdP/dsuXs2vW7R6xa9btHr
Fr1u0esWvW7R6xa9btHrFr1u0esWvW7R6xa9btHrFr1u0esWvW7R6xa9btHr
Fr1u0esWvW7R6xa9btHrFr1u0esWvW7R6xa9btHrFr1u0esWvW7R6xa9btHr
Fr1u0esWvW7R6xa9btHrFr1u0esWvW7R6xa9btHrFr33pt7fet2i1y163aLX
LXrdotctet1ynvPpFr1uOc//dItet5xzMd2i1y3nvEy36HXLOUfTLXrdcs7X
dItet5xzN92i1y3nPE636HXLOafTLXrdcs7vdItet5xzPd2i1y3nvE+36HXL
eQ9Mt+h1y3k/TLfodct5b0y36B91i+6eTXfePZvuvHs23Xn3bLrz7tl0592z
6c67Z9Odd8+mO++eTXfePZvuvHs23fn/8qkn/uW3T6/m9mpur+b2am6v5vZq
bq/m9mpur+b2am6v5vZqbq/m9mpur+b2am6v5vZqbq/m9mpur+b2am6v5vZq
bq/m9mpur+b2am6v5vZqbq/m9mpur+b2am6v5vZqbq/m9mpur+b2am6v5vZq
bq/m9mpur+b2am6v5vZqbq/m9mpur+b2am6v5vZqbq/m9mpur+b2am6v5vZq
bq/uc06v5vbqPv/0am6v7rmgV3N7dc8LvZrbq3uO6NXcXt3zRa/m9uqeO3o1
t1f3PNKrub2655Reze3VPb/0am6v7rmmV3N7dc87vZrbq/seoFdze3XfD/Rq
bq/ue4NezeuQzpl7ttw9m1636HWLXrfodYtet+h1i1636HWLXrfodYtet+h1
i1636HWLXrfodYtet+h1i1636HWLXrfodYtet+h1i1636HWLXrfodYtet+h1
i1636HWLXrfodYtet+h1i1636HWLXrfodYtet+h1i1636HWLXrfodYtet+h1
i1636HWLXrfodYtet+i9T/X+1usWvW7R6xa9btHrFr1uOc/5dItet5znf7pF
r1vOuZhu0euWc16mW/S65Zyj6Ra9bjnna7pFr1vOuZtu0euWcx6nW/S65ZzT
6Ra9bjnnd7pFr1vOuZ5u0euWc96nW/S65bwHplv0uuW8H6Zb9LrlvDemW/SP
ukV3z6Y7755Nd949m+68ezbdefdsuvPu2XTn3bPpzrtn0513z6Y7755Nd949
m+78v/p13/zGD/70t0+v5vZqbq/m9mpur+b2am6v5vZqbq/m9mpur+b2am6v
5vZqbq/m9mpur+b2am6v5vZqbq/m9mpur+b2am6v5vZqbq/m9mpur+b2am6v
5vZqbq/m9mpur+b2am6v5vZqbq/m9mpur+b2am6v5vZqbq/m9mpur+b2am6v
5vZqbq/m9mpur+b2am6v5vZqbq/m9mpur+b2am6v7nNOr+b26j7/9Gpur+65
oFdze3XPC72a26t7jujV3F7d80Wv5vbqnjt6NbdX9zzSq7m9uueUXs3t1T2/
9Gpur+65pldze3XPO72a26v7HqBXc3t13w/0am6v7nuDXs3rkM6Te7bcPZte
t+h1i1636HWLXrfodYtet+h1i1636HWLXrfodYtet+h1i1636HWLXrfodYte
t+h1i1636HWLXrfodYtet+h1i1636HWLXrfodYtet+h1i1636HWLXrfodYte
t+h1i1636HWLXrfodYtet+h1i1636HWLXrfodYtet+h1i1636HWLXrfodYve
e1bvb71u0esWvW7R6xa9bjnP+XSLXrec53+6Ra9bzrmYbtHrlnNeplv0uuWc
o+kWvW4552u6Ra9bzrmbbtHrlnMep1v0uuWc0+kWvW4553e6Ra9bzrmebtHr
lnPep1v0uuW8B6Zb9LrlvB+mW/S65bw3plv0j7pFd8+mO++eTXfePZvuvHs2
3Xn3bLrz7tl0592z6c67Z9Odd8+mO++eTXfePZvu/G/7HX//+/7Ij3z79Gpu
r+b2am6v5vZqbq/m9mpur+b2am6v5vZqbq/m9mpur+b2am6v5vZqbq/m9mpu
r+b2am6v5vZqbq/m9mpur+b2am6v5vZqbq/m9mpur+b2am6v5vZqbq/m9mpu
r+b2am6v5vZqbq/m9mpur+b2am6v5vZqbq/m9mpur+b2am6v5vZqbq/m9mpu
r+b2am6v5vZqbq/m9uo+5/Rqbq/u80+v5vbqngt6NbdX97zQq7m9uueIXs3t
1T1f9Gpur+65o1dze3XPI72a26t7TunV3F7d80uv5vbqnmt6NbdX97zTq7m9
uu8BejW3V/f9QK/m9uq+N+jVvA7p3Lhny92z6XWLXrfodYtet+h1i1636HWL
XrfodYtet+h1i1636HWLXrfodYtet+h1i1636HWLXrfodYtet+h1i1636HWL
XrfodYtet+h1i1636HWLXrfodYtet+h1i1636HWLXrfodYtet+h1i1636HWL
XrfodYtet+h1i1636HWLXrfodYtet+h1i1636HWL3vtX72+9btHrFr1u0euW
85xPt+h1y3n+p1v0uuWci+kWvW4552W6Ra9bzjmabtHrlnO+plv0uuWcu+kW
vW4553G6Ra9bzjmdbtHrlnN+p1v0uuWc6+kWvW455326Ra9bzntgukWvW877
YbpFr1vOe2O6Rf+oW3T3bLrz7tl0592z6c67Z9Odd8+mO++eTXfePZvuvHs2
3Xn3bLrz7tl0592z6c7/vT/7o9/93ne+dXo1t1dzezW3V3N7NbdXc3s1t1dz
ezW3V3N7NbdXc3s1t1dzezW3V3N7NbdXc3s1t1dzezW3V3N7NbdXc3s1t1dz
ezW3V3N7NbdXc3s1t1dzezW3V3N7NbdXc3s1t1dzezW3V3N7NbdXc3s1t1dz
ezW3V3N7NbdXc3s1t1dzezW3V3N7NbdXc3s1t1dzezW3V3N7NbdXc3t1n3N6
NbdX9/mnV3N7dc8FvZrbq3te6NXcXt1zRK/m9uqeL3o1t1f33NGrub2655Fe
ze3VPaf0am6v7vmlV3N7dc81vZrbq3ve6dXcXt33AL2a26v7fqBXc3t13xv0
al6HdD7cs+Xu2fS6Ra9b9LpFr1v0ukWvW/S6Ra9b9LpFr1v0ukWvW/S6Ra9b
9LpFr1v0ukWvW/S6Ra9b9LpFr1v0ukWvW/S6Ra9b9LpFr1v0ukWvW/S6Ra9b
9LpFr1v0ukWvW/S6Ra9b9LpFr1v0ukWvW/S6Ra9b9LpFr1v0ukWvW/S6Ra9b
9LpFr1v0ukXf/24Uvv+eG77/XA6+ewR8/8brFr1u0euW85xPt+h1y3n+p1v0
uuWci+kWvW4552W6Ra9bzjmabtHrlnO+plv0uuWcu+kWvW4553G6Ra9bzjmd
btHrlnN+p1v0uuWc6+kWvW455326Ra9bzntgukWvW877YbpFr1vOe2O6Rf+o
W3T3bLrz7tl0592z6c67Z9Odd8+mO++eTXfePZvuvHs23Xn3bLrz7tn05n/P
7/9D3//H/sAP7T7N/vyrv/knfu3n//nX7rxd2nzuvL3afO68Hdt87rx923zu
vN3bfO68Pdx87ryd3HzuvP3cfO68Xd187ry93XzuvB3efO68fd587rzd3nzu
vD3ffO68nd987rz933zuvPeC5nPnvS80nzvvPaL53HnvF83nznvvaD533vtI
87nz3lOaz533/tJ87rz3muZz573vNJ877z2o+dx570fN5857b2o+d977VPO5
896zms+d9/7VfO6897Lmc+e9rzWfO+89rvncee93zefOe+9rPnfe+2DzufPe
E5vPnff+2HzuvPfK5nPnvW82nzvvPbT53Hnvp83nzntvbT533vts87nz3nOb
z533/tt87rz34uZz570vN5877z26+dx579fN5857724+d977ePO5897Tm8+d
9/7efO689/rm+9t57/vN5867B2g+d979QPP5eZ+zN9j3+bjz7hOaz8/7nz3D
vv/HnXf/0Hx+vhfsJfZ7Me68+4rm8/N9YY+x35dx591vNJ+f7xF7j/0ejTvv
PqT5/Hy/2JPs92vcefcnzefne8deZb934867b2k+P99H9jD7fRx33v1M8/n5
nrK32e/puPPuc5rPz/eXPc9+f8edd//TfH6+1+yF9ns97rz7oubz831nj7Tf
93Hn3S81n58eYO+0PTDuvPuo5vPTD+ypth/GnXd/1Xx+eoO91vbGuPPuSZrP
+w74+91+N2Zv9pG3J9Hbh+jtPfT2G3p7DL19hd5eQm//oLdn0Nsn6O0N9PYD
ensAvfu+3r1e7/6ud0/Xu4/r3bv17td692i9+7LevVjv/qt3z9W7z+rdW/Xu
p3r3UL37pt69Uu/+qHdP1LsP6t379O53evc4vfua3r1M7/6ld8/Su0/p3Zv0
7kd69yC9+47evUbv/qJ3T9G7j+jdO/TuF/r+/+ni+///ge9/rxDff78a338e
FN/9Nd7fen2u1+HnOZ/e1uvq8/xPP+t18jkX08N63XvOy/StXseeczS9qtel
53xNf+p15jl305N63XjO4/ShXgeeczq9p9d15/xOv+l12jnX02N63XXO+/SV
Xked98D0kl4XnffD9I9e55z3xvSM/lG36P5+pzvv73e68/5+pzvv73e68/5+
pzvv73e68/5+pzvv73e68/5+pzvv73e681/Gyh/9vp/51unP3P7M7c/c/szt
z9z+zO3P3P7M7c/c/sztz9z+zO3P3P7M7c/c/sztz9z+zO3P3P7M7c/c/szt
z9z+zO3P3P7M7c/c/sztz9z+zO3P3P7M7c/c/sztz9z+zO3P3P7M7c/c/szt
z9z+zO3P3P7M7c/c/sztz9z+zO3P3P7M7c/c/sztz9z+zO3P3P7M7c/c/szt
z9z+zO3Pfc7pz9z+3Oef/sztzz0X9Gduf+55oT9z+3PPEf2Z2597vujP3P7c
c0d/5vbnnkf6M7c/95zSn7n9ueeX/sztzz3X9Gduf+55pz9z+3PfA/Rnbn/u
+4H+zO3PfW/Qn3kd0vPu3mx/P5le/cjrFr1u0esWvW7R6xa9btHrFr1u0esW
vW7R6xa9btHrFr1u0esWvW7R6xa9btHrFr1u0esWvW7R6xa9btHrFr1u0esW
vW7R6xa9btHrFr1u0esWvW7R6xa9btHrFr1u0esWvW7R6xa9btHrFr1u0esW
vW7R6xa9btHrFr1u0esWvW7R6xa9btHrFr1u0esWvW7Re4/r/a3XLec5n27R
65bz/E+36HXLORfTLXrdcs7LdItet5xzNN2i1y3nfE236HXLOXfTLXrdcs7j
dItet5xzOt2i1y3n/E636HXLOdfTLXrdcs77dItet5z3wHSLXrec98N0i163
nPfGdIv+Ubfo7s10592b6c67N9Odd2+mO+/eTHfevZnuvHsz3Xn3Zrrz7s10
592b6c7/hf/wI//wf3zjW6c/c/sztz9z+zO3P3P7M7c/c/sztz9z+zO3P3P7
M7c/c/sztz9z+zO3P3P7M7c/c/sztz9z+zO3P3P7M7c/c/sztz9z+zO3P3P7
M7c/c/sztz9z+zO3P3P7M7c/c/sztz9z+zO3P3P7M7c/c/sztz9z+zO3P3P7
M7c/c/sztz9z+zO3P3P7M7c/c/sztz9z+zO3P3P7M7c/9zmnP3P7c59/+jO3
P/dc0J+5/bnnhf7M7c89R/Rnbn/u+aI/c/tzzx39mdufex7pz9z+3HNKf+b2
555f+jO3P/dc05+5/bnnnf7M7c99D9Cfuf257wf6M7c/971Bf+Z1SM+1e7P9
54inVz/yukWvW/S6Ra9b9LpFr1v0ukWvW/S6Ra9b9LpFr1v0ukWvW/S6Ra9b
9LpFr1v0ukWvW/S6Ra9b9LpFr1v0ukWvW/S6Ra9b9LpFr1v0ukWvW/S6Ra9b
9LpFr1v0ukWvW/S6Ra9b9LpFr1v0ukWvW/S6Ra9b9LpFr1v0ukWvW/S6Ra9b
9LpFr1v0ukWvW/S6Ra9b9LpF7/2u9/d5zqdb9LrlPP/TLXrdcs7FdItet5zz
Mt2i1y3nHE236HXLOV/TLXrdcs7ddItet5zzON2i1y3nnE636HXLOb/TLXrd
cs71dItet5zzPt2i1y3nPTDdotct5/0w3aLXLee9Md2if9Qtunsz3Xn3Zrrz
7s10592b6c67N9Odd2+mO+/eTHfevZnuvHsz3Xn3Zrrzn07VL/7fXzr9mduf
uf2Z25+5/Znbn7n9mdufuf2Z25+5/Znbn7n9mdufuf2Z25+5/Znbn7n9mduf
uf2Z25+5/Znbn7n9mdufuf2Z25+5/Znbn7n9mdufuf2Z25+5/Znbn7n9mduf
uf2Z25+5/Znbn7n9mdufuf2Z25+5/Znbn7n9mdufuf2Z25+5/Znbn7n9mduf
uf2Z25+5/Znbn7n9uc85/Znbn/v805+5/bnngv7M7c89L/Rnbn/uOaI/c/tz
zxf9mdufe+7oz9z+3PNIf+b2555T+jO3P/f80p+5/bnnmv7M7c897/Rnbn/u
e4D+zO3PfT/Qn7n9ue8N+jOvQ3p+3Zvtv08/vfqR1y163aLXLXrdotctet2i
1y163aLXLXrdotctet2i1y163aLXLXrdotctet2i1y163aLXLXrdotctet2i
1y163aLXLXrdotctet2i1y163aLXLXrdotctet2i1y163aLXLXrdotctet2i
1y163aLXLXrdotctet2i1y163aLXLXrdotctet2i1y163aLXLXrdotctet2i
994/z/n8rdct5/mfbtHrlnMuplv0uuWcl+kWvW4552i6Ra9bzvmabtHrlnPu
plv0uuWcx+kWvW4553S6Ra9bzvmdbtHrlnOup1v0uuWc9+kWvW4574HpFr1u
Oe+H6Ra9bjnvjekW/aNu0d2b6c67N9Odd2+mO+/eTHfevZnuvHsz3Xn3Zrrz
7s10592b6c67N9Od/6rz/vUvnf7M7c/c/sztz9z+zO3P3P7M7c/c/sztz9z+
zO3P3P7M7c/c/sztz9z+zO3P3P7M7c/c/sztz9z+zO3P3P7M7c/c/sztz9z+
zO3P3P7M7c/c/sztz9z+zO3P3P7M7c/c/sztz9z+zO3P3P7M7c/c/sztz9z+
zO3P3P7M7c/c/sztz9z+zO3P3P7M7c/c/sztz9z+zO3P3P7c55z+zO3Pff7p
z9z+3HNBf+b2554X+jO3P/cc0Z+5/bnni/7M7c89d/Rnbn/ueaQ/c/tzzyn9
mdufe37pz9z+3HNNf+b25553+jO3P/c9QH/m9ue+H+jP3P7c9wb9mdchPafu
zfa/Kzm9+pHXLXrdotctet2i1y163aLXLXrdotctet2i1y163aLXLXrdotct
et2i1y163aLXLXrdotctet2i1y163aLXLXrdotctet2i1y163aLXLXrdotct
et2i1y163aLXLXrdotctet2i1y163aLXLXrdotctet2i1y163aLXLXrdotct
et2i1y163aLXLXrdotctet2i1y163aLXLec5n++B3t/n+Z9u0euWcy6mW/S6
5ZyX6Ra9bjnnaLpFr1vO+Zpu0euWc+6mW/S65ZzH6Ra9bjnndLpFr1vO+Z1u
0euWc66nW/S65Zz36Ra9bjnvgekWvW4574fpFr1uOe+N6Rb9o27R3Zvpzrs3
0513b6Y7795Md969me68ezPdefdmuvPuzXTn3Zvpzrs3053/nT/75Zfur//S
6c/c/sztz9z+zO3P3P7M7c/c/sztz9z+zO3P3P7M7c/c/sztz9z+zO3P3P7M
7c/c/sztz9z+zO3P3P7M7c/c/sztz9z+zO3P3P7M7c/c/sztz9z+zO3P3P7M
7c/c/sztz9z+zO3P3P7M7c/c/sztz9z+zO3P3P7M7c/c/sztz9z+zO3P3P7M
7c/c/sztz9z+zO3P3P7M7c99zunP/9/evQftvpaFfVeIsBFBYEcbUatNTUww
LVSCE0k4KMkkUoxEidhJNNUwsSimITiG0WrVUQOjxjhlQlpHTIhVMjkZMTbm
0JDJ4KFqqkaMQTKIOuzNaQtEDhILfd+17u/1zP5cfYf2766/6Pr0iuJez/V7
vvf9Ps+7c/tzXv/0Z25/zl7Qn7n9OftCf+b25+wR/Znbn7Nf9Gduf87e0Z+5
/Tn7SH/m9ufsKf2Z25+zv/Rnbn/OXtOfuf05+05/5vbnPAfoz9z+nOcD/Znb
n/PcoD/zOqTXo/dm8+9XOb16k9ctet2i1y163aLXLXrdotctet2i1y163aLX
LXrdotctet2i1y163aLXLXrdotctet2i1y163aLXLXrdotctet2i1y163aLX
LXrdotctet2i1y163aLXLXrdotctet2i1y163aLXLXrdotctet2i1y163aLX
LXrdotctet2i1y163aLXLXrdotctet2i1y163aLXLXrdotct63V+ukXvfWK9
/s+f9bpl7cXpFr1uWftyukWvW9YenW7R65a1X6db9Lpl7d3pFr1uWft4ukWv
W9aenm7R65a1v6db9Lpl7fXpFr1uWft+ukWvW9Zz4HSLXres58PpFr1uWc+N
0y36Td2ie2+mO++9me6892a6896b6c57b6Y7772Z7rz3Zrrz3pvpzntvpjvv
vZnu/AO+8+nf8eBnvGX1Z25/5vZnbn/m9mduf+b2Z25/5vZnbn/m9mduf+b2
Z25/5vZnbn/m9mduf+b2Z25/5vZnbn/m9mduf+b2Z25/5vZnbn/m9mduf+b2
Z25/5vZnbn/m9mduf+b2Z25/5vZnbn/m9mduf+b2Z25/5vZnbn/m9mduf+b2
Z25/5vZnbn/m9mduf+b2Z25/5vZnbn/m9mduf+b257zO6c/c/pzXP/2Z25+z
F/Rnbn/OvtCfuf05e0R/5vbn7Bf9mdufs3f0Z25/zj7Sn7n9OXtKf+b25+wv
/Znbn7PX9Gduf86+05+5/TnPAfoztz/n+UB/5vbnPDfoz7wO6XXnvdn8e4ZP
r97kdYtet+h1i1636HWLXrfodYtet+h1i1636HWLXrfodYtet+h1i1636HWL
XrfodYtet+h1i1636HWLXrfodYtet+h1i1636HWLXrfodYtet+h1i1636HWL
XrfodYtet+h1i1636HWLXrfodYtet+h1i1636HWLXrfodYtet+h1i1636HWL
XrfodYtet+h1i1636HWLXrfodct6nZ9u0euW9fo/7x96f157cbpFr1vWvpxu
0euWtUenW/S6Ze3X6Ra9bll7d7pFr1vWPp5u0euWtaenW/S6Ze3v6Ra9bll7
fbpFr1vWvp9u0euW9Rw43aLXLev5cLpFr1vWc+N0i35Tt+jem+nOe2+mO++9
me6892a6896b6c57b6Y7772Z7rz3Zrrz3pvpzntvpjt/tQwv/Qd3v2X1Z25/
5vZnbn/m9mduf+b2Z25/5vZnbn/m9mduf+b2Z25/5vZnbn/m9mduf+b2Z25/
5vZnbn/m9mduf+b2Z25/5vZnbn/m9mduf+b2Z25/5vZnbn/m9mduf+b2Z25/
5vZnbn/m9mduf+b2Z25/5vZnbn/m9mduf+b2Z25/5vZnbn/m9mduf+b2Z25/
5vZnbn/m9mduf+b257zO6c/c/pzXP/2Z25+zF/Rnbn/OvtCfuf05e0R/5vbn
7Bf9mdufs3f0Z25/zj7Sn7n9OXtKf+b25+wv/Znbn7PX9Gduf86+05+5/TnP
Afoztz/n+UB/5vbnPDfoz7wO6fXlvVnuvZlet+h1i1636HWLXrfodYtet+h1
i1636HWLXrfodYtet+h1i1636HWLXrfodYtet+h1i1636HWLXrfodYtet+h1
i1636HWLXrfodYtet+h1i1636HWLXrfodYtet+h1i1636HWLXrfodYtet+h1
i1636HWLXrfodYtet+h1i1636HWLXrfodYtet+h1i1636HWLXrfodYtet6zX
+ekWvW5Zr//TLXrvK2svzp/1umXty+kWvW5Ze3S6Ra9b1n6dbtHrlrV3p1v0
umXt4+kWvW5Ze3q6Ra9b1v6ebtHrlrXXp1v0umXt++kWvW5Zz4HTLXrdsp4P
p1v0umU9N0636Dd1i+69me6892a6896b6c57b6Y7772Z7rz3Zrrz3pvpzntv
pjvvvZnuvPdmuvO31uR1b179mdufuf2Z25+5/Znbn7n9mdufuf2Z25+5/Znb
n7n9mdufuf2Z25+5/Znbn7n9mdufuf2Z25+5/Znbn7n9mdufuf2Z25+5/Znb
n7n9mdufuf2Z25+5/Znbn7n9mdufuf2Z25+5/Znbn7n9mdufuf2Z25+5/Znb
n7n9mdufuf2Z25+5/Znbn7n9mdufuf2Z25+5/Znbn7n9Oa9z+jO3P+f1T3/m
9ufsBf2Z25+zL/Rnbn/OHtGfuf05+0V/5vbn7B39mdufs4/0Z25/zp7Sn7n9
OftLf+b25+w1/Znbn7Pv9Gduf85zgP7M7c95PtCfuf05zw36M69Deh15b5Z7
b6bXLXrdotctet2i1y163aLXLXrdotctet2i1y163aLXLXrdotctet2i1y16
3aLXLXrdotctet2i1y163aLXLXrdotctet2i1y163aLXLXrdotctet2i1y16
3aLXLXrdotctet2i1y163aLXLXrdotctet2i1y163aLXLXrdotctet2i1y16
3aLXLXrdotctet2i1y163aLXLet1frpFr1vW6/90i163rL047zd6f177crpF
r1vWHp1u0euWtV+nW/S6Ze3d6Ra9bln7eLpFr1vWnp5u0euWtb+nW/S6Ze31
6Ra9bln7frpFr1vWc+B0i163rOfD6Ra9blnPjdMt+k3dontvpjvvvZnuvPdm
uvPem+nOe2+mO++9me6892a6896b6c57b6Y7772Z7vyTn/e1H/u473vz6s/c
/sztz9z+zO3P3P7M7c/c/sztz9z+zO3P3P7M7c/c/sztz9z+zO3P3P7M7c/c
/sztz9z+zO3P3P7M7c/c/sztz9z+zO3P3P7M7c/c/sztz9z+zO3P3P7M7c/c
/sztz9z+zO3P3P7M7c/c/sztz9z+zO3P3P7M7c/c/sztz9z+zO3P3P7M7c/c
/sztz9z+zO3P3P7M7c95ndOfuf05r3/6M7c/Zy/oz9z+nH2hP3P7c/aI/szt
z9kv+jO3P2fv6M/c/px9pD9z+3P2lP7M7c/ZX/oztz9nr+nP3P6cfac/c/tz
ngP0Z25/zvOB/sztz3lu0J95HdLrxXuz3HszvW7R6xa9btHrFr1u0esWvW7R
6xa9btHrFr1u0esWvW7R6xa9btHrFr1u0esWvW7R6xa9btHrFr1u0esWvW7R
6xa9btHrFr1u0esWvW7R6xa9btHrFr1u0esWvW7R6xa9btHrFr1u0esWvW7R
6xa9btHrFr1u0esWvW7R6xa9btHrFr1u0esWvW7R6xa9btHrFr1u0esWvW5Z
r/PTLXrdsl7/p1v0umXtxekWvfehtS/nz3rdsvbodItet6z9Ot2i1y1r7063
6HXL2sfTLXrdsvb0dItet6z9Pd2i1y1rr0+36HXL2vfTLXrdsp4Dp1v0umU9
H0636HXLem6cbtFv6hbdezPdee/NdOe9N9Od995Md957M915781057030533
3kx33nszvfmvuvrH+6J/d7kfsyefdf1G8fyLO29nNp87b382nztvlzafO2+v
Np87b8c2nztv3zafO2/3Np87bw83nztvJzefO28/N587b1c3nztvbzefO2+H
N587b583nztvtzefO2/PN587b+c3nztv/zefO++5oPncec8LzefOe45oPnfe
80XzufOeO5rPnfc80nzuvOeU5nPnPb80nzvvuab53HnPO83nznsOaj533vNR
87nznpuaz533PNV87rznrOZz5z1/NZ8777ms+dx5z2vN5857jms+d97zXfO5
8577ms+d9zzYfO6858Tmc+c9PzafO++5svncec+bzefOew5tPnfe82nzufOe
W5vPnfc823zuvOfc5nPnPf82nzvvubj53HnPy83nznuObj533vN187nznrub
z533PN587rzn9OZz5z2/N58777m++dx5z/vN5+t5zj3APM+PO+/9QPP5ev5z
bzDP/+POe5/QfL7eL7hnmPeL4857/9B8vt5fuJeY95fzZ+e9r2g+X+9H3GPM
+9Fx573faD5f71/ce8z713HnvQ9pPl/vd9yTzPvdcee9P2k+X++P3KvM++Nx
571vaT5f76fcw8z76XHnvZ9pPl/vv9zbzPvvcee9z2k+X+/X3PPM+/Vx573/
aT5f7+/cC837+3HnvS9qPl89wD3S9MBx571faj5f/cC90/TDcee9j2o+X73B
PdX0xnHnvSdpPu854c/jcn8ep3dPoncfonfvoXe/oXePoXdfoXcvoXf/oHfP
oHefoHdvoHc/oHcPoHfe1zvX653f9c7peudxvXO33vla7xytd17WOxfrnX/1
zrl651m9c6ve+VTvHKp33tQ7V+qdH/XOiXrnQb1zn975Tu8cp3de0zuX6Z2/
9M5ZeucpvXOT3vlI7xykd97RO9fonV/0zil65xG9c4fe+ULvHKF3XtA7F+j1
v17n6/W8Xrfr9bleh6/X+eltva5er//Tz3qdvPbi9LBe9659Oe9Pen9ee3R6
Va9L136d/tTrzLV3pyf1unHt4+lDvQ5ce3p6T6/r1v6eftPrtLXXp8f0umvt
++krvY5az4HTS3pdtJ4Pp3/0Omc9N07P6Dd1i+7P43Tn/Xmc7rw/j9Od9+dx
uvP+PE533p/H6c778zjdeX8epzvvz+N057/siW981Bv+4JtXT+b2ZG5P5vZk
bk/m9mRuT+b2ZG5P5vZkbk/m9mRuT+b2ZG5P5vZkbk/m9mRuT+b2ZG5P5vZk
bk/m9mRuT+b2ZG5P5vZkbk/m9mRuT+b2ZG5P5vZkbk/m9mRuT+b2ZG5P5vZk
bk/m9mRuT+b2ZG5P5vZkbk/m9mRuT+b2ZG5P5vZkbk/m9mRuT+b2ZG5P5vZk
bk/m9mRuT87rnJ7M7cl5/dOTuT05e0FP5vbk7As9mduTs0f0ZG5Pzn7Rk7k9
OXtHT+b25OwjPZnbk7On9GRuT87+0pO5PTl7TU/m9uTsOz2Z25PzHKAnc3ty
ng/0ZG5PznODnszrkP7+vQfLvQfT6xa9btHrFr1u0esWvW7R6xa9btHrFr1u
0esWvW7R6xa9btHrFr1u0esWvW7R6xa9btHrFr1u0esWvW7R6xa9btHrFr1u
0esWvW7R6xa9btHrFr1u0esWvW7R6xa9btHrFr1u0esWvW7R6xa9btHrFr1u
0esWvW7R6xa9btHrFr1u0esWvW7R6xa9btHrFr1u0esWvW7R65b1Oj/dotct
6/V/v38v774HW3txv9+ruO/B1r7c73Ox+x5s7dH5s163rP063aLXLWvvTrfo
dcvax9Mtet2y9vR0i163rP093aLXLWuvT7fodcva99Mtet2yngOnW/S6ZT0f
Trfodct6bpxu0W/qFt17MN1578F0570H0533Hkx33nsw3XnvwXTnvQfTnfce
THfeezDd+Vtvr3e9efVkbk/m9mRuT+b2ZG5P5vZkbk/m9mRuT+b2ZG5P5vZk
bk/m9mRuT+b2ZG5P5vZkbk/m9mRuT+b2ZG5P5vZkbk/m9mRuT+b2ZG5P5vZk
bk/m9mRuT+b2ZG5P5vZkbk/m9mRuT+b2ZG5P5vZkbk/m9mRuT+b2ZG5P5vZk
bk/m9mRuT+b2ZG5P5vZkbk/m9mRuT+b2ZG5P5vbkvM7pydyenNc/PZnbk7MX
9GRuT86+0JO5PTl7RE/m9uTsFz2Z25Ozd/Rkbk/OPtKTuT05e0pP5vbk7C89
mduTs9f0ZG5Pzr7Tk7k9Oc8BejK3J+f5QE/m9uQ8N+jJvA7p79l7sNx7ML1u
0esWvW7R6xa9btHrFr1u0esWvW7R6xa9btHrFr1u0esWvW7R6xa9btHrFr1u
0esWvW7R6xa9btHrFr1u0esWvW7R6xa9btHrFr1u0esWvW7R6xa9btHrFr1u
0esWvW7R6xa9btHrFr1u0esWvW7R6xa9btHrFr1u0esWvW7R6xa9btHrFr1u
0esWvW7R6xa9btHrFr1uWa/z0y163bJe/6db9Lpl7cXpFr1uWftyukWvW9Ye
nfczvT+v/Trdotcta+9Ot+h1y9rH0y163bL29HSLXres/T3dotcta69Pt+h1
y9r30y163bKeA6db9LplPR9Ot+h1y3punG7Rb+oW3Xsw3XnvwXTnvQfTnfce
THfeezDdee/BdOe9B9Od9x5Md957MN35H/3SB3zn01/zptWTuT2Z25O5PZnb
k7k9mduTuT2Z25O5PZnbk7k9mduTuT2Z25O5PZnbk7k9mduTuT2Z25O5PZnb
k7k9mduTuT2Z25O5PZnbk7k9mduTuT2Z25O5PZnbk7k9mduTuT2Z25O5PZnb
k7k9mduTuT2Z25O5PZnbk7k9mduTuT2Z25O5PZnbk7k9mduTuT2Z25O5PZnb
k7k9mduT8zqnJ3N7cl7/9GRuT85e0JO5PTn7Qk/m9uTsET2Z25OzX/Rkbk/O
3tGTuT05+0hP5vbk7Ck9mduTs7/0ZG5Pzl7Tk7k9OftOT+b25DwH6Mncnpzn
Az2Z25Pz3KAn8zqkv0/vwXLvwfS6Ra9b9LpFr1v0ukWvW/S6Ra9b9LpFr1v0
ukWvW/S6Ra9b9LpFr1v0ukWvW/S6Ra9b9LpFr1v0ukWvW/S6Ra9b9LpFr1v0
ukWvW/S6Ra9b9LpFr1v0ukWvW/S6Ra9b9LpFr1v0ukWvW/S6Ra9b9LpFr1v0
ukWvW/S6Ra9b9LpFr1v0ukWvW/S6Ra9b9LpFr1v0ukWvW/S6Zb3OT7fodct6
/Z9u0euWtRenW/S6Ze3L6Ra9bll7dLpF731u7df5s163rL073aLXLWsfT7fo
dcva09Mtet2y9vd0i163rL0+3aLXLWvfT7fodct6Dpxu0euW9Xw43aLXLeu5
cbpFv6lbdO/BdOe9B9Od9x5Md957MN1578F0570H0533Hkx33nsw3XnvwXTn
f+gn3va8n3z5m1ZP5vZkbk/m9mRuT+b2ZG5P5vZkbk/m9mRuT+b2ZG5P5vZk
bk/m9mRuT+b2ZG5P5vZkbk/m9mRuT+b2ZG5P5vZkbk/m9mRuT+b2ZG5P5vZk
bk/m9mRuT+b2ZG5P5vZkbk/m9mRuT+b2ZG5P5vZkbk/m9mRuT+b2ZG5P5vZk
bk/m9mRuT+b2ZG5P5vZkbk/m9mRuT+b2ZG5PzuucnsztyXn905O5PTl7QU/m
9uTsCz2Z25OzR/Rkbk/OftGTuT05e0dP5vbk7CM9mduTs6f0ZG5Pzv7Sk7k9
OXtNT+b25Ow7PZnbk/McoCdze3KeD/Rkbk/Oc4OezOuQ/t68B8u9B9PrFr1u
0esWvW7R6xa9btHrFr1u0esWvW7R6xa9btHrFr1u0esWvW7R6xa9btHrFr1u
0esWvW7R6xa9btHrFr1u0esWvW7R6xa9btHrFr1u0esWvW7R6xa9btHrFr1u
0esWvW7R6xa9btHrFr1u0esWvW7R6xa9btHrFr1u0esWvW7R6xa9btHrFr1u
0esWvW7R6xa9btHrlvU6P92i1y3r9X+6Ra9b1l6cbtHrlrUvp1v0umXt0ekW
vW5Z+3Xe//T+vPbudItet6x9PN2i1y1rT0+36HXL2t/TLXrdsvb6dItet6x9
P92i1y3rOXC6Ra9b1vPhdItet6znxukW/aZu0b0H0533Hkx33nsw3XnvwXTn
vQfTnfceTHfeezDdee/BdOe9B9Odf991IDz/Tasnc3sytydzezK3J3N7Mrcn
c3sytydzezK3J3N7Mrcnc3sytydzezK3J3N7Mrcnc3sytydzezK3J3N7Mrcn
c3sytydzezK3J3N7Mrcnc3sytydzezK3J3N7Mrcnc3sytydzezK3J3N7Mrcn
c3sytydzezK3J3N7Mrcnc3sytydzezK3J3N7Mrcnc3sytydzezK3J3N7Mrcn
53VOT+b25Lz+6cncnpy9oCdze3L2hZ7M7cnZI3oytydnv+jJ3J6cvaMnc3ty
9pGezO3J2VN6MrcnZ3/pydyenL2mJ3N7cvadnsztyXkO0JO5PTnPB3oytyfn
uUFP5nVIfz/eg+Xeg+l1i1636HWLXrfodYtet+h1i1636HWLXrfodYtet+h1
i1636HWLXrfodYtet+h1i1636HWLXrfodYtet+h1i1636HWLXrfodYtet+h1
i1636HWLXrfodYtet+h1i1636HWLXrfodYtet+h1i1636HWLXrfodYtet+h1
i1636HWLXrfodYtet+h1i1636HWLXrfodYtet+h1y3qdn27R65b1+j/dotct
ay9Ot+h1y9qX0y163bL26HSLXres/Trdove+uPbu/FmvW9Y+nm7R65a1p6db
9Lpl7e/pFr1uWXt9ukWvW9a+n27R65b1HDjdotct6/lwukWvW9Zz43SLflO3
6N6D6c57D6Y77z2Y7rz3YLrz3oPpznsPpjvvPZjuvPdguvPeg+nOf9n18/qp
b1o9mduTuT2Z25O5PZnbk7k9mduTuT2Z25O5PZnbk7k9mduTuT2Z25O5PZnb
k7k9mduTuT2Z25O5PZnbk7k9mduTuT2Z25O5PZnbk7k9mduTuT2Z25O5PZnb
k7k9mduTuT2Z25O5PZnbk7k9mduTuT2Z25O5PZnbk7k9mduTuT2Z25O5PZnb
k7k9mduTuT2Z25O5PZnbk7k9Oa9zejK3J+f1T0/m9uTsBT2Z25OzL/Rkbk/O
HtGTuT05+0VP5vbk7B09mduTs4/0ZG5Pzp7Sk7k9OftLT+b25Ow1PZnbk7Pv
9GRuT85zgJ7M7cl5PtCTuT05zw16Mq9D+nvwHiz3HkyvW/S6Ra9b9LpFr1v0
ukWvW/S6Ra9b9LpFr1v0ukWvW/S6Ra9b9LpFr1v0ukWvW/S6Ra9b9LpFr1v0
ukWvW/S6Ra9b9LpFr1v0ukWvW/S6Ra9b9LpFr1v0ukWvW/S6Ra9b9LpFr1v0
ukWvW/S6Ra9b9LpFr1v0ukWvW/S6Ra9b9LpFr1v0ukWvW/S6Ra9b9LpFr1v0
ukWvW9br/HSLXres1//pFr1uWXtxukWvW9a+nG7R65a1R6db9Lpl7dfpFr1u
WXt33i/1/rz28XSLXresPT3dotcta39Pt+h1y9rr0y163bL2/XSLXres58Dp
Fr1uWc+H0y163bKeG6db9Ju6RfceTHfeezDdee/BdOe9B9Od9x5Md957MN15
78F0570H0533Hkx3/upN8V++7BFvWj2Z25O5PZnbk7k9mduTuT2Z25O5PZnb
k7k9mduTuT2Z25O5PZnbk7k9mduTuT2Z25O5PZnbk7k9mduTuT2Z25O5PZnb
k7k9mduTuT2Z25O5PZnbk7k9mduTuT2Z25O5PZnbk7k9mduTuT2Z25O5PZnb
k7k9mduTuT2Z25O5PZnbk7k9mduTuT2Z25O5PZnbk7k9mduTuT05r3N6Mrcn
5/VPT+b25OwFPZnbk7Mv9GRuT84e0ZO5PTn7RU/m9uTsHT2Z25Ozj/Rkbk/O
ntKTuT05+0tP5vbk7DU9mduTs+/0ZG5PznOAnsztyXk+0JO5PTnPDXoyr0P6
5+09WO49mF636HWLXrfodYtet+h1i1636HWLXrfodYtet+h1i1636HWLXrfo
dYtet+h1i1636HWLXrfodYtet+h1i1636HWLXrfodYtet+h1i1636HWLXrfo
dYtet+h1i1636HWLXrfodYtet+h1i1636HWLXrfodYtet+h1i1636HWLXrfo
dYtet+h1i1636HWLXrfodYtet+h1i163rNf56Ra9blmv/9Mtet2y9uJ0i163
rH053aLXLWuPTrfodcvar9Mtet2y9u50i9776NrH82e9bll7erpFr1vW/p5u
0euWtdenW/S6Ze376Ra9blnPgdMtet2yng+nW/S6ZT03TrfoN3WL7j2Y7rz3
YLrz3oPpznsPpjvvPZjuvPdguvPeg+nOew+mO+89mO78J33l1z3imW+4d/Vk
bk/m9mRuT+b2ZG5P5vZkbk/m9mRuT+b2ZG5P5vZkbk/m9mRuT+b2ZG5P5vZk
bk/m9mRuT+b2ZG5P5vZkbk/m9mRuT+b2ZG5P5vZkbk/m9mRuT+b2ZG5P5vZk
bk/m9mRuT+b2ZG5P5vZkbk/m9mRuT+b2ZG5P5vZkbk/m9mRuT+b2ZG5P5vZk
bk/m9mRuT+b2ZG5P5vbkvM7pydyenNc/PZnbk7MX9GRuT86+0JO5PTl7RE/m
9uTsFz2Z25Ozd/Rkbk/OPtKTuT05e0pP5vbk7C89mduTs9f0ZG5Pzr7Tk7k9
Oc8BejK3J+f5QE/m9uQ8N+jJvA7pn6v3YLn3YHrdotctet2i1y163aLXLXrd
otctet2i1y163aLXLXrdotctet2i1y163aLXLXrdotctet2i1y163aLXLXrd
otctet2i1y163aLXLXrdotctet2i1y163aLXLXrdotctet2i1y163aLXLXrd
otctet2i1y163aLXLXrdotctet2i1y163aLXLXrdotctet2i1y163aLXLXrd
sl7np1v0umW9/k+36HXL2ovTLXrdsvbldItet6w9Ot2i1y1rv0636HXL2rvT
LXrdsvbxvL/q/Xnt6ekWvW5Z+3u6Ra9b1l6fbtHrlrXvp1v0umU9B0636HXL
ej6cbtHrlvXcON2i39QtuvdguvPeg+nOew+mO+89mO6892C6896D6c57D6Y7
7z2Y7rz3YLrzn/mEj3/Bi3/w3tWTuT2Z25O5PZnbk7k9mduTuT2Z25O5PZnb
k7k9mduTuT2Z25O5PZnbk7k9mduTuT2Z25O5PZnbk7k9mduTuT2Z25O5PZnb
k7k9mduTuT2Z25O5PZnbk7k9mduTuT2Z25O5PZnbk7k9mduTuT2Z25O5PZnb
k7k9mduTuT2Z25O5PZnbk7k9mduTuT2Z25O5PZnbk7k9mduT8zqnJ3N7cl7/
9GRuT85e0JO5PTn7Qk/m9uTsET2Z25OzX/Rkbk/O3tGTuT05+0hP5vbk7Ck9
mduTs7/0ZG5Pzl7Tk7k9OftOT+b25DwH6MncnpznAz2Z25Pz3KAn8zqkf37e
g+Xeg+l1i1636HWLXrfodYtet+h1i1636HWLXrfodYtet+h1i1636HWLXrfo
dYtet+h1i1636HWLXrfodYtet+h1i1636HWLXrfodYtet+h1i1636HWLXrfo
dYtet+h1i1636HWLXrfodYtet+h1i1636HWLXrfodYtet+h1i1636HWLXrfo
dYtet+h1i1636HWLXrfodYtet+h1y3qdn27R65b1+j/dotctay9Ot+h1y9qX
0y163bL26HSLXres/Trdotcta+9Ot+h1y9rH0y1677trT8+f9bpl7e/pFr1u
WXt9ukWvW9a+n27R65b1HDjdotct6/lwukWvW9Zz43SLflO36N6D6c57D6Y7
7z2Y7rz3YLrz3oPpznsPpjvvPZjuvPdguvPeg+nr7/H3vO/ep3/Tvasnc3sy
tydzezK3J3N7Mrcnc3sytydzezK3J3N7Mrcnc3sytydzezK3J3N7Mrcnc3sy
tydzezK3J3N7Mrcnc3sytydzezK3J3N7Mrcnc3sytydzezK3J3N7Mrcnc3sy
tydzezK3J3N7Mrcnc3sytydzezK3J3N7Mrcnc3sytydzezK3J3N7Mrcnc3sy
tydzezK3J3N7Mrcn53VOT+b25Lz+6cncnpy9oCdze3L2hZ7M7cnZI3oytydn
v+jJ3J6cvaMnc3ty9pGezO3J2VN6MrcnZ3/pydyenL2mJ3N7cvadnsztyXkO
0JO5PTnPB3oytyfnuUFP5nVI/5y8B8u9B9PrFr1u0esWvW7R6xa9btHrFr1u
0esWvW7R6xa9btHrFr1u0esWvW7R6xa9btHrFr1u0esWvW7R6xa9btHrFr1u
0esWvW7R6xa9btHrFr1u0esWvW7R6xa9btHrFr1u0esWvW7R6xa9btHrFr1u
0esWvW7R6xa9btHrFr1u0esWvW7R6xa9btHrFr1u0esWvW7R6xa9btHrlvU6
P92i1y3r9X+6Ra9b1l6cbtHrlrUvp1v0umXt0ekWvW5Z+3W6Ra9b1t6dbtHr
lrWPp1v0umXt6Xk/1vvz2t/TLXrdsvb6dItet6x9P92i1y3rOXC6Ra9b1vPh
dItet6znxukW/aZu0b0H0533Hkx33nsw3XnvwXTnvQfTnfceTHfeezDdee/B
9Oa/8er9+YXPvNx32Ye/7+s/75s/7tkXd95ubD533p5sPnfezmw+d97+bD53
3i5tPnfeXm0+d96ObT533r5tPnfe7m0+d94ebj533k5uPnfefm4+d96ubj53
3t5uPnfeDm8+d94+bz533m5vPnfenm8+d97Obz533v5vPnfec0HzufOeF5rP
nfcc0XzuvOeL5nPnPXc0nzvveaT53HnPKc3nznt+aT533nNN87nznneaz533
HNR87rzno+Zz5z03NZ8773mq+dx5z1nN5857/mo+d95zWfO5857Xms+d9xzX
fO6857vmc+c99zWfO+95sPncec+JzefOe35sPnfec2XzufOeN5vPnfcc2nzu
vOfT5nPnPbc2nzvvebb53HnPuc3nznv+bT533nNx87nznpebz533HN187rzn
6+Zz5z13N58773m8+dx5z+nN5857fm8+X89zzvXzPD/uvOf95vP1/OceYJ7/
x533fqD5fL1fcG8w7xfHnfc+ofl8vb9wzzDvL8ed9/6h+Xy9H3EvMe9Hx533
vqL5fL1/cY8x71/Hnfd+o/l8vd9x7zHvd8ed9z6k+Xy9P3JPMu+Px533/qT5
fL2fcq8y76fHnfe+pfn+vN5/uYeZ99/jzns/03y+3q+5t5n36+POe5/TfL7e
37nnmff34857/9N8vnqAe6HpgePOe1/UfL76gXuk6Yfjznu/1Hy+eoN7p+mN
4857T9J83uvCn6/l/nxN755E7z5E795D735D7x5D775C715C7/5B755B7z5B
795A735A7x5A77yvd67XO7/rndP1zuN6526987XeOVrvvKx3LtY7/+qdc/XO
s3rnVr3zqd45VO+8qXeu1Ds/6p0T9c6Deuc+vfOd3jlO77ymdy7TO3/pnbP0
zlN65ya985HeOUjvvKN3rtE7v+idU/TOI3rnDr3zhd45Qu+8oHcu0Ot/vc7X
63m9btfrc70OX6/z09t6Xb1e/6ef9Tp57cXpYb3uXfty+lavY9cenV7V69K1
X6c/9Tpz7d3pSb1uXPt4+lCvA9eent7Te59e+3v+rNdpa69Pj+l119r301d6
HbWeA6eX9LpoPR9O/+h1znpunJ7Rb+oW3Z+v6c778zXdeX++pjvvz9d05/35
mu68P1/Tnffna7rz/nxNd/7d1/n5mHtXH+b2YW4f5vZhbh/m9mFuH+b2YW4f
5vZhbh/m9mFuH+b2YW4f5vZhbh/m9mFuH+b2YW4f5vZhbh/m9mFuH+b2YW4f
5vZhbh/m9mFuH+b2YW4f5vZhbh/m9mFuH+b2YW4f5vZhbh/m9mFuH+b2YW4f
5vZhbh/m9mFuH+b2YW4f5vZhbh/m9mFuH+b2YW4f5vZhbh/m9mFuH87rnD7M
7cN5/dOHuX04e0Ef5vbh7At9mNuHs0f0YW4fzn7Rh7l9OHtHH+b24ewjfZjb
h7On9GFuH87+0oe5fTh7TR/m9uHsO32Y24fzHKAPc/twng/0YW4fznODPszr
kP7v9l4r915Lr1v0ukWvW/S6Ra9b9LpFr1v0ukWvW/S6Ra9b9LpFr1v0ukWv
W/S6Ra9b9LpFr1v0ukWvW/S6Ra9b9LpFr1v0ukWvW/S6Ra9b9LpFr1v0ukWv
W/S6Ra9b9LpFr1v0ukWvW/S6Ra9b9LpFr1v0ukWvW/S6Ra9b9LpFr1v0ukWv
W/S6Ra9b9LpFr1v0ukWvW/S6Ra9b9LpFr1vW6/x0i163rNf/6Ra9bll7cbpF
r1vWvpxu0euWtUenW/S6Ze3X6Ra9bll7d7pFr1vWPp5u0euWtaenW/S6Ze3v
ef/W+/Pa69Mtet2y9v10i163rOfA6Ra9blnPh9Mtet2ynhunW/SbukX3Xkt3
3nst3XnvtXTnvdfSnfdeS3feey3dee+1dOe919Kdv+/Vr3rPs99/z+rD3D7M
7cPcPsztw9w+zO3D3D7M7cPcPsztw9w+zO3D3D7M7cPcPsztw9w+zO3D3D7M
7cPcPsztw9w+zO3D3D7M7cPcPsztw9w+zO3D3D7M7cPcPsztw9w+zO3D3D7M
7cPcPsztw9w+zO3D3D7M7cPcPsztw9w+zO3D3D7M7cPcPsztw9w+zO3D3D7M
7cPcPsztw9w+zO3DeZ3Th7l9OK9/+jC3D2cv6MPcPpx9oQ9z+3D2iD7M7cPZ
L/owtw9n7+jD3D6cfaQPc/tw9pQ+zO3D2V/6MLcPZ6/pw9w+nH2nD3P7cJ4D
9GFuH87zgT7M7cN5btCHeR3S/33ea+Xea+l1i1636HWLXrfodYtet+h1i163
6HWLXrfodYtet+h1i1636HWLXrfodYtet+h1i1636HWLXrfodYtet+h1i163
6HWLXrfodYtet+h1i1636HWLXrfodYtet+h1i1636HWLXrfodYtet+h1i163
6HWLXrfodYtet+h1i1636HWLXrfodYtet+h1i1636HWLXrfodYtet+h1y3qd
n27R65b1+j/dotctay9Ot+h1y9qX0y163bL26HSLXres/Trdotcta+9Ot+h1
y9rH0y163bL29HSLXres/T3dove+vvb6/FmvW9a+n27R65b1HDjdotct6/lw
ukWvW9Zz43SLflO36N5r6c57r6U7772W7rz3Wrrz3mvpznuvpTvvvZbuvPda
uvNPfOOj3vBZ/+ae1Ye5fZjbh7l9mNuHuX2Y24e5fZjbh7l9mNuHuX2Y24e5
fZjbh7l9mNuHuX2Y24e5fZjbh7l9mNuHuX2Y24e5fZjbh7l9mNuHuX2Y24e5
fZjbh7l9mNuHuX2Y24e5fZjbh7l9mNuHuX2Y24e5fZjbh7l9mNuHuX2Y24e5
fZjbh7l9mNuHuX2Y24e5fZjbh7l9mNuHuX2Y24fzOqcPc/twXv/0YW4fzl7Q
h7l9OPtCH+b24ewRfZjbh7Nf9GFuH87e0Ye5fTj7SB/m9uHsKX2Y24ezv/Rh
bh/OXtOHuX04+04f5vbhPAfow9w+nOcDfZjbh/PcoA/zOqT/O7zXyr3X0usW
vW7R6xa9btHrFr1u0esWvW7R6xa9btHrFr1u0esWvW7R6xa9btHrFr1u0esW
vW7R6xa9btHrFr1u0esWvW7R6xa9btHrFr1u0esWvW7R6xa9btHrFr1u0esW
vW7R6xa9btHrFr1u0esWvW7R6xa9btHrFr1u0esWvW7R6xa9btHrFr1u0esW
vW7R6xa9btHrFr1u0euW9To/3aLXLev1f7pFr1vWXpxu0euWtS+nW/S6Ze3R
6Ra9bln7dbpFr1vW3p1u0euWtY+nW/S6Ze3p6Ra9bln7e7pFr1vWXp/3e70/
r30/3aLXLes5cLpFr1vW8+F0i163rOfG6Rb9pm7RvdfSnfdeS3feey3dee+1
dOe919Kd915Ld957Ld1577V05190/X7wintWH+b2YW4f5vZhbh/m9mFuH+b2
YW4f5vZhbh/m9mFuH+b2YW4f5vZhbh/m9mFuH+b2YW4f5vZhbh/m9mFuH+b2
YW4f5vZhbh/m9mFuH+b2YW4f5vZhbh/m9mFuH+b2YW4f5vZhbh/m9mFuH+b2
YW4f5vZhbh/m9mFuH+b2YW4f5vZhbh/m9mFuH+b2YW4f5vZhbh/m9mFuH87r
nD7M7cN5/dOHuX04e0Ef5vbh7At9mNuHs0f0YW4fzn7Rh7l9OHtHH+b24ewj
fZjbh7On9GFuH87+0oe5fTh7TR/m9uHsO32Y24fzHKAPc/twng/0YW4fznOD
PszrkP77eq+Ve6+l1y163aLXLXrdotctet2i1y163aLXLXrdotctet2i1y16
3aLXLXrdotctet2i1y163aLXLXrdotctet2i1y163aLXLXrdotctet2i1y16
3aLXLXrdotctet2i1y163aLXLXrdotctet2i1y163aLXLXrdotctet2i1y16
3aLXLXrdotctet2i1y163aLXLXrdotctet2i1y3rdX66Ra9b1uv/dItet6y9
ON2i1y1rX0636HXL2qPTLXrdsvbrdItet6y9O92i1y1rH0+36HXL2tPTLXrd
svb3dItet6y9Pt2i1wFr38+f9bplPQdOt+h1y3o+nG7R65b13Djdot/ULbr3
Wrrz3mvpznuvpTvvvZbuvPdauvPea+nOe6+lO++9lu78Y7718a990tfds/ow
tw9z+zC3D3P7MLcPc/swtw9z+zC3D3P7MLcPc/swtw9z+zC3D3P7MLcPc/sw
tw9z+zC3D3P7MLcPc/swtw9z+zC3D3P7MLcPc/swtw9z+zC3D3P7MLcPc/sw
tw9z+zC3D3P7MLcPc/swtw9z+zC3D3P7MLcPc/swtw9z+zC3D3P7MLcPc/sw
tw9z+zC3D3P7MLcPc/twXuf0YW4fzuufPsztw9kL+jC3D2df6MPcPpw9og9z
+3D2iz7M7cPZO/owtw9nH+nD3D6cPaUPc/tw9pc+zO3D2Wv6MLcPZ9/pw9w+
nOcAfZjbh/N8oA9z+3CeG/RhXof038t7rdx7Lb1u0esWvW7R6xa9btHrFr1u
0esWvW7R6xa9btHrFr1u0esWvW7R6xa9btHrFr1u0esWvW7R6xa9btHrFr1u
0esWvW7R6xa9btHrFr1u0esWvW7R6xa9btHrFr1u0esWvW7R6xa9btHrFr1u
0esWvW7R6xa9btHrFr1u0esWvW7R6xa9btHrFr1u0esWvW7R6xa9btHrFr1u
Wa/z0y163bJe/6db9Lpl7cXpFr1uWftyukWvW9YenW7R65a1X6db9Lpl7d3p
Fr1uWft4ukWvW9aenm7R65a1v6db9Lpl7fXpFr1uWft++kDvz+s5cLpFr1vW
8+F0i163rOfG6Rb9pm7RvdfSnfdeS3feey3dee+1dOe919Kd915Ld957Ld15
77V053/m6r/lU551z+rD3D7M7cPcPsztw9w+zO3D3D7M7cPcPsztw9w+zO3D
3D7M7cPcPsztw9w+zO3D3D7M7cPcPsztw9w+zO3D3D7M7cPcPsztw9w+zO3D
3D7M7cPcPsztw9w+zO3D3D7M7cPcPsztw9w+zO3D3D7M7cPcPsztw9w+zO3D
3D7M7cPcPsztw9w+zO3D3D7M7cPcPsztw9w+zO3DeZ3Th7l9OK9/+jC3D2cv
6MPcPpx9oQ9z+3D2iD7M7cPZL/owtw9n7+jD3D6cfaQPc/tw9pQ+zO3D2V/6
MLcPZ6/pw9w+nH2nD3P7cJ4D9GFuH87zgT7M7cN5btCHeR3S/37vtXLvtfS6
Ra9b9LpFr1v0ukWvW/S6Ra9b9LpFr1v0ukWvW/S6Ra9b9LpFr1v0ukWvW/S6
Ra9b9LpFr1v0ukWvW/S6Ra9b9LpFr1v0ukWvW/S6Ra9b9LpFr1v0ukWvW/S6
Ra9b9LpFr1v0ukWvW/S6Ra9b9LpFr1v0ukWvW/S6Ra9b9LpFr1v0ukWvW/S6
Ra9b9LpFr1v0ukWvW/S6Zb3OT7fodct6/Z9u0euWtRenW/S6Ze3L6Ra9bll7
dLpFr1vWfp1u0euWtXenW/S6Ze3j6Ra9bll7erpFr1vW/t7v3z+377XWXt/v
9x/te6217/f7/M2+11rPgfNnvW5Zz4fTLXrdsp4bp1v0m7pF915Ld957Ld15
77V0573X0p33Xkt33nst3XnvtXTnvdfSnf/x9z7jEz/3U+5ZfZjbh7l9mNuH
uX2Y24e5fZjbh7l9mNuHuX2Y24e5fZjbh7l9mNuHuX2Y24e5fZjbh7l9mNuH
uX2Y24e5fZjbh7l9mNuHuX2Y24e5fZjbh7l9mNuHuX2Y24e5fZjbh7l9mNuH
uX2Y24e5fZjbh7l9mNuHuX2Y24e5fZjbh7l9mNuHuX2Y24e5fZjbh7l9mNuH
uX2Y24e5fTivc/owtw/n9U8f5vbh7AV9mNuHsy/0YW4fzh7Rh7l9OPtFH+b2
4ewdfZjbh7OP9GFuH86e0oe5fTj7Sx/m9uHsNX2Y24ez7/Rhbh/Oc4A+zO3D
eT7Qh7l9OM8N+jCvQ/rf471W7r2WXrfodYtet+h1i1636HWLXrfodYtet+h1
i1636HWLXrfodYtet+h1i1636HWLXrfodYtet+h1i1636HWLXrfodYtet+h1
i1636HWLXrfodYtet+h1i1636HWLXrfodYtet+h1i1636HWLXrfodYtet+h1
i1636HWLXrfodYtet+h1i1636HWLXrfodYtet+h1i1636HWLXres1/npFr1u
Wa//0y163bL24nSLXresfTndotcta49Ot+h1y9qv0y163bL27nSLXresfTzd
otcta09Pt+h1y9rf0y163bL2+nSLXresfT/dotct6zlwekLvz+v5cLpFr1vW
c+N0i35Tt+jea+nOe6+lO++9lu6891q6895r6c57r6U7772W7rz3Wrrz9939
C8996wPuWX2Y24e5fZjbh7l9mNuHuX2Y24e5fZjbh7l9mNuHuX2Y24e5fZjb
h7l9mNuHuX2Y24e5fZjbh7l9mNuHuX2Y24e5fZjbh7l9mNuHuX2Y24e5fZjb
h7l9mNuHuX2Y24e5fZjbh7l9mNuHuX2Y24e5fZjbh7l9mNuHuX2Y24e5fZjb
h7l9mNuHuX2Y24e5fZjbh7l9mNuHuX04r3P6MLcP5/VPH+b24ewFfZjbh7Mv
9GFuH84e0Ye5fTj7RR/m9uHsHX2Y24ezj/Rhbh/OntKHuX04+0sf5vbh7DV9
mNuHs+/0YW4fznOAPsztw3k+0Ie5fTjPDfowr0P6n+e9Vu69ll636HWLXrfo
dYtet+h1i1636HWLXrfodYtet+h1i1636HWLXrfodYtet+h1i1636HWLXrfo
dYtet+h1i1636HWLXrfodYtet+h1i1636HWLXrfodYtet+h1i1636HWLXrfo
dYtet+h1i1636HWLXrfodYtet+h1i1636HWLXrfodYtet+h1i1636HWLXrfo
dYtet+h1i163rNf56Ra9blmv/9Mtet2y9uJ0i163rH053aLXLWuPTrfodcva
r9Mtet2y9u50i163rH083aLXLWtPT7fodcva39Mtet2y9vp0i163rH0/3aLX
Les5cLpFrzPW8+H8Wa9b1nPjdIt+U7fo3mvpznuvpTvvvZbuvPdauvPea+nO
e6+lO++9lu6891q680/+4u/+0Yf/0htXH+b2YW4f5vZhbh/m9mFuH+b2YW4f
5vZhbh/m9mFuH+b2YW4f5vZhbh/m9mFuH+b2YW4f5vZhbh/m9mFuH+b2YW4f
5vZhbh/m9mFuH+b2YW4f5vZhbh/m9mFuH+b2YW4f5vZhbh/m9mFuH+b2YW4f
5vZhbh/m9mFuH+b2YW4f5vZhbh/m9mFuH+b2YW4f5vZhbh/m9mFuH87rnD7M
7cN5/dOHuX04e0Ef5vbh7At9mNuHs0f0YW4fzn7Rh7l9OHtHH+b24ewjfZjb
h7On9GFuH87+0oe5fTh7TR/m9uHsO32Y24fzHKAPc/twng/0YW4fznODPszr
kP7fea+Ve6+l1y163aLXLXrdotctet2i1y163aLXLXrdotctet2i1y163aLX
LXrdotctet2i1y163aLXLXrdotctet2i1y163aLXLXrdotctet2i1y163aLX
LXrdotctet2i1y163aLXLXrdotctet2i1y163aLXLXrdotctet2i1y163aLX
LXrdotctet2i1y163aLXLXrdotctet2i1y3rdX66Ra9b1uv/dItet6y9ON2i
1y1rX0636HXL2qPTLXrdsvbrdItet6y9O92i1y1rH0+36HXL2tPTLXrdsvb3
dItet6y9Pt2i1y1r30+36HXLeg6cbtHrlvV8OP2h9+f13Djdot/ULbr3Wrrz
3mvpznuvpTvvvZbuvPdauvPea+nOe6+lO++9lu78P/nll3/aj7zyjasPc/sw
tw9z+zC3D3P7MLcPc/swtw9z+zC3D3P7MLcPc/swtw9z+zC3D3P7MLcPc/sw
tw9z+zC3D3P7MLcPc/swtw9z+zC3D3P7MLcPc/swtw9z+zC3D3P7MLcPc/sw
tw9z+zC3D3P7MLcPc/swtw9z+zC3D3P7MLcPc/swtw9z+zC3D3P7MLcPc/sw
tw9z+zC3D3P7MLcP53VOH+b24bz+6cPcPpy9oA9z+3D2hT7M7cPZI/owtw9n
v+jD3D6cvaMPc/tw9pE+zO3D2VP6MLcPZ3/pw9w+nL2mD3P7cPadPsztw3kO
0Ie5fTjPB/owtw/nuUEf5nVI//+918q919LrFr1u0esWvW7R6xa9btHrFr1u
0esWvW7R6xa9btHrFr1u0esWvW7R6xa9btHrFr1u0esWvW7R6xa9btHrFr1u
0esWvW7R6xa9btHrFr1u0esWvW7R6xa9btHrFr1u0esWvW7R6xa9btHrFr1u
0esWvW7R6xa9btHrFr1u0esWvW7R6xa9btHrFr1u0esWvW7R6xa9btHrlvU6
P92i1y3r9X+6Ra9b1l6cbtHrlrUvp1v0umXt0ekWvW5Z+3W6Ra9b1t6dbtHr
lrWPp1v0umXt6ekWvW5Z+3u6Ra9b1l6fbtHrlrXvp1v0umU9B0636HXLej6c
btHrkvXcOH/Wb+oW3Xst3XnvtXTnvdfSnfdeS3feey3dee+1dOe919Kd915L
d/5Lrh8M3/bG1Ye5fZjbh7l9mNuHuX2Y24e5fZjbh7l9mNuHuX2Y24e5fZjb
h7l9mNuHuX2Y24e5fZjbh7l9mNuHuX2Y24e5fZjbh7l9mNuHuX2Y24e5fZjb
h7l9mNuHuX2Y24e5fZjbh7l9mNuHuX2Y24e5fZjbh7l9mNuHuX2Y24e5fZjb
h7l9mNuHuX2Y24e5fZjbh7l9mNuHuX2Y24fzOqcPc/twXv/0YW4fzl7Qh7l9
OPtCH+b24ewRfZjbh7Nf9GFuH87e0Ye5fTj7SB/m9uHsKX2Y24ezv/Rhbh/O
XtOHuX04+04f5vbhPAfow9w+nOcDfZjbh/PcoA/zOqT/9F4r917L+brFeb35
esZ5vfk6x3m9+frHeb35ush5vfl6yXm9+TrKeb35+sp5vfm6y3m9+XrMeb35
Os15vfn6zXm9+brOeb35es95vfk60Hm9+frQeb35utF5vfl60nm9+TrTeb35
+tN5vfm61Hm9+XrVeb35OtZ5vfn61nm9+brXeb35eth5vfk62Xm9+frZeb35
utp5vfl623m9+Trceb35+tx5vfm63Xm9+Xreeb35Ot95vfn633m9+c4FzuvN
d15wXm++c4TzevOdL5zXm+/c4bzefOcR5/XmO6c4rzff+cV5vfnONc7rzXfe
cV5vvnOQ83rznY+c15vv3OS83nznKef15jtnOa833/nLeb35zmXO6813XnNe
b75znPN6853vnNeb79znvN5850Hn9eY7JzqvN9/50Xm9+c6VzuvzPD/nTef1
5juHOq/P8/+cT53Xm+/c6rw+7xfnPOu83nznXOf1eX8551/n9eY7Fzuvz/vR
OS87rzffOdp5fd6/zvnaeb35zt3O6/N+d87jzuvNd053Xp/3x3N+d15vvnO9
8/q8n57zvvN6890DOK/P+++5H3Beb757A+f1eb8+9wnO6813z+C8Pu/v5/7B
eb357iWc16cHzn2F83rz3WM4r08/nPsN5/Xmu/dwXp/eOPcgzuv+vMx53Z+j
6d6H5N575N5v5N5j5N5X5N5L5N4/5N4z5N4n5N4b5N4P5N4D5J73c8/1uef3
3HN67nk899yde77OPUfnnpdzz8W559/cc27ueTb33Jp7Ps09h+aeN3PPlbnn
x9xzYu55MPfcl3u+yz3H5Z7Xcs9lueev3HNW7nkq99yUez7KPQflnndyzzW5
55fcc0rueST33JF7vsg9R+SeF3LPBbn9n9v5uT2f2+25fZ7b4bm9Pa9zujq3
n+f1Tyfn9vDsBd2b27ezL3Rsbq/OHtGluf05+0Vn5vbk7B3dmNuHs490YG7v
zZ7Sdbn9NvtLp+X22Ow13ZXbV7PvdFRuL81zgC7K7Z95PtA5uT0zzw26xc/t
9J9+bke3T3L7JLdPcvskt09y+yS3T3L7JLdPcvskt09y+yS3T3L7JLdPcvsk
t09y+yS3T3L7JLdPcvskt09y+yS3T3L7JLdPcvskt09y+yS3T3L7JLdPcvsk
t09y+yS3T3L7JLdPcvskt09y+yS3T3L7JLdPcvskt09y+yS3T3L7JLdPcvsk
t09y+yS3T3L7JLdPcvskt09y+yS3T+Z1Tp/k9sm8/umT3D6ZvaBPcvtk9oU+
ye2T2SP6JLdPZr/ok9w+mb2jT3L7ZPaRPsntk9lT+iS3T2Z/6ZPcPpm9pk9y
+2T2nT7J7ZN5DtAnuX0yzwf6JLdP5rlBn/g54f7Tzwnr9klun+T2SW6f5PZJ
bp/k9klun+T2SW6f5PZJbp/k9klun+T2SW6f5PZJbp/k9klun+T2SW6f5PZJ
bp/k9klun+T2SW6f5PZJbp/k9klun+T2SW6f5PZJbp/k9klun+T2SW6f5PZJ
bp/k9klun+T2SW6f5PZJbp/k9klun+T2SW6f5PZJbp/k9klun+T2SW6f5PZJ
bp/k9sm8zumT3D6Z1z99ktsnsxf0SW6fzL7QJ7l9MntEn+T2yewXfZLbJ7N3
9Elun8w+0ie5fTJ7Sp/k9snsL32S2yez1/RJbp/MvtMnuX0yzwH6JLdP5vlA
n+T2yTw36BO/l9R/+r0k3T7J7ZPcPsntk9w+ye2T3D7J7ZPcPsntk9w+ye2T
3D7J7ZPcPsntk9w+ye2T3D7J7ZPcPsntk9w+ye2T3D7J7ZPcPsntk9w+ye2T
3D7J7ZPcPsntk9w+ye2T3D7J7ZPcPsntk9w+ye2T3D7J7ZPcPsntk9w+ye2T
3D7J7ZPcPsntk9w+ye2T3D7J7ZPcPsntk9w+ye2T3D6Z1zl9ktsn8/qnT3L7
ZPaCPsntk9kX+iS3T2aP6JPcPpn9ok9y+2T2jj7J7ZPZR/okt09mT+mT3D6Z
/aVPcvtk9po+ye2T2Xf6JLdP5jlAn+T2yTwf6JPcPpnnBn3i96D7T78Hrdsn
uX2S2ye5fZLbJ7l9ktsnuX2S2ye5fZLbJ7l9ktsnuX2S2ye5fZLbJ7l9ktsn
uX2S2ye5fZLbJ7l9ktsnuX2S2ye5fZLbJ7l9ktsnuX2S2ye5fZLbJ7l9ktsn
uX2S2ye5fZLbJ7l9ktsnuX2S2ye5fZLbJ7l9ktsnuX2S2ye5fZLbJ7l9ktsn
uX2S2ye5fZLbJ7l9ktsn8zqnT3L7ZF7/9Elun8xe0Ce5fTL7Qp/k9snsEX2S
2yezX/RJbp/M3tEnuX0y+0if5PbJ7Cl9ktsns7/0SW6fzF7TJ7l9MvtOn+T2
yTwH6JPcPpnnA32S2yfz3KBP/L0r/ae/d0W3T3L7JLdPcvskt09y+yS3T3L7
JLdPcvskt09y+yS3T3L7JLdPcvskt09y+yS3T3L7JLdPcvskt09y+yS3T3L7
JLdPcvskt09y+yS3T3L7JLdPcvskt09y+yS3T3L7JLdPcvskt09y+yS3T3L7
JLdPcvskt09y+yS3T3L7JLdPcvskt09y+yS3T3L7JLdPcvskt09y+yS3T+Z1
Tp/k9sm8/umT3D6ZvaBPcvtk9oU+ye2T2SP6JLdPZr/ok9w+mb2jT3L7ZPaR
Psntk9lT+iS3T2Z/6ZPcPpm9pk9y+2T2nT7J7ZN5DtAnuX0yzwf6JLdP5rlB
n+T9uf/097zp9klun+T2SW6f5PZJbp/k9klun+T2SW6f5PZJbp/k9klun+T2
SW6f5PZJbp/k9klun+T2SW6f5PZJbp/k9klun+T2SW6f5PZJbp/k9klun+T2
SW6f5PZJbp/k9klun+T2SW6f5PZJbp/k9klun+T2SW6f5PZJbp/k9klun+T2
SW6f5PZJbp/k9klun+T2SW6f5PZJbp/k9sm8zumT3D6Z1z99ktsnsxf0SW6f
zL7QJ7l9MntEn+T2yewXfZLbJ7N39Elun8w+0ie5fTJ7Sp/k9snsL32S2yez
1/RJbp/MvtMnuX0yzwH6JLdP5vlAn+T2yTw36BN/r2z/6e+V1e2T3D7J7ZPc
Psntk9w+ye2T3D7J7ZPcPsntk9w+ye2T3D7J7ZPcPsntk9w+ye2T3D7J7ZPc
Psntk9w+ye2T3D7J7ZPcPsntk9w+ye2T3D7J7ZPcPsntk9w+ye2T3D7J7ZPc
Psntk9w+ye2T3D7J7ZPcPsntk9w+ye2T3D7J7ZPcPsntk9w+ye2T3D7J7ZPc
Psntk9w+ye2TeZ3TJ7l9Mq9/+iS3T2Yv6JPcPpl9oU9y+2T2iD7J7ZPZL/ok
t09m7+iT3D6ZfaRPcvtk9pQ+ye2T2V/6JLdPZq/pk9w+mX2nT3L7ZJ4D9Elu
n8zzgT7J7ZN5btAn/h77/vP3X/8D/nO7Q3I7JLdDcjskt0NyOyS3Q3I7JLdD
cjskt0NyOyS3Q3I7JLdDcjskt0NyOyS3Q3I7JLdDcjskt0NyOyS3Q3I7JLdD
cjskt0NyOyS3Q3I7JLdDcjskt0NyOyS3Q3I7JLdDcjskt0NyOyS3Q3I7JLdD
cjskt0NyOyS3Q3I7JLdDcjskt0NyOyS3Q3I7JLdDcjskt0NyOyS3Q+Z1Tofk
dsi8/umQ3A6ZvaBDcjtk9oUOye2Q2SM6JLdDZr/okNwOmb2jQ3I7ZPaRDsnt
kNlTOiS3Q2Z/6ZDcDpm9pkNyO2T2nQ7J7ZB5DtAhuR0yzwc6JLdD5rlBh+T9
eX6P5/nP7kn+33rdotctet2i1y163aLXLXrdotctet2i1y163aLXLXrdotct
et2i1y163aLXLXrdotctet2i1y163aLXLXrdotctet2i1y163aLXLXrdotct
et2i1y163aLXLXrdotctet2i1y163aLXLXrdotctet2i1y163aLXLXrdotct
et2i1y163aLXLXrdotctet2i1y163aLXLXrdsl7np1v0umW9/k+36HXL2ovT
LXrdsvbldItet6w9Ot2i1y1rv0636HXL2rvTLXrdsvbxdItet6w9Pd2i1y1r
f0+36HXL2uvTLXrdsvb9dItet6znwOkWvW5Zz4fTLXrdsp4b/HsZ+8+buiWf
31eOz+89xOf3DeHzPX98vl+Hz+fa8fk8GT4/x8Xn/hR/5HWmfNW9y5/6vT/3
q9/w1968/C/8ie963b/+4bcu/xvv/7Ov+dh/e9/ye//kR3/pD33N25d//d/9
6l997be+Y/nveOD1A/Cdy3/gv3na6z757/6H5X/s+rH+z35j+S8/6CNe85U/
9a7lL/zC6/8L3r38I2+9wN6z/Ps//NOffu9vvXf5U774u3/04Q973/J/+799
6NOe8PH/cfl///A/d/Wo+63lD75+e3vS/7X8e/7pf/mPX/HZ719+6+X2hR9Y
fvUP+Rff92kfsn4f8itf//c++uH/YvsHrrPsj37o8tuv5+0v/eI//LN/9NkP
WP6r3/ZVH/mnXr/9sVf/7f/8lz5w+ddc/a1/w69v/7GHP+z/eMlf+m3L737i
U+56xQe2/5lbbwQftvzv/NXrgnnQ8ut3sTe8dPt1Xb/rEx68/K886vp/8fbX
Pul5X/uxj7tr+e9+7suu/sa2/8WX/MxvfsZTH7L8Vl7/+PYPf8v1SerDl3/+
9Rr94vaXf8b/fHX0eejy+573k497+b3bn/jXr8vvI5Z/y7967N/78fdu/7n7
vvgtv/T1D1v+nz76Jb/31+96+PLrd5kHfOf269r8qI/5yOVXsfNrv+dvbvf8
l3v+yz3/5Z7/cs9/uee/3PNf7vkv9/yXe/7LPf/lnv9yz3+557/c81/u+S/3
/Jd7/ss9/+We/3LPf7nnv9zzX+75L/f8l3v+yz3/5Z7/cs9/uee/3PNf7vkv
9/yXe/7LPf/lnv9yz3+557/c81/u+S/3/Jd7/ss9/+We/3LPf7nnv9zzX+75
L/f8l3v+yz3/5Z7/cs9/uee/3PNf7vkv9/yXe/7LPf/lnv9yz3/zOuf8l3v+
m9c/57/c81/u+S/3/Jd7/ss9/+We/3LPf7nnv9zzX+75L/f8l3v+yz3/5Z7/
cs9/uee/3PNf7vkv9/yXe/7LPf/lnv9yz3+557/c81/u+S/vP/+/+k3/XpIP
9nu/9Q/2e670D/a9Tv2DfY5R9z7/Jr/p32PbP/9/8ssv/7QfeeUb19/Xk6/P
T7/0xvX3e9/dv/Dctz7gnvV6+PH3PuMTP/dT7lmvn5+5+qfwlGfds15vj/nW
x7/2SV93z3p9vuj6/eQV96zX8xPf+Kg3fNa/uWe9/u979ave8+z3X7x9eff1
sfkx9679+n1f/3nf/HHPvvg3XnXFC5/5O+ecnbenV2+G9z79my7eXn/mEz7+
BS/+wYv3HPikr/y6RzzzDRfvuXH15v8vX/aIN63nzJddv1899eI9l953HU7P
v3jPsR/6ibc97ydffvGee9dV//TXXLzn5K18uevN67n6Zdf/QP/gxXsOP+v6
Dfr5F/+qq3V40b/7xLlvyHueP/n6uPV9F+/5f+sf9+su3vvF1V/OS//B3W9Z
7y9X/+2/48HPuHjvR49+8VXZfNPFe/+61fv/+8V7v7v+2/nF37x474+3jltP
eOt6P70+ZT/kBRfv/ffqb/ED//AHLv6YT33y3X/s93/C3K/kvY+/7Es+/R3v
/PWL977/2z/mex7yhx/3ttUJ//j6GuL5F68rXnfdv6+8eB3y+c+5Opm85+J1
y+de/4X+oftW51z/Y/i8b7x4XXT1f9Wbv/0nLv73n/Of/1cvftjHz/1QXl/d
+uf5yF9fPfb+j3rV3/7MP33x+u0Xru9Xvv/i9d4XXR+gfuPi9eF333qZvn31
5DOuavPuz7p4/XnrGPb8iz/zs3/sT//Kf/Gxc4+V17Ff8Rev/r++6+J177uu
/95effE6+RUf+IJ3/ejbL15X/+B1v3/cO1aH31qDz7p43X79avyWv3Txt14d
Lz77RR8z92p5/f/c6xf8912888Lf+o6rv6FfuHjni1v/WB/8zsvenfPIrfu5
T79455dbP2D88ot/3Ate/PZfe9TvmPu8vHPQrWuXv3Hxzk0/e72Wr7l456xP
vn5BPvQ/jHcue9PTr95on3bxznEPvHr5v+B/uP/8G1790XOPmHce/O6rf0pv
+eGLd378K1en5he88+KdNz/06m/zJY/9jfHOp+/+ilc987P//MU7z37FJ/3u
577s71/8+r/2b/wvHzX3l3nn4s/5gu//h097+8U7R1/fFr768e8a79z9Y//o
P3ng61948c7pf+r1D/qI1/yLi18/xp727b997kfzzvvP/54f+ON/9q53j3c/
8F9fvw1/3sW7T/hfr69Xvufiz7na8pf99bvnnjXvXuJfXb+v3nfx7jFuzT/l
PePdezzod169Q/9PF++e5Orh9wf+1r0X/+GrF+gP/cij5h43777l1tveU987
3v3M3S961lf/oe+6ePc5t152773451y94f3I2x4598F590JfdP3G9AW/Od49
0s9f/zX804u/+0t++T9++ac+cu6P8+6jbnXUf3bx7q9uPb6/9eLdd93Kr/dc
/MVX/4N++psfMffQefdmv+unrzbtv7t492yPvnobeczrLv7wqxfOt/3UR869
dd593ZOuw+NZF+9+79br4f+8+GuvHpNf/b0Pn3vuvHvCr/3pR//Kk5958e4V
r/96//3PX/ynrv5f/5HvfNjci+fdT956eX3RxbvPvM66z3jbxR93pT/1Vz9i
7tHz7kU/5Pov+Bsu3j3q27/3E3/zBQ/7kKfm18+du//mQ+fePe8+9vr9+bFf
ePHub3/wqpse/QMXv865//FVHz739Hn3wNd9/TUP+tDxt3/+Q//y69/2kLm/
z7tPvu7Wz/lvL979819+5B/5hH//zy/+nKu/jn/+yQ+Z+/68e+zrv4YXfcID
xu+6elx/ylfcNT8HmL/fcx/+kqt/mi/95otfb9e7/9mD5+cDeffq73jnE778
rrdfvHv4N3/7lz/2W/7MA8cfdPUP5q999IPn5wl59/kPvcqgT/35i//KSz//
Ob/1wgfNzxnyfi7wjuu/xz/+28Z/9uqfztf+6ofNzx/yfr5wfe74uX998U99
/OMf/8o/+WHzc4m8P/f/P+//ff/z8v739b8/779f/33z/u/p/768//v755H3
z6t/fnn/fPvnPf97z99Hfz95f3/9feb9fff3n/f66PWS93rq9ZX3+uv1mPd6
7fWb9/ru9Z63D+1H3v60T3n71v7l7Wf7mrfP7Xfe/vc8yHte9PzIe77M8+Z4
z6OeT3nPr55nec+7nn95z8eel3nP056v8z/nPH97Huc9r3t+5z3fe97nvR/0
/pD3/tH7ybwezvuN30/o/cnvJ/R+1vtb3vuf31vo/dLvLfT+6vcWej/u/Tnv
/dvvM/R+7/cZ6oN6Ia8n/J5D/eH3HOoVv+dQ39Q789//9JDff6if/P5DveX3
H+ozv/9Qz9V393s9XPXf+ve/nl70exH1pd+LqEfr07x+9fsS9a7fl6iP/b5E
Pe33Jervejyv1/0eRX3v9yg6D/g9is4Pfo+i84bfo+h80nkl7zzj9ys6//j9
is5Lfr+i85Xfr+g85vcrOr91nss77/m9i86Hfu+i86Tfu+j86fcuOq/6vYvO
t513887Dfh+j87Pfx+i87fcxOp/7fYzO834fo/O/38fovqD7g7z7Bb+n0X2E
39Po/sLvaXTf4fc0uh/xexrdp/g9je5f/J5G9zXd38z8ud/x+xvdB/n9je6P
/P5G901+f6P7Kb+/0X2W39/o/svvb3Rf5vc3ul/rvi3vPs7vdXR/5/c6uu/z
ex3dD/q9ju4T/V5H949+r6P7Sr/X0f2m3+voPtTvdXR/6vc6um/t/jXvftbv
e3Sf6/c9uv/1+x7dF/t9j+6X/b5H99F+36P7a7/v0X233/foftzve3Sf7vc9
un/3+x7d13d/n3e/7/dA+nmA3wPp5wd+D6SfN/g9kH4+4fdA+nmG3wPp5x9+
D6Sfl/g9kH6+4vdA+nmM3wPp5zd+D6Sf93yw74Hc5P2/0/vfo/ffS+//Dr3/
u/X+Oen9c9X7e9D7e9P7e9Z7Xei9jvRej3qvX73Xu95+6O2T3v7p7avefus9
D/SeH3rPG73nlt5zTu+5qPcc1Xvu6j2n9Z7reu8Deu8b6/tR531G7/1K7/1N
7/1Q7/1T7/1W7/1Z7/1c7/1fryP0ukOvU/S6Zj03Tget58PppvUcOJ219v30
2trr03drf08Prj09/bj28fTm2rvTp2u/TueuPTpdvPbldPTai9Pd6/V/On29
zk/v650P9M4TeucPvfOK3rlH75ykd67SO4fpndv0zn9650W986XeeVTvXKt3
DtY7N+udv/XO63rne737AL17Bb17CL17C737D737Er17F717Gr17Hb37Ib37
JD/X0vdM/RxM7udmcj9nk/u5nNzP8eR+7if3c0K5nyvye7I3eV2l11V6XaXX
VXpdpddVel2l11V6XaXXVXpdpddVel2l11V6XaXXVXpdpddVel2l11V6XaXX
VXpdpddVel2l11V6XaXXVXpdpddVel2l11Xr++Onq/S6Sq+r9LpKr6v0ukqv
q/S6Sq+r9LpKr6v0ukqvq9Zz43TVej6crlrPgdNVa99PV629Pl219vd01drT
01VrH09Xrb07XbX263TV2qPTVWtfTletvThdtV7/p6vW6/x0lV5X6XWVXlfp
dZVeV+l1lV5X6XWVXlfpdZVeV+l1lV5X6XWVXlfpdZVeV+l1lV5X6XWVXlfp
dZVeV+l1lV5X6XWVXlfpdZVeV+l1ld7P+/R+Pqj3c0a9n0vq/XxT7+ehej9X
1fs5rN7Pc/V+/qv3c2S9n0fr/fxa7+fgej9P1/u5vN7P8fU+D6D3uQK9zyfo
fa5B7/MLep9T0Ps8gt7nC/Q+R6D3eQG9n//r/Zxf7+f2ej+H1/u5ut7PyfV+
7q33c2y9nz/r/TxZ7+fAej+n1fv5qt7PP/V+Dqn380C9n8vp/RxM7+dLej+f
Wb13fl6xOurc068+4fcz37+ff225/z6s3H+P5/3fB39peec/vfOf3jnv//l1
/tM3znf+c1733Ol/T91zrf8cdM/N/nPWPZf796j7vQBfJ7qfM/d1qPt5aV/n
up8fdo90P2frnup+ftXngO7nSH3O6H6e0+eY7uctfU7qfh7S57Du5xh9zut+
/tD3Ed3PDfo+pfs5QN8HdT/X5/us7uf0fB/X/TyenaD7+To7RPdzdHaO7ufi
7Cjdz7/Zabqfc7MDdT/PZmfqfm7NjtX9fJqdrPs5NDtc93Nodr7u581yP1eW
+7my3M+V5X5+LPfzY7mfH8v9/Fju58RyPyeW+zmx3M+D5X4eLPfzYLmfB7v/
++B2P/eV+7mv3M995X7ua95P+XxX7ue7cj/flfv5rtzPd+V+jiv3c1y5n+Oa
930+x5X7Oa7cz2vlfl4r9/NauZ/Xyv28Vu7ntaZP+FxW7ueycj+Xlfu5rNzP
ZeV+Liv3c1m5n7+ajuLzV7mfv8r9/FXu569yP3+V+/mr3M9f5X7OanqPz1nl
fs4q93NW8zrnc1a5n7Oa1z+fs8r9nNXsBZ+zyv2c1ewLn6fK/TzV/ft5u5+n
mv3i81S5n6eavePzVLmfp5p95PNUuZ+nmj3l81S5n5ua/eVzU7mfm5q95nNT
uZ+bmn3nc1O5n5ua5wCfm8r93NQ8H/jcVO7npua5weem8v78wfz/b793wH8O
novzO7836rbf+b1Rt/3O74267Xd+b9Rtv/N7o277nd8bddvv/N6o237n90bd
9pt+P1Qd5+8BrkP8PcC5vwc49/cA5/4e4NzfA5z7e4Bzfw9w7u8Bzv09wLm/
Bzj39wDn/h7g3N8DnPt7gHN/D3Du7wHO/T3Aub8HOPf3AOf+HuDc3wOc+3uA
c38PcO7vAc79PcC5vwc49/cA5/4e4NzfA5z7e4Dv/3re7u8Bzv09wLm/Bzj3
9wDn/h7g3N8DnPt7gHN/D3Du7wHO/T3Aub8HOPf3AOf+HuDc3wOc+3uAc38P
cO7vAc79PcC5vwc49/cA5/4e4NzfA5z7e4Bzfw9w7u8Bzv09wLnnudzzXO55
Lvc8l3ueu//zebvnudzzXO55Lvc8l3ueyz3P5Z7ncs9zuee53PNc7nku9zyX
e57LPc/lnufu/z643fNc7nku9zyXe56b91POc7nnudzzXO55Lvc8l3ueyz3P
5Z7n5n2f81zueS73PJd7nss9z+We53LPc7nnuekTznO557nc81zueS73PJd7
nss9z+We56ajOM/lnudyz3O557nc81zueS73PDf3Zpznpvc4z+We53LPc/M6
5zyXe56b1z/nudzz3OwF57nc89zsC+e53PPc/ft5u+e52S/Oc7nnudk7znO5
57nZR85zuee52VPOc7nnudlfznO557nZa85zuee52XfOc7nnuXkOcJ7LPc/N
84HzXO7vAZ7nBue8vPPeTe7ntXI/r5X7ua/cz4nlfq4s93NouZ9bu/99xK8t
93Nxeffud/59wbf9zr8v+Lbf+fcF3/Y7/77g237n3xd82+/8+4Jv+51/X/DZ
0zv/vuDbz4cbfh/MTZ+DuKm77nzu8rbf+dzlbb/zucvbfudzl7f9zucub/ud
z13e9jufuzx7eudzl7f8ps9X1iH/N0ezVm0=
   "], {{
     {RGBColor[0.88, 1, 0.88], Opacity[0.8], EdgeForm[None], Specularity[
       GrayLevel[1], 3], GraphicsGroup3DBox[{Polygon3DBox[CompressedData["
1:eJwN0UlIlHEYx/FvFoTkpVWCSNpPQRSEZdG1Q2QNQYSUaKuMzVQWhTo6OqYt
lEWbhk2rWWlWIBhKerCwRYuKUAjMS7ZiEpLZofoeHj4v7/K8z/P7z8oOB0IJ
wDJrrBWrgsJqKNHRK/D5Koxo7Bh8PQ5RTQ/BpH2wRuvavNcOtZodh7uXIVMX
X4eUG7BIuzvh2lN4oc9Pw7wz0Kmz82FyxPc01gfrPvhfnf4A/ljJ1tLVEArA
Ev3dCO/vwS8t2gyVW6FAp0QhXgoTdeUh/10Ay7X3HCy8AO+0JQYryqFZ00/A
hErn17Sgz8KQqiMH4KffDWv/ANR/gj5NK4Jn9k7VtiNQagatGroEWe6aq9/M
ZtxJ89LBZnd9CN/1SwmEy2BAF2xyr0yYq1sKYch+Gbq+y3vdzqXDP+DRkHNo
0gb4mwGJer8HinuhUUNZ0L4DglpVZ2a34LzmnnJOc83RhL322Q//9kCgAvKO
2l8DeTD+oNca8ZxfXoR8Hd0GH3PMVlN2wZjdMENXdcC0x+aq/S3u3WomGj0L
PeYa0fmeZ7HO0cF6eNvg7prcZD9rqpVk3kHnStTytVC90TPXisPu71xl+uQ2
NNyBDt1Z66w3YbvGX5vhG6jRV847swa69D8Kqr0s
         "]], 
        Polygon3DBox[CompressedData["
1:eJxEnXeYFEUTxg9UzDnniIg5p8+cc845ZwUzipELiGJARSRITqIcIDnnfMvu
7d6xXA4qIioCIoqJ7/3x1j73x/tcXVV1dXVNTU1Pz2zPwQ+0ueGZ5nl5eXu8
nJe3uf5eVJeX91R9Xt4TwgWiHxcKROcLj4quWJaXVyVUC5XLzEPWQXhY9BXC
c6LbCpeJXiidxUKJsEjICOXCUqFMeFo6RdItFJ4UfavQXvSrws2iS6MNumkh
ucw86JRwp3Rel+5rwu11BjQ2sIVNbDMGxnKJ8Ey9x8hYv5eNH4QVwnLhbvHe
qLdNbD8ovC36LeF+0YnavLzv9LdRKBG9RFheZx6ypLCizjxki4Ra0dXEQvRi
ob7OPGTYwBY8ZB/Khy7Cx8JHQhvxO9Y7RsQqI53V+rtKSNca0D8Tq1ofA44F
PuP7J7LRVfhM+JSYSWdlnX3EV8bE2N4U7q0zoIkBseDYJYQlcQyzy5wDHPtl
cSyzQXNMyRly5zHhPNFnCQ+JbiHUqr9z9P8j9eYhQwddeOfEGBgLPuIrOUQu
ccw4dtcIL4l+Qbiqzr4lIxfw8Quhj9BX6B10P6F/8AYJQ4ShwmDhV2GNsFZY
LfQMG7TtFbHrJnweMfwl2qC7KmTdhR6h0yB8K3wnNIasZ9jqEX39JqyLPvFt
gDAwfOTYfxLHihyoC5vYqo9c/VFYGTk7IMY0OGwU5zXLW3l4Xl5nYYTon8Jn
fP052v4UNDZmCrOFOcIsYa4wX1ggzItYfSkMi5jNDp150QbZV8LXoUNbzvlF
YeOdKp2H1Xl5twgdqwzom4WiKgP6JqGwyrH7Ps5FYkitqRFql7nmXK9j3q7e
OUAuUCOoFa8IN9YZ0Oigi2/DiUv4OFoYK4wTxgijggf9jTBVmC7MEKYJk4MH
PSVsjRBGhs3pEcNZ0WZitEF3kjA+eNATou2o6GtkjK0ujm1t+DY+dPGRHCfX
qanU1jKdE2vrXAOoBc1Us6nfuzRvtql+H70xL+8oobn0qyX/SHiCc0z4UHQn
4S7Rdwjv1BrQt1FnRHcRnqpzG9rCQ3YLdVr0x8IzddZB9wPhEc5x4X3R7wn3
ib5HeLfWgKZP+kYH3QeEzrX2Cd+wga1/9Pc/YaPwr/BXnXnQfwt59R7bZkIz
4X3xPtPfrsJ7orsKPUR3Fz6pM6A/F7qILhcmiZ4oZEQvUJ+V+rtMmC96nrCU
OAtzRRcIN4i+jutcrX3Li743xhgYC2Nm7PhG/I/caB8LxbupzjawRQyJJTxk
+IRv3YQPRf8ZY2asG4R1wnrhD+H3qIvUx1+EnyIPyIffhDVxXVgd9K9R51eG
7o/RdlXIsLE8dJD9UOdrEdey74VvhU/l43PUYGJZ6+sY1646oSZ0l0db2tSH
Ddo2hG590LQh1tXRtipsYpucIreIO/HPxrFKx7GAzsRY10Usfgtdjl1FtElF
G3RLhSXBg04KJcGDTkTbyvClImL9Z8SemC+KNuguFuaRM8JC8iXoRSGDN0dn
5NIDVH+EuaK7idez3jlJbnYXetWbh2yUMFT0EGGE6NHCl/XmIZsofC36K2F8
nXXQHSwMrzMP2TBhLG2FgaIHYLPOOugOwoboqUIxbYXJddZBtz86deYho0/6
pg1tsYlt+qAvfMTXF4V3RXcSnidm2by87Svy8rYV1mddgzgnOGeqRM9WTE4+
MG9TjIgVcwLmBkWqX4UCOuhynlXWGtDUgArR2VofH47TUtHLan2+wEOGD/jy
jvCs6JnCSGIrTK8zDxlzqjZhE9vYwFZ5rfOLPKPWkifjpTuu3jlAHk2oNy8Z
eUYtgYfsFaEztUh4uc6AJkbE6nXhA+oWc9Q6A5o2tO0kfErtwkeOjdBPdF+h
X13UuHrroNsHiO4tfCH6TeHDevdBX/A2yci5OtcYas1nUTvhISMnu0dM18c5
Rize1t+P6m0T24XCx9RSIT9yfgy5UO/zgfNgbL15C+O8IXbwkM0m5+t9TDg2
c4Vv6s2bHecUtuAh45hx7MhZcpc+6Ruf8I0YESt8wjdiRKyICbFZGDWLc5xa
T46T68SU2B6lHP1H+Fs4UjhE+E1YKxwsHCP8J/wrHC0cv1S1X3/zhONEnyRs
Lnoz4cSlBnRz4YSl1kF3o/4eu9Q8ZM3CFjxk/wnHCEcL/wr/CEcJ+0tvlfCL
sJ/QWry/hA3CEdHmv2hzdLSh7d/CkYG/o03raEPbP4VWwilCC9ndQjhZdEth
vfC7cFgAep1w6FLroMuYGfvhwh/RpmXooPubcEgAeq1wcAB6jXBQ+PBn2MDW
AbL7a4yZsR8UuquFA5ELvwqriE3wVgcP2YFqszpsYGu0UKh5VD5zLtFjhI7L
zEM2Jes5PPP8yVmja8zBJ2WNT2JePpF8UF07TjheOFY4qsI86KOF1sGDPlJo
FTzoI4QthC2FrYQWwtSs7xHwAV+om9TPHYTtQndrYZtos3XU1u2Cd6rGvGXW
x5BjOS3r+w1sYntW1vcI3GfMzDoGxOJt5qGixwnvie7E3DNrQBMjYoUOum8y
X8167CcIJ0YMoE/eqFzYaN546by/zDaxTZ/0zX3YDNHTs76/wkd8hYcMHrIJ
Wd8DYwNbxJzYw0N2LXmT9XG+RvSFwm6idxUuEH2psJfoPYVLRBeV6/5Df28R
CssN6JuFgnID+iYhX/T7wj2i7xY6i95Hf38SVgp7Cx+Id+9S66D7kXC/6PuE
D0V/Jjwq+hGhq+iOwm1L7QO+DNU174DWGvcRuoaKPl1xO22j29D2c+Fx0e11
LXxVwAa2HhY+Ff2OcPtS28Q2PuLrXcJ7onfR32+FRmFnYXdhufA9cRL2EH4I
HrJdhe+izS6h833wkP0jmwn9XUwNKTegF3LelrtP+r5TeFd0J+GOpfYRX+Eh
g4eMNrSdT80oN6AZM2PfLM4Rzo3NKzxmxv6Q8Inoj4UHRT8gdBF9EePIOgfI
BXKAXNhFOF/0acJWWZ8jnCtXLnUd3Ve4QvRVS11n4CG7OmoQPGTooLuPcPlS
5xS5tYdw8VL3QV87C+ctNQ8ZPuEbbWi7t3DZUgOaHL00xsBYyCFy6Uz93Vay
bYQzRJ8ubJ31GBjLvsLPkZP7RM6Re/dGbhIjYkWMiNV++vtLtNk3auaq4CE7
R9hRtncQzhZ9rrBT1jxk/xO2y9onfMMnfMMnfDtL2D5rHXSJAbHABrawiW10
0D2Wa2FcU7m2NqvwMedYNxf+1Xm+UcgT/Z/+nknf+vu6zoXXhFN1rpwibC3e
6ZJ9Ljy+zDroDtc5dVmrvE1rIKyF9BDvyWXWQXeg8KLo54X+ogcLLy8zb2DU
PmpXZ+HdqIOdgn6HNQ7ptNffV4ShWfuAL1sJp4nuJTy9zH3SN33Q17NC36wB
3UboLTqb9RoW62xLRS/Lej0LHrKKrNc74SEry3qNhTWYjOjyrNdb4CHDBrbg
IUtnvWbDGkVp1n3SNz72itpPrf0gxsza1O/C+mVeo/pD2CD8JfwZsj+CXh/X
0Y4Rm6K4zhYGXRDXmfygOyzzHIu51l9Ca85Jzk3xWwinBA/ZBuEI4Wsdw8E6
nhxTju2J4m0m3ebCCaJPEjZfZh6yk4UtlpmHjDkbczfmeMz1umoO+EKd72m5
tz1OvLxlzklyE5vYbiYcnzWg0UG3Ouv1TtY9q7KeIzJXXJP1delQYV3Wc0jm
kuQIuUKOkWtvRkyIxVvC1+K9vsw5RW69H9e6j+KYkFPkFjEiVsSIWDFGxnp4
1vdc3Gu1FA4Tfg8fDg2f8I050YGhsz500G0l/Bk2Do+YbwgeMsbIWFmDr8wa
0OQkuUkOkovkGLk2L+s1N9YF52YNaNYR52QNaNYsZ4tenvV6JOuS34v+Iev1
SnjIVmS93goPGWuarG0eK4wU3Zj1miFrpA2id1bd2FXYTdilwjxkm9bYsu6D
vlhH/S5rQLPm+G3W2EQL2N5bNvYV9hP2EXYX9hT2Evao8BgYC3Ms5lrM3XYU
doo5HLWsWdS2vJDtHL7tFL7uHrbw+WDhUOEw4ZCgWwqHBw9f9hcOCJ/wZe/w
ba+QHSgcFDotYw56RNg4MPo4JHT+XuaaS639h+OQ9Ro1MSf2K7OuCWtCVpL1
+iTrlIupVVmvj7LmuSRrQLPmmchaB13WWBdlDWjWQBdSy7JeUyVnyJ0FWa+R
wkNGzaJ2sc6aytomtvEBX2qzXiPmmURN1jaxjQ1s0Ya2+Iiv5AC5sGndNes2
tOWc5tym1v0dsaDmcR5tGXOS3+K83iKuWZz3P2ddD6mLP8V5tXXM29dFbUCX
HFgT52KzyIvVcV5ujGPAPcsmG8scc2K/ycdlHiNjReff8DF3X4jP+IAv8JDB
Q/aZatxLda551L7ZtV4PYw1slugJwiTWNFjnEL1djfoSKoVtA9AVwjYB6GXC
1sKuQqPQIOwibC9Uh43tQgfdrLCVsIfwvfCdsLtwoLBK+EU4IAD9s7B/APon
YT9hN+Hb6JO+dxBqok/63lGoDd4O4RO+1Qs7Cw9V67qgvycKD4p+VDhV9CnC
I6IfE06rMQ/Zw8LJNW5DW3TQhYfsAeEE0ccL94v+RZgiejJ+V7tP+q4Tdoox
MJaVwr7Bqwuf8X2V2kytsQ1s/SpMqzEP2b7R9kdhnwD0CmFvYU9hecSYWP+l
Ngv1d4GwQfSW+rtUKBdaBA/ZfOFP0f8Ii0UvEv4WvZn+poVSobmwuZAJHrIt
hLLgIftXbUpqbANba4WZomcIa0Tn6W9SWCJsrLZNbKeEZoFU6KD7uHROr/Ex
4dhgA1vThdWifxNm1bgP+to9cuvbyJW9IzY/CHsFfogYESueRbXU38Nq/ByK
HM1GjLaMGJXHGBnreunM1d85wu+i1wmza+wDvuATvnHMOHbooIsOun8I82ps
A1vEnNjDQ/aU8D/RZwpPVhvQZwhPVBvQp0dspum8nRHrnNODnhXrbDODnhPr
bPDK1Wag2vbnmInOCoNrzENWIQytMQ9ZlTCsxjxkzwrnic7XXLwD96f1Ogca
lPsNXpMslbyv5L05htXug77gIYOHDBvYmqxr+GGHaPwHK+dF86zmEdl6uKHp
uchDoh9s8Jol63bPiH66wet8rP3dJ/reBq8Bso56u+jbGrzuik/4hs4nse6J
LXzuGuuiT4h+vMFroKyVPtlg3hexbv9og33KPUfCN3zCN9bxH2uwTo9Yd3yq
wTZ6x7oqttFB9z+NOVHjc4RzpUb4usYxJtYNwkjRxdQF0XcKR4puLdwh+i7h
qBrzkN0rHCv6GOGeauuge4Rwe7WfvR5e4xwn128TWtWYhwwddOEhoyZSG6lp
1DZsYvto4e5q1zhq3XHCfdUGND7gC8eQY/mYMFU0Y2AsjJGxYgNbjIGxPCOc
Lfos4elq10xq5yThp2oDeqKwstqAniD8WG1Aj+c8rzagx3GeVxvQYznnRX8r
fFPjGBPrNsI5NfYBX/ABXzgHOReP073msRutg+73wpga28AWNrENDxk5R+7d
2uA1f2octY5jzrGnxlBrDq3xM+9DoqZRNw4WLqt2XaJ2Xyr6qqj51PkrqQ3V
vgZzXT2z2rx9os5dQW2IGkbtOp1cqfY1gDp/JMc6ahC1pxW5EjXoj5AdXe26
/1e0PTLa/hm69LF31NHLRV9d7WsaPuLrNdW+ZsNDdm61r8Ncm8+pNqCZG5xd
bUAzzzhL9CXVruHU7ourzUPGmBk7MSE26KCLD/hCzIjdtdWeQ+DDNTFGxkod
Ply4gThLdpBwvejrqj0HoQ1t4SGDh+ywatd1ri2HCi2rXcd/C9nh1U3XAWQz
lPPXHKTjeaDqr2iO81phjXBIjfteLfwaPjxd6/dgeA62o9Am3pGBh+zZWr8j
A69N6KDLs7ICYbtaP1fjOdm2tV7DZC3zRqFDuXnIeM61jbB9rZ/J0Ya2x2z0
OwPVITuv2vMQjhnH7rhq5y216lhqQ7Wv0VybTwgeMq71x1Q7J8lNcvCM4P0T
OUVuHV/tc+K/sH1qta+rzB1OEX1ata+58JCRw7nrMDL6pO+NYeukas8h8Anf
Tq72vAQeMmxiGx6ySTomHXS94ZrDtef8as/BGDNjv6DaczZ4yMhBcpG55kXk
SrXnYczNDghAU7f2D0BTt/YLQFO39g1AU7f2CUBTt/YW9qx2TaGW7EEuVnse
sSr63iNk1J7dAtDUsl04F6pd85aHrb3D9g8hO36jaxq1rG+V29CWOr1TAJpa
vYOwTbWv+8wFthJurG7KY84latihkdvItqv2dawi2u4QtqpCtlXYYq7RIgDN
PGFzjmV10zwhT+hf5XkCc423hbyQPRuyzaNtabSdqGNar2PLMeZYk3fMZZkD
U9P6VDXV+d6iP6rydYvr3IeiP6vyvJ65flfR3as87+Re4HPRPao874KHrFuV
7wloQ1t00IWH7NMqX1O5ln5S5XOec39V1BhyitziPuVC0T2rPMejD/qCh4yc
JDe5RqyOnCA3qEnUJq4hh8QYGAvX2Q+qPEbGyrXsC9G9qjynfCL6er/K12Hm
Ep2r3Ia28JB1qfI1nhgRK3TQZZ7xnuhOVZ43MJfgXa93qzyngIcMHXThISOm
xJaYEBt8wjd8wjdiRKyYZ3xcZUDjA76Qs+TuM3EsucZyrb2lwc/9eZZ+R4Pn
gJ3jOfidDeYhm8eckbmiMLfegO4izKk3oD8SZtcb0B8Ks3jGrZyasr9iLCwQ
DQ/ZB8JM0dN49s+1X5iKPnPQBvdJ3zPwEd+E6fUGNG1oiw1soYPuCfr7H3Nd
IaP/T9LfvEbzkJ0iNG80D9m1wn6i9xWuEX2ZsLvo3YRLGwzoXYVLRF8n7N/o
NrS9Xjig0Txk2MDWPsLVDQb03sJVoq8U9hK9p3CF6BuEAxttA1vwkO0hXN7g
NrSlDW3hIcNHfF2gMXZtcMyI3SLuAZj7Cwu5v2COztxcSIl+Xn/PU9tzhedE
vyCc32gesheFCxrNQ9ZWOFv0WUIb0c8K5zSahwwb2IKH7BXhEtEXC+1E5xMz
YiV0aDAP2UXCy6JfY0yMRWjf4D7o63+Nvm95lWPQaJubbDf4WOxCHw22ga0L
hZdE3ywcIvpg4aYYM2PvJSTrnRPkxjuqjR2F1qrtR2x0jIgVOuj2FJbUG9A9
hATvZHBP0+AYE+sS3gNpMA8ZfdL3QcKNDfYJ34gpsYWHjGN+Q9jENjawxTHj
2HWNY3uG/raQ7ubCaQ0GNDlMLp8tbCN6K2LGOVTr+1fuY6eInlHr961472q6
6Jm1fj8LHrJptX5Hiza0RQddeMgm1/oemfvmSbV+5493wHiPjHf/evOOnugC
3oup9RoZa2X0QV/wkHUQeokeIQwVPVgoFj1cGMg7JsLXovvwjmWdbWJ7brzj
xjtqc0TvqXnaingmy7PZseKN4Z0Y3qsRPQ7UmYdsojClLtbsaq2D7kjemxE9
Svha9DB4yITiOvOQoYMuPGTEdFasGxAbfMI31ghZK5ylGvex5rK8s8W7W8SM
2OEDvtAHfREDYlFADWn0OcK5QoyI1Vu8ayS6h/CG6NeE7rV+Z29yvd/J5B2/
/uJ9oL+deZdH9GDhM57VCINq/Y7elHq3oS3v7VFn4SE7V31u1+gcIpfOF3Zo
NA8ZOUVukYPkIjax/bEwsNY1ndqeJywUfaF0dmq0DWxxjnKuwkPGmBgbY2Js
2MDWR8IAcoMxi/5cGFLrMTP2V+HVGtDthG61BjRrtqzd9hXerXMOkUvkGLlG
jpFrxIhYoYMufdL3BxHLL4VedfYBX/ABX4gpsSVHydW+wlccS86BOrehLTxk
8JAVUuMbfYw51tRAauE1wtsNBvTVwlsNfkc2GXWHd3h5bzYVdQlZi6hh1C7e
AUQHXeoI78DyDubiuA7wzifvZZZE3UKGTiLqFjLmALdE3eQ9P97DpSZSC3kf
t2PUNOpWUb3fIaVGUZvWRN2gVvAeGmtmvOv4ctS9L8NGaYyhWbRZENf53Du1
82JewTu3YG7MK3jHFsyJeQXvzAJo5hG8PwtmxTyAd2jBzJg38A4t780yTyDn
yf2HYo5ADFtEjBZF3WVs+DQ/5j34xju402Oegi1szoh5CDLeWeXd1X2EeaJ5
t7RdXJdy732+FNdV3lHlXT2O85sNfmcPQL/R4Hf6APTrDU3vYXKN5NrIO30c
I44Vx4Rjw7t5XDO5Vubee2StjzU11tZ4D/GuBs/pmNvxniE5hw/4whoga4H3
NDS9J3h3g9vQFh4yeMh4z/WVuI4zVt5T7BB5jO2JQlGD835Cvd+DfTbmEZve
sa33vIK5xuB6x+TFmIcg493Z52KeQdvBMWeBh4x3bV+NeQa+YLNtzBuIBX3S
N+da7j3U/Djv8BUeMnjIiGn7mGdgm5gTe2JO7HnGw7MerilcWx6p97yRHCKX
+O0UczLmYu0jlkfrXD6q0XFjbaul6MMaPe8G0Ic2+rzjWJ1JbW30MWPd9ZhG
28AW667HiT620euyrI2eyrW/sWkd9WTmso1ec8UmtpkDkSfooIsOuqzTntZo
G9hi3fX0RvOQYQNbJzZ63Zb7gsMbPYbbIo+OEN2q0fcI5OqVzGUbHTcAzZzu
tcgzattVjc5zAE2bNyKvmfsxx+MYcJ5yL9Cpwdco8pq5IDF6OvKU2B7Z6JzE
B3zBx9sjT5G1bnQOE1NiyxifjLxGxhjujJpGbWMuVljvte7jGx1zYk8MiMUJ
jV7D5ndxzNOZ6/M7Pn73xpydHMj9jo5c4L7h1XrbxPb10ZYaQa3gnoh7I2xg
i3sJfocGoLmPyP2OjnsI7gPerPdvv5j3kYPkIrzcfQW/QaMNbWlDW3jI8BFf
GQNjYYwPho/4yrz6lXr/zo/rPPNMfpfGvOEd0R0bPOfgmHBs4CEjJ8lNcva+
0EGXGkAt4HdHXPeZC/C7nHb1nhPAQ0af9A0PGX3SN2NkrPyOjTkIPuFb23rP
U+Ahwya2mavwmx8AjQ66vIPIu4g/CnvxLpZQJVTwnttSv1PIu4UPCMNEP1yk
uAqVhZrnCg+Jhge9VHiwyDzoskLrPipUF7rNPaLvFUpELxKeEv20sEL0cuHu
IusgW1Doto8JtYW2Af24UF9o3hOinxS+E91YaBqb2IJHX/cJSwrdJ/T9QqrQ
POgHhHSheceLPlE4SThBOFI4WjhGOCroY4XjgndE6CBrLRwmHC60EloKhwQP
+tCQHRG6raJvYkas8IGxMSbGwhivEH2lMFB0f2EH0TsJOws7CpcJlwt9Jetd
aJo26MK7q8gxJZbzhDtE3ynMET1L2Eb0dsL2wrZB7xC24d0i3CpMke4kYasi
t0F36/BrsDBEGBQ+Dgx6QPjQP+h+wlBhmPCV8KVwk2zcLEwQPS5sDQ3ZkBhT
32jbR+gVPOgvhIMixsT24LCFz/iKTcZKDBg7Y75a9DVF9oF+oK8Vvg6/oK8T
igvNu6rIbYaGbxwLeINjnOheL4wsdBvoG4RvCs27TfTtwgzR0wodS3jQxBQZ
x4RjgQ5tbxTGFNoGNDEiNvAOKPKYGeuBwn5F5kHvL+wTPOh9OVc66DpdIN+E
R0U/KYwsMA9ZG+Eb0aOEpzsY0Oige0mxcnuEcly4WPTL4o2TbKzwouj2wgTR
44VXROcLU0RPFt7uYB10xwjPd7AOutjAVkdhmuipQmEHAxob2HpTmCR6ovC6
6GeF0QX2Gd87CdMLbANbd+fr/FScjubYi94g3iLJjtO9wLFCicYwSmO5UXhG
9FOayz8pXK//n9L/H0p/lvRnCu93sA1sHcmxyncb2l4vW9cJ70lnRoF9wBfG
yFjxEV+xgS100L1VNo4otE/4hk1sw0M2LPJueJwjjJmxE2Ni/YyOaRvhZ8lW
CheKvkj4TPSnwvmiLxA+Fv1RoWl0kMG7NGpG7ziXqHUnC6dEzaO2HR+1jxq3
V+QUubR31J5dhF2jBtH3xcLnhfYB2W7C7qGzR9ig7Z4h2yNodMgRcoVjzLHG
l1OF08KnS4rsM772EM4Sfbbwjugi4qSYvaG/rxGvfAP6VWqI6PH5boPuWNHn
6fi11PE7TDhX9Omcyzr+g4Qzom94Z4QP5xU5psTyg0KPFZ/whTGfGzrIOhfa
t3OEdwvtIzQ6yOB9pX6GCQs03p4dfKypGyPimI+LujVRGM85X6HzoFLzHmG0
6GLhddGvCcMrDOj2wteixwoFlW5DW3jIXhW+Ej1OKKy0DrrfCG+LfksYJXqk
8KboN4QRFQY0fdI3Ouiigy4+4Rs2sNVHeEb0U8IXFQb0E0JP0QOE50S3Ffrx
u4/JukZP0XkrnDDZcwSu8zVCVaHnEcwtKoSs8MRliusNOteFx0SfrDYPqu39
wkmih8jmS7L9gjBI9JdCu0rzkNEnfeMjvo7WnGa3lorLYYqXaNrQFh/xdZjw
SqVtYIsYEkt4yBgTY3tM6F5hQD8idKswoB8SulbE71qE5pX+fcsnwgOiNxdO
4XjIh+fkDz7hGzroNqv072MAdF6lfyPE74D+4z33eCeT3wltDB6yicI70u0o
TKhwH/T1pmrXGwI8ZEXC+ArbxPbGsMU7nv/wXme8L8qxqIxjwzE5Ivr+J3Sx
gS1ybFy8M/qn8Ee8X7pf0OvjHVNiQmyIwSfxDumGaHNA6KD7e7yPulfQ6yr8
juseQf9W4fddeQ/1r7BxUPj8d/AOCR1011Y0vTO7Rlhd4fdrdwnZmpCRi8wz
6yInmaMxVysXMiFjntYQOh9Fnf1E6BI0tbdr8IqiLnQSOkbNpI50F7pFjfko
2n4YNYPa8b7wXrR9N+hOMWdg7jBbmEn9V007fIRrHLVuWuggmx62Pgjb78cc
ZFrIpgprhXXC78JvwmjVzAL97SCMEj1CeKvQNZfayxyHecpo5IWeo4yL2jU2
aja1m7laz6h1I0N3RLQdE7rYmBQ+4cvkiE2PaEuMLtSYjtDYWgkXiL5IaD3C
PGT4iK/4iK+fRoy7xTGgDW2JEbGaEH1Ojpq7OmLA2NcU+jq7SvhV+KXQ9wzc
J5QKyULfp3BfkRAWB70kZPAWhA6yhYWegzIXnS/MjWM3J+jZIVsQuuiQW9wL
fFvoHIPmvub74JGL1EhqIznJHI25GjEhNvhKzmbC51UxxjUxJmxxr/RD2MzT
taq5sJnQTFgv3p/CBuGPyI31QZMjKyNGxOan0P1L+DvaQP8j/Bu8FkW+h+De
YUth8yLzoLcosu5/wsZog2/cG/4YPv4XPuLbxpCtjL7RaR42t4gxcI3lWjtf
6C66izC7wHM85nqfCHMKzEP223DVOMVtqbBG9O9CZbF5yPbT32aKbZ6wb+ig
Wyb8KvoA/d1MsubC/qKvkU/7dtT8R7hK9BXCnqJ3Fy4TfZ2wf0froHuJsKvo
nYWLCq2DLjxk2MAWNrBFH/SFT/iGT/i2UX/3EfYU/hH+FvZg7iNsI/nWzIGK
DeithEOLDegthUOoJcK2I9yGtq2E7UaYhwwddFsIBxcb0FsIB4UP+PKfsLdw
g3w+sKPHzNj3Dtm/wl7FbkPbzYUDiw1oYkpsb1KbgzvaBrZuEQ7taB6yB4Tj
RB8j3FfoufsG5cEfRZ5nt5aNHWRre2qG6J90zFL6u0T4UfTx5J10/y7yfcRZ
wtaytaVwZqEBvYVweqF10KUP+jpV2EyyZsLJhc4JciMt/CL6RHK7yH3QFzaw
RRva0oa26KC7V8TmnziW2MBWKnxnTIzt9yLfQ9wjHKX2rYW7Cp1D5NKOwgWF
jgmxQQfdO4RWolsKtxUa0MSU2GIDW+igiw1sbS+cxzkpH7in4r6o03DHkFjC
Q4ZP+NatyPc8tKHttsI5hQY0MSbWe0Su/iXsLvwhG9XFPgc5FzcK34luJC6i
J6vdVGGaMCXo6cKM4M0UZgtzhFkhmxk0Om8KbwsdhLeEQcIQYagwWOgnDBAG
Cv2FQqGj8I5QFLpfCsOiDbJOwruh857wvvCB0Dlk7wWNTn7YxFZB+DpXmBc+
T+zoMTK2SeFrfuji8+sxBnx/Q3hCMTxNf08RHhM9Sn9HC2OEb4QRHc2DHikM
Dx50sfBV8KC/FsaHD/Q9IXybLywIH8eGDrJxEYuvou2w6HtsyPBhb+75lQdF
wp4dHJsPhY8iRl2ET4RPhY/JCx3nVcLP1BlqkbA6eMh2EzYIfwq7hg66K6kj
AegV1GV0lTO1xc4pcutvob7YPGSbhe5y6nzYxPZ6YefgISMHycXdI1c3hC/k
JLmJTWx/GGP6OMa4c9haJ+wobC+sjTExti+k00foK/QOul/kXt+ITVfhs4jR
gMjZwZGjPTvaBm17Cd2E7kIP4fNo2y1obDykHDmho2smtXPH8G1t+PaIeCd1
tA663aOPXmGTHCPX0EGXtYm2RZ5nMC9gbZc1i5VxrX4l39ctrmsvi75UOdBb
ufCFcLHoy4U+BeYhu1LoW2AeMnTQ7SVc2MGA7imcL/pqoV+B29D2WqF/gXnI
7ha+FD1UuLOD13xY+7lOeFL0veINK7AOutcLAwpsA1s3CgMLzENGn/TdQzhX
9L35rutcF1iL+iTfcSO2XUTfpD7OUF+nswYl+v1812Hq7HuibxXvLMn+J9wi
+sN812x00KUNbU8TbhB9nXCK6JOFa0V3zfdxoE/6ps8Hou5jizEy1muFJ4pt
A1unsqZVbBvYOkm4ptg8ZPRBX53yfR3gOtEx3zEklkOE20XfLAwqcIyI1QnM
sUR/zBqc6FOErqI/FU4SfbbQXfTnwv86WAfdLsIxHayDLjaw9SBrJqK/Eu4X
/bAwvMA8ZF2FuQWe0zG3O034rMB90nc3YV6BddBlTZS1UWxgizkic0V00L1V
GFzgMTG2M7BRYJvYPkr4iLmk0LqDc4BcYEyMDR/xlZwit4gRscImthkzY8cm
tltSE0V3Fg7tYEC/JxzcwYB+Vziwg/uk7w+EVh0cM2KHT/gGDxk2sU0b2nYS
9u9gQL8j7Mtaq+55O1V6zYC1A3KQXDxTuLnYgCaHyeVn8z0n4LreRvTz+Z5z
wEN2u3TOke7Zwm2iHxOuFn2V8Kjoh/Ob5j0Pin5cvGtGWAddeMiYC92PPN9z
MOZNj5J/0jmPtTzhjmLbxPaVwiPFznFyHZvYps3pMU+jb3TQvUJ4WPRdwvkj
bBPbb+d7nslc9U3ORfEu5t5KuLfYNeyymLe/mG8esguFe4rNuyTmYcQGHrIL
hLtFt89vui+gNsJDhg/4cr9wyQj3Sd/4gC/cK7ye7zEzdmJMrOFdE/cJ2M7P
97yYMTAWasxdMe/jXH5QbS5T20uFB4oNaPqk70uFo0f4GQDPAlhTZW21nTBE
9ADhBdHPCf3yXTOoHSdyDIutg+5LwqB8A5o2tL1cOsdK9xjhMtHd8n1NoYZR
y64Q77gR1kG3e77nOOigSxva4iO+kmPkGjWUWkpOnhfzzKfz7SO+thX6iO4p
PFVom9h+Mt/zUHKMXCMnyI3LhYeKDWhiRuyweU7cJ9CWHCVXuQZwLSjM9zya
Y8CxoGbeFvctyIgRsTqBc4JcFI4f4TEz9i945lBoH/EVn/EdHjLa0JY2tK1i
zZK1SqGS9SvWLCvNQ1bDmnCledVBt6/SMa0ybxBrp6KfFwZWGtDPCQNE9xee
Fd1W6FdpHjJ4yIazNl1lm9geV+l9OAuEsZUGdL4whjXJSu/hyb6d4ysNaNrQ
dgRr0aJfF4pFDxZerLKP+DqEtd0q85ANFV6uMg8Za5Ml+ru40muUAHpRpdcF
WedcIjpR6TVTAF0SbVk3XCh6QaXXFDfEngD87p49DVjrvFl93VTlNU9iSCxf
qXLMGSNj7SCMjuOArF2VjxF19lb2MK3yOiw8ZIyBsdCGtm8L37DmztptlWNC
bEaxdl9lHrKurDXzGwF+K8CaKmurvPPOu++i+wpt+M2C0Ed0L+FJfiMg9GTN
nrX7KvOQ9RaerjIPGTroPs5vF1jjZq2b3zjwW4dK90Ff9/Guf6V5yPAJ32hD
28f4LUSlAf0ov3WIde1kpY8Jx+Y9/b2D3wDwbn6lr023VTlmuXVtYscx4FiQ
I+QKOUguEjNiR4yIFTlL7hIDYkEMiAVjZKwfCvfwmwV+uyD6I+HeKvOQdRbu
rLJP+IZP+IZP+Pa+cFeVddAlBsQCG9jCJrbRQZe1/FSMmbGzNp/hmDZvtmmN
nmcFJ/C+YaWfA/Bs4kK1Pb/KzygA9LlVfq4xsdK/m+Cc4tziucfFVW5DW3TQ
PbvKz0AA9P+q/JwGQJ9R5ecaPPe4tMo2sDWp0r/DoA/6Qgfd06r83ANAn1Ll
5x5j85rl3XaYzqNDdT6LhofspCqv+0+u9O84sDkpcoXfVfFbK3KG3OU3Wvw2
K5dX/M6L34ndG8eN3/TxW76nIi/5jRe/7Xos8prfjcF7PPKa35TBeyLyEF1+
G/Zo5Cl989uvB+O8oW/6vC/OK2T49EDkLW35XRjnAYBmDA9HTj8afM4Vnhtd
VuWYEluenV0v+roqP0Pj2cNM/Z1R6WcQPKuYVWne2njWMbvSPGS/CtNETxVW
xXOM6ZXm/RrPMbAFb3U8V5kvel6ln8OQU6WRg82Ch2xupZ+7UCOpldTAv+JZ
1QlVzlFylZpIbcQmtnnWeIXkl1f5ORk2sDWn0s9teMbGszZygtxgzIz92io/
V+S55I2ib6jyM0wATYyIFTroXlPlZ5AA+uoqP6fkWeiVVfYBX3hueVWVecjI
OXKPMTwQPuEbMSW21HBqOT7gCzaxjQ1sMSbGxjHkWFJjH4w8pdZy3eI3bPx2
jesc1wiuFezjwp44zWOPG/a2Yc9G9j1kXyX2WmKfx+uXep8f9gG6bqn3NmRP
GPaCYd9C9j5kzxt4yNgbcW7sg4MMHXTZJ2917MvFvnjs3fdz7KXFPjTsY7NT
8JCxVyB7gNGGtuyjxx6IILfP3qrY6wsam7/EXmnLYx+c3L5538W+N+xjxt6O
S2OMjHXH3J4pWe/jxT5k7PvDXlRbhk8NobNj2Pg2fMZ39jpjHxP2jmHPs31i
j5OVIWOvtB/Cp9w+bt+HT/jGXmsrQgfdfWPPlZ/C1l5he0Xobhm+sXcWeyKy
dyX7yhBzYs8+lewrMy9kOwh1Qg37nAVq4p063q17vtZ72vMbXH6L20K8rFAu
bC40FzJCqZAXvPLgIfuvXNeKpd5Dj7302JOPvfka2Gct3tmrCJstgoesnn3Z
wia2k2Frx5DVhe+bRS5mIlfZE5F9ntjDjr3s9os9Yn6O2LEXKXvqsC8O+44C
aPbGYR9R9uJkDx32zmFPzmaR+6XRFh102eeHPUcBNPvysO8ogGZvHvYdxQa2
iDmx5xzhXGFfKvZyRAdd9gnK7WvKHkH4gC/wkMFDxjWEawm/K+Ya3yKO9dLI
XfamY88q9qlijzr2NWQfS/b6JO7sa8gel2NCxu9u2FeSvSaXx7FBl30yGyLO
7HtZnHVeEHv2xIRXF8cKXXjI2MuRPerYF449HbGJbfbCZF9F9jlknzr2smOP
R/Y+ZF86eMh4Z5N3NzcXvuJavNR7orEvF3tIYgNbjOG7yFP2EGPvsIrIO/ax
Y9+50sgdaPadI4fY+4v9Q9mjiL2KyFX2JaNNJvKQPcsGhwwf8IU92NiLjTxm
Dzn2jlscuUvftMnGuUOs8Anf0EGXvfAWRh7jCzawBQ8ZMSAWW8exo8ZQa9hH
kj3jiEFuH01iwd5k7OPJvons+8a+beyDCKDZt409EQE0e7fl9vVknzf2HmTf
St6jZY9X9hnld1i8W8sesPCQUWOptfCQsQ9ideQYucbejewzhw/4Qo2kVrJX
U25fxJpos23waoOHjH0x2ZfuyBgr+zayr9tJYZscIpfYB459QG9Y6n3duOZw
7WHvUvZtY183fvdPTIgNPGTsA8A+b7ShLTq5feKQsTcne+QdFb4QA2LBOcG5
QZ/0zd5zuX042YMOH/EVXm5fOmTElNhiE9vEnNgTc2K/V8ScfvjtG/Nw9mhg
H4XcfRX7KLC3AvcI7MvHnmbse8aekezNx55o7GHWLPbpg2ZfM/boQwdd9kRj
3z94yLCBLXjI2Dctt+8z+6+xDxv7DvINjknxHk7f2FeQPdTok75pQ1va5PYx
pO3Oca/J3oq8U8R7ROyxyF6PvHMEDxl7QfKOFTxkfGdkQryHwzdCADTv4vSI
PQB5b4v3utifEZ/wjTa0RQdd3g3j+yMAmnfJ+F4JgOa9L74pwj6XvEeFD/jC
PonsD8cYGSs66PJuWO4bNLn3zPAFHjJ4yNiLkP2O2eOYPQnZZ5P3gnhviT05
2QeTd4bgIeMbHlnRSyv8DRm+a8K6R0WFv4Gx6ZsfFeYh45sYyyrchrbooAsP
Gd81qRddV+FvmmAT2+UV/iYN+4r+JKys8B58fFeEdRT6oK/mIfuR/Knwd10a
KmwT2+yB+S2+VPh7LRwDjgXv1rEnKH3Sd21F0zdZWLOpjr6IAbHg3S32MGXP
QvYuTLVUDEWTI+QKMSJW7G3Kfsrsq8y+ouz7yP7SxJhYsxckezDDQ4YOuvCQ
8Y2WqaKnVPibMPiEb/iEb/CQTa7w92I4Zhw7coBcgIeMc4BzgTEyVt5bZI9P
9rLkPTvey2NPSwBNTr0YseIennv3xogbNGsdxPX7Cq+xsE7yXYUxOu77v424
j4h1AeLKO17cB3FvxJ7XmQqvW7EukBY9u8JrGNy3zyLmFV6zog/6gtcl1gVm
ii6taFpHSFWYh4y1ghkVxodx3z9d9A8VXtfC5vLIE+7TWfdaEXnIuhVrWdnI
Y9aB4C2LPGaNCF5F5CVrdKzDlcV5wLoYvPLIc2zBWxp5xboIa3ObjmGF+8an
HyJ3ua/HJ3wjxsSaGBJL+sitA2biPCG22MQ2+yz/HOcI5wpjZuysdUyLPMmt
40yKY8Cx4N51m2jHOgA+4Mu8Cq8bcZ81t8J7lv8SfdAX+57yHibvZrL/KfvC
8o7msJCxbyzvwMJDxt6ovAfKe57skbqowmtQ3KcvDB4ycpLcJEfJVWxgiz7o
CxvYYkyMjbUezhNsYIt7/QWiF1d4zYs+6GtOhe8TyTFyjTa0ZS1pSpxnuXUl
YkVOkpvkGLlGDHLretiaX+E1NmJErJZUeJ2OtbuE6JIKr9nhA77gE77Rhrbo
oIsOuskKr4NhA1vkNLkND1le5Cx5wx6fYEXkNXtcgh/ivGG/S9YN2MOEvUtY
J2BdlX1C2IuEdVjWWtmnAx4y1hrYB4U2tEUHXXjIWGdgXxT2/ZgXawWHxD4m
rBOwbso+Tuyzwxow64i5fUroCx4y9klhzZh7/UNjrxNsMUc4LPZBQcZaLHtE
YRPbrJWwZwh7heTW7dgT5Yvoi3Ua9jVh3xTWXVinYZ8ReMhYA2MtrJcwnt9W
VVqXfVJYo2Edhz1R2OdkSqXXcdg3BR4ydNCFh4yYEltiQmzwCd/wCd+IEbFi
bxTWYQA0+6Kw7kHMDo69X64PHjL2SWFNhBgRK/aNyT0XYN8Y9jJ6LnzEV9bw
WMtj3Z89vdhHi3Vw1qnZt4u9vFiXZa2VPbpYs8utK7N2x5oca3Osi+b2CWMN
lbVS9nmCh4y1VvYVY47HXA+b2GbfMtZ8WZdlXzF00OWejns7bGALm9hGB13G
xNgYE2OboGNyjo4Ne/6w9w/rxuzjxd5frLEzZsbO3k488wDQ7G3FujKAZl8y
1phZ62cfMXKIXIKHjBgQC2JErNBBlzEwFmJILFm7Zt8wfMit8+MLMSW2rDGx
1sTeSbnnDLl9yGgLDxk8ZMyJmRszJ74ljjHHmhwlV1nXYx8k9kZiDXrTdxXj
Osk3E/kO2fyoy3yDjG+WzYg6z/fQmIMwF+Eddt5l5xtmC6Pu8M0zvqmXijrD
9//4zl5p1BlkfOMtV7f4Jhw2sU2d5XtwfAduSdQtdPluYzquw9jCZjLqILqz
osbjA74Mi5pN3WVuw3fTuKZz3eb7adQsahfXevYk5zcF/LaA3yjwWwX2KGeO
wdwi9829xrhOMtfbJq5lv8S1atM3DeO6mftGZSbqOr7znTiuA/iQ+4YbvhBT
YkuM50Xdz33DjbpPG9rCmxvXFWQ8K2BPrr5Rq/imHnWfGBALjsGCuG5wLDnn
OffZC4x1WADNPmSsswJo9iFjnRVAsw8Z66IAmn3IWCMF0OxDxpora6XsE8be
YayZUvOofZxjnGvwkLEPGWvirMvm9ukiF1nHZc8xbGALm9iGh4wcKYnrLGPF
BrbYx4xnFjxryO0Dxrovx4Y6St36JY4TNLXr55hXQDMHYS7CsxH2GWPvMZ6L
8OyEPcjgIePZC3ucwUPGcxb2QIOHjD7pmzExNnzCN3TQ5dkJe5ixbxnPTeiD
vuDlnqsgYwyM5cVaf2eUNUTWEres9TeW+LZSi1p/F45vwfEdQ75deE1503du
rhY9s8zfceA7ETNEzy3zd0L4Lsgc0deW+xs5tLkmeMj4bsZs0deV+5s76KD7
bLm/kcF3K9qKfqbc32ngWw9Pi25T7m84wEP2XHnTdzVoSxvaotMm+vg0vjsx
S/QZrH1ttI/4Or/M3/XgWyav8PuVMn8HhG+DjC8z3onvpIwrM6D5VspY0dPL
/F0MvnMxrcwxITZ8x+KqiEmX+A4LuviQ+04IsRusnK1srTotDOF+q9xj5bsU
T4luHd804bskrYSW8U0SfMb3ViFbH7Inyv2dC76F8bjoJ8v9XQt4yLCJbXjI
bi33N5f4ztEtfMul3N/x4FskD4t+rLzpOx+P8q2Y8qbvNNH29nJ/wwkeMmxg
i28l3VxuQPPtpZtE31jubzbxHaYbIobEku/ejCkzDxnfZbq+3G1oSxvawkNG
zpA7E8uavuvCsXux3N9A4TsnL4huV+5vnPBdk5fLzUPGt0+eL3eMct8NYazP
xzdbyCly66VyfwcFm9h+vdxr2Kxdvyb6jXKvE8ND9ma515DhIaNP+sYGtl4p
9zdb8AnfXi33d13gIcMmtvm2S/tyAxoddCeV+Zs278bYJ5f5GzvvhYwcJBf5
1spU0am0allG9VpYkjagFwolomcIs0XPEqaJTgslGbehLTroLsBG2oCeDy9t
QM8DadvA1kxhStqAniFMSlsH3bnCHHSFORn7gC/wNskyln2f8TlHnnwneilj
0N+EUCb6a2Gi6AnCsLR5yBgDY1kmJDNuQ9tt9HeF8IOwlTBGvKn4Knwjehxj
yJiHbIIwPWMeMnTQnSyMTLtP+h4vDE17jIyVNrSFh2ycMDjtNrSdJBSnDWjG
wFjuKPc30jinOLeWZ1yDiAGxOLvcz1V4DvQ/crXc30niu0gXkqvlXsNk7fIS
cq/cezLAQ3Zxuffxog1t0UEXHrITyv1ciOc6x5Ub0DzbOSZyitzi21JTRF9e
7u/80MdlwUNGTpKbtKEtz5aOCvwTNY3axnGYEHWWsVIzqZ18++dKzpVyfxeI
PujrvHI/o+I51LnlBjTPnc4pN6CJEbEiRsSKZ2VnUNvK/UyLZ1mnlJuHDB6y
k8qbnpsRC2JKbPnW1AXl9gnf8Anf4CHj21Tnl9smtrGBLXjI8BnfqaHUUmos
tfbO8qbv4nHs7y73N/f4bt5dooeWuS5QK4aUGe2irgwW3avM10Xqek/RI4S3
og4Vix4pvF1uHrJRZd53Fx4ydN6MOjZc9LAy1xxqzZdl7uPlqIODysx7NeoY
vtHmjaiLX5cZr0cd+6rMeC3qGLb7lPkazbW5t+gvynwdZwyMZXWp4qk82Fn4
VfTajK/hXDfXiF6f8XWPa3U77inKfE3gWvAmYyvzdYLryNuiB5S55lPX+4se
GNcIeMj6ljXNG/ANn/ANn/CtX5mvA+igSwyIBTawhU1so4PumRs9x2BusU6+
DuIbakfmbbrGc63nGHGsuPb2YC5U5jzgWvspc5EyX5O4FnUrMx6LvPmszDro
PiR8UmZAPyh8zFxEuF/0fcKHzD2EB8rNQ7ZKMd1Rfm0v/FJqm9jGB3wh5sQe
HXSxiW1sYOsD4V7R91ADyhxjYs0x4FjQJ32jgy5jZKzMPbpzrS5zzpPrncoM
aGrdO2XWQZcYEIv3ynwe0Ia26KDLXKNjmQHNXKSozIBmHlLItbHM5xQ2sIXP
98R5hgwddJmnFIjOL2uap5BL8JDBQ7ZWNbpasakSVqd9jDnWzGt/E31Tmedh
5Ci5+nSZaxK16Clyvcw1Cx6yZ8tcQ6gTbcusk6tbT5AbZa5L1JWHyIWypjqG
DB104SF7scw1nVr+QpltYpva04ZcLXPdp649V2ZA4wO+0Ad9Ubse4Nwt85yW
uty+zDawxRgYy+gyf6OQfb2/idxk7si3Hh+KPIXmu5wPRp5C823OByKvoPku
6f2Rp9B8h/S+yGNovkWayzu+WUqN5BgyZ2TuiA/4gg/4Qo0bFbmT+27pnZGX
2MIGtphzM/fmm4d8+3Cg8JnOV85Zzt3Xy3zfQgyIBTEgFlwHXhW9MuPrHHOv
HzMGNHOzFTHXgOYax7Vudcbzfu4LfhV9X5mvM1xn74kaR61DB11yityiBlIL
bylrug8g137K+Jo7OXy5q8zXXK6zd3BulPk6SxvawkMGD9kbZb7vYoyM9eeM
r/FTwvYAxWCdYkFMiM1LZZ5HkGPk2itlvg5ybW5X5pjkrtvIXi7zvIA2tEUH
XXjIyFFylZwkN6nh1HJ8eiNiRKy4d1pFzcp4jjs1fIWHDB4ycpbcJabElpgS
W2JCbKh51L5thZ9F/6VzuF50nfCn6PVCregaYR3zy4zjwrH/SvSIjOscfhZn
jDcjjsMz1snlybCMeciwgS147SNOXzJnzDhOxGWI6G4Zn8ec211Fd8/4HIeH
jDavRtxpS5t2EefBGQOaWA/KGC9FXRiYMV6MuA8Q3Tfj85460QfdpI5PSsdH
eFH0C8Kloi8RnhfdL+OaQRva9s/4uMFDhs0Xos4gw2bbqBu9RfeKmkid65nx
GB+JuvNJxrynoq4x9i8yrjO0oS02sAUPWX/l5A1H5W3KUXJ1v4zPIc6dfYQD
Mj5v4CHLjxpNbW4pdMo0nScdRb8X5xA8ZIVxztGGtuigC68wbGCLucjLwqiM
rxtcF0eKLs94DsW8oUz0+xnnJH3QFzxkzCUyor/J+DqDDWyNzjRdl5Cxz9uN
jd7jlH0XiRmxI++7iP4w05T39LVXxucQ58keEZPVwUN2UNSYtRGrPTJN59lu
wk4Z1wFqyw7CLhmfdz+FbLfQ/Tlk/XQMRup4cEw4Nl3inMQnfPvfRs+RuG4e
ElgXPuALMSN2nGOca8MW6/wq0TkkfCm6WMgX3UEYvtiAflv4WvQk4UPRHwgT
FxvQ7wsTRE8Ruoj+SJi82ICmDW1nCd1EfybMXOw2tO0sjBc9W/i8xDroLhEG
iO4vJERPFT4ucR/0BQ9ZP6FE9Fyhh+juwpzF5iHrKyxebED3ERaJniZ8UmKb
2J4hdBX9qTBd9GvC9aKvFV4V/bpwQ4l5yN4QbiwxD9lLwpWiLxdeEN1OuLrE
PGTYwBY8ZM8Jl4q+WGi72H3SNz7hGzEiVviEb32EF0Q/L/QWnSeUC2XCxkU6
Z7Ep2bNCL9FLM76n4RzhXGHMjL23sFD0PKFniWNG7DrzzvdJul8T3ufdX/He
k+xdYexi5wi58rowVPRXwlslziFy6Ruho+giYZTo0cI7JeYhGyN0KjEPGTlF
bmEDW/2Fl4kVx1T0CKGgxDlJbmIT24XCyMUGNDroMibG9oWwYLFtYOtFcoBc
4piUuA/6IkfIFXKO3KMNbXsJ8xcb0MSIWBFzYk+MiTU5S+4SI2JFjIgVY2Ss
g4X25I4wSPRA4ZUS+4Av+IRvHFOOLTroooPuEHKwxDawRcyJPTxk1DRqG/da
6YwBzX1TacaA5t4pRZ3WNXn3jO8BuRdcJ+wrem9qhOjfhf0z5iFbK+yZcRva
ooMuPGR9lCNPHa3aJfQV3Tftmkot7S36ybSvq1yHHuf6rzYHZtwHfcFDRp19
VPStaV8HqPsbJL8z7WsC14LbRT+d9nULm9hGB12uDS8Jf+j/gzPug74+S3sO
wTzhU9Gfp1334CHDR3zlWtArbR10mUt8LPqjtOcczCs+SJuHDB4yxszYqcnU
5rZpX2PxEV/PVi0+a6N9wrfn0r7OooPuS2lfc7nWvpA2oNHZpJu2b9TtHmnH
iFhR9x8W/WDadZ9r0f2iK9M+zqzJsTa3Cp7oCq4hzMXSzhnypDbteyzutdBB
lzkZczPuwbgXa57xuuC3Qp6wecbrZPCQ/SOdhozneMz1sJmOvKsW/Z/QmLEO
ui0yXof6PmzlhW100GVMuessY8MGthgTY/su7TrGdb0x7TEzdq7196YNaOYW
d6cNaHKIXCKHyCVyjFzrL4zJOGfJ3YHC2Ix5yFhTZG0RHrLladdUfMAXfMAX
YkpsiTGxXiasFL1CyGbchrbwkMFDxpyYuTFzYubGHGOONTlKrnZON81j3017
jsBcgfug7eK4su7DuhF2OXasObFuxDFknZZ1FtZ+cuvUrJGwbsC6M2uj3Ldz
788aKWun3LfDQ8baKmsCrAOMi7zANutQ5A1rs6wxoIMua7esAWADW9jENjoT
Iq6sCTDnIubYwBbrWOQgsWDdjLW02jju1C7WhpKR19CsJbHmDHLrSomIK+tm
XPOIObzcOlhJHBdihU428p6+iWFF5DH3tfiQOy74QkxrIle5J+ZeOJfX3BPT
pj7yOHefjIyaQe3gGHaO3GINhRgQC9bBWcchZsSuIO17Cu4jOqQNaOb9b6W9
pv5DnEOcS0Vp35MMirbvpH3PMjhktKEt9wpviH4t7fsI7i1eTTuncvc5tN0u
cov76m1CB13uM9qlbQNb2MAWPGTUsJfiXCFXGCNjpU7wbIGYETueQ7DGxroa
zzFYy2fdi7Wz3HMA1riICbEhZ8ldcpbc5VkI61as2/Gcg2clrGnBQ0ZOk9vw
kKGDLutwPPegT/pm3Y3nJvRJ3/RJ3/CQ4RO+0Ya2rN3xzARAMwbG8rauwbfo
Wnwzcxjmq7qP66c631dIiE4JA0T3F5KiX1aMXkk7rsTuo1LXOerYB6JfTFun
XVwb2guvp5uO3WdxzeQ68KnoTtS7qBMcy/e5HsR1i9zLp96lnQsFQXeMPCkK
ulO0fSdsvR9tO0cfj0Zd/rjUyF138P3zUl+HHw/fSoTFohcKi0sN6PnColID
ei46onvrmrlI10/mEMwlNoj/d9rXCq4nfwgbgqZW/h683FpCj1JfZ/EBX4jV
m5H3xOz5tGNKLLm2thGeTfva2jbo50P2XLR9O867t4LOj9h1iGPXPo4Fx7Co
1NcUriUFpQY085LDmYvEHIt500HCO6VN1yHa9tKYi47JyztC+EI0bWjLXOZF
4ZyNnkMwdzgsbPwW87IDA9DMzQ4IHXSZ+xwqHBJzunXhy6Eh+z1kCZD2MePY
dS71NZTr5rvM/YSVwo/CHqXmIWMMjIWcJXdpQ1tyr0u6ae60b6nXuVkX2kfY
r9Rr4PCQ7V/qeeivIdsndFk72jv6pO8VzFtjjGuizf7BQ/aDsFu0oe1Pwl6B
n2IMjGUJ52HaY2bsSaE0bR6ytJAVXS6Uiq6jP9G/CrWlBvQvQk2pAf2TUF1q
QP8oVJUa0D8IlaUG9PdCBX0JDaLrhKWlBnQNPoieKgwX/ZUwRXQ9xz9tn/Bt
mfBt2jawhU1sw0PWUOpzhja0xQa2vhQml/o+gLk96xK7Bc3cfq/g8axi15Cx
/jBJbYao7SBhoug+pT6HOK96l7ruPR/nFTLmvcx/WZdgLYJ5OTxo1iO4z+Be
gLUR1o/wCd/og772Dh1k+4TugdH2gPB175Dh865qs5wYCLsQm1LXD2pGY+TC
1tLbMuOcmCaMSDvGxHqmMFb0aGGG6FnC+LR5yKYLo9JuQ1t00IWHbD42oIV5
osvIAY61kCl1TpFbGSElerYwMe0+6Asesk05KXoBOmnbxDY1k9oJb0HkNWPZ
IuPzhD7pe6owV/QcYXLafcyOc2Uz6TbL+JyhDW3hrYhzh7VbYvRTnFfobkw7
rt+Vuj4T028jzv+mzfsuYo8uPGSMmbFzTnFu4RO+4RO+kePkOjEiVhwjjhU5
2xB9YYt7g3+itnyS9n0aNaar0C3tufJncd7SF/c+vI9QsUbX3rXKSyG7xoDu
LZSL/lkYK3qM8JPoKmHgWrehLTro9hIyawzoHkLpGgP6LOF50TXC4LW2ga1f
hHFr3Qd9rVeNf3U75bPwh+hddV7swpqd5G3X2Aa2eqn29xS2EL1ESAibC6sk
H7/WNrH9nzBf9DzhX9F/C3NEzxb+WmNAzxI2rDGgZwp/im6uv4uFRUIzYTOh
JHjNo89E8DYLHXQXCnnRJ33PFf4R/aswYa19xFd4yPAJ3/Ki7QJh4xoDmjEw
ljXCJNEThdWi64Shax1TYvuj8I3oUcIK0S3ph1gIhwmHC78GD1kr7AQP2aEc
B461cMhaHwOOxbRtFQ++RR62fg7do4R1wm/CkcIp+Mm4hZODh2yt0Fo4FpvC
euGY6IO+VgoHC0cLv4dNbDdqDF/p7zChYY1tYGuNcISwFXkmpIQtY8yMfaTw
wxrnLLk7mj7WGNDEiFihg+4IYfkaA7pY+F70t8LXa+0DvnwnDF9rHrIto++k
0CJ8WhMxbRW8ZOToFmET29jAFmNibBxDjuWOcU3hWsL6NseYY03OkDtrhclr
nQPkAtdOrqfcV68MmuvtquBBcz1eHTyue1z/uNf+LmiutyuCB/1juunenGst
107u47l/H5D2tY37fu73uW5Si5hrsjbCHI25GnNW5q7UImoQtYeaRG1mfst7
W/PCFteyoWFzTdjE1tro+9t001oCtZ8aRu3iXStqJ7WRdRDWP7LBg6bGlUYb
dHkfKxk8aN4v2zQPT/s9s0VBM/dZEryaiAFjr41YrgnfVsdYFkbbBdE2GbaX
hG810RYff9Mxm7LWx5Bjydi5ng+LGPQR+qW9tsJ6C9ddrqW8t8W7WlxnuRby
bhfvg40OHjTvi/Etnpsa/YymKL7bc3OjeR3jO0u3NJqH7Hf5ME2+TBXWrTGg
8RFfR0Uf2ObdM2oitXGG8Af1Wpi+1jawBQ8ZPGT9ImcGxpjwnWvtpBgD1zmu
d7y3x7t63YWeaa/rsdbTLXjQXMO+iBgRm96h+0XQvSKWzN++jpgyDyDnyLU5
IRsesURnZujk3gWcGD5NCR+nhw6yGXEsRkUsRobv00PGGLiH5V6We1zudZvF
3IG1PNYDuVZz/Wddj2v2DynP45grLhe9MuV5FvPQH1MGNPO+FSnroDuBuUXK
PGTYwBY8ZOOZi4j+VhgneixzB9EbUnEPKvwp+qeU52n0Sd+0oS1taEsb2o4R
GlJuQ1vuU/8Q/VfK9wnY3BDPabnH4L7iYtE7xpyFucoOQk/VhO9UH7in495u
q1LfAzDv31LYqdTzJtrsGG1oy9x8+wA0c/vtAtDcd2wbNrDFPL+F8HPK807G
yFi3DV3uS7YRti71PQk+bBW8muAhW5XyvJZ57C+if095Xslcc53o9SnPOeEh
+yvpdY0SYi36n6Rzglz4W/S/Sa95wEP2uWLw37HKZ6E73+NOWjcRtprrb7lQ
Ri6FTWwv5liI3l5/64U6YTvhP/FKY12FvrYLWS1jFzYTloZNbG8hLBOywuYp
x4zYcW+0Ran7pO+MkCdslM10yn3Q128pz6mZt65NOSbEBh4ycoRcIUbECp3c
vHuN6F9TntfPjFivTnkeDg8ZOujCQ3Zhyve83NdeED7hWzp8uyjl+1h00OWY
ceymRy6Qk+QmOuj+nfJ9LTlMLm8RY+decXPhv5TvSbjv+DfiNEz0l6WOI4Ae
WuqYAughpY7b3JTXXVj7mZ0yoFk3mpkyoFk3mp4yoFk7mir6qpTXMLivvzKO
1Vel9gFfrk15nYK1i2tEX53yGghtaAsPGTxk2MAWawNXiK4Qvi61TWzXCCNF
j+AciDzjvrUXxzDykntY7l1LIg8GlnoNLxV5j4w2tJ2f8hoUMSAW2MAWvPlx
3AaV2ga26JO+izknRVcKw0vtI77CQwavMo794FLbSEeuEnt4yHZIuW5xjnCu
MGbGzlpK7j0T1llYV7k0dKl1o0vdBkB/U+rzCECPKvU51bzU92jcmzUTNiv1
GgW85pFD2eBtFjroct+XFzlFbnEv+4/oc3Wvw5oW61TXp8xDRo6Sq3nRlnvF
jSkDujRylTEwFmowtbiHasoFqi3UXGovNYZaAw8ZY2AsHHOO/XWppnUxcosY
EStiRKzwCd/QQffGlNfxWIt7QZiY8joX62DjRU9OeQ0MHrLRKa/rsQ44KmVA
YwNbY1NeN0MHXc4BzgVsYAub2EYHXWpabeTtNoGayKOtA9WRN1sxtpTrELX6
EMaSco1aH7KWKV/j/gjZQSnXMerWgZxLKde430J2SNhaF7IDUq5Z1Kr9Uz5P
WUNmXZk6cUTKx5Fa0yrlNTnWEFgXYG2Gd54ui+PIu0+s0bBOwNrBznGesh6N
TWy3Cltcew8PH9eGD/iyV8rXPa7te5LrKddZ6uI+AWhq496hgy7zjj0C0Mwz
dhd2TXkOwjxjF/xPed6xPGT7x9ip3fuFTxsipsT2yJRznrxuHTZXhI3dos2v
4eO+4dPPMQbGQh1gDZ4YfBV1mNiyBj006hBr0Dwj6B91hfVoeAPivO4e80rO
Y3TQZQ2cORuAZo2OOsc6D+s928XzHmje39sheJvF2lKLmONhE9vc83BebRFr
aVuFDm13jHu7HUK2ddhGh7rG8wXG+HXUGWxxH8U5ylzsi5j3jom6x5o+Y2Ss
xIBYsC5PHQTQrNsPjroITZtBUWdZk6ZP+qb2soYErzjqAn3DQ8a8sE/MuXPz
wp4xRye2zE0HxZw/Nw/tF3N22sJDBg8Zc+FmMTdmTtw6coNzhHNl51TTPHYn
ztOkryFcO9aJfivpukHteZ7f0CV93eM61050N9W4u47L2zTHYq5Vn3Rdoe7U
il6V9DWY6+7PolcnfY2Gh2xF0nWH2rU8aZvY5jrysuiVSdcodNBdm/R1DhvY
wia20UG3Mem6hQ/4gg1sUWd597F9suk6/mrSNSt3HdwyAM21sEUAmms3cznm
cMwLmJcw19sx5Tk81zWuhcwZuS4vjFgSQ2KJz/j+WtJ1Hx/wBR/whZgS2/M2
+hrFdeAN/f960tcB2tAWHjJ4yI5K+br0b5z73yVdw4kBseAYcCw4hhzL81Ou
idTC81IGNHXwXNFnpDznZx5/espzQOaCtKEtOrtErTwnZUBzX3F2yoDm3uKs
lG1gi3n/aSkjd19waso6ufuQ/4k+M+V7EHzAF3jI4J0ZOUKujI+xHp3yNZoY
EIvjUp4XMA84NuUa+n3k+M6R47n7rh3Dd2r/tzGGk1KeozNPPVH0ySnf87QI
2Skp38fAQ4YOusxDTki5T/pmHnFMymNkrLShLby8mFvgO21oy9zl+JQBzRgY
y8u1mmfU+Te8/JaXZ7w8672Jd94W+x0/3vXjHT7e5Wurvw8k8vLuE9qUGND3
CM+UGNB3CU+jK1wi+iLh/nhv76GEbWALHrILsCn6XuE80edgU3Raf8uEciEj
LBUuVP5eIGRDBi8bOtjAFjbujffYHkm4z2fjvcLHEuY9F+/hPSP6qYTfU3tI
uEL0ZcKDtBWuEX2V8LDoJ4RbRN8kPF5iHjLa0JY2tGXMjP1D1ayrTlQtOkHz
INFPindbwjaeiPf26PuJhN+RSyU8ZsZaGjxk+IzvTwl3JGwDW8SYWMNDtiRh
G7RNCguERcJiYWHQJUIieLyL9xL9JPxOHoB+LuF3+AB024TfKeQ9wQmixyX8
TiXvDk5KmNcz3kuckjCvV7x3ie6YhN9D5F3PYtFfJ/zOJ3l2pOgjEn7PFB6y
YQm/J0ob2n6T8DuMAHpkwu/Qcgw4FjcQI2IrnCj6eOHWEr+7cKzooxPOa8bA
WDjmHHveaz1c9GEJv/NKbJZE7BLhE76hc0O8B4EtfMb3u4QzRZ8u3Cn6buGs
hHnIbhdOTtgnfMMnfMMnfLtDODVhHXTJeXIfG9jCJrbRQZcxMtbrhEdLDGhy
lFy9aKPPD86JYfp/qv72XqLjIkwWPZHjIrqnMF70AKGL6I+EfpETg0QPXOJ8
+ZhvPip3y47XPIL9EcUbvMQ6uZxCd4AwX/RMoa/oPsL0hPugrx7C2IR5yPAJ
32hD2/7C3IQB3U+YnTCgsYntL8kL0Z8IQ/AVH5d4DIzlSc5j0S8Ij4s+iNiI
vko4QHRrjpvoG4VWop8mD5a4DW3bkOdLzEM2irwT3U0YIXo0ebzEPGRfkcdL
7BO+4RO+4RO+DRc+W2IddIkBscAGtrCJbXSGR06T25wjnCscM44dx4xjxzHi
WH1IjOlbeFd0J2JCrIX3RXemj4QB/R5jSFgH3XeIWcKA7ohN0e8JhaILsIkt
oWiJecioYZtqmdBFNDaxjQ9d47wZssQ5Qq5gE9vYwFZHIV90B2yK3oZzR3Ql
NaHEfdI3OugyRsb6ATks+k0g+g3h9YSxiRbaJ6yDLjEgFm8Lby1xG9qig+5r
wisJA7q98HLCgH6VnMBXbCyxDWzhM77DQ4YOuq8Iz4t+Vmi3xDlELsFDBg8Z
725PS7hGUiupcdS6oQm/E8+76zMS1kF395jDMi/ZVdg56XkJc68dmc8lfd/G
PORc0Ycmm+aFBwstk54zrg/Z4UmvQf4ZsoNDl7njgcLeMedlrrtn9EFfzHW3
D97K8Gn3aLM25t37B1bHvHzfwKqwie1hSzyvZK75peihS5rmqeRN61hzZR31
COHIWHOFh+yMWBNl3eD00EGXtdZWgb9ijIy1q3J0L9WuSbqH+Ez0tjFnZa46
nHNySdM8GN/w6bWYx+Pb+Rs9Z0YH3e0jFtjYNmxgi3uX5wR8wjfWMU6LY7Y8
jhnH7oKk75m5Vz5fdJuk58DMfZ8R/VzSa5ysbT6bNKBZC22btM75Ma9+Ommc
F/Pmp0Q/kfQcmXnv46KfTHoODQ/ZnUnPIZkn3pG0zQtjHt4mjgHHgnsFzmFs
nhvzcGw9lmyaRz+a9BgYCzlILtLnWTGvRveupOeZ9EnfDyU9R2fe+mDSODXm
vQ8kfYw4Vtzzce/3cNJzfNrQFp1TYt58f9KAZu58X9I4KebN94p+JOl5Pjaw
hc9nxn0IMnROjHnyPaLvTnqOjM/4Du+EmDcj45rBteMGoWXCx5hjzTrVqcQm
6fs01irPTPp3Hx2oQQn/hoTfebxDTU34d0cAuiDh34mgg+4bCf8OZROoUQn/
LoLfSbRLeM7G3I3fSbyaMA8ZvxXpzDUh4d+MYBPbm3wo8e+ABnPNTvg3Rpt+
a5GwDWzRhrb4iK/8ruUjamrCv0uhDW37J/y7J2o2tftZ5X5b4csSz8mZww4t
MaCZkw4p8W+V5oielfDvlJijMFehDW2HxByYOdjgEgOaedmgEgOaeezAEtvA
FjWT2kkNpZYyRsaKDrrMg3O/s5qXsA/4Ag8ZPGQcM44dNYZaw2+/ekvWK+Hf
cTFmxt434d98HZX0c5R/o1Ydm/QzF55rHJM0cs9djg5sjDa0PTnpNQHWAU4i
t5NeM4CHjJwit+AhOyvp+0pyjFw7LunnQPRJ31wDdol70XOoBUnfk9KGtvBy
96nIGANjYYyMFR/whbWIE8n9pNckWIs4PunfAX3O3CTh3wHx26AeCfOQESNi
BQ8Zv4P6OOEcIpf43dCnCfOQYQNb8JCRY+QaOUwu0yd9M0bGik+5dRJ8454v
V7dz90zUbeoYcxF4uesMstuTvi/mXv62pM9hzuXrhENEHyPcIvpm4Sh81H3x
u8J7QiehqM486I5CO+FVob3wSuh2Ft6PNi8ILwkvc38tFIQN2hYKbwkdhHzh
beGN4EG/KbwWPOjXo6/Xgm4fbQvCFjY+ED4SuggfCs+FD/T9vPCQ8IjwqPBw
+PpB6L4fbT8WPgkba2p0btVq3i6sFv2UeM8IbYSng27LtwOC1zb6fD54T9S5
DbpPCg+ED/T9YMSmXcSOGN0XOsjuFx4LG7R9PHx/LGjGgE/4Nk34tcaAniqs
qjGgpwi/iB4rFIjOF8aIHicU1pqHbKLwjuiOwoQa66D7tvCN6GLhddHtha9F
jxTerDUPGTrowkN2prC16K2EM2psE9tFwnjRZwnbit5G+J/oYcIrtV6XGSp6
ktCp1j7h2zCN+WthuPBVnW1gizEwFtrQlrWcwcRC19BtDlabgxQn9ieo8T5t
fOuhf40B3UboW2NAPy30rjGgdxTOI5ay8ZjsYRPb54i3vWTbCWfXGNCMibER
I2LFmBgbPuEbPuDLsZpbHbPRNrBFH/RVoGtJvvCNxjhGGCuMFkYK3wQ9SigO
HvQIYa3az6x1zpK7vwtzRM8W1oleL8ytNQ/Zb8KsWrehLTrowkP2t7BI9ELh
L9G3qY87hDuF24UtxC8TMsLmwh/SmVfrPuhr85Clhc2Ef8RbXGub2P5PSIgu
Ef6t8Z555WFzi+iTvhcIG0T/KcyvdR/0dV2d99hjb73rhVvq7CO+3Vrnvfdu
CZo9+MjLa/T3qjrnLMflsjqvAb4ceX1FnXmvRF6jCw8Z37K/tmNe3tUd/U17
fMI3fMI38jwbewBuGXldISyr9XmwddDZOCeOrGkaV+sax4hYlQrNhWZCSkgK
ebWuTZ8KXaNGDRaGCl8KQ4TPhR5CT6F7yIbFufJlnDvFkSucQ5OEKcJUYXLQ
04TpwSP3xnGeRQ5+Fn1gu1vIJggTQ2emzonVB8pPYZboCdHH5NBpHmNLxdg+
DZvdYky9hN5CH+GLOp+znLvXCDNE50UslggbawxocohcIofIpcWRa+TqXcLd
kbPQ9wj3Bu+eqLn3B4+++wr9woce4dMXEdOBEXNiPSh0+wsDok3/0BkUvKNq
nMMcY4710XFOwTsqjjnHnlw+QrhW19xHde19RLg6YUA/LFyZMKAfEi4Xfanw
oOgHhItFXyjcL/o+7t0S5iGDh+xc4V7R9whni75ZeIK1ItaEEraJbWxiGx6y
x4TrE7aJbWxgCx4yfMb3B5kLi25Lnwnvm8V3LNjT783YV4bvUvCtCvbQSmvM
/ai95EWNAd2HHKH2CN1Ff04NEp2hZte6DW3RQbc3eVFjQH9BjtQY0L3IkRrb
wFY3asr/iTrv8KqKJoyDDRUUQUDABkhHiiJNmkgHBZEOUhWQLkKSm5sQktxw
EbD3Xj67hlR77woRsHew94aKIrZ87895efzjfTKZnZ2dnbNnz57ZOXu3hQ3Y
go3Yigyy1zEnMVcJ124PG7AFHmXwKEMHuq5kDhA9R30+d0v4AF/gA3yxFJ+J
PkToJ7qPcPDmAPSJQp3NAWhiQsSGjhBGiB4mNN0cMT1ie8vx+eaI6RHbQwZZ
1nCs5Yj5EfvrLEzcEms61nb1hZO2hA3Y0k2YInqy0FX0ccKkLVGHuvAog0cZ
bdI2faSvDYSTt4ROdBMTIzZGzJTY6UTxFm6JMcZYmyYsEb1YmLo5fIJv4FE2
WVi0JepQFxlk4VHGmGXsThN6bw5AnyH02hw+wldDhMaiGwmDtoSN2AqPMniU
UYe6U4UemwPQ+ATfsAZmLUzMlNjpm7rGt+la38ozirWhcJHoC4UnRXfd9t+8
ffy2QE3P3cdtC9Tw3NVF6Lztv3mrk9BiWzy3Wdc1Fx4V1m2PNRBroceF80Wv
Fx4TvY01huh7hQ9En+BnCDZgy0dCqegS4UPR24UN26MOdeFRBo8ydKDrHuF9
0d38DEcnunv5Gcezrafoll5DsHY4RmjjNQZri9ae03aZR1krrzF+cd3Wlt3p
so7bYt7+03Mla8ID/dxkLUmbtM06oYfo7ttinYCN2NrDawh43e3Tv62zo31e
bZ/je+5Z7t0rWFNsiz7T97uF90S/K9wl+k6e29vimnPtmYOYi94Sbt8eY4Kx
wTXh2nDNuHbPCZfx3BaeFf28cPn24FFGm7QNjzJkkL1EeGZbjCnG1gXCE6I/
FSpElwufbAseZYwJxgZ1qHux8PS2ADRjlLFKH+jLHaxBRH8pPCD6fuEL0Z8L
94muFD7bFjLI0kf6+rFQtj3GFGMLH+ErfISvsAnbkEEWHejCZmz/VnhE9MPC
N6K/Y4xvDx5lXwkPbg+bsA2bsA2bsO1r4aHtIYMs7zS826ADXehENzLIsofL
PhX7WJzlMnxr5OiQmzNM9MitkWdE3s8IYheb1E/hTaGGAf2GUL0xAP268I/o
/fV3m/CBUEvYS3jbOtDVSPhW+EZoKNQWPhI+FA4UGghfC18JhxrQXwr1Degv
hHrCAcJ2t0nbewvvuE3a3kd417y9bRO2vS/sJ7QW/hT+EFoJ7eiH8LfQVmi/
Kc6Z+cdlbYS/XKe1Zf42j7KWwm7hd+EYyuST1/T3VWQ2Rpu0/Z6wr/tAXz4X
DjHvPduM7YcJ39lnjeyzb+yjBq5D3c+Eugb0p8LBQh3hY/sYX7MPPWzzf2sl
9tqHmGZtdLJ5e9ZO7C2O87porGn2qieaBz3Jzyl4p7nOWK+FaGuE12m0yb7n
CX7O8iy9UM/Ee46v8e+eOHvjo6yDuqyf2EsfZZq1X4dNcQZQta9NF+vc86xG
d3c/t2jjQI+t7R4rB9s3nwgHGZ/YR/iKM8nIsyTmTuyddjhr6PWqGAND9G46
uDrOIMIO9nX7+DnMs5e92RNN97ItPU1j00n2Mb4d4Lrs7/a3jn6WGWDeeeR0
nqC1mLBWdEfGtdpdonfhxcLQ6rAJW/DNaxpjd+rv7cIroj8WHhB9P2NA9KfC
Q6IfpN+iXxfu2hR1qPuGcPem4FGGDnTdKmzZGIC+RXhZ9CbhJtE3CC+J/pM6
ordyT20MHmXXCS9sjDrUpQ514VF2jfCc6DeFezaFDdiyQ3ieMuFH0b+gU/SL
ws8bg0fZs8IPoj8THt4UfaSv8Ch7Rvhe9E+0uSl0ovt3YTN9EXaJ3k0fNwWP
MvpAX+BRRpu0jQ507RQ2bgqbsO1XfLIpeJShE91Vwm8bA9DIIDvCY/xU3yNc
E64N14xr946wQXSx8LboI+k3bQtHCEfRrnmUNacddAvNLIPsDuFwoQl+whdC
Y6EpfjWviWV2mEcZcyJzI3NaS+tE907h6E0xxzHX7RJaGLtsQ3O3QVvMYcxl
b6kP926Ka8y1Ptq6fnFfmCOZKxlDjCXGLGP3PuHDjQHoSmH7xgB0hbBN9Brd
I3261fj3nuHegUdZufDBxgB0mfC+6HeFkk3hY3zNPc69/lpVzOs803i2MYcz
l3MNuBb3ui/vCaWbQge60IlueJSR19HFcxPvD+SKdDLN+0d78zp6bb21KvYo
2IfgLLhXqmKPAx5lr1bFHgg8ys6vipwp8pzWc7ZcVeQZwaPswqrIQYJHGTJ7
8qrWcXZZVeSlkFeSrop9JPaO2Adn7xveVOelrK6KOjOcl7K2KjDdeS7nVQWm
OQ8G3exVsX/FXjn77f/uK22OfXr23ontsxdA3gG5AeQWkW/EPjp75eRpkZvF
e9Ycl2XatgzbmrQubGbvjL0q8gbWmGb/ar152MLeV8o2YUuebVvpMvbHVluG
uuw9XGAdRW5jjWVm20Zs4/32oqr/8r7w/cVVkRMGj7K5Qm/RveCJXiQMEN1f
WFAVgO5Lbk9VyCDbg2tYFYDuxjWvimfB28JSPQt4JqzXmH+ua41/z7TjbDvO
2OOsvYHCkqrQiW5swJZU1X95SIVVoRPdb1s3daiLjdjKGGAskJtUVBV19uRV
cTYMZ/CRV0cu33Wir62KnEDyAK+pCkCTp3a16EurImeJXKVLqqIOdalDXWSQ
JZftqqoANLluV1YFoMmdu6IqdKALn+N7bMRW+khfkUGWPLHLRV9WFTlU2IAt
8CiDR9mXuocf0738qPDFxshtnL35v1gGeXjk45ErRCyCcw+JMxCHIE+Scw+J
QTRzGXlj5I/x7tzGMsgSqxjq67TnPR2fc+14h4dHGTLIwqOM3MqZtoXYAXlr
ra2bvSxyAae7jHgCY4v3fmITjIMplqGM2AJ7f+xnkjt1i23Algauy1pvimVZ
8zEWidEQm+nmcQld7DHU1nNcB/eZsUyMp47rcuYiZy+yBmQtSB3qsnfMmGat
RQ4b+8Jv+t4hTnOwddEH+gKvt2WQ/Xff2es29pzZR2ZOh0cZPMrm+hrO9xxD
39nPvt0+uNE+wRfkHpFrSP4heVvka5WZB03+V4l50ORykctD/iK5XOR7YQO2
MIczlzP3sfdJHtYlnmuYEy/ynMPYIh90sccYbZM/+aBtIHeROXNPrhGy5DIu
dZ0llllmHn1jL3xPrhy6yNV82DrJM2LvnNw6cvPYh2U/lrwu8rnYx2U/l7yq
60zfaN/cYFn2fq9xnatd5zrzaJv9+D25cZe6jSvsg8dsA20/btvIHd2Tq/iI
ZR437y77+F7rLPY1KLXPeYflXZZ3XN51uYe5lx8RPhf9lfD4prjHudfJu5vv
vBZy9MDZzhMhpw/Mcx4JeX0AmlwScvyIRQ7lHWJrxAXhzXGeCzmJ5KLNcl4K
OWnk+i1wngxtk8t3pvNayHMDs53XQl10nOU8mYsddxxMTtDWiLGSt0D+AnmY
5FIS2yPPijytQY7bkRNFLtRYx1HJyUJmTxwQWXK5Tva+NzlV1BnnuCl5V/Ao
Qwe6yB1j3/zfPJitkVu2J+5KThl5YcRl6fNM59mQhwiPMvLEiNlSh7rUGeU4
LmXYiK3kWZJ3hM/wHbmT5DyRl0QOJbmhfGfFexw5ouTZEdNgHJCDR+7dKY5z
UEau3qlbg0cZeZ/EQbiGXEvyPhk38ChDB7rgUUau4Rj6ujXyCMmdJK+JXCry
HOFRNnpr5BWSJzgO32+NHEJyJffkGZEzSV7i6VtDZ57jzB2cS0IMGh3oGrU1
8hIv5wz1LjX+zWkjt40+03feXcmrJZeW71D4Do08WrDnHG58hQyy5JWRgwug
yQMjz5RcXXLM8DG+Ju+UvDB4lHENuZb0gb5gE7bhU3zLPcC9wBhlrKIT3ehA
F9eMa8c1vdpxacYeeXLE0MklIqeOXDpyisjzJweP3Dty/PET3/Xxrd9pvg7Q
fMc32n7mmzW+VcOvAJo6Y+xHvvPj2z9sJseNXDe+CyKnGUDzXQ95zewDkYND
7s1sX0u+2aONseZRRq4Oe0zUoS7XgGsBjzLyatg3AtDksbCHNH5rfCeFTnRP
3Brf2fAd1YSt4Uu+oePbucEep3zzB2+IxymxPHiUDdwa3/yRY3iy5wm+CYQ3
0NcFXfAG+T7gm0NigNwjtEnb2IRt5MiQK4NNEz2u8TU+HOVxTy4hOTWTPQ7w
LTrRTa4xeXTcI9wr9HlPXhH7GOw1kLdEntSefRhypLgHuBeY4wa5X+wjsRdI
XhZ5luwDco9wrzBHMVexl0TOKnma7COxz0PeJTzKGGN78mj7eUwxtsghIpeI
fRryosiVYt+PnHdy37nnuPfQiW5yP9mjAnvyQBm79Im+kbfEvgw60EWuFvuE
7OvsycuiLfYaySFkjDHWqENdcp3YlwHQ+GjPvgy+wkf4Ch/gC3Sgi31Ictjw
Eb5iX4kcTXIz9+wjkSOGDdiCTdhGHeoigywyyLI3xThCB7q4BlwLeJQxhzGX
neFrzRzImGAskPMNJnsckUNO7IAzzTm3fJfjDLz3wvvdsQfee+HtduyBM705
93qn4wyccQ7vV8ce0AXvN8cVOOOac62JkRC75txuzvUmbs07/mt+ryaGSyyV
c9s555046iWb4j2J97CLNkXsmXPYOeeduC1xbc7xRie60fGq39v/dGwDW7Hh
F8dZOHebs96/d2yGc7Y5i3yHYy/QnNP9o2MnyHIu+neOo0BzNjoxYeLAnJvO
We7EyYkNc6Y6vK8dF6LvtEFb2IRt+BTfUoe69Im+oRPd6EDXOo3xFifU+Ped
kndLbMI2+kBfiLNzpjk+wBfESjizm7O6iZkQy+accs4yJ6ZNHJZz0DkbnZg9
gOacc+Ly+Pgsv+desCkw2++l6zcF9rz3Egv9Vmu2p+gzfRf9tfDEpljTsbZD
J7o5N/19yyCLDLLfCU9vCh3oIkZIrBDed97bYKzQJ/pGLJlzzukDfSFuvOcc
9I8ct9pz7jlxQwDN2edbHEfCN5xtTpwLQFOHuuxT8BsE+BTfMsYYa4xJxiY+
xJfIIMsYZazyuwLEtbEBW7ARW+FRxrntxLnxAb7gmnBt4FFGHz72mpi1MTHU
zxwLxXbOjt8TJ+WMec5xr7Lf97xH41Nil8SdiDMRwwTQxI3ut5+v8Hv2k/Yz
7/DwKCOOyjnzxBGIsxJH5Qx6eJQRtyUuQBzhOdtJnIXYFjFf4rJ74g7IEmfl
nHl0oAud6EYGWa41MQVswBZ0oIs+POhxQt+IDTCm+A6FZyLPQr77KPQzm2c1
azvmtEl+bvPdCpjo5yh1WfON9TqEtR55xy94rc63TuQuP2eab51ok7aJa/CO
wrUhjkSf6Ts8yoh18F7zlHU863c4eJRRh7pcQ64l15BrSWycGAs+wBdcI64V
cT3irMQyifkQRyGmCaCJpRDzZJ+A34HgtyHYQyC2SsyQOtRFBlniRMRYATSx
IuKoAJrvTImpogNd/G4E+w4Amt+OYN8BGWTZx9yzT8A+JjZgCzzK4FHGGGGs
0Ef6yphl7DImGBvsqbC3whzHXEesmLglfaAvxJaJacKjDJ/gG3iUsbfx73ew
VbGPwb4G38jCo4y9Dn4HAx5lyCBLXI09jys2RcyPuNxlm6KP9JU61IVHGc8g
nkXUoS6xuKs2BaDRga681Vq3rdH7iZAreqn+LhPOFc4RJgqThSnCJKFDudZ6
FXo/FtqL7ii0EN1MOLY8AI0Msl8m5Isc+Uf4PBF1qNtUaFcePMpWC5+KXiWM
FX26sFJ0tnCa6NFClugcYUxO8ChDBll4lKEDXUXCx6Jbq40Gaqu+0Ko82qTt
xkLb8gB0I6GN6OPpA30TjisPHmXoQBc60HWI0FJ0V6FTRdSh7glCl4rgUdYN
nRXBo6w7MhXBo6yT0LIifIgv6SN9HSVkiO4sXuuKkEEWm7CtLTrLA9DIIFug
OuNywof4MiWMzwkeZauFCTnBo2yacLLoAcLURAD6JGEyvhb6iO7NNRA9QxiY
E3WoO0sYlBM8yhYLI0QPFxYmAtDDhPmizxQG50Qd6o4V+uZEG7Q1RxiSEzLI
LhNOET1SWJoIHegaKswT3VN97qm+dxd6iB4vXr+c0Ilu+kBf+gsTRV8inEFf
hYtEX4YPcoJH2RphYk74CF9xDbgWpwrLE1GHulOEC0Svpw3Rk4S1iQA0OtCF
zdiOT/ANNmALNmIrOtFNH+krOtGNTnRfIUzPCRuxtVj9nKf32bnCBu4j9fkv
4Q+hiXBPRchQdq8wQrwz9HeKMFx0H+Ek0f2E3uUB6D7CiaL7CidXhAyy/YUh
ogdRh7rCsIrgUQaPMupQd6KQKXqFMEH0AGFERdSh7qnCbNEzhVPKo81/2xZ6
iR4pTK8Im7H9UfXzEWG9+v8jY1W8UypCJ7oHCaeJHiUMFP1YRo0a+0luH+GR
jAD0XsJDotvQbqXaEVqJnqs6l+vvpcIc5i7J1U7WqHGAcFQieJRdLJwlerBw
ekW0Sdv4FN9Ooo/lYQO2YCO2wqNsgjAUXwrjKkIHuuBRBo8yxjRjm3uAe4E+
0/d1wveiv2WMiT5P+Fp0C9Wpo7oHCs3LA9D7MyeXB6D3E44WfYxwcEXUoe5R
wj6i9xKOLA9A12COLw9A/6O/h5fHnMfchw50oRPd6EDXXRUxBhl7d1dEnX88
Rhmrd1SEDGV3VkSf6Bt9om/cw9zLzJHMlfSRvvIM4VkyXrxzVXYOPiuPMcZY
g0fZqdm6hyTbfq+aNdoJyCC7RBjLtRHOqogxyFgcLcytCB5ljEnGJmOQsThG
WCD6bK55eYxRxipzDnMPOtG9iGtaHjLIohPd8ChDB7oYc4y9EcIxoq9iTs2J
e5x7/TrmVNEzhWugczUPCmcJs3PjWcTzqolwmGmeZ4ebNyM36iA7MzfuLe7v
/tyfwrTckKFsunXPEea6jfnCQmGRsECYZx702ZadZ5o6e/na7yvsXRHPOZ5t
XYXjTHMtu5n3va5PR9XrIHwr+lPhGNHNhY+zw7d9bGtv4XPxWuWGDLLd7fte
Qg/ha/HaqayN8GW2x43LaJM2aAsZZH8UOueGDdiSob9ZQkLIFH4Rr6v+Hif8
lB2Apg51O7mP9K2zsDw3dFB3hXC45o2p+jtZaCJ6WW7IUHaueZRNFA5Lxr3J
/VpbOKAieJSNFxomA9BjhUOTAegxQr1k3Mfci3WFg6yrjml0bpDN33NvCfdm
Rx3qjhbqiv5QvKNFHylsy45rwLWARxljh2fBAI8hfH+ir00vt818UM82QLM+
OtS8pbnhA/p+jsfWYmGJxxj0UpfBqyWbhurvYGHfZIwt5pdaHmP7eW47wLyD
JHOqZEfm/jdvD88NHeiij/QVGWRZxzXyvdPQtjYwjc3oQBc60MWYYmwxBhmL
rPM6+dp3rIi12LGmOwhP8kyXr88VHhf9tLAiJ3iUvS8UiM4X3k2EDLLLhEdF
3ynMEz1XuD0RgJ4j3Cr6buHsnJBB9hbhLNZKwk2i32YNLTpPeFP0DcLsnJhT
mFvQgS7qUJc61EUG2dsqYo5mbr69ImzEVnSi+1nWRDnRJ/q2UUiwNhdeFF3F
mj0neJRtFpI5waMMGWQzhecTAWh0onsra/ycqEPdV4XcnOBR9iFrWtGFwrZE
ABqf4lvW/Kz9kUH2dWFlTuhAFz7BN/AoY45lrmUOZi6+lzVmTvgYX3NNuDbn
CA8n4t2GtTpzd3Phb42JvhobvYU/s6OMtXoryzA3875zpOfovTWmBkp2gFBT
9K+q0y035hzmHmR5dzradbgHuBeoQ13aoK1ewu7s0IGu/kJ1dtRtZtvQAY8y
bMTWUtbk6ssCYUMi3h3ae+y2q4j3iLamWSs9yBpWskuE+xNRh7r4CF/hE3yD
DLKVwmLRi4TyRACaNmkbHehCBlneKXi3OJE1diL6RN96CLuyA9D4CF+1tI1t
7OP/VcSYZazeKtwo3CzcItxUEesC1gcZzNUVsQZkLVhDeCAjrhHP4uGV4bNL
l0t3ltoQLhZ9udA2K3iUXS20F91OuHJ5ABoZZG8UOoo+VrhedFptvCJ6i1Ak
+jbxuojuLPxveQC6k3Cz6BKhm+gThGLRZUL3rOBRhgyytEFb1wodssImbKNN
2oZHWYXQIyt0oOstYbjoYcIbojcJA0WfLLy0PAA9QHhhecggO1R4TfRDwomi
ewkPLA8eZUOEV0RvEQaLHiS8LPo+oWdW2IAt9Im+dRXuWR460IUMstShLjZh
GzrRjU503yUcL/o44Y7lAWh8im/RiW5kkB3C+6IwnHU17w/CIGGwMND0EJfB
GyWcloh3UcbmV7pmx+tvF+GLjAB0J+GzjHgG9dHY6V0Zzyeeuf1E962MZxRt
j+Ad0Da8ozotEvGe8Zbo94SWieBRRh3qohPdXAOuxUnCc6K/kcwJibAJ206x
zdjK/TNZdeao7lnCRNFThbmVwaOMdxqeazwbjxC9QzpO1N+ewg+ifyNeIdku
ws7y4FHWXfguIwCNDdhykn2KLwe4r6fYFvrcLxEylPUXfif+URlt0FYfy1DW
NxF9pK/9hWdEPyL0zooxx9h7TOiTFTzKzhUOE91IOEf0CqFxVvAoe0cYkRVj
nrGPDLINhSXLA9ANhEXLA9CHCgtEZwpNskInus8TWohuLqRFvyeMzIo2aCtX
OEL04UJSdEJomhU60AWPMniUoQNdzZgfRH8gnJIVOtG9UtcsS77KFHJErxZy
RCeFlOiLhHzRq4QLKgLQecL6ipBBNlsoqAhAJ6hTEYCmjZWeI88VvQxURJu0
nYGOigD0CupUBKCXV8Yc++88Wxk60LVUOEf0UmGx6A80ZlonYswz9vExvq4v
nC06XzhK9JFCnugpQm3RBwqTRE8XDhJdRzhD9FyhnuhDhLOWhwyyBwgTlocM
suhA1/lCS9HHCOtEXyi0ygoeZU8IfbNijDHWZgoHZ0WbtP2U0C8rZJDlGcGz
Ah3oYswydpFBlmvKtT1aKBQ9W6ibFTrRPU7YX3Qt4fTlYRO2McYYa9ShLj7B
N/gE3zDGGGv4DN/hA3yBD/AFbdDWDNoR9hX2oQ9ZwYPe22VPV8vW6pDBZ/gO
m7BtKn4Wago1hGnWQd29XDbNNDJP6Jrun4gYDLEY5kTmxhMr4/0QQPcSaooe
KUwXPU0YLvpq1flEej4SrhR9qfAB94Jwsehrhc+yQgbZMaozS3VnCqMrog51
twuXZwSPshnCqaJLxPtdZb8JxRnxjjhWZadXxvspMshiE7ahA13YgC3YgC3v
cL1Fj5XM7MqwAVvWifeGyl7j+om+Q9gh+geeTxnx3jRBsuMr4/0JQI+rjHfW
uyTzc1bUoS42YutO4R7RQyVzhmSnCoMrwmf4Dh5lzPnM/WfSRkX0ib6NqYx3
1vOl462ssBFb6QN9gUcZdahLn+jbS+LV17U8RHghI9awQ2i7MuIN8Cg7mLlb
9H3CP9L1l1CREe9FoyU7qjLWmE+Jd2AixghjhTUYazHqUJf3qtMqow51sRnb
4VFWJpk/suIaci1Zp55aGTG9Nl73spYbVhnrX9qkbWSQxSZsQwe6uEZcK9Zo
rNWu5xmfFWOMsfaMUCcRNmM774kDpevkynhfxAf4YlBlvFPiA3xBHeqyhh9a
GT7Dd5vEa5AIn+Jb6lAXneh+WbxGiZBB9rWMeE43FV4RvUVonAgZZLEBWwZU
xvs2Msgigyw8yk6qjPdzfIJvsAnbGFOMLcYcY48xyFjknuDeIA4zsTLGLGN3
nfSen/gv9n1eInjQxL7T5kGvseyFiYibU+dq4dpEvIvy7nWledC8fyWF3ETs
67Cfc6lweSJiY5e5LC8RexsrrfviRMTuL7LsldZ1hcsudV1kThfGJSL2Pta6
8hOxN4LOQqEoEbF/9kf+JB5ZGWsW1i6s+Vj7HSt8Ivpv8XpUhgyy1exHVAaP
MuY45jp4lH2kOu1Vt62wPSN0oAseZUX24RrbkG+bUrYR2yckYh+BPrCGZC3J
uu6NjFi7nu6+jXEbtMUzl2dvwj7Gt+yfTRdmJmIvhv0bxghjpX9lxJDQiW7G
IGMRHmWscVnrEheaLHpSZcSHbpbMNxpLXwk3ih4o3pTKkEEWHmXcY9xrzInM
jd8J/xO9SO0sScS+Cfsl6EQ3Y5CxyJzH3IdOdFOHurRJ2ytUJzMR+2js3Zwt
LEjEPtR86z4nEXsttDFJmJKIfa/Jps9IxN7WVNPT7Ztp9v0ky06072YnYq9q
lumzEhG7P9P03ETE9efYtoR9n2XbFrmvC23buYnYF1rmumfb9nkuW+G+IUNM
j9geMW9i37zrZnpdlmE64XUbvEMkV49Ys9b/lwnNRbfg3V30/cKRoo/iXV30
BuFg0XXZGxN9kXC46CN49xd9t7C36H2Iz4jOFmqK3ot4kOiMZJTtS7wlGTLV
Qg3iYcRGTVMHWXjURSe60EFb2IQttIltRxNbSIaN9KU+sZtk9KmB6IbEskRf
lwy6EbGxZPCgDyP2lQzeoTlRB9lrkqELHjQ6kW1M7C0ZdaCbEJtLBg9bmhHL
SIZN9HU/4mXJ6DNl+BjfIkPdpsTukqEDGp/iS3jUrUU8Kxk6oPcnnpUM3kE5
cU24FhckY2+T/dovRH+ejL1FeNCfJWOfER70p8nYV2J/6TvR3yZjnxUe9DdC
D9E9ia2J/iAZ+7TIUPa10D0nZCh7Pxn7rLSB7k+SsQ9MHWS/SsY+MTzoL5Nh
KzxobMYW9nO/T4ZNtN1L2J4MG4gLER/6iFi1UFt0HWG96LXJGJuMacYyY5Qy
fIRvkDlA9IHCGtGrk+FLeND4lDJ0ogsZ7oVjiPUl456gbfamP06GDb0cq8IW
bKQMH9B3ZKjbUng0GTqgWwmPJ4NHX9kP/yEZfYZmb/jHZPCIU670Pcm4YZ+e
veg/VfZHMvaV2V/+W/RfydiLPsP3EPfSONdBdncy6lIHWXTQFvvRO5LRJrG4
pb4HGPfkYrDXdqzQwW2xF/1PMtqkjP24jpYh9rfM91hDl7GX18kyq60TXe2t
i/1t5gF0krtBrsLvoncloy/sde/lPhEnXGLbuDeJOxJ/rOv7AF1T3Xd0kjtB
bsivoncmY+8eHvQvydhrhwf9czLyRrCBtn9Lhi34EN9hE7qQoQyd7NOjg7o/
JcOX8KDxabecuEe4N95LRix6tfveLif2OtnP7SJ0zolYOLFy5jjmukzzoA+3
b9kfOMw+RpZY+lGuA02s/GjziNPne8wx9vLMgz7GssTSm7kOutmbaOw2KMv1
2EOGuDrx9TZC65wYm3nW1cLXep370sm62BtoYp0Z7hN9Ya4jztbDPiLeNqk8
nk88p8gdwDfs9z9cHT5CBln8SoyJuH6RfdnWPMpOyPkvxtRV9PE5EU/Kdx9a
2ycrbFNT20jfUtbVxjrQhQ50cW8wxhnb3CPsu7A3wBxTx+3SPtf63WTYxbV+
UfTz3PNr9R4sjBZONf24MMY86CeEseY9sjbqIDvSZU8K4y0D/ZQw0bynhWeE
qcJk4UXhJWGeMMf0RmG+ecg+K0xznaesY7J1IrtJWOg6VcLLwlJhsfCQ8LAw
XBgqTF+jMai/CeGMNQHorLWRMwagM9dG/thMIbk26lB3EefAiV4lLFgTgM4T
zl4Tbf9PY+GW6rBhrngr9TdXOGtN2Fpl27B5tng5a6MN2kIHula6LnWom2PZ
F+wzfHWm8JzwvDBLmGFfPWd6mn2Er6bQH/sQ/nT6LwwQBgqDhJN9jSZadoLr
TrXsFLdDu2dhj9DfOqh7ktBcOEZoKbRwW9gy021S1kpobZneQl+hn9DHZW2E
tpbZXKyxW6JnnlBVHLpmuW10jvE4GyecLlwqXCb8fZ6eH8IS+axgbVwzrh2+
esF9QM/FwiXCbsnuOi/GMGN5lHCKx81I0yM8hoabHrY27okxbvs02zLevhtn
XaNdhs7B1kHdIfb9YNNcg3GycYX+Lken6AlCxtrgjXNOI2MTHmUnFspvQl+h
t9CzMHjQvYTu5kH3EO5VvWKhs9BRuGdt8KA7CHebB91OuMu8dr4uJUKp0E3o
yvjQHJj0mp25cYNlKDtOuNM62vja0vYGl3W2rjKhh3V29rPmdc1FryYj1s/c
+HYy4vqtPe89rf+fTMY8yBzG3PVsMp7bPOerRG9MxhxKHWRZ07Tx3Ins014j
8FxfKixORl3WAZuToaOjnxNbk8HDNub6h6rDxuM9976TDBs7+dmC7dTp6jmX
uRYZ5lpsxDbm3PvV5wc8DriP7rDPWvleuUX4n3C40MT0rcKR5l0v3CDUE+oK
twm3r4378GjhZuug7mHCjcJNQkPhUNe90TQ6mCsf8ZhnnF/nNtB9kPDg2phT
h3rc3uQ2DrNO7r3Lherz4h68b230kb4xV1xrneiqbdkrhJquw1goF3p5TEBX
rI15Al7l2tCJrr4uqzTd27580LYNtC/usC+b23e32TdHuu0rhb1twzW2EdsO
cNlVwr6WudoylNVy2dWmkeFZy5rvYD9zWfuxl8yanzUga0Vyp3hn3MvjmLH4
nPCM1/Cswx8RHjLNOvwx8571c/oF13nU4/oJyzzvcfWSZRijjNUHhTc8Jhmb
rwmvJOM970G39YDLqPOGZV70fbTJOh/3ffeU23zS99Ez5rFnyDtRD6+dqvSO
X5vcFGGj6OeFfckNEJ7NDkDXFJ7OjrzCCY4LE9slV5HcymneG0QHumoJL2YH
oNGJbvbxeN/hvYf9vCrft1uEl4VsyeUIuUIyN3Idp1j3ZLc9yTQ2bPQ88LJ9
sNk+fMU6p2jOy62IOZC5kHdi3o3vEe5Kxjs37813CLeZvtNl8Hgv5j3wUuFi
z3HMI82TsW/5jtdprYRjvGZn7T5eGJuMd1Dey04VRrpt4g7FtoEy3tNGW+ZH
66DuGJf9aBoZchHIUSA3gZwEYgTEAe4TKpIR1yCOUSaUJCPuQCzieuFal5Vb
tsx17/fYQsdVroPs1cmIgVxl+spkvBdfYfpy++Yy0/joFvsUX/7Pfd1gW+jz
TZah7GbbRhzlRtt4g2VuNo/cSXIrz2RfxjS5lXPMe1xj6m+NpT+FR0VfK971
wg3Cdez/VAQP+hr2c8yDvsqy5Hjc5Drk5pK/e4VwWUXk6V5q+hLhQvOg2Stl
bOVVxL7nSte90rrRUSgUVcQ+K3un51sHddlbzbcMZQWWTQtrXCfPMgVugzxQ
8kHnC/MqIleUfFT2VtkbLSUnMSdy9MjVo4ycleWWKScHMSdkkH2QnBjRvwr3
Z4ducksXuo2E750cx/woI/90sWWS9sFKyyyyTUstg050/yJUZgegseFfW5Lx
7jvR98x5qrOuIvaa19oX55nGJ++qThNyHYW3syNXnNxx9qqI5ZI3Psg08dz3
JXN4btShLnnW5EqzF8X+2mbxDsqNOZC5kDLmuPGWeVK86pwYY4y1rULd3KhD
XeY+cntnVMQcyBzJXEkd6lI202N3hvt2vq89fSRHklxJbMRW+kJu+3D3iTHN
2N7NuiY7xv5cX3vuAXiUcQ25luSxkyvOviP7ja+Ldyi5ncKr2VFGPvloy8Cj
jD7RN3yKbxsKb2ZHrubJ9uUA2zbCuodb12n2JTqpQ13apG2uLbGRyb7G0MRO
ppoHTRxkmnnzhYXCImFBMuJqxNHOE9Kmia2tMy9lGcqKkhHjJK5ZKOQnI2a6
ynSey1KWLfScy7x6mjAqGTHllZbNFc4U5ghzhbOEebYR28522TzTyIy0TnSd
koy4c451JZMRlyYOnRAyhRnlMca576eTK14e4x0eZezlkMNL3i57On31t79w
ktDP9ADhZPOgBwqDzFvuNmlrhX3LOnqJfZxlG5O2iTLW2udYZpl1UPdcly0z
jQx7V+QgYyO24kueVafbp4OFocIwYUgyciPJHSUuva9pckVrmQdN/uj+5pFH
OdOy+3htNsP03pYl9/QA14EmH/VA81jbkS9Yz2s83iWq3Qf6QhkxwfqWoS75
sbWtY65jNHXMG+5rzLUdkYw46N/220KPYcbydOGMZMRI/3LZfPtiuOsO87Ua
bN8Msu949o+zD5kTuW8mCROEWR6TjMXZjB/zoGdalvtqiuuwxmKtxZqPtd9k
23iGZca6jQluc5p1znQfmKPI/VlZGXMweWJHJiMvnbw1AN3EY4GYNnHrbkLX
ZMS1PzJ9XDJi3B+a7mxZYt09XIc4/lf2C2P5C/OgGevsA3xjP+I39iHYm+C+
6J2MtRixszbJWJOhm72EXm7jc+vs7zqfWkdvyxDnZ83HWu9C6yL22s462adg
H6Gj0CEZ+xzfeUxwXYnzEitnTphj+k9fe3i/W2aOryNx4F2+hvj9V/Nm+Frs
cp0zLbPNPuxsG963TR1s41f20WD7kLUqa1TWps3tu29tKz5kzinyGmRaeexx
XOC+n28f0u+2Qutk7PuS808ePDlX1Cn0GuWM8kC+1y1TRZ9ZHusdnnmzy6MO
dcmdJ0eRb6Au9poIWXiUkTfPPjRzHnMf3ymw79zb1425rw8+KY9nKnMmcydt
nO/nLGXUoW49286zY737ts7jknHXXTjB47Kr6eOT0Yc8r3F4l2huX7bEftOt
7JuW9hXXob191s7X5ljzOvi6dTKvo69lF/O6eZz2tE2dbdPxliFP8uhk3IPc
i4zZ3vbFia7byzQ6jvZ7NbG+ZmvjHuZezq2M9RRrQnLz/s2pE729NL6r4tu/
D0S/KRwqup7wemnwKDtMeFf0J6XxTRffZX1UGjzKGgpvi/6sNL4BQwbZ30vj
G1i+ff1NdLnwY5nW08JY0U8L1aL/Fp4UvX2l1kCrtM4RPlgZbRzub7+w9YvS
+E6MNmjrq9L4hgweZd+Uxjdr8Ch7VqhZHm3Q1jvSeb90VwpviX5RvH1Vvrfw
fGn0mb7XFV4tjT7RN3yCb34oje/e+E7uO9E7SuM7NniUwWvu7+awpUae7mG1
9b7wz8rwwZ7vgHeK/rk0volDB7rgtfJ3cpRRh7rvCn+JrhTvp7LwIb6ER9nb
wh+iPxOeFv2k8MnK8Cm+/VN4HP+J9+yqkEH2XxnRjwsfrQwZZHcLj+JPfKSy
54WvRH8nbFwVPMp+F94U/brw28qQQZY2aGun8KrorcLPK0MnuncJD4t+UPhV
9C/C/aVxTbg25cIbK0MnutGBrn9tXBVjhLGyn/z7qeiPhX3yAtAfCnvlBaC5
BlyL/YXPV0Ud6jYQfhL9o1A/LwD9vXBIXvgU39JH+nqweN+K/lqokxc2YzvX
hGtzoHhfroo2aAsd6KIOdalDXWSQZcwx9hijjFXGHGPvIGGr6PfU5oOrYswy
dhtzP6itJsJhpaHrmYIaNZ4qCJ306zHRjxSEH46WTDvJthGOKg0ZZJ8oCBsB
NHWo25T7SbJH0kZp9L1MZSUF4YPDGd9lIYNsM6FDWbRBW9ShLjZiK2OzoiB0
oKu1eD1U1k1oVRo2YutDBXGdGOv3FUQd6vaQzGTJThS6i75XvCKVFQp3i94g
pAuCRxkyyI6nDdHthf6i+2JjaYzNGyV7fUGMUXiU9RbaloaP8FUrfMBcx/1d
Fn2m74yjBwrCxvc9zrAdHmXUoS51qMuYZ+xvFnaIrtLf2yT7v4K4j9pIpldZ
+ATfVAkH6NrXEjaK3rIy+kVfX+Z+yNe9IywVFucHj7KRwhLRm1WndnnoQBdj
iLEEj7JXVobP0Ilu5ljmWsYYY+136dwtLBeW5cc9yL1YKry2MmzCNuZM5k54
pb4O6KafdxREH+nrSr0XrhLyhbzcuI/vUdldBeEXfIAvbi6IOQVAc424VlwT
rg0+wlcDhMWiFwonlcYYYix1FVqWBqCP4xowVoWOZTFGGavwKOsstCiNuaW4
IGzCNniUUYe6jHnGPjKvex7Ddvq42fPUOtHnFYQfdtgH9P2HlTHHMdcxxzHX
ce1+t2+5hseWxXfofNveXnSXsvgGnG+/O3EPaY74Vbp+ERrlBY8y6lD3CPF2
q2wX967oJ6XzaeEZ4SnhYeFR4THhEdOPC0+YB/2kZZ9w3WeF56wDm7CNb/Xb
ij6hLL4759v148uCt+c7/taie5b99516d9F9yuIbd75jP7EsAI0Msv3K4jv9
f88WoG9l8Q01306fJHpQWXxnDY8yeJRRh7q0SducHdCyLGx/XnjBfcBGbMWn
+BYf4kvmfOZ+bMRW+kTfqFtarWteHTp6Smaj/h4qdDe9SWho3i3CrcJtwv+E
m8yDvlm4wTzoGy17u3CH65QK5UKFUCZsMA+6RKgU7hceEO4T7hbuFYqFe4TL
hCuEK4XLrftO4S63ca91lrjOndZxj2XwGb7jrIYWZaHrKuFq67xGuE64XrhW
eNBjirH0kLBF2CocLRxp+hWhuXmbLUPZ4UIVc5bQRDjMvqwy3dBlmy3bxG3f
YN9db9uusS1X23eV9k2F235VOMY23G+bH7IP6SN95dyKZmUBaM6ROEr0fmVx
TgpnqewjelJZ5JVwTsCEMqM8zgoYJ/r0sjhHgO/4TysL3r9l5VF2Sll8t893
/SNELymLdxbeVRaJPrcs3ol4FzpH9D+aI0/S2OzPei83ZJDlXWeB6BqaUwas
Chlk99H/A0WfzHpnZQAaGWTRga5+wh+5YSO2cq7AKNFTymKfmD7S139K44wd
zrn5qzQAzTk3f5QGoFnTs7afXRbvgLw3zaQvZfGOCI+yuWXxzgmPsrPLIs4F
j7IzymKfBhuwBZuwDZ/hu+ll8R6GDLL4AF+gA120SdvIIPuDn7E8V1ir7icM
WhU+wlcHCkNED2Z9JvqQsjhnh7N3DhZdvyzO2YFH2RFlcWYDZzU0LQsZZDlH
p05ZAJpzdA7k+pTFuUX4EF/uVRZnGsGjDBlkOWtn/7LQiW7OrWhcFjzKGIOM
RcYkYxMbsIUxydhEJ7rpA32hj/QVHf+egSE0Et2gLM4Jok/0jTUCa4Vj96pZ
o4OwoizOKGEMMhbrqHzoqvARvmJMMjYZs4zdzLI484Q61D1EMsMlO4z17coA
NDrQNaQszsVgDmcuxyZswyZsG1YW51wgg+x9mncrq0MnurlnuHeQQfYSz3nM
dZfmxxqPtd5YrltprIVYG7YsiH7+JZm/hRwh2/Q/wkrzoKuFVeb9mR91kM0S
DpCeAwtiXqTdPyxDWYZQQ2U1hZToAmH/gqiDLLbuJXpvYY3o1fkhCw865bbR
UWAbaouuUxBzHHPdEaKPLIjnNvNuY9FNCmLOY+47VHSDgpjTmdvrFwTvTj8L
DhJ9cEHMocylyDYsiOcCdaAbFcQzAt7hBdHmw543mxYE70HPpcgeVhDPKOrU
Kog+09eL8qMMG7ENGfqCDdd53sZ2dN7veRvf0mf6io/3Kwid6LpA2Ef0vsJ6
0WvxuZ7BX+jv58Jy0VOFd0W/I0wWncX7V37IILtM+Ez0p8LSvAD0J8LivNCB
LmSQRQe63hYmiu6bF88onvu9RWcLX+VHG7TVPy+eX8ggSx3qviWMzwtAvymM
zYtrUbcg1gQ32AZs+VhYKHq+8JHoD4V5eXHtjyqIdRpjAF/gI3yDTxhb+Ajf
MMaQPbog1nTUgW5WEOs6eHOkc7v+bhPOzAtAfyDMyos2aXu7ZbEJ27AJ26YJ
7+WHz/E9daj7vjAjLwCNDLL09ZCCWBPRZ+h6BbEOggfNmGWswtucF//Dr2K9
lRd10POi6ALhO8l9y/0iepTu+TW691ezThQ9WlhbFjzKThPWlwWPsjHCBWXB
o2ykUCB6FetQ0dfkxfqcdfpVok8RL1UWMsgu1Ny0oDp0oIs2aRsZZNGBrpWs
e0VfkRfvbL8yf4i+Li/er2iDtlYLP4j+nvlA9BriD/nBo2ytsCM/eJQhgyw+
wBcXCD+L/onxIPoi1rf5waPsEmFnfvAouzUv5kDmuFvyoo/0FRux9Ya8mOOw
EVuxGdvRga6b8mL+QwbZAXmxZuMe4F4YpD4vV9+XCQNLI8ZHrO90PWvGCF/n
xXhkXH5JLEVo7jFK2Yd5Md8wR2wTXS5flwkt9P/3eVHnaN8Tn3Mv+x5hzvo4
L3CE5yx05RBvyY97lnsXnU09h74veqXwTX7IIIvOozznopsxxlhDBtnB6k9G
WfSRvqKjiee8d0VvzYv5lzHMWGYMMBZyeNaVBqCzhaGihwhZZaET3fAog0cZ
90A930PcCzzTeLZ1lC95huMTfIMP8eWreTHHYwO2YFNjz9lvi349L+Z8ZJCF
d5ifAW/mBRr5GYEs77S82xJj4R2fdmiP9yTetaC5PrwzwatRqOebsLdQU/in
IHjQ1aL/Kgge9N8868Q/WKgrHCT8YRnK/uTZWxgylNUW9i8MHvQBwn7mQddy
2/sI+9qGfSxTy7xDhPrCoUI9YYfa+Fn4RfjJ9E7hV/OgfxN2mddJdboIxwmd
hQZCI+EwoaHLjhe6Wqa9cKzQUeggtDUPup3LOlkXMt+pjR+EHxnvbvt3Ybdt
aKQxcZjGRkNQGmV/2FfI1LdNDd3Hg93nevYxccjnCiJmSOyQGOK/scSy0N2F
OZG5i3VoaaypWFuNYZ1cGoAezTq4NGJoxNKuLYiYcm/xZrHGZ90quo9wZlnw
KOsrzCkLHmX9hHllwaOspzC1LGJ+xP6ITV8t3VcWRNy3l3jTykIG2f7C/LLQ
gS7apG1kkOVanCB08zVBB7ouL4gY8rGSGSjZAazbSyPOeqHKzi+IOPRxzPFl
4RN8Q5zs4oKQQRYf4AtkkCWWdmlByCCLD/HlUKFTabRJ28ggSxu0RQyJWFJH
yQwuC5uwDZ/iW3yAL9CBLmSQxWZsJ8ZJrLO1xxhjq43QsjB40K2EFuZBH8N9
ybNaut/hnpT+2tJRU7qq9fdAYW/WBgUhg+wB4v0t/CnsTyyQtYHKtgv75geP
st2UEctkrVUQMsjWZq1VEDzKaKPaOtF9EGu3gpBBdl/xfhV+EfYR6mBTWdhY
223Q1i5hv9KwAVuwGdtPFm9pWcQMiR0OzYsYBTGJwaIH5kW8gWcYzzKeWTy7
qENd1mys3d4QxuQFoF8XRueFDnShA13wKHtNONXPep6VvCsQUyVmSeySMcvY
RQZZYhYj8wLQxDGG5wWgsXmon53Mwcy9rOn2c9/xEb7iGnIt32IOXRV7Dy8U
xD3PvU+s8DXRrxREzBBAbymIOOM3BTEHMfd867loh+dG5qSjNGaaCc2Fo4Uj
CoMHfaTLWnhsIXOIbKqtvh4g1C2NubKx0MRzZlProO7hLmtqGpmvCsImbPm6
IHSgqxbv4ow12fxGQfRpt+N6m0S/VBD7OIdKph5tC/VLwyf4hjrUbSDeoWUh
gyx1qIvP8B1zLHMtMsgSO3y5INqgLWzAln2Fg0oD0IxRxmo9eGXhA3yBDdgC
jzJ8ju/Rie5XPXZa5UcM63WPvXZCG697WftNFibmx3f6nOvFOV580z+/PPIf
yXk8uzwATY7ivPL4tp8zwahDXc4a2O1zsjhzgO/4yVEjN40zJM4pj/M2OdNt
aXmce/C5z1383ec0cMYdPMo4h4FzEuFRRh3qcsbWkvL4Dpyzg7ABW7AJ28ij
JK6woDxyNOkDfeFsAc4RxKY951pgG7l9fPf9FXHfSo054QtiauWRM0uO58Ly
OCeBc8s494xzJhaXRz4tMsjCowwf4At8iC8594wzFOjjpz7XkHM00IlubMRW
+kTf0Ilu6lCXNmmbOtSlD/SFsyo4UxIf4asVqlNGDqLWcmNZI2fqXuIcNmG0
6KFCU3IghcGihwuHZwePsrFCs+yoQ93xQvPs4FE2UWiRHTzKzhTaciahMEv0
VKGl6GOEyaJHCkdkRxu0NUNoLbqVMC0z6lAXHmXYhG2NhYGin8qKb8r5lny2
6FPFOzI7dKL7B2JjulZthe/K41wMzmXj7DrO9OCsXc7J5GxNzlkD0PgM3y0r
j/NhGZOMTcYsYxcde84FQRfnbnKGDIBGJ7ppk7ZbC9+Uh4/xNTZiKzzKGFOM
rbOr47xkzkQ+tzwAjQ3Y8gZjSLIHC6+VB6C5plzbZ7IiLxef4Jtq2VAjO84A
4CyAvxifiThz4TTT/yTinAZ4f1qGMs7p2i38kYgzsjgr63fzoIe57E/LIsPZ
LOT0k6fKGS27XAdZzi07Wn3eT2X74gPGlrCP6L0Zc5nBowweZehAF7munAHz
WyJ0oouz0HZyPRNxphfndh3EfZUdZw5w9kBt5pnsOKeAsxSgkaEM3jdco8R/
ZxXjq5rZca7CJPum2r7DR7+4TdriHLAfhMeq49znH23Lb7YNmziTjLPJOgk/
i/7ZOqjLWWI7M4IH/XNG3BPcG9xD3Ev0mb6TG7zn3BdydsnL5Yy+z6SzmXQf
JXxSHoA+QvioPADdVNheHnMWcxd1qPsBcWDRjYT3ygPQDYR3ygPQ9YW3RG/K
ipxr8qxfygqd6EYHup7LirxvxiBjkTrUZcwydl/IirxsZJ7zuUP0jT7RN3Si
G5kXfA7Ru84b/s7nJPENCN99fOBzjqD59uM9n7sEzRh8x+cykXdNne0+twNd
5BF/43M4oMkl5pwPfIpvyXV+2ed+kMNM7jJn7MCjDB9s8rlO5GnTxkc+RwRd
1NlzLg91kUGWsVk3O87VYIwyxzHXMScyNzKnMbcdJgwQ/c/yOK+Kc6v+Er3X
ijgPizOtaqyI7wCK5NtUZXwP8JVkTlfZGGxfHt8dnEcuVmV8fwCPstOwTfQn
wmjRo/CV6O+EcaLH4pvlAWh0ohsZZE/lWiwPHehCB7r4bmQduZyV8f0IgMaG
Pd9AYEu6Mr6ZaJwR83ZbPYvaCMxjl6hsPGdhC5wbP0e4qDLOiH+mOs7/4hyw
fVbEud0XquyCyjijG0CfXxlnwgLo9ZVx5iZ1qIsP8eUPsnl8VvSZvmMTtq2u
jG84qENd+kTf4FGGz/H9DtWZkBU60MU14lpxDtkfywPQU4Tfl0cO/7zKOOOQ
b474xmSB6PmVkcOflxH3AGM/NyPO4NzicVcoOjMj5nV8hu/I+T+7MnRO83cA
6IJHGd9IcJbdksr4noKc/oWV0SZt891JoeiCyvjmJD8jxjU2YAtt0jY8yrgG
XAt8ju+xEVu5l5Oc15MR9z02YutO9XmS6InCz8vDB/hiMnP58hjDjGXGOGMd
GWTxKb5FBll0oIsxx9jjzEHOHmTMM/bpA33hm5LFohdVxjcM9Jm+w6MMG7EV
G7GVPtN3ziTkmxnqUBcf4SvOfro+EWcNX2f6xkScQ3yD6ZsT/51NPE/3bHvd
u+2EOaJ7CPVF1xO6ie4qHOI54DjR84UO2VGHuguFY7ODR9kNrHlEDxKuywxA
DxSuEX2TMCQ7ZJClDdqiDdq6Qhgg+iThssyoQ92ThasyA9DIIHsLa8Ds0Inu
XsKh2dEH+tJbaJAdPMraCAeKPoA1m+h2mfHMhUdZf6GR6IZC38yQQXZ/4ZjM
AHQtoXlmAJo1AmuFDpnxzEYnutGBLmzAFuZI5kraoC18WtdrgM6iO2bG8x4d
6IJ3sNcAlHGNuFasUVmr3ioMyw4f4Isd7H1WxhqStWSOeCfgWyE7M679/xJx
TjVjYBltqKyTsFT0KqE7115YKXq90AfbhbWZAegThTWZIYMsbdDWaq6B6J5C
SvRi+pQdY4SxUsAYy442aAsd6KIOdalDXWSQvZ01fXb0kb5iI7aiE930ib4d
L2RlxpqFtQs+wBeMIcZSf+GSTK+5uTaaq5nD72ZNr/9HCHdmBqBpk7af0Nz9
eHXIIIsOdPUTLhKdwTUU3UVYnhmAxqf4FpuwDRlkqUPdvsIFmQFofIyvWcvt
lR3nYrGmq+t7gzOteAYf4nuTM8bgkSNFrtS5wjmmiaOsMG+5YyuZ5pETt9Sy
S1yWJSQsA83ebtI89oBXCnlCbn7sobGXtk44z/R64XzzkGWfNt91sq0j1zoH
ElcShgiDiCmZB30yeyTmQZ8ktM+LuBhxq7Z5AWhiV63Zi8iLOAWxDXK9js2L
uFkt1+2UF3EyeJQ1zI9cmsZCo/zIUWpouoFwAvsJ+ltXOJ79PfsMXy0SuuRF
DA6d6CYHh1ycI4SmrkPdgyy72j7DV+n82MdmX7tIKLSvCkzjsxnCLGG2MFMY
7zjGJGGCy84UzrLMVGGaMF04w3GPqaanuGyGdSFzgs9Y6OGYbwffm2UaSyWJ
0D1HmOs2jvW9VpEIGb5FXulcRb5J5rcdsv1tMr/x0CwvYkhcE67NRNs0xX0g
B4+YGnEdcvfmiTdfWCCcbXqhfb3Avlpt3xXZtnmWxcbRwhjhdOE04VTzoEe5
bKwwzjLDhZHCKcIIl423b8d5bA4VhuXHGB1pnaNcZ6h1jLBMi7yIKdJn+t4y
L+LA8ChjjDJW4VHG3vpn1oGuz/NjL/5Ut/VafsS0iGUR42Kvnb3krsJx+bF3
/o7pzvmxd/626Y75EYt9y3SH/Nhr/kDoJfTIj33PX+xDfPmeZSjrlh+xtDdd
t53bfs9lXa1rm9DbOtl7ZW+VcTPLunf6OtIG+4pf289jTH9jn481Tcxuonlf
us4YX0dieeznMqYnm2bvd5p50Oz9zjDvC+sYbZ/+5D7PsY3Yxn7tQtv4o/sw
yzooY693sWXae23DvVGciFyET33tBvtafu5rN9w+wTd9hBNN9xX6mdfZ1+54
oUt+5P2RB9hMOMrXoZfr9rTP8X134QTX7WoaHcxlzEHMPY193Ttbd6f8mJuO
tO4jrKuHdXe3bcy5J9lGchk+cd8Gehx0tK5jbSt5gy1sM2Nhu/X0Nv2hdcL7
yDrRNcBlH5lGhjwWcmMuFS7Oj7yNi0xfmB/PlgtMn++2ifu2tA3tbCO2tXcZ
901ry7SxDGVtXdbGNDLtvJbl2t6TiHUVPOi7EjH3sd64LxFz4DvCe4n4LQx+
u+Mt86D5/Y43zIPmtzA+E75IxG8r8Vt8n5gHzW/pvSC8lIjf8uC3Oz6yDGUf
u+5XifidJnS85jbQze9rbHcdZPk9jg/Mg95mWz8wjc3PuU3aet5tb0rEb4dg
w8vClkT8Fgi/DzLUa6+vbAvrINZDxJCIJQ3zWukb2znYa/HP3A/W/vA+sZ1D
vFb9wn4ghra31zyHZUbbryTit0S22raXbUuVy15z35E51GtrznHlrNl6Xvtz
ji1rpOFe2xEzw8anhGcS8VsoT/sac635rQ1+j2Q/r+05F5SzRalHP4mVfe8+
oudbX5N9vfZHlrNJiQPCg+bsUvoGD5pzTuknPGjWeAf6XYFYH+eUYjt9oi/0
gXcPZCjjLFNs4/2DM0uxERoZys52XxjLG9ynh4RHEvE7K/yWyAPmQfN7IrwL
3JaI38G51fQdifjtm9tN32Xf3GndzIWlbgOadUG5edDcJ5XmQXPv3G8etjyW
iN/ledRlD9iW+31tnvPY5Bo94WvGtXrSdZ8wjQ6+2ePbPc7s53wI3hUZc4w1
7gPeE3lf5B7gXuBdjHcvzgHm3F9o3sc4ExgeNPEszliGxz4CsX7OQeasZWhi
9Zx7DA+a2DhnIMODJl7OOcnw2FcgNsp7OO/m6GY/gDOdaYNYGnsFt/laEEsl
tsZ7Gu/q1IUHjQ72Mdi74ExnzmFGFzZiGzrRxf7DHb6WXfzu8Yive2e/qzxk
v3fyu8oDvha8l/Hu9YKvA+928J7ztUE3c+RdHhu89yHzjK8TdXl/Y15BB32h
j/SNPvGuRp2nfB15N4L3hK8ttsJ7zGOFa8c15VpyDfEtPqDv+Jh7n2vKtWQO
qJcZ8W/i4HV5l86MPQP2CGpnBo8yeAf5XZX3T+YY5hrmCuY47nnufd71eH9k
jmde590NHjTzMGWMMcYWModKJzH5atvCuzLvdsxbzG2866GDusxjlMGDRoZr
y5hhrHCNd2dE/J2Y+66MmCOZQ3hPbMjcmRn7Fewx1PS7NG3SFn3iWtBH+vaS
ZZAl5l+dEYBmH+DvjAA0ewZ/ZgSgf7Et+BBfsodyQGbYgC30mb7Do4x9llqi
982M/RdsxFZ4lMGjLH+11mlr4jdy+a3cI33WFd/mHrU2znHjbLdjhfbCPUWa
14TjhM6mi4Wu5kFvELqZVyqUCb2FXi4rEXpYhrJyoa9lKoRKYYDQX7i7KNqk
rY7Cg8JDwkhhuOmHhVPNK7eO/tZZYht6uc1WQhuhrdBaaC4cI7QUWgg7SuI7
Wr6z/aEkvvNantJ7fSryiI52HWSbCd+VxDeRfMf2TUl8e7VSsjmp+AaLb8Uy
UqEDXfAoy07FN2iHOldqTy78A+4jfRtaFDZgC23QFnWom5WK79IANG3Q1n2q
c78wWBhoX95neoDLHrBuZG4WbhGOFA43/b+i6Ce8W4Xb7KPmLrvVNDJXClcJ
Bwi1hEeER4UxwmjhMeFxYbwwtihywLL0N7Mo8sXu1N+7hA5Cu6LIE0sUhQyy
5OElRWcXRc4dgE5Ylryjxer7wlTkTWHr7b7O2HyT+0jfmgh3FEWb7TwO7vIY
62gbHnYfRntMXSdcLxwq1BOuNQ+6rnCNedAHCVebB11buNE20PZhtu0Ot42N
N1iGsob25dWue4DbvsFl2EAf6ev8VORp7SyJb9z5DvznkgA0Y5ixXNu5HHwX
Usd5LrVN863HL87N4bvvnc4FIf/jENep69yT+ubV25NrYl4t60QX34b86nyf
363zR+Gn0vhWfIdzt8g94TuRvZyXUst193PZvqaR2eX8qT+sc5vwYWl8d8/3
9p8Kn5fGt/V8b/+l8HVpfNvO9/V8azFRvtpdGHmp34r3fel/38KTOzpN5VNT
kUP6uXV8ZZ3kvc1Ihcx5zpubI/rM1H95eLNSIYPsx7YJWzhfABlkkUEW2z92
2Ue25Uf7Bpu4J7g3Mooin/Mn55bt+Rb/b+ej8a0O3+/wrfQV0n1ZKr6T5lvQ
lOiCVHwT+lFJfMPNt9vbRX9SEt/FwqOM76ovkexFqfjOGR3ogkcZcxpzG9/m
flUSuX5LU3HPce+Rp3lVKmzAFuZI5kpkkMUGbFmVim9YATRzJHMl15Z8vL98
jbEBWy5IxXfLAHp9Kr5hJi9xXiquAdfiT/vkH+uo9hhjbOGj9z1mGCucFcE9
w72DDnR9URLfIfPd8Gcl8d30WpWtScU33rRJ2/AoQwZZfIgv+W58dSp8ju+p
Q114lOEzfEcbtMV34JNTMSYZm+Qd5xTFHMdcRw7wStG5RZEffIn+XkqZ5P9O
BX2ZUNO88/X3AsaK6F+wQ3SR8Knoj/FbUchQ9hM+Kwqd6PozFXUvZC5OhY4C
0YXCh6K3pYJGJ7rgXVQUOqi7OxV14UGjY11RtElbP+K3ouBBf58K21YLn6fC
Rp7LPPf7CCea5rndzzye4zy3ThZOcll/08hsKYlzDThr4uWSyM1cyjyeihxN
6HOER1PBo+208GUqbMgvij7T1/dTUbZG+DoVMucVRR+w/dtUlMGDRob7lPv1
RdHPCyt870I/m4oynmUbUyHziq7pq8Io4ZTCyG3mLAK+nWvqtQC5zo29Jtha
GHWQHSFsKQwe9DBhs3nQQ4SXzYMeJLwhvClMEMY573q1xwj5169bhrLTbdtr
wmm28TXLnG4e6wbWJiOEYR6njNc31bfXUzGW4UG/mgrfLxMeT8U1gD5XeDIV
vOVF4TN89XQqyuBBI3OMn5Os1Vralzz7q1Lh02zfO1tFb06FLXnC26mwiTJs
whZkqEsdZNGxqijGANf+3VTUhQeNDsYea6dBHoPQrJuGmMeaspfHbk/6ITwn
nCnMEp4xD3pGUayFnhAmFsWaCNnnhTmuA/2CMM888lyXeQx/6zxTaMY1+aYv
6e891VrDCAut+0lhsttA14vCfOskT3a5rwH5spShY6FlriiKNR1ruX2t6ylh
qnU+7T7Rl2lFkbfP/MA8Udc5/YytlMv4riHPY4S5jWdahq853y9Qp9D34J5v
KPJ9DfhmAqzyNUUXNp/rMYVvnrJN02wjOld4DNFXdBb4GqObtSlrUtairFGZ
Y3M9RpiLL7cP6Pvevkb4cZIwwdeee2CYxwD3Au8dpxTFPYEfuRZ3CYuK4r2F
96LjhS5Fsc7sbLpTUaw5O5o+tijWpR1Mty+Kd6QeHlvdPUYYF3OFs4riHaub
y04oinVlO9dt67a7ugwbeHZc7r7V9HVkbM4WZlo34+RstzHafjpdOM00vhtn
3lj7aIJ5p7oOsqPsO8bNFPtwsq/TGeZN9bWbbt5I6xhln85yn8+yjdjGOF1g
G6e5DzOtY76vwSLLvKdr+r4wW5hZGGvDb732Y41I3vk1qVjDsJY5cZ3eIdbr
PUfoKbqPcMf64FF2knCP6LuEfqIXb9C9KJwjLBHmCwuFRcIC04tdBq9Osca8
/h4k1BZ9kpAlOkPoXxyAXi704yx7od6GqENd6vxbVziwOGzAFmzEVmzG9puF
7uvCtmXCubZxjjBPOFuYK3SSzNWSvVI4VvQo4SHRDwinrAvZ+e4LdU4Q70aV
XS8cvy7sxN5MYcWG4FF2rdBlXdiALdSh7gDZnL0h+kzfl7mvK2xjhssS1okO
dGEjtp6sOjkbQge6tqxVn1XWda+aNY4X8Nly97lvcZyj30Dl9dfHefqcu99o
ffAo48z9xuuDRxm/WXCU6CPWx28a8DsGzdYHjzJ+k6DF+uBRxm8KtFwfPMrO
JlYiur0wd22c6990fbRBW+cIJ+A7YYnoRUIX+iYsWBuARge6uAZci/uEEevC
JmxDJ7pv1jxzU3XoRHfv4hhvjLsTRfcpjjEAj7K+9jk8yroJs0TP4NqK7i6c
uSF4lA0UVm4In+P7HsUxhpBBljrUnSZ0LY4+0Tf6RN96FscYog51exXHeIJH
GTYu9BijbLL+ThXOEKYIEzcED3oSNsgHxevjHuRexLZVQr6QZztXms4VfrxX
6wDpfV34QfQu4XPRnwq/3Rt1C4RC60gJq4W0UGR6ify7uDp4f6jOt6r7tbBb
9A7h7eJog7Z+F74sjjZoq8A6i9wG9xj3GmOWsbuv5GqKX62/+wg/qc67xaET
3b8KH4v+UNgp+g/V/0v4W/hT+EeoIV01hWrRO4XfhF3Cr8Lv66IOsrtdlzrV
1jFWbY8XJgjjNsTvVBwsXXXWx29O0CZtbxN+uTd8hu+wCdvgUfa+8PO9cY9x
rx2yPn4DAx5l77pv/A5IW5W1Xh+/ybGf+HtvCB/gi/2FWtBCLY9NxtpZwmxh
iGwuU90SYdC6GHuzXDZzQ/AoY4wwVs702JtrHcPEq1gfOtA1zWOfutOF08R7
ZH3MgcyFWZ5rkp6TxntMTrLPuCe5N9GJ7qm+F6Z7DNMH+kIf9/Pcl+Oxic5/
8CG+Ef4WvTd/hT+FvTwmqs2j7ACwIXy0v2WQ3c04MqB3CTUok87vi2PMMnb/
En4sDh5lNSz7K+3cG88Uni20cYB5lGEjtjLmGfuMccY6NmM7OtFNDIVYCu+4
vOtyjbnWzJHMlcwR03yPH18c62zW3h8I73nNzrr7HeGtVHzrdIP+XpeKb56I
iREbqyMcWBTfkm1Q2b2p+G6KdesBLtvf6xzWcvsJ+xRFXI5Y3SHCwdZ1kOk6
XhPtbdm9XLeWdaHjrZI4I5Bzs94oiTZp++5UfLMFb8+5ga+VxHdYN6WiDy/5
O6pbUsGj7L2SOAORcw3fEf1BSZwDCY8yvn27XbK3puI7LGSQxQZs4buyO1Mh
gyzfFlaKLk/FN4b0lVhlffeZ7yRLU+EzfIfN2I4OdFGHusggS13ijg2sg5gw
cV9i30cVRVz1SNNHFEUMgFjAH8Lvfmfm3fkH4Tu/M39r+hvHHHZZ9jfHJIhN
/CP85ZjGry7b6ZgCsYWfhR2piGkR28Jn+O5Lt4HurzxmGDus8VjrfW8dO2zT
T25jp3XiY3zNNeJafe44ALq+SEWcgDjIR7SdirgssdvGQqOiiPMebl80LYoY
TU2PpRr2ZUPLNnDdJpZFx9t+D33P9wC+QAd1/3HbxGI+sQ3v26btvocoI67y
mWV226d/+ZpQ9rn7ggxjlLHKOZGvlMR3sPenYgwxll73Pcm9+IZQT/dsE927
hwmHiD5UOFL04UL94gA0MsgeJXQVfZxwpOijWXNsCB5lzVhTbAgeZR2EU0WP
FNqL7lwccy7PqU7F0SZtNxTqiu4ojBE9mmdrcQAaHehCB7qGC+1EdymO+Rud
6MYmbOssHCH6YPq0IdbcrL0bC21Et6LPyHqNgg50MYdN9RqFsiZCuw1Rh7pN
6dOG4FF2ODZvCB5ltEnb8ChrgI82hE/xLX2kr9iEbQ2F5htCBllswrZjhEbF
AWhkkGUNylqUZy7PXnyIL/EZvsMn+Gao0LY44jDErl7gfklFHOZZ08+kIibz
tOmnLEtc6yXXIc7yusfKa6mIubxq+pVUjDHGGjE7YnfEYIjFbOF+S8V31w+m
YgwyFtFNnGeT29hsna+4DmVVrosMaw7WHqxhWMsQ8yPu9JjwSCpiTk/a9ieE
Fupzb/W9Fz4rDkAzJhmbbYTBogcKrYvDR/gKHmXHCH03hA50tRIGiO4vtCyO
OtSFR9mLa2Qzv+smvLQmbHvctmAjZVX8Lpxl0IEu2qAtyjYLWyzzbmG84/Ju
O12ocgyQ2N/JwjuFIUPZGYUx58xP690iHfM5gJ6XjucDz7kzRc9Ox/OOeWpB
Ouo08HP1rHTI7O85a2E6ZJBlX/Qc0UvT8YxgHlwselE65jh4lC1JxzODGMVy
0eem/4vxLUuHjhZ+Js9JR5sH+jk9Nx28On6mYTs8yojLpEQXpiM+Q0ymKB08
yogZ54lemY74MnGWDNEr0hEzoQ51C9L/xfzyRa9KR8wZQKMDXdiM7djc0vM4
fcUn+Aad6KaP9BWd6EYnuolxrE6HjSP8HMU3+OwIrzm4FrPSsSYhLpJORx3q
EmdZkw4eZZ1L/M240En0cSVxbgbfiXcR3ackzg3lrNHerE9U5yrV7aJ3584C
MZgL9P/56YjPAOj16YjfEGO5MB0yyKIT3bRJ28SA1qrsvHTEh6hD3XXpiBEB
aGSQ5RpwLXLTEUPFZmznO/SOJQFovkU/VnSPkji3lrNuu5cEoDnrt1tJtEnb
+ATf9Cz575xc6vYqiTN04VF2YkmcCwyPMnSgi3OCTyiJNmmbb+M7lITP8B11
qHt8SZxRgo/xNXWoy9nCXUsC0MggSx/pa046YnoAOpmOGB5xwMx0jEnG5s3k
uOq+/bQwzpjk3M7PC4NH2W3CF4XBo4xzM7/mXILCOD+TMzW/KQweZZyz+W1h
8CjjHM/vCoNHGedQ7iDOWhjnUd4hfFkYbdAWNmDLJ4Vx3uVjws+ifyqMMzcB
NDrQdZ/wg+jvC+P8S2zCNnSim28itnjPgu8l+ggVossLIwcXQJcVRs4sgC4t
jPzZYdgs+sHCyBcH0A8UxjcN5Iw/IvrhwsgZh0fZ/YXxjQNtbvacyTcZfIOx
1Xsq2IYMsvcVRo4ugK4sjHxdAI3N2E4c8qJ03CPcK/SZvuNjfI3P8N3HhXFG
KDm173mOXuc82/c9p5/vvNxtoj8ojJxc8IFjmsge96jepx7TGkTo8micWcEe
Fns87PVwTgX7VexbcV4FceesdIwxxtp5+fGMeLswcvyJESfSIYMsY5KxmZ2O
GDKARgZZxghjhWvMtb5c2F4YNmM7fXrXzyHa4jsL9qPYc8rPjzNSPxL9YWGc
54pP8A08ypB5w3tQfM9SJLxVGDrQBY8y9qly8+MbF/aw2DPj+xn6RN+oQ13a
oC1svNx5yHeJvrMw8pGpQ13GAGMBnehGJ7oZc4y9ksLIAScmfXE6rjnXvl9J
nOHMOc19S2JNMkhlA9OxfmEdPUL08HSskVjjj0wHb88am7Jh6Vgzsa4ZnA4d
m7zuGcqzLR3rH2SQhUdZ25I444OzPdqIbl8SZ5JwDki7kniu8qzasVrXbHXo
QBdtvOw1FraenI71HHMecx860MU6pZ/K+qZjvcJ721SeFen/3tEm86xIx/sU
PMrg7fR7yijRp6bjfQVAn5KOdx4AjU/e8bpzAM/edKw5aZO2+6RjPTdHa6B5
/h1cfv+WdV3/dNj4hNep1IX3lNeo9A2d6D5zTejY89u5s9YED5rfz51h3mz/
tu858llf/e0tLBF9rtB/TfAoWyEMWBM8ypBBthe/Bbw6AN2D3wIWnSkMXBN1
qJsQBq8JHmVj9HfsmvgtV37fdbww0b/rOsFl400jk1SdoWtCB7pyheFrgkcZ
74BnpOOace0miz/Vv2vMbxkv5/djaRt7hPnCQv+O8QL7er5pfD7NPsI30y27
eE38ju4i00vxjXnZQo6Qiz1ClnnQCaH7z3rfFf4Ruv0csivJTXSdZbYR2861
7dPc9hm2Pcu66APvyKPTMea2+z14Wjp8gC94p56eDh5l53tt01Zo7XXP+aZb
eh2z3nQL4VLhMuZG5kPhEvOgu6Rj3cnarpHQIB1zxSUu6+S6l/Pst461bgPd
zTyvXGzZY/1cuch0e9t6oWlsLnSbtFXfbbNWbGwbWCeyNjpCaJqOfbIrbAP7
ZcxZzF2sEVkrso95Z3XIIMue22XuI/uD4FL3iT06dFzufiHLmpW168x0xEBo
m/XZUbZhtW1qahvPsw+aWYY61J2RjhgIgOaace1o8xL7aLbX6qyvDxEOTsfa
m7XU7xr7v62OuNA4/T82HTGd/iVxJj9zNnM3/aS/dwg9LYPs6emImQDoMemI
nwDo09IRbwHQjDnGHnMgc+HEdMSc8A1t9PQ1h0fZhPR/MbLx6bARW+FRBo8y
+sKz+4/V0SfWkqyf9xf2S8daMtf0PumY63k/+Xl1zPnQvIvsXB285fYRvoGH
bp79f62ONqB51v+zOnjQPP9rmAfN+mAv87CFd6MDbVPSNu1jmQKP0fq+RrxL
5fta1XHdVabRwXdF9+hZe3dhfEPEd1D3FgaPMr6zKi4MHmUJntNCjpDNGo7n
uJAlZJhOuAxePusIISUUuG6usNI6eG/m3XqWMKMw3qvJrRkqDGYNyLpQGCD0
N81790DzTnadweZNKYz38GnCVOtmb/pMt0HbecIq25BnGwvMWyAsEhYLCwtj
bcp6lnPJGplm/dvUvLNdB9n5wlzzoOcJZ5kHPce2nGUam861D/Hd8sL47fB+
7iu/IX6OZShbZtuWCEtt4xLLLDMP35GrNNw+hCaXaaR50OQ6nWoe13ZDYZyR
uY+vc7FpztK8ozDWbpwxyVmTyLI22991oFmvHWjeffYZvuIcykrzoOtblveL
Oq6DbtaHnPlJG5TxPnKwZW63DbTNWZgV1omuQ3wteD85wtcEXYxlzhhF5z3u
E33hHFLytCYJk4WJphkzU83DN+RljbaPGEuMUcYmY2qcdVB3fGHkbJG7NVYY
47qnmUZHWjhPWCussW332BZsLLIMZauta5x1o5N7p8hl3EO8V35rPuOWdz3e
PRnHuaa/cRm8jcKmwrhvGFcvCC8Wxm/S9zT9f6LOPM7n6vvjliRJklQqSZIk
ScgYgxlZ5jMzLdr3kiRJ0iatlsbM5zODSpIkSZKYkW+L+jH4mBnTrn3TptKm
kpBK8ns9vY5Hf7wec+bcc88997zv+9zlfe/9vDLe7Q5edciQxjnqSqFqvM9V
c5fm6uBBnxRp1SGLzB/CduER4WEhHXmQ5Z5T5gXMD3hnrolnx9zxyHiGzL2Y
2/DO8J5sC53oekhYFTrRxd2pK4SV432nKvdeMhf5OJ4bz5V5zIfxnM8L+qNI
g7cuyqSsK8NXrPH1CZ+9Ej7sFT6qiDIp69iwnfnvUVGHlWHjCWETacvG+05E
ZJaHDvIeE2nLg0aGtk8bp23zDmwNH1D3B8d7LWCL8IBwX/iSudx14VNo5nfX
Bw+a+fANwWNdg7UM4vTNQbP2cFvwoFk7uD140LSxO4NH22OuTZscH7pZr7gx
ymCuytpEqZAa77k5c1fegYmR95eg7426bI26PRC6vg3bbgxdrHdMDp3cYzBb
fx8b7/sM6i72Hm72eNdZ7LZXxn1tu9wGjx7rGPLkeJ/nBdBzx/vM8Obw6X1R
BjzSnhjv88S0RdosbfXqqMumqFtxyCA7Z7zPKAPox8f7vDKAnh22Uzb2EMu4
W3hu2AbN3cNPhG3Q3Lt5ftyFu/t3Op71bx2cH/R5ce8r97/u+W0cZLkb95LI
A81duJcFD5r7ca8I3tmhE13nhC7unu0bOvntJX4fi9/a4fd5uOeW+275HRF+
q2Ng6NjzWyhnBO+skEEXd9X2D53cA8zdv/wWCL8Pwm9l8Xtb/I4Qv+XD7y7x
+0v8Vg+/dcTvYvHbT/xuEL8X1DV40Px2T/vIgyy/h9QueNDHh+52QR8Xe4H5
fbIjY09w67CBsvktnFbBg+a3YloGD/qoyNsy6CPDth7hG2zsHDZiW5fwXe94
NviQu4C5S5jfNuG3LbgDgvhCnLlmrO91WB5xgTsZuCeCmIQMslePdcwmRl81
1oAmBl851jrQhQyyrLmx9kZM444PztTTh9PHM7aDRxplUBZrLvTpyCCLDdhC
HNtzpwQxj7jN2iDPlvuIc+MZYwO20C9cMdZ3ctBf0AdcMta/KbUt3vlVY503
Eb7IDd+cFm0LHyGzNeIEv08FtsQ7y9oo927QHxBzuX8DQBOHufNid5njLYMs
NmEbNmEbd2YQj/E5vicPeYnx54w1oJFBlr1AdYS6sSeoUzxznvXJ8W4NirbN
O8Zec/ags/ecPeePRSzgTlvutt0rzp8Qw4hlx471mIgxzzFjPSZnzMC4hrU0
7o7nPvm7hTuD5vcGxgaPu+PviLTbn/VdL5RJWY3H+ncK+L2CicK9kZffNhgf
OqAnRBq80aETXbc9a9uJZ9wRTB0ej9jHPcHwiOP0VdOFaRFXietThfuDfjDS
pkbMvS/SpkRcJc5PEkoixqaCTkba5JCdFGUTM4mV2MA4gbg/U5gRNH3Bwl3m
4dOnIgbTN2DrwyGLzcSeTvEsiUG3hA+oO799wz3j3N3M7xDx+0M7y32miTNJ
/4j+t9znm+CRtqvce2LhkcbvRvD7EcOEyc/6dyn4LYpSISX8Ve7zNJyr+VP0
jnKfZ+Jc09/ljp3clc5vJxFDa8V+W8qgrKqxHi/xjvGuYRO2oQNd6PgyzuxQ
1k1RR+rG7/msGes+FB3oqhN9K+eoai/23dXcpc1vAV0XbYnf2iiONoVvhkca
PuIebe7T5reFbgj6pijrxtA1MtKuj7oNDd9SR86UcbbsxDq1d//mAb/LRv+O
jdhaO2zDB/iiKHyaCpvwLT6fHD5uG2duOWt7XNLv8l5CvXinf489fuzt2yK8
qTn49CK1V74bi55Z6PVM1jBnFBqDYw1zeqFlkJ3Kd+hC8wbFGt60QvNIu1+o
EV0tTBE9SagU/Z4wS/RM4Z1CA3qGsLbQgMYmbEMHutCBrg36+73wg/CdsF74
RvhW+DroDZEGby3lCO8Kbwf9nvB+8KA/ED4M3ifCOuEz4dOgPxe+CB70l6wL
Bu/LsOHr4GHbj8JPYeMHsnl2ketM3Tfp72bhd+E3YaPwi/Cr8HPk3Rg0OtYr
z0L9XUBZhQb0fGwptE/xbYmQFr1MKBQ9QXhZ9OJCr4+yplmGrkKvcbIGuqDQ
MsiOE5YWWmZ0rIMiC4+0e4QXRD9X6PVU1lWXiC5g74zes9OFPNGnswey3DzS
7lMbe0CYKtyfcp47Ys0W29B5T6zRoptn8ZHwcTyTOYVeE2bNeHahAc068izR
HwlziuxjfP2JMLfIPNLwEb6ax7MsNKCRQRaf4buksLLQgC4SKgoNaHyKb+cW
ek16eNiGDdjCO8O7g0/xLevM8wsNaNaw5xUa0OhA10fR5j6NOtMWNkXb+DXa
yhZha7SZ3fts5duzy73fln3N54k+t9x7SgE0Msh2nqg4rXw7hE4TvYd/kNKu
KPeZAvbNDxZ9Zbn3zyeF60WfqVh0htBNeWoXK/Yqf9eJLpOyzwLsexGvbrFl
kGUvQH3RnZSXPQHzFMue3GUZZNkHfR0o935obMCWy8t9vuFM9haVuw2dHntu
LxZ9Ubn36GIDtlAn6kadqNtfQseJ3qd7SbnzkJczB5eWm0ca5xAuKzePNMqk
bHjXxp7b88vtU3xLHanrbptiX+4F5ZZBFpuw7cJy7wEG0Mggm8teMt4FoX+Z
60zdh5f/t6f7WtHDyr1/HD/hr7nCXuFXeNB14jnUDrqWMLXQ3y/4jnF/oQHN
d5kphW4724Q/og3BI41vQJMKHbOJ3ehAF7LbhT8jDzLI8o2opNCA5rtRstCA
5jtTUaHrRN2oE3XbHs/m79C5I57dv8I/RW5ztD3aJG2TPdJDeHblPr8BoGmj
tFX2PF9dbhlk2ad/jeih5d4TjQ/xJbw9e/hJIw95KRsf4rt/w7YdYQs2fkMM
LHLMJfZ+LywhVgkbCg3ospD9kZhYZBlk31mkMSnfTIW1i/wd7QWV9Vyxv8nt
UBsdLnqY8Jfoo8u8D4S9I0fhL/GGKm2IsI1vHGXed8I+lcPKLIMse0+OpD68
U8XWie6DyrxnhL0iB7Knr8x7SuCRhk50847yrtalLxA9irZW5DJOiX0sh5bZ
RmzFJmyjTMrevY9G9M/sN8QW4Sf2hUtuk/Cb8KuwXvhG+Fb4WvgyeNBfCRuL
nQfZn4XNwhZhq/C78GPIkPaTsEH4XvhB+E7oQD+gvzOF9kW2uWvso6Hu2IRt
LYQfFtmWDZH329D1Y+hG5y7VcWSxfYpv8Qm+GRlp9egbi+0zfHcSe/OkO1s4
EV+z1090H55BmQGNDLI8E54Ne30OEF2fvrnYOtENjzT2Re3PnkLea6VNEVqK
bsE7KbpEOLzIZVI236FOEP03ewZFtxH+XGRAHyP8scg60IUOdH0ez4Rn8YVw
bJm/27FP6RjRx5f5uxbf9Y6DJqaJHiBklZlHGnnISx7y0qZp29lCotx5yNtH
yCs3j7S+Qn65eaQRI4mV8Eg7BZly+xTfUkfqik3YlsFeynLLIItN2NYfG8oM
aGSQXVfsOlPXz4R3hPeE94V3g/5A+DB437HHVnkPF75lLzL9tvhz6OOKzCPt
MOHrReaRNlvoWOQ2R9tDB7q6Mg4otg50kYe8zYWvFnkfQJnSFhb7uz/7ABYX
m0fap+zRlWwz4eNF3gcwv9g60Y0OdB0qfLHIMsgeJHy4yPsElhRbJ7rT+lsp
VAmri/2t/2X9XVrsb/7ELGIXecj7Pvubyx3jiHXc+7Os2HnIS8wj9jUS3mS/
qvivCq8JrwjVxeZBrxEqhJXCKmFFyL4uvBF5SEuHbchQB+qCDdhSGTrXRB2w
GduJucTez9jjXG6f4Tv2Tiwots/wXUPNkRpxZknYT2gsNOEMEvuAhW3EPeFP
4Q+hQdJ5kN038jYOWXS8KZm1wtvCWxHLtkXerdG2PhI+jjZGWU05YxhlkvaJ
8GnIbIqYSCz8LdLWRdtFhmfMs6aO1BVdzTijGDrrCfWFfTgrlbRv3wzb3og2
SludFbGUNkfbw0f4am28I+9GnXYJtZlXCrWEncGD/ld/dxSbB/0PMTJsoOy9
wpYG4TtsQlfdSEPnX6GDvH+H7/8KevczWORY1lrYKrr2RO9pZt/zrkIDmn3S
O5lfSGab3vstwnOilwrby8wj7WXhrzLzSFsg/Cj6e2G+6GXCjjLLILtQ2Fhm
GWTL6PPKzCNtsbCpzDzSKJOyNwtLFhnQyCBLX8yZPs7y0SdXi1dPdasrVC4y
oGsL6UUG9C7lXyl6QrHPkHF2bFyx+2rOvHLWlT67sNhnQJFB9p5in1vjnNtd
xQY0Z93uKLYOdCGDbLLYZ9o4y1ZU7DIpe6dQwfst1C+3zdgOjzR8hu+wAVuo
I3XFp/iWeUZikfuxs1Iug7Lom84TfU7KfVT/RT7/yDnIfqJniHeF0i4Tpkcc
u1X0zSnHSOLUbSnzSEMG2UuEacUG9EXMSYsN6AtS7mcBNDZgC7H8GtFXp/ye
YBO2YTO2wyPtqtR/45ArU7ZxRrxXpMEjDR/iS54Jz6ZYf1Poov7CxJR50EUp
x7E79ff2lOPwgEU+U4pP8A2x7u6UZZAducvnTZFBlrg8NmUZZPEhvuTcal/R
48W/F1toH2FLKb4Pm+4Nm4pCBhuwBR/j68kpz/GZ20+JvJODnhRtirbFWdsx
xQY0584Z9wBozp4zBpqo96Ao6TEaY7VxoscnHfOIfdATku7D4SFbnPQ4jjzQ
yaTHdPCgU0mPIeFNEX1f0nGFuFwiujTpOMs4FN33Jj0mooxJoicnHceJw9BT
ol+ANzZpGz+JuE5Z6EQXZaKrMOkxLzqHih4W57Q5n92dM9dClpApdBA6cqab
szZJ353XIWju0OsWeZDNEHoKvYVsoZfQNWRIO0XoxJlJoQvnqoXBwpCkz/Vc
Fbbhc3yNjfeLfiDpGEzc7Rg6Tg6bOkcZp4RO3jnevRtT7jfwJT7DV/j0nqR9
hG/o+9jHNz58tns/n/7eHv0Sff9o0bclPUagX2eP3oRoA+Rl39690QZujLkL
9ypwbwHjdAC9++6CYrcp2hYyyKKbMimLMpg3cecAMZPYSR7yctcAcwAAjQyy
+G5oPLurw/Y7ot+nDtB3Jt1vwhspes4un7PnfP0Z2Jz0uId7E+8SfXfS4076
2RFJ50GWs/DDk+btOes/LHjXRRtC181Jj5PQSdnoRBc2oJtngO8p49akfYxv
GTuR95akx1jogEaGNHj0ofSl1cxdC/2MedY3pDxGANDXpzymYg3rReV/Ien1
O9ZMXxK9NOk1LtZcnxP9v6TXY5FB9vmk119ZU3056Tx71mDJi050H6K/zYXD
hEOFQyZ6/ZV12Gaim0/0GjA80hgLHRKyB0few4UjQgdrtv+XdJmUjQ3Ygo17
1oyxdUnSZ6ZY512WdB7yssa8PGkeaaw7VyTNI40zVs+KXpz0eSwAXZ70+S10
ohsZZOGRViasKbKt3Kl5ZNhMHakr69BNJ1oG2UVCVZEBvVBYXWRAPyOsijzk
ZV27yUQDmjXIxqIPn+j1c3yILzcyhiryGgdrHb+wJlxkHmmbWEMuMo+0bayh
4gNhi+jtrLEWmUfaX6xZF5lHGm2KtgWPtLoTfT6NMR1ju82saRe5DMpqONFr
xKzbN2CtcaLX9FnnrzfRgEYHuljneY33Pen1HmzCNnSiu9FEr8GiE92tJnr9
nXX4lhMNaNb1W0w0oPERvuow0WtcrJu1n2hAs+7WbqJ9im8pg7Lgkca6btuJ
XrNkDQod6KJO1I06UTdkkGVNuM1EA5p14tYTDWhsxnbWsV4hfia9nkWdqTs8
0lg3fD1pn+CbR8SbLvoh4WHeXWGe6Cd5J3l3haeS5pEGj7S5vMO0beEJYhxt
usiAfpw2WWQZZJFBln3Y9Mn00+zHRgbZ2bRR0Q8C0VOFB3g3hflJ24At2Iit
07C5yDrQxTiAPeDoQNdjwtPYLswS/Sh1KnKMIlZdl/pvHn5tymM8xnrwSINH
2qsaIzUo9xiXse7rQsNy80hjzM7YnbtjWPOmDMqaSZ2hsTlpH+NrbMI2bMK2
x4QZScsgSx7yPoIPiwxoZJBlzMzYmbX50wXqTN3pw/fsWadPp4+kr+Q70ir6
h6S/J/FNIZ00jzS+M6xOmkcaMsiuSPr7FWvGVfQHSX9/YE24Omkeaazprkma
Rxp5yEsMJBaSh7yUQVmsY7+RdBukLdJGaavoQBfr3k/ssgyy1Im6USfqRgwj
li3ARtHL8WnSbYS2cm+RxyCMwcYXGdCMy8YWGdC0QdrixCKPV8hDXtrc7rYn
3FdkQDMumlzkNkfbo43SVkuLPJ5kTJgqsk3Yhk3YVlzkMSNlUBY60EUe8pKH
vMgg27rIcxLmIaz9Mcdlrnu08DtreUWewyCDLPeyXFmq+Uap72dhz8Y1oq8u
/e+OlqtKLYMs97pcJvqSUn8DRgZZZHbGd2HSLir19+F5wn6i9xXmim4q/beL
vk1oIro+9xCJvq70v2/M15baBmzBJmyjTMpuJt6dpdaBrkOEu0vNI625MLbU
PNLaCw+Ivk9oV2JATxbalhjQpUIb0R2EB0udh7ycZed8+561ycfUtmYJjyq9
q9IPF8aXukzK7iw8IvphoVOJ60hdbxUai+4oPFTqMigLHegiD3nJQ15kOsZ3
d3yDT/ANOtB1s9BIdEPhRtE3CA1KvE70f/LTSymvF7HO87jox1Je72ENZHnK
MsiyLvSi6OdTXh8C0P9LeU0dHehCBlnWVVaJXpHymgpzQOaC3HnEXU3wSKMM
ymLNjTkg80TW57ABWx5N/beG9Yjoh1NeL22hOtxbap/iW2zAlmdT/63hl4te
lPJ6O/00/TXjLMZC+ATf4BN8g0/wDW2Mtsbce4X+Li/xHBxAc+cOawis6z+j
v0+nvL4PoJ9K+ZsDZVL2MyGLTdiGTdjGuvATKfsc35OHvE+mvEYOoJFBtqXK
nVjqOlP3VkJxqXmktRZSpeaR9hFzX9FZwgcp3+P0uOguiuXcQca9C62jrbJ+
jgyymcJ7KQM6Q3gnZUCfIqxNGdBdhDdFfyn0F91X+Dzlex9ahW6+JcEjrY+w
TvQnzNVLbSO2wiMNHmkb8bnoM4UfeeYLvc7D2ti7oj9c6DUgeKT9tNDrxKwL
/7DQgGZt+LuFxpvRr34r+quF7mdZS/pioQHNOthnCw1o1sE+XWhAsy718ULb
gC2s5b290DzSsAnbXlvoNTjW3l4R/dZCrwOyTvfGQuchLzzSuBeN+9GIG7zr
1Jm6ny58nzKgC4QNol9lLin6RKFGdKVwvOjjhLToauGEUvNIg0fascJK0RXC
MaKPFpalDOijhJdTlkEWGWSJecQ+2hhtDRlkjxSWphzDieUXCJtFbxLOE32O
8EvKPNLgkUaboe2cLLyesg50HSG8IPo54TDRhwpLUq4zdc8TvhG9XsgtdZuj
7cEjDR5plEnZtCHaEmVQFj7Dd/gM3+EjfEUZlHWwsFj0AuEA0fsL81O2Cduw
CdsWCgeWWgZZ8pD3IKEsZUAjgyxtjrbHWO7rhb57rkvEdeI53xRYj2MNbHXE
kmeinAURV54Oen7EiaeCnhdx+cXw4wsRN56MNPrT/4XMHt8+G7znou7lwVsS
daHsRVGPhUGXRxo8Yv3/RbuhLRCXic8zhRlBE7tnBQ+aeD47eB8KH0cc4P2n
H1iR+q9tkvZp6r9Y8S4xIOU4RWx6O3jQ70Tah6ELmc+EL1JuG59H2cTaOWED
aV9FO/oy0p4IX82Jui0PW5aFb1+Kui6NvF+n/muL0N+m3E7hcW/jwTHuaBZ7
4/aOcUy9oPeJfqd+0PuW/NcX/Sodv6X+e5d+TpkH/UukscduS8j8FDKk0d65
E2+/0Nk/6XsfudusTfQVP0QeZIk136XMg/4+6vJd0BviWXwWvuSZcM/kUdEP
tQzdx8Y4iTK41+aAGNc0Dpr79poGD/qg8A28/SIPso3Cd9xF2Tx8CH1YjKOa
B839ki2Ct2/o2DPWwbajo66twjbuFmoXNpL3yLC9RaRx/1D7kHkr2hhti77u
jZR50MSu14IHTWxhjZI7DLnTkDVM9kX+Gs+E/ZGsqf4Wz5A01jW57/DPyMs6
KncewiONdVfuP4RHGs9w32gnfZNeg2XPJfuoWdNl3fb3aBeU1SfpNka7Y82W
PPtEuyMNm36ONnBs0jrQRZmUzRrs1mhj6Oab2RrRVSl/g2MMxjv/UMrf7PjO
ypo86/p8IwXQxDRiGzLIPpjy9z3GdMQE4gRjO3iksYdvzzdD1vtZ4+f7LN/5
Vqc8pmRsiY/xNTZiK/d4nlzy39iYPOTFJmxDJ7rRiW5iLLGWMSdjT3yEr/Ap
vsUnP8U7cUzSd52eFLoZb7Om90W8E3vW/HhHiFt8D+Ve1BNDtkO0rROCpo3h
y1dS//VF+HVN0NWR9lq0rVejjM/iPaSsFeEL+nVi5urQQd7KSFud+q/v55lV
BQ9fssZHDKMO1IV1P2IYPNL4bvpWtHG+n/Id+u14B0g7Oun4QJzgN3iQeSNs
5hsseC3qwTdX8ErUkbbEN+x34x1DNzrQhQ3Ygs9/iBhEWfgU3xLj93wzJ+aj
A13wSINHGn0sfS1jPMZ6jLkYezEmY2zGmIyxGd9O1yx0n7SX+uo6pe6v6CP2
LjWPNPaV/q3n9meJv0Ex12sb+1KY88Ej7Y8Sf5NCB7pqlbo/nEa7LbEOdDGX
2z0/ZJ5Y6rka878xwujIQ95/JT89ZUCjA12UQVlbS/z9C0D/XuLvaXxD+1n0
TyX+3tYnxub9hFNj3MRYKSEMiHEm482BwhkxDu8TsjmRt3/I9otxE+OnjkKH
Us+lbg3bbyn1d7xfS2wDtjBXZe46k7qV+rvjbyWWQZa6M1e/I3xAHagLMsgy
z2PuUyhMKPU8enzQ40o9jx8b9D2lXlv7UHnfL/EaG3el9Yh9O+zVOTbGyu2E
tqVO6xn7jpAhD3nfLfGaHWm9Y58RMqztfVziMiiLu/E6xT4s9l8dF2Pv9lEG
9wZ2i31EpwTdPWyBx7eNT0usE925MdbNj2d0fPi8Q+hkLM56xBRhUviGuWBR
+AhfstZxV/j0zvDRPcFDlrliMvJAM7YvCV4qypgUPNYZHo5nNz3KZn3k/rAB
mrWQqcGDZu1iWvAeDB3Tg0db2P0ORJugrozvT4s694o2SNvrXeq5aa+ge5bG
HvBy73ll72vDIn8D5rtvgyIDmu++7H3bp8x3dHFP1t5lBjT3xuwlulaZ753h
Xpp/F2nMUeRv6Hw7bya6aZH3NbBvoUmR98yxd467xPYrsw50cfdMnTLLIMve
hsZF5pFGGZSFTnSjE93oQBf3iu0rulGR90xQJ+r2zyLfk8OeO/be/SocVe49
keyNZE8i3/3ZC9CuyIBmX0LbIgOaNT3W9ljjY62vlfDbIgManejGBmzBZ/iO
OlAXbMK25kXeR4GP8BV7BNmnAI80fIgvsRnb2Sfxldr2FyX+jvtAjAWmRWxl
bMB4YkbEOmIRc7ezSx2TbowYQ2y5qdTrXKx3jRCGR9shhp0RbYi1CdYrugvd
Sj3XPCXorqWeC3YJunOp1zqyom31KPVaJWuLw4ShoSsz0tB5Uuggb6dSx8KT
giYmPhh1mh51vCZsHh46qRvz03OjjsyNmT9fLFwYNOujlwYPmrXNy4N3XuRB
9vzQdV7Q54Ys66GDIg80a7ODg8c6F+tdo4SR4cvrgx4RaTeGr0dFXtZuh4SO
q8JHQ4NHjCRWvl3ifSrEQu5O7RIxEbprxD543NXN3dzsS2QvIXd1cxc5exe/
jbRvgkaGe8a5m5u9dew15O5o7pOmbfE+cO8090/zbtH2uIeU+0jZm8t+ZO56
5a5S9hWzn5i7wL+Mstnb1jxkSDss8nJ/66GhA7p5pMHj3tWmoZu9ttvDJmz5
M2zlPvHPwmbusebuad4z3i/m7awtsOa9Z47O2vc+pZ5/Ist91b9HHmjutt4a
PGjuu/4jeNDbo+w/wpfcff1D+BRbPo+6fhZp3I/9U8hsDBux7edI2xg0MtzD
yn2snMvgrELj8AF1Zy8xd3Hzew/ERWIZv6WwzyTF2Un+TQUAvdck/+4CgK4z
yb+bwD3oB4k+cJLvzAfQB0zy70YwRmOsxt63qoXmkbb/JP+mBPfmc7c9+zbZ
r4lOdNea5N9kQAbZ/Sb5NzIA9L6T/DsUABqbsb1R1PGAqBNlUjZ78VaLXrXQ
e8z4TnblQrdF2uC/0Sa5J75u9AvE/l3BqxN9DWn1oh9ChnvSucucuLtP0A3D
l/uGbP1IIw938/9b6jVd1naxCduwCduoM3VHBlnaPmuyR8U78EG8Ux+Hz5hL
MRflO8r2GMsyVt0h/BXj2j+D3l7ifWZvMM8q8R403nne/bdKvA+Nu2S5e5Z9
1uyvRgbZV0q8T467abnPl348N2QHBE0e7hlmTMVYir3nvCustTURGpe6DMp6
I2whjbW2piHD3rFvlfZ1ifeQtQ+d6GJvN+/d/qGrUaltwrY1Jd63B6CrSrxv
Dx3oog/bsw+QvuyzEu9TAdCM4RjLMVbkLl32mmcHfWr4Ah460b26xPsAuQea
+6A5+8N5JO6CPi3ogvBVftD4jH2Dq0r8jYJvFehAFzzS0DUw3lV0bo1nyLPb
VuJYs1/UvWH4jvXKZuFD9vl9V2If4kvuhW4fvmM/PHOfdkEzB2Lf3w8lzkNe
YhixjDnU7JgLMJbfLGyKecrWsGVLtDXmNjujzf0ccwNkf4m8v4csOpgLMT+q
LeyKvPB2hQ7K3jfq1qDU86CfQ9fGEs/NmNvVE+qWeu2Xtd3DhealXss9NOhD
wjcHB42PWBdnDsHcoU2p186PCbp11HufKLt+qdfKj460VlH23pGGDdSlTthC
nY6MPMi2LPXa85FBtwhbjwgam7v9Lh1bfCcdd9PdsFnjFf3tLlwvurP+/iPs
EE4Wblut9lGptiGMFn2rcIbo04VbRNftpf63t/phobbo33LldyFH6J1rHmlf
Crt6qo0oz9nKe5YwRnR9pX+vtA1CPdHPpjU2FL9YWJy2DLLYcFvwSCsSykU3
VJ6Nyvuj0ED0c+KVKq1E+F/aNmM7NmP7EvFSq10GZe2UTZ8r7zphh+ilsvll
4f+El4QXJDNZspOE50UP19++0nWqcO1q5yHvJ8Jfol+UzJTVzkPezeK9o7S1
wqaetgnbUmELNmM7PsAX+ABf4FN8u142fCN8K3wd9Abhu+BhE7ZRZ+q+KdfP
AN/3zLXP8T11pK4/i/eL0F3oJtyofPmqS54wSvR1Qr9K15G6LpfOafr7oLAs
7TpQlzeFX0RXiPfQassg+4nwP+omfCz6c+FFfCF8Jvom/S2odJmUvU6857Fd
+DRtQKMDXehA17PCR2k/m2XC8nhG1OVXoUfUCXpT1B3eDcqXUFm5wsjVBvQA
4XrRryxTrFuumCesEf298hxYq3atJsIP4Wt4P4TPRyhP/0r7CF+hA13wSOOd
4N04Tbh5tQFNnan7xlw/A3zfVTi/v3nQ5/b3M+BZYDO2U9cKYUXUeVs/9ckD
NI4RtoheKp/ct9ptjrZXR/U4qEKxWaglupl0bkNWaCp6X/EOVdohwj6iDxdv
h9L+EpqL3os8FdaBLnikbRcOEb23eAdXWAbZEVmqn9ppvjA8y2VQ1mahSX/n
IS82YAs2YduBwr/LbAO2oBPdSdWxRCgVUsIB2Ki0w4T9RX+rOlbQ1oRvRLeX
zoaSayC062+d6G4i/CO6g3iNci2D7O/i7ae0hsJvootyXSZlFQstJbNLtu4U
WvQ3oPERvmosbBL9i9CovwG9UWgoej98VmEf42t8gC/IQ17qQF2QQfYL1WHp
ar8jvCuTZMMU4T5hsvCmsFZ4W3gr2sJKYVW0Cei0sDp40JVCVfC26x39SO/q
B8I20S+rjAdU1v3CS2kDmjZEW0IG2feELT0d04ht6EDXMMn1UdvMEa4R/X/K
M3W1daKbPOQl5hH7iBnEjqkhS13eEd6NOn0irBM+Ez4VPhe+FL4SvhBqhFeF
14RXhNfDJ/jijdD1nvB+6KyOPMiuibyvh+xr4ZvqSKuKvB8IH4YO6I+Ej4O3
Lmz6Imwk5hP78QG++Cjq8Gnkwfb1EaupA22Mtrav8Osyx0Bi4fMR+4hpxLbF
woeif0qoLQn3CVOEX4RfhanCA5H2s3B/yPwg/ChMFiZF2i8hi8zEKrVrISkU
Cd9HHmRLhT+E7cKjwkzhN2Gz8JAwLcreJDwYNlDWT2EbZQ7VOz9A734/YYjo
YUKil3mkEROIDfBI+0Bt4gW1jedoY6KvVL17yJfdhStEvyYfzNXfJ4RXRV+t
v72V1lO4SnSNeI/r72xhDf0NbVq6ltJGRb8i3pzVlkEWHmmUSdnbos7U9ZGE
y6As8pCXMigLm7BtqJBdaRuwZVP4aFr4ZGvCOtE1Q/hd2CI8LEwXvhU2CCkh
KYzVMxgvTBDGVTntO6EkZO6usgxp9wjfhA7yFsez+lOYFc/s64RlSCsS/haa
qe86SJgt+nbpuFO4S7ijynn/Eh4LHaTdHWUhc4Nwo3CTMEpYK58tlu/K6PNF
r48yKWui8IXwpXCvMIG/VW5ztLXCKvtia/jm4Whbv4dvHoq6fx9tER/gm3sj
Lz66VbhNGCOMrnJZXwmFUebnYQNlj09Y9vao65ioy83CLVEn8q4P29Fxc5Qx
OmSoI3VdKLwu+k21iaf03OcJb6QN6CeF14l9esenCQ8JD0bsvl94IGI49NRI
gzdLmC08LjwW9BzhieBBzxWeDN5iYYnwP+FZYb6wQHhGeDrKni48HDaQtlBY
FDJloYO85ZFWFjQyr6qOC1TX+UKN6JlhI7Y9KszINQ/6kVzLIJsQhol+Wz5Y
IF88LawV/YFQLrpMeD/tmEZsg0faO8Izq52HvO8Ji0QvFN5NOw954ZFG3Z8T
ng8fTA+bHok6k/aC8GLIoANdlEFZX9LHrXYfS1+LLGP8lyIPvp4nPBU+pw7U
Zb7wVtp9HH0dMYBY8KPq/Cq+YswueqVkHhZ/urAibR5p1cxpRK8Sb8ZqyyDL
2IY+nr6dMQ4xjFj2mFCddkwkNi6hDxW9UXi9t8ukbHik8U7ybq6jj+3tGEgs
pE3SNudGLJ0XbebpqCM2YitjdsbuaeGR1bYRWyuFR0XPFFan7QN8wTvAu8A7
wbtBm6HtrBfSolcyxxP9jVDZ2zzSqpRn1mrrRDd1pK7wSMNH+Io85GVOwdyC
OlN3bMAWbMTWz5lz9HadqTtlUjY80joyRsv1mI+xH30ufW8D4WfRncRrkmsZ
ZLMVA3IS7rPpu08R3S3hMQbjhj6iT014HsDcC1l430Q/T1rfhOcIyDRWP7eJ
uZHQSHRnpXVJeEzCuOM40e0Sbte8l8eKbpvwO8m7CY3M4nhPuyZsE7YwlqGs
portzFEokzkLc5dtQpXoC1Wn/gnPKZhb9BCdlfA4hbENdM+ExyzwWok+OuH3
gNhDWq+Exz3IZCasg7yMlTJEd0943MVYDl/Bg8ZnNerj56ve84Rq0W0SruPC
iE29E/Y5vmZchS7KQDc6KRsZ0rChtehjEm7DtGVshTcv3l3SKGNBtPN35YN/
5Isdwtuiz5APOtIWhNP6G9DthXzR70tm53LnIW9CvHY8B2FAf8sgC4+0DyXz
73LnIS/zNuZyGbSdXJdJ2X8Lby1zGvPSzJD5Wm14GWNhYb3ogdLZKdc2YutR
CT8TngV9A2scrHVMJKamDehCYiTzH8mekHBMI7YdnzDvhYiNtDV40LS5kxNu
k7RFxsKdEuZBM3c4KWEeNHOLjgnzoJl7dBB9YsLzUubitHHaOmswrMVgCzIv
R5xFFh3kJQ/vAm2atsw70TLhOlNX+p39RTcW7hJ9R67jzj2KvXdXut/NVVoi
4Xk+c/+Bu2rVOlN4WOkrGReqzd0jO+4SZjE2TTgPssy7eTfgQfOO0E9MUN7x
le6Tmint4ITjNPPCpqIPSnieWMg7Kp0l0p0UFmQ5D3nHVbrfIO8hCcd4dLwu
mYXICq9mWRdloBud2IitdwgzRaeJdYw169SuNURgnjtN/z9Y6XYzVzITJDtO
mCN6nlDYyzzSkEF2aqXbGDZia5EwP8uAJg95V9B3SfahSs+rZ4g3RmmjhelZ
tgnb4JEGj7RbhGlZtgFb8Dm+5xnwLNCJbt4B3oW/hDdEvymZsl72yW7fSObe
Sj+DZ2KcxbO+q9L92CeSeVmyS4WPRK+jjr3MI+094TnRS4R3RDdKuA3RdsYQ
o8Rb3MtlUvYBSmsijFPaPcKRCbdB2h7jHOYCd6js2ys9J0AnutGBLvrCsZVu
k7RN2io60UWb5RnzrImBxEL64TsrrRPd1IG6vCB8kOW2cmjC40bazBGiWyQ8
xmGsA42N2Abv8IRlSGPs11z0YQmPMRlrogseNDpJIw+yyOBTfItN2IYN2IIP
8SW+OZDxdK59BM07QNuHRxunreMDfHG2YlbnXMcwYhnPmGf9p/DaMgOaNTbW
2o7T37bqi48Foi+Tjm7S1VW4RPRZu/xO046+U3w7SDItJHsEa0aif0j7HeHd
uEo4WLwjKyyDbAPZ8OMA9cdCfdGnS7atdLdhDW61eaRtEOqxttNPfY3odazx
iD5aOo6RrtbCUaIvUp7OyttJuGC1daCrNWumog+VTMsK24AthwlHVZhH2k+s
cYmuL/wg+lz6ZeEC4Tzh7FzzoM8ROsumprkeozBWYczC2AUd6MJmbP9GqNvf
PsN32Iitx6jMNhWuA3WhTtTtE9b4+hnQH7Gm18+AZk2RtUWeCc9mt47lXkdl
LTmbvlk4U2W0q7RP8W1/oWWlnwnPpo1sqie5uvTdov+UzY1ZuxP+EL0h7bhA
rGEtr61k6uc6D3n/lswBFc5DXtbwWMuDR1orydTO9Roda3VbxWtU4TU91vZo
I7QV1gxZO2RNkLVByqAsbMI2dKALm7ANHejimfJsW7FmHG2QtojN2I7P8f16
obbos8RvX2mf4BvykBef4BvmSMyVDqGtCueI16HSech7ntCx0jzSaHO0vaNp
U6J36Zl8OcBtlLbKGiNrjbRx2voRkmlV4TZH28MmbCMPedGBLmSQpQ3TlimT
sg/KU38k/B99dsJt80LhomijFwuXCpcJlwg50t+Kfpt2Ifoz+aw2a83Cp6JP
xce5lkGWsQ/r8FkxBiIPeVsIPUV/oTx1KqwDXV3Fa5brd4B3YaT+jhJuFG7I
9RoRa0XEDGIHaTcJN4cMZfWMtkqZjLHoB18Wvkpb9hbh1siDzdi+S775eJnX
lOlz6UcZq/WTDW1yXSfqhgyyjAEZCzJGZKyIDLI9hMOJy0J30d/yzrJWLny9
zICuK3y1zDLIHiJ062+f4Bt0oAsZZPERvvpO2LvCOtFNHvLiM3xHjCHWIIPs
hfEML4lnOiLXPsWX1wtDhWHCtcI11EEYIOQyVhLyhdOE04WCSEsIeSHDd75T
hb5Cn4gVOUFnR1q/0NU3dJ1BHAmdPBOeDXN05uqJKLMgyqDtXc5zjzZI3oHC
WaFjYMTQc4JHXYYL10WdyDtIuDJ0DBaGCFcLV0VbGC3cFm1iSPjkmpAZHj67
PnQypmBscadwe677RcZxfDuYmOs+sjDoe0P3mJClDMYJ9KvjhbFh2+Cw5crQ
zTji7ihjXOi8N/LcFTrGhkzTPL/DvLsvJfwuHywsS/idPjDPMqQtFfLVx7dX
X9+ONVnWZ/l2ky1aGBY80tqyhit6qPJck/C4ar+gh8UYC15nvvlItonQiW9B
QodeLoOyrpfMyBhDM44YJf5AlXWGMFL0hZLprr/dhPMZu6cdo4hNd4k+Q7yO
vawT3VcnbBO2NBQGitepl2WQXamYN1uxb5ZQIbofc1CltRZOFd2NMZfoZkLX
LNeRuiKD7NlC517Wie4hCZdJWfsmwkeyfYAwVPRligN99K7lCJeIbpblbyh8
B2kq+qqEdZC3gXCueF17uQzKos7UHR5pt0jm1hizHRb06BjzwTsky99hKIOy
2md53sV35Haib0Jvtn2Mr8ek3c/QN41OWwZZvjW3zfKzuSHmJDyjO9Luh8hD
3o5ZXtNgntchyz7FtzOFZaJbZPm7Mt/BD8+yzj3fsdtkOQ95sRFbKWtUzLEo
s7t4zXv5mfBsbhLv5hjDMpa9TRgTY+AWkXZL+AYZ5iLnq67nZntO0jzL36zw
Eb7Cph3xHYs0ngnPhm9TTbIMaL5rN8aXWV53Yq2tQZZ5m2JdqlGWbbk95gzY
BO+XWKcjL2l3xJy2ZTy728J2nuF1wogYYzPWvkJt5tQKtyHaUg9s7mWf4JsL
GIdUKX4K54sewncJ0VcIVzFP5LtIlXmkDaZfFH0JvErLIAuPtMkra9W6T7hf
mLLSOtHdVzgv9gGcIPr4Kn+DHkoZVS7j6viOfpzoY6v83ftcvoWJzhbOie/W
5EVmz3d2ZI+p8jfya0CVdaIbG7H1ImEQtjMOEn2WcGnsszhS9BFV/uYGoA+r
8rosMsieSZ1FX864pso60AWPtNOFixkjMw8QnSdcWOkyKfsCfMo3PeHaKtuI
rfBIQye6yUNengnPBp3oRie6W2Z5zwXvBO8G+wSOVtpRVd5TgQ/wBTzSrlUb
GB5zSOaSPZWnRS+3AdpCb6FlL/NIG0EczHbMHh4xjdjWSsjJMqDJQ15i9bWh
m5hNzCP2EbOJ3cRYYi3vPO8+bfP6iNUHhm3XRVvFRmI2sRsbsIU6UTeeEc8q
LZnVEaOJm8TFI1aoPkJ2hfdCnCzZk6q8JwJAn1jlPSEAmjZIW6RN0bZ6VXnf
EIDOqvK+IACdWeU9QgA6o+q/fT+niO5S5X0ZlbKpKvow+jJ4pGETtpGHvOQh
L+8E7wZtnLZ+Y8IxitjE3L1Vlvc48cx59sQgYhExmFh8Mc9RdHfhQvo75blI
2KW++1/GMLzz8kumcLro1xVTFyq2LhBeFV2Y9jiXed4E0Rcr7yVCbaGWcJ7y
9FLensI5yw3oLOGs5daJ7u5CgejLaReypadwaS8DGhuxlTIpe75Q08+2Xhxl
YfNa8RYrrUx4s5/LoCzqQF0GSe5Kob6wN30f/ap0nyoM7uW0wcI+IXOB8vSu
cB2oyxUJ6yBvPSGtMuYMcJ9O305svTPhNVJiLDZgCz7Dd/gYX3cTzmfdK+05
Az7El/juUqFO+JA6Utd5QrXoS/UMe/LMeHZZbsuV0VZo0/Wz/I2H7xb1RE9n
rYy+R5jGupZ0lEhXkmcoei5rc0obJ8xhnUW8qUq7X1jSz3nIe5MwNdYVhzG2
yPY63dXySX/5pp9wleiXlWeG8k4XlvbzOnthtsuYG+t6Q/B1ttcER6Y9J2Uu
OiJtnehGBln6OPo66kTdWLcqyrZOdI9SmQUq+3LNXS8TZrPWp7S7hFm9DOg7
hJmsk8mmKbJtEm1E9PXKn6f8CeG65a4zdUcG2RmMUbLtQ3yJDnTBI421tGS2
bcI2dKIbH+NrfIpvsQnbKIOycoVrRV+4S21sl23AFvoM+o5Dq/xNb1za6yaM
ORl7Xp5wG6Tt7SV8oDJeUFnPsedKdF/p6CpdXeizlxvQnYVs0blCN9GnCP1F
r1OeZcr7MmswrLWwZ2uAdaIbHmnwSNsgVIuuZI2nnwGdZs1BdKZ0niTdHYUM
5vMJxxRiyc5cl0nZ2IityCB7IjYRK4STRXciRiy3TnSvZM2gn8dsjN3Ye9g6
y2N6xvaMARkLwiONmEfsYyx3Y8RCxnSMiRkb884PiXeId6l7jPV596+KsTAx
gDIpu4I1jn62CduoI3U9P+E6Urd/ci2DLD7Ft/gc31Mn6kaMIdbkCINEb5bM
O5Jdyx4s0SdK5njJthNOEP2OeEsGOKYR24iRxMoMIW+5nznPHhlkicHEYtoM
baeSd3yAYxSx6rKE2xBtp27CNmALMZfYyxyBPpG+8CKehXCC6PbUeblj02WR
lxiFDLLESGIlMYpYRZmUTR2oy3HC8aJ/Ee9NYiF70voZ0K+yZtTPe3TYq3Oq
MDjLgM4RBom+nDFHL8dAYiE80uCRhg/xJWVQ1nkJPyOezY5c14G64GN83UXo
UOE6Uld8im95R3hXsAnbaliz7WdA8w7wLtBmabvoQBfrhnyr4JsI6zSP6D1+
VJglzIx3mnf74Crv2TkrxoLnMn6IcSRjlZZCixhHHhH04TGOPCtkB0acOCzS
mocuxoLnh868GPudxvgl0hgvXhgyBTH2PCNkciMPsolIOzPKQuYN+rR4p3i3
Xk+YB83c6eCwCVsOEarFWxPjNMZ5rE3/K/wTa9Ss09aqMo+0VyXzWsLzPsZ5
rEPupfQ6VV7DfC3KvCFkWCfcR2l7V3mNEkCTp32MjRk/Xxx1xva3YoxEHdYK
byc8Z7s50tYGjQx5Gf9fGjoYdzP+Hi4Mq/I84Zqgh8Y4kfFiJ6FjjBNPDLpD
jKsZX7cRWocsY7vOkYexI+PJHNpHjCN7Bd0zxpFZQfeIvIwPu4YO2g7j3VbR
hhgXMj7sJ5wa487MyNs9xpEZQXer8rOqiTE1z+yosLl16Dw+6kRd2ld57sbc
brAwKGjmYkOCd1X4aGjw+kcbo20NCN8y97s8fHxZ6BwUvLTe6zn0ncLKXp6r
MXdrJ7QNXx4bdJtIOz5saxd17x9l9Qvf9glf4ONXEm5ztDXmFrQx2hptkraJ
L16JNHzyL+NM4UlhbtC18hTzgtdQ9H7CEtHPRlpt4amEZXaGDvI+wVivv94F
/Z3DOFb06mW1am1VHNkirGJtVXn3EhYo/emEdTcS/pdwGXXyLEPa/IR17Qzd
6KRsZEjDhn3zbCO2LU5Y1/7CcwnrbC76MGGl6BVCkzyv0bE296LQWPQBwgui
n0+YRoY0eOhChjR0stZ3iLA84TW/Q/NcBrorEt77mRJKqrwHlLIPF1YlbAP0
EXmet8GDbpHncS886CPzPAaGR1mUgW7K7BJtvFu8Iw3y7APqXi7UF72PUCZ6
kfBZwnv22Ks3LuF1/AOUb/8qf8cC0PtV+ZvWJ5L5VLhHuDvhfZkHKe3AKn8H
ANDoQBey64SxkYfY807C62jEIL597FvlmEZsI+3dhNdpbo28n4VtYyPtvYTX
cJChLtSRulGnD4QPE56XsPbzfvCgWSuibdUTnkm4jbH3kj2a7M1kD+beefYR
vlmYsCw8aPJcX+U9mezFHClcV2Ue9Igqx8rrgh4ePsN31JG6vhc2jYk6fJyw
T/HlXcJHwYO+M+ryUdDUibkyfQx9C3PmSsWIudmOGcSOamFetnmk3cUcSn33
xcIdjD/Ee11prwo/9jKPtAuFMaJbqq5H5bkMyrqu0vWljsMrjeujjtdWGtdF
vVmreV5/XxSWCi9UWVerPMdZdP6feMuFCmGZ8FKVedAvR96XgkbHs8L/hOeE
JVXWdXSe4xQ6oVvnOWbBK1IdhqouQ4TCfgb0YGFCP8sek+cYSB54pA0SxolO
CsMGWAe6JgkjRA9njiP6rlq1a90p4EN8yb6Dh2TXg1XeJ4EP8eX5wmjR9wiX
D/Az4FmgA12UQVmUSdnIIEse8p4r3CK6PHxA3RcLi6rMgy4jhvTwN02+ZTYT
amTT/Gy3AdrCq8zZss0j7YGwdZowNWjsnx486IeFGcF7UnhKmC/Mq/LY7jFh
dpXHeMSyUmFSxDTSHhfmhMwToYO8cyPtiaDnxLN9PtoKz/i+KtuIbfcLk4MH
PUV4nTl9tutE3VaJt1qoFNLRtlYIK6ONQa+KNHivCGdo/nm68KroKmGNUCNU
h66qoCuj7k8LC8IHpWHTlKgzac8IC0NmTZTxauh8Jp5ZWcjgW8bIM8PHtMU2
eR7n0SY7ij4pzzGLOPGO6rhEdV0srBX9pbBSdIXwueh1wjLRLwuf8M1B7aEB
awdC2x7e5zI57GYPzU2V3l/OPvMbKw1o9miP4t2u9B5s9mmPqHQZlEUZlDWy
0vuzkdktW+n98ehENzrQxb7vGyoNaPKQd710pLNdB+ryjVCZbR5pHwlLRb8g
fMA3C9WhnupSV2jdw30fMYrYRB/I3pkHoo2wh4Y6U3fykPc91niy7UN8iU50
wyNtAzEz2zZgC2VQVm2hVQ/7FN9iE7ZRxn3RBvAt7/yD0WaxpZNsOznPMZvY
fUul99DjI3w1utL78dlTfyv2Sva4PI/TmVfwzvPuny3cxP6PPMuQxjyAtgIP
mjZzgugOee4X6TtPzHMbej/6yS6iu+a5H6afoW1h44fRL1J2uzzPA7AB2zvn
uQ+iDtDo+CT6JcqijPeiL6YO1IU6Utf2ebbpnejrj88zD5p5Bm2wNOLGGOTl
44Y93WZpu7Rx2nqZ8GYvA5p3nnf/HsXeuwXykPd78Wqy/Qx5lrdVeoyFj/H1
FPlw5ADHcGI5dcUmbKHO9IH0hehAFzZhGzrQxTvAu0AfSF84LdaUWUuemmVA
823v/iwDmnX5KaKHZGgcnqnxtzBY9IPViv9r1F8KU6vNIy1HGCR6F/u2c/Te
CTtFdxCvkdIaCu1FNyzQeEJYkq9+Qdi3wDzoxUKDAvOgy/OtA13rhB29vder
zgq17xXeV4SuRsL/8q2zpfywi7KFFqKbC3+J3i4cku21rCbKe8AKr2mx1rO/
6EYrvObTTTYeIlubCV0zDOimQmfRh0vHjhzrRHcn8ZoorbHQMcM60d14hdfx
4JGGD/DFbh+IbiC0y3CdqNsn6BTdSjpr93EdqAvrGgeusM3YTh7y1hfaZrju
+wvP5dsHjUUfILwg+nnhINHNhP8T/bIwXs/sQj27C4RxopPSMUy6hgpFou8R
7zylnSvcXW0eaUOEQtETxbtUaZcIhaLHiTdIaZcL92SYR9rFwr2iJwgXrXGZ
lI1OdJ8j3CX6LuW5VHkvFu4QPUEYnGmd6EYHutCBLp4pz5ZnwLOYIpmRkh0h
TMpwnajb+cJY0Qeq7k2Fl1T3pfn2FT7CN/iMNHyEb5CpTRzPcRumLePLJsKL
+fYpNDrRBY9nxrP7iDbW22VSNj7El9iEbcOFkgwDGp/j+yLJXLbGPsW3+BBf
4hN8QxuiLdFGaau0QdoibY62RxugLSzorjjQTfn0f0/93wOfin5YOkdK9/XC
dNGPCbeIvlmYVW0ZZLsLF2ZYBtkRwkPVBvR1wrRqv+O867155qIfEW+U0m4Q
Zog+Q7yOtHXhtAzrRHc34fwM5yEvNmIreciLjdg6ULxOmdaBrtni3brGNmN7
Mz2fbfL1FqEp8wbxblPaaOHxagOaPOTN553jXRMSGbYJ2+CR1k9oI7o1MS7D
gG5FTMOXQgvRh+PTDPNIa4kPMry2vJ+eTcMVXmOGRxp5yEvMIfZgM7bPlU23
y7ZhGuteI/BO8W7R5mn7PBOezU3Co9UG9I3CTNFdpaOZ4kNTobPojkJj0Y2E
DtkGdEOhfbbXevlWetgKr/nyLe9Q0Yes8Hc2dKCridAp24BGJ7pbC3X7OCYR
m9oI9fqYRxprr01XOEZ1i+9uzVe4jJ6xzkzZ8Eg7W3XsnOlnzLPmW2IzpR20
wuvkbaWzfh+XQVm0GdpOV+HcDMdoYjU+x/fwSEMnuvERvqJN0jZps7Rd+iz6
Lp4hz7I5bT7DgCbmE/vbqcwGfWwDtmATtlHHjPgOiu8OXuFvlPgYX5OHvPBI
o07UrS7jshzHFGILsfhgYVm+YzLr7HVXuE+jbxsr3jjhWKGNcI0wjLglNAr6
WuJ88L5cLj3K95Lwuegh/Z0H2cHs59XfS4U6xLbQPV5oG2Vw7iop24pyfA4P
3cOFA6KMbPnsEPmumdBLdEvFmV3y1U7auOiGwkbRP9KniS5RnlKhk3BS6LqO
uBk6rxaaa/xzKGMg0Vdip7CPUF8YIVxPXBYODHok/VjwBkUeZPeOvFcxbggd
V4QMafWEy4TLhb2EusKQsIGy9w3bRkRZTULXkEhrEL67LPLWCV1XhO69wrYb
hGZhYyrfPqDuHXkO8skvmfYRvpog3r1CO569kCGfNpZvGwmniC4Ub6LQXjg+
ntWEkOWZ4XN8v4OYJLq58Jfo7bTh7n6GPMt2Od4nnCWdTaW7iZBZ7bILQzc2
NFWeLcq7mT6lu2WQxSZsK5ZMUjhR6ECbkMymTNeJumEDtmADtqADXcgg20c6
mq9xG6It0TYmCSdHG0mGzzpGGXWV5xvlXS/UFt1XeQ5fYx3ooo3R1r5nDCS6
nrAh03nISxulrVJn6r6BdVm9GyuEb0RPVhlThC5C57BlctDYhE50oxPd9Bn0
HW2FAaLvkszdQmvhaOHOfPOgW9HeJZNPX0MfL/o+2TBUtlwtTBFdIlwpepCQ
qvZe6p3CPxXeUz1aec4n1gm3iB5DH5ppHml8C9tbsaLeiv++O+61wjGEWHK/
dF6zxmVSNjLIIoNsA9bN1Da+F+oTu1gHyjGPtHrMQ3Ics4hd1IG6DGCMmGFA
MydgbjBZZQxRWVcJkxgLiDeQvlsYmeE+mr56s9Ak2zLIDhZKqw1ofIJvqDN1
P1u4KcOARie6mXMw9xgmPFBtQFNn6j6CPj7Tz4BngQ3YAo80ngHPApux/Y54
hjy7o/LtE3yDD/BFI+GXHPsIX42SzI3CIcLBQd8kHBq8m4VbhMOIc5F2c9CH
RqwYFXmJGbcJY4QjebeF2/NtE7a0jLZ2j3BMtLnRkQfZIyLv7SGLjvVq48sr
3CfQN5CXPqVN6OC7af0VbkO0JWy9VTg8bOacyd/CXxU+g8KYnLE5bZC2mJTP
rpDvLheKq/0ddZ8V1nlC7CPYV3SDFf7OigyyjHEZ69IGaAubhMbZfgd4F9CJ
bs4d7AgbsOXWqPMRYWOreFeQQRYd6OIZ8awok7KxCdua6R3elukYR6xjjMZY
DRuxlXead5sxIGPB14WFjKeFV0W/KZRlmkfaFbKxG7EaH1Qb0F2pI3URMtZY
BtnBQqbo7rRxYoHQS3RPYkK1AZ1FmxRdrTLmqay5QqXolYyBRc8SKkRfxRhm
jXWiu0a8+ZnOQ15sxnZ4pFEmZWMTtjHWZF8y+/wGx7jz1NjnNyjmXTmxT5B5
CHM/9jSTZ0jMW9jTvXsvNzE+7XM6nJ0aLDDXYV81e7WZ53SOWPsJazJ5riN1
pQ7UpVPE3Y9Y08lzHvJSBmVliNc9z3cy8J0Hn+CbOUI6w4DGR/hqrbA408+M
Z4fP8N1MYRltWWWerLI7MacU/YF4LyjtOeG9DPNIO4k5q+iPxFuaaRlkd8nW
Whq/zdPfJ4VrJNN7jZ8pz3a0cLro05iDMBcWOq9xmZQNj7QC5jTELiF7jXWg
azZzcJV1F8885rbsQ8enI8JGbF0ivCP6E+HlTNuIrfVk297CQtn2TL5lkMUn
+IY2SlvtwpxT9F4FzoPsgnznrS8syreOugWWIe1pobboOsJ80U8J+xR4zYa1
mrJ860Q3dabu6EKGtEXhO3SQFx+iizLQjc5Rmd4nT52p+02Z3tcOb1T4hX0k
7AO6I/zAmhVrVdTx3H6q3wCVzxpkP/tqaqxrITtQvE5K6yic0c/vSlJpRVl+
Zyaord0ba4qsLfLel2RZBll0ohsd6LpQ6C66G99M+tkGbJmU5TYIoNGBrmSm
763hLpuiTAOafTSFvOOZPsPLOdllmX62e87J8owHqIy27L/R2P7HviqLfjbL
92ZN4t1UersBlkF2Kj7Ed/gg04Amz5SIMxNEj8vye0QcKcwyb260+2mxTogv
sQnbsGlPu8M2ZF6IuIMv0YEufIJveCY8mzms0WS6jdPWqfOQ2Dc0gTFd2md4
OLuzN2flMn0OGJ/gm4l6JkWxRsu67F5p33PFPUh1hbN3+cwn5+wapR3DiGXs
dWZNZXSmz0jsPhtBn5bpfWTwSMO2PfuWsBEd6OKs3n5p80ijDdIW0YEu2iht
lTZJ20QnuqnT4Nj3hG5swBb2YtOvFqsOyViTZm26QdrnxDhntk/4AF9w10i9
4K0PH+Grhmmfe+Sc2b5h44bgNQzeN6GzQej4InyG7yg7FWvuJ4Zvi8OWEyKt
JL7pdIx3ozDWoNsFPTGeBby5Ga4zdeVZ38wajGJBHmsa1Y55xD54pP2ud36L
8LAwXfhN2Cw8JEwL+vdIg7cpZEh7UPhF+FWYKjwg/Bw86PsjbVPIIrND+EeY
IzwufCB8GGMuxlHbhD+EmcIjwsbQia77wtatwoyw+e/Qia7ZwnvC+zEuY5zG
GjVr1bVW+AwsgN5V4TO1rCOy7sg8k7k6ZzX/jTkBcwPSWJu8LGRWCCvzPU9l
7lsRPGjmxcuDBz0o8rLOcHno2Cn8K8wVnhDeDZtvi3HWstBB3isi77Kg0cEa
M+umFwjnhy+2ha/wyXbhT2GW8KiwQfgu33PiVNDf53seWBL0D/meh8H7NvIg
y9zwm+BBF4dvP4hnhY/XC18LRfmeN9+f4X6CvoO14a9ChjTmvaw5s/Z8tnBn
tfN+E7rRMTXD7zE60PVXPGOe7WPCl/nWiS7m0h8Ln+R7nM488KdoM7SVKeGL
vyLvrGhb28M3tLEfIw+yk8MXPwaNTz4TPs/3OgBrN58K6/I9pmdsT9v9KN9z
GNrwF2Ejtk2ItI/DtjtD1xeRNj5s/zR0UYfTFDsLdnlNlbVVnjVr5RfGM2fN
mzZLW71YuFYyOWs8hmEsM1zos8Y80p7LcB9Ev7OEsQprvvQZ9B0ZBvQ0+hrW
ypWnr/KeyppztfOQl75qMWNz1tCjH12Q4TzkpQzKGqU8uco7gDVp1rKFfmus
E93kSUa/Oz/DMsj2Zw262mVSNnWgLsggSz81j/XFDMd4YvuMDI/R7oq4T9q8
6NOIgcTCaRnuI2hTtK07pPMs6R4o3M7atXDGGo8ZGTtOz3A/RB7yEjOJnQnW
gKsNaOpIXdGBrjOFMdW2aUz0c+iCRxplUBbPku8YF8UzLcvwuAGf4lt8jK/h
kbZWMm/ne57IPPY14fV8z2NHRto7+Z6nIfOm8Fa+573Mjd8IHvSoSFsbupBJ
C4fVqr17TfDqsO3FaFsXhW5i1Ogog5i5K2IksXJV6CAv63bExlVBEyMZ8zP2
p83R9l4Pm0ZFHV5epv6Bfc7C0mWOjYzxGdsTI4kRxAqeGc+ONkJboU3RtuhL
iKnEUvqUGuGVfK8psra4JnjQwyPt1XyvayJTJVTne911WKS9Fr5FZqjGeZX5
XtNlbbc6dA6PPJWhY1jIjEr7zgHOaHBWg5hGbGPt7oR8rxGyVsicmLkx+wTW
x76MXVm+t5N9UJxV4w5YAM3ZOu4gZm8B+wzIQ17ykJd9FjuzfHcw5/o4O8gd
wvD27PPYkeV7fa+P79Lc4wmPNPYp/JXlu0PZk4UN2EKZu88MVlr3lizve2Av
xOYs3zs2MvZ9oBseaXyH35Tlu75ujn0j3PnFXWXs6SAPeX/J8jd6vs1vzPK9
YrfEvhDycpfabbHvgXvG1md5nxp7W78U/X2W9yWxV2mD6G+yvG8NGWS3ZXnP
BjZjOzLIIoMsOtHNPgTuMAPQ2IAt+Ahf8e2eO0+3Z3kfBzrRDe+62NfGnamc
A2bNjXUWzhw/kvY9wdyNPEP0rLTvreZe4UfTPgfdKNYBOWM9M+07hslDXmSQ
hUca56Ibx7oYeTkbyHcNvpVyRvCx9H/3elPWXOFOzgIKT6RtE7ahA12cNWSd
ER2t4pmtjX0TPBvykJd7vuekfa6adTnytI4280nsu8E3+GB47OujLbGPZkPs
06Ht8sx4dhW0WdF/5kpHnPvnLoA/hO1xrwD3BsxO+55w6kTdsAFbuEf88bTP
etePdVNsg0caecjL2fcG2ZZBFh/ja3ikcY/fqNhnRNvk3rwbYx8SaT9meZ8Y
bYy2xjkQzhINi3sFoDnbNjzuKuAecs7Acg51z73mnDnlrCn3fMEjDR5pnAtB
59C4q4AzdJyjGRn3FLBPhX2C7DNhjwt7V9hDCI807h7nTDBngbmDnLycxeEe
DXRwzp2z9aPjbgTOrcOD5u4MbKfMEXE3wimaQ3TL855Z9s5yN+H9OYpDOb6j
8PGIs/2Ffvkelz0edF/hfMXkExWbOwjnVTuGE8sTQm7E6blBDwhdTwSNTspm
zenz2LfL3iNswhb2IH2Z4Tkpc9HPM7yGwVpGvpAn/Kh+pEr90mrh++U+G7uN
u497+4wsvsEH1B0f4VN8y94d9n1xJpKzkZfHXRUTVvvMMeeCx692GucMB8Vd
FOQhL22cts65rV2Rl3s6yLPnnPK41W7rf8cdF7R5Yh6xjzZGW7t3tc9AUyZl
EzNvin12tE1iOrGdZ86z59lyb8OYuJuCNkBboA3SFrGVc0eD426KnXFOFdu4
S4R75zhXTZmUjSxtckjcY0Gbpe0ig+w9q31OmnPmd6/2GSHOCnHPzLlB7wzd
8JBBlnO3d4keu9pnrtGBLnyCb+CR9necOzo3fEQe8nJWlzgGoDlHTFx6Jm0/
4ecFaWN86H067WfOs9/c2+fe0lk+Y8jZwpVZvsu0mHex0neawiONc5AVrIPJ
F2cK22TLVuH0hHnQW3KdNjDhuIXMaQnLkPZ7rtPOSjimIbOEPla6pwiLRRck
nAdZfmchP2EeNPf+5yXMg+YefHSdnXDcROdzWT5nik50cy/qfYwdKn0HOXft
p2gLlb6Xmnv4SyrNI21pls9pcm71hSzXmbpzbnNZlgHN2c2Xs6wDXfgM33Hv
9STGGpW+5x8d6MImbMMGbJlc6XuyqTN1nySUZZlHGjrQxb0x91e6DtSFMikb
G7GVup+T8HuEDyqzfE52Tjzbe7J8Lo9z0HfFuiR76TjbPinWEbnzg3ONrJPd
keVz0pwzHhPrcmf08h34I2LdbmAv80hDJ7rJQ95bWMsSfXYvr/NRBmVxlp81
R3Sim7PLo7Msgyw60Q2PNHSgizZIW5xY6Xtz0YEubE7GOiFnEKkjdeVe3cJK
37nH3Xvc0ck5X3yCb9CBLmSQxef4njsPufsQX56b8HuHT6E5A7gj4hR3M9IG
aXvc0ci6IudAOZfJGiU+xJfw9qxbkoaN2MpdQA9U+pnybLm7ibsM4ZFGH0Ff
cYJwbrXbEG2JNkpbZYzAWIE7AteF7zrHPhl8+HDav7HAbytMT3uMxVgLHmkl
ad8Bzt3fybT9zB4edOx5Dp1iHw/PeFLa94KTh7zkIS9nzjl7vj3a3RkxRpmc
9j3C5CEv7YY9QOxLyY920zH2BZHGmU6+E7PXhLvzuBeCPYjsY+OOEO6NYZ8S
Y0jGkgvTjssTItZxRyhxGB5pxDRiG3fUcqaXe1fYB0efR99HDBwXcXd+2mVQ
FjLIPpl2jCWuMlZ8Ku24TNyel3aesRH3SePeCvaEYjO2M+Zk7AmPNPKQF53o
5s5F9uyyL5Y73LdFHGRsx91QtH3O9vNMeDbcK98u23t/uHN+atq/y8FvlzyQ
9tlV9kGxN5MzrPelfW8/9zpPSTtP29gnxbnY+9O+4x8ZZOG1iX1VnJPFJmxj
jsFc48G0f/eDMimbMikbHejibh/2lPGMeFboQBc2YdvW6AeoG3drcVb68NgH
y5lp2ihtld8teSjtOE/s516tnKDpO/oFb0v0OwOCx2+E8FshnIHmLDR9IH0h
92gwLqbN0fbwIb7EJ/iGNkpbpUzK5ndOpqVtE7ZRJ+qGT/Et+zw5M4wMsiPC
N/BIo07UjT0d7O3gmzffvlljY63tVKGP8I3GaJUaq6WF9axnSOaZCt9BwF0E
D63yPJm7DB4U3YY9JeyhF1qLfniV59TIINtWvPo9LIPsI+LdlLYMsuhAF99F
T1nlb5t8A+XbJ9840Ynu2kIr0V0Ucxoq9jTgG2G1eaSxx4q9VvBIq883SdEd
xWus9EZCB9Gd2HPTwzzSzlFZ5wp/q6y/hLPzzYP+UzhN9OnCFtG/53ndkbXK
rvn+TvuefFIu3ywS3lluQOMzfNeePV+c0RDaiT5RNtWTbXWJodXes8PenS+F
XRm2EVvJQ17qQF3IQ150oAuf4tv+4rVY4z0/7P3hd0KWauz/Qo5/R4R7kj+W
LR9V+I5l7gZ9X/R7Fb4XlN8SWizZshzf+81dsR9UWAZZzmm+JfpN4fflBvQb
wublvjd8rvLOyfGd4wB6do7vBees59oK60AXd/2tEz6t8D1+6EDXaxVeVyIP
eWfl+E5xAD0zx3eOs2ePvXsvome5v+nxbe/wOrVrHSbwW0sryZvj31zit1Ce
E70kx7+Jgk/wDTzSuEfwkwr7CF9xd/SHFfYBvsBn+A4eaehAFz7Dd/w2y8s5
9jm+p07UDZ3oxgZsWZbj36nafc9i+GC3L3o7DR3o4re60jmuA3WhbZ4n7Mhz
G4XmO8I/eeZBs868M8+8HuwxU9toLnQX3a+7z8VwzuXU7uaRdojQTXRvoaXo
FkJP0TndfQ4GHmnwSEMnugfEXPAXlfUzcz/R3YUvmAPyTYs2vcb7dt+oclqm
8GWeZfrH3JG8G/M8D4UH/VOeZXsIX+U5DzZjOzZhW27MTX/Nsw0XxdpnLdYh
80yz1l47eHzHKIq1PPYIsoZ7Ucj+K+R397kSzqIkRI/VXJ0zJ/BIg0ca54wG
dPe8tUDYrLy/5ZlHGj7G14mY127Ks43IEkOIHeTJi7kveZHh7v15OX6HeJe6
5dun+PKzPMcYYs2ned4Twp5H9j4SA4mFZyptoPCH0rYhozb3vNrV/3jnRZ+R
bxnStuY5lsGDJqZ9IJlnKxzDiGXkIS880i4In+Er2lhn1bFpD8dQYinvIO8i
ZVI2tpwlbM+zTdDEVGIpPOpyirAuz3UiBhILaTO0nd5KyxY2KO1bIUt0T+Fr
0evz3DbgQdNG0IXP8BU6ke1FP5bnPH1jrYO29WOe+zl40D/kuc+DB/19nvNi
A2Wjo6vq2KyH60zdeWd4d+CRlhP9Jnm/y7Pt8KCpA78L8HaFYyCxkBhLrF2Y
499YIAYTi9+t8B3NCfZ0yRct+WZR7d96KMnxnmP2HtNH0Fd8Luzkext7WtjL
ImwXnUefuMY60LVFvPfY+yJsFl0gXmulHc03ZdbqheNFt2PNvtrfbR8In+Jb
ZJBFJ7r5Ljwt3mne7W3S+UGmy6Asvhk/GGm0Y2zE1nXCjgzXibrRZ9F3DRSO
E92WbzKiv5dMjWSrhQ0Z/k46M9oEz4Vvpo8EzbN6OHi9op38yJ6uTOtAF3Wi
bpRBWdiALfgM31HXqWErdT5NMsessY/wFT7Dd2uFTRleo2Ktij2y7JXlt2om
5fgZ8ax4BjwLfIJvsP3RaBPUgT1S7JXqKFxQ7bWw+RFTiAvsC1ocYxDem7Lg
nR3vFWOP++PZ8C6xplYR+0zWZXjtbl7EIGIRczTmau2Fc6qtm7Nj50YZjP1m
xzvBe8CYj7Efa3as3bGGyFoidaSuPBOeDWNExor8rtM0pU3N8e+m8FtP03PM
2/M7U6SxJsnaJDbu2afDXixswjbaIG2RfVULI2YRp9hH9UzQxC58hu9Ys2Tt
Et89HTEWH27UM1lT4TVF1hapK+fczos6LwqfnhVx8+ko4/TQsTBkBoYNPLtZ
8Y7zDKdHm+sZcegM2XCsbGnDN8lq/47eZuG3Cv9GH/do/4QtFb7nmt/G+0X4
ucL3avM7dVsYW1X4d/iOjL2kf1b4TvUWQW+v8L3ah4QsZVAW92z/IWyr8O/a
cU/3xiiTsvmdu61RxqGhY3vk2fO7fttCpnnYiK0/VPhO7iZh68bQ3SzqtqnC
v1HI7+Is0LOdn+Pf3SGGEcveqfDvohDjiHXIIMs9yp/HGIixEHnISx9IX0ge
8hIziZ2MCRkbvlLhb448S/ZUnB/PlN8y/DV8emDYtCl4pPE7npU5HlMxtuK3
PatzzCONZ8az453n3W8Udf++wnea87sar2N7jn8nlDEoY9EZOf7NH+by7zAW
zPGcnrviv6XcCt8ZjwyyvBO8G9SButBGaasPRZuiLdG3EQOJhbQp2hYxh9jz
pvBLhu+i/iJ8iC+JxQ9FXmLyRr7ZZjoGEgvJQ154pLGOwNm7D3K85sBv82wI
m7Gd38r7LnikUWfqXpMTv5Eq3tfC+grfcb130F9V+E5sZJDFx/iau7a/DJvr
hsxXwSON3y55M8c+3hjrINj2Xo7XgQE0PsbX+8Wz+S5s3Sd8jU3YxjPgWaAT
3aybDc/2nX7c7cedfdzdN4074Pp5bW1EtmWQPa6Dv/nyrfe1E2rVuu4E74Pm
nMb+opdwdlY4XziPc6ScjRQuFC4ocB7ykoe8pL0gXBQy0C8KFwfv2QLrRNe5
BS6DsjgL8mx7A5qzI2e1NxrFOaKtx9uW56JsbLpLuFtoLRwtFPWpVWuo5khD
hMI+PqvYr0bxvsbnFP/s6jEsY9dHuvrs16lK61PjM2DwSGMcntXV5w7711gH
ujg3lit6QI3PJT60UvFRmCFMF+4Mm7CllTCxg8+94GN8TR7yohPdX3TxOJ+5
x9guLvPUmJeQtjh8hq/OES7p6DUC1gH+PVF9BXt5hTOFM4S0sFoYKlwt5LZ1
H03f/NOx6ufEWyUMEa4qMI80xjKlxzpvpXBN6DjxWI8JeC/fbqM2fJzHFIwl
npLuBQW2gbJPLzCPNMqkbHRVCcNCJ3S1cG3wKJOyKYOyzjvFcxCeEc9qVdTp
6rCZNkBb4JzPQ8fbB/iCtZDHT7QvFgkDwyf/19HrMPgM35FWJpwVMuQhL+em
+oj+tsN/56Z4drTdpfg92vAEtanBaluDhHF9nPaScGnIoKNFnHtCV3mBnyHP
7uwouzxobKBN0jZpg7TFMX39m1r8ltbovgY0v9V7S1+fhcmUbPcan4nhXEQ3
0afU+BwFZyUyaszbcw6DtK41PmPB2ZoeNdaBLs669BSdVeMzL5yVyRbdu8Zn
ZshD3i41PoNMmZRNGZRFHvKiE93kIW+vGp8xAtCUQVnoQFfnGp8D5yxrvui8
Gp9jvbqz5+zMO/YRffEuxQ1hhPqO7suUv69/s4DfKrhY9GN65x4X5gizhYV6
JiXiJ4UFfZz2hDA3ZMYL9wqFwoRIe1KYFzKvC5+sqlXrY+FV0SP6+je8+F2u
4aJ/7eR5IGtp93WyrolCUei8Q3Pp2wVswJYVBX7neNcGF7jO1P3kGp9bZ99Q
O9HH1XifFmdTEzWOMcQaYsKedYmju7gN0Bb4HZybRI/q69/B4be8Rva1DLKs
XVR1NnrEOgi+HcQ6sOzqLVzOuqrquUv4V2i2yjrRjU5080x4NtiEbZRBWfgE
30zv4zaKXdP6eC/U8TWuE3UbozrfLrQUjixwjCXW5tT4nBZn/U8Q3b7G+y4B
NDrQhU/wTdsa71Pj3HyHGuchL2fpT6wxjzR8im871fhOAMqgLNo0bXucng1r
Hqx1PH+KsWfdg9jDPQQnSbZjje8JQAe64O25F4E0yqTsigI/Y57tlULG8f+d
O/y0nWPDy8JlESO6C5kF3oPJPssuorsWeI8ley0zQoY09mL2EJ1V4D2q7Cvt
Jbp3gfe8si+1Z4F50OxVRRYeNHk6iT65wPs82QtKWacUeI8oZZLWucB7QJHB
NsqkLGwkDRuxDZnjRLcr8D499u2hq1uB96Gik7Mrx8g3rWu8j3um0h4VcoRs
4ZEC87KjHjOC1zvqgews4mjkmU2MFvoJfYOeI/QP3mMhQ9qpBd7HeKzKblPj
PZPYhk/xJTbS96yhHUYfxBiBsQIxndg+K3SeGjY8JEyPZ4Bf2hbYB9SdfYL4
4vgC71nEJ4xLGPewT5B9f4xzGKewD5B94AMj7rPHl72+F0e/wZkXzr5cFP0M
NPsMLwweNDrRRRnoRme/8AV7itknzDiBMimLfcn0yfTN7MNmbzp9IjZQNvuy
SYMHjcyxUUfqxl7Is6KvYp8yNtOPUQa62bd8gugOBd6DyV7M9gXmQbP3E9/A
g8ZHJxW4TdIW2afdO9oCe7pp0x0LLEMae7nRfWKB96BTRp94NuyDZm84tmET
tmBjdrQb9pGjk7zoRBc62hS4jtSNfZRT+jimEcsm9fl/ps47vsqiefsJvfeO
dBAQkGYBEQxpGA323nvv3cfeHnvXx9577xU4OaKSHFSsCDZUJAmikJ6cIJj3
+nJNfnn/uD6ZbJmdnXt27925Z/f4Wd8fY4hn/lhC85fm9YuER0Rfr7Qbos/0
82bhlujTlMi7MWSeFHm3FnqcUeY24fZCjynG1p3CXYW2U8bSHZEGzVi9Tvhv
6HCb4H1T9GnbyLs+ZJkQvO+IuttF27dFW8hwbfCE1/jgdXPIDs8BU/ydhTUT
ayfmMOYyzk5fOt5z2YfCkYWe01iDsRZjzmPuI2+BcFSUoQ51+e4zVHRynH16
+MmOGWdAs6Zkbckcz1zPGGYsXzDF34CQCdngAS94wGthoedg5t6jo+2FQR8V
z5I5Zk480yf0DC8t8jPl2Z7Id1w997xs31HOO513O9+lpol+RnWeFXYXdit0
7Pvuwp7FjoEn7znSowz088L8SHtSeErYVZiHHU7xdy76RN+eiDLk5UfZp4WC
qAMv1th7BE9kQjZ4wIu7QvbmXdoqc8udIeyFrhBGF3pP9KL6+bLwCmsj4d5C
z2nMZcz1VwpXxZhgbPSNtcBmoXfSvK6MPHg+X2Se8HqBNVTYFLY0Lmz57kLP
udj01YUuQx7zyj2FloG2Z0ZfnwndFkTdeyJvRsh2ddRFRva1Bdl+Zjw75n3m
QOY+zkVcGWs81nZXCTdne912MmtC0VflyDa0Dz5SuCLHfoAi2UEi0bKvXiR6
YcL7/MtU5nCVPZRv2TlOI29Bwvt6eMCLMpSlzKFx7u9i0V1LtCZLZWQMF7qI
vllppyrvZOHGHAP6ROH6HMuALMiwOvwIH4h+P2EfCH6EDxNOI4861D1euE70
UqUvUb8/EVKiW2X43p/eso1eAt/y7lS523P8TY8ylF0slCT8nfDuHJeh7Cs5
vleMex1fyvG3y+dU7pmE/VS0SdvHCtfkuI/0dajQucRp5KFzdA8PeHE35As5
1iG6pE/0rZvqjE5ZZ+iuhzBO9NZC9xIDmjKUxS/4uep+lrCf7uQcn3HkbOOJ
oj/S2Lhf5f4nFBXbL7hMZb9I2K+Ib/Ab0V8n7CMkjTx4VoXfkLyvEvYb4ndD
T8UJ+wnxu6FD0sjjmfPsOdd4YY79jF8m3GZN+B7hRRp5fJu9N8c6R/fIjOx8
5+2YY98ez5Q2aKuj+jFIfR8gdCixjtH1VkKnEtsItvJewj5HAP1uwt9gKUNZ
eMDrVrVxep5tEtukDGXfSfi7Ln6nj0QnE/aRoWN0jUwV4TcjjzHEWEImZOsn
tBfdU9gm5WfIs0RP2FqyyDrEBrFF5OA70RLGovIWCp+Knq9nNlr1RgmFsU8c
gY2VeE8CoIeVeM/E3rOf6L4lLfvOPqJ7l3ifyt4TnaGH6bEv7hJ63C72rdSl
DnXZm44scZu7xb4NvdHPqbGPhRdpzfsO8uj7lNiXY8e0sX34jYaKHlJiHxAy
Iztp5K3P8W+M8Nsif+XY9r6TLr4pst0Qy/KA/t6XcEwLfmTGIOOMb6r4EgZj
IyX2KeC32qrEac1+BvIGlngfhgzIQhnKomN0TZ93j31T/xLrdJfYtw0ocVpW
+M3gRRp5p0qO3fM8BhmL+AkYs4zVHcMvAY1O0E1Fjn8HgT7Td/q4pa9FHiPE
lVynv2MTjsnBd86cR5/pO+/hrcVrjLBHscftUuayItspgGZOxGZ5V45T2VM1
F/LO5B4cxtlA0QME4hIe0P/35TjGARvFVrFJbJM08hizjF1sCtvqVWIfCDIj
+7Iij3lsGttmbPFdAL9Lz5jXZoYfp0fMazPCj9Irxg1lX8vxHY/MwczF9JG+
MiYYG6xFdmuyDtAFbdL250Wex7bMZUXWCbrhuwTvHHSILmty/JsT/NZEVY4B
zTOpCJlvjvcUdflW8DFjOGG/9Lk5PvPOWfezRZ+f43PcpJH3oNp9mLWz8BB+
0gWOEyK2apbovrwnlmoMCb1T3ofxu5f8lic+tuf0zr4eX67wjOgdVedk1T1R
2GGBAX28sL3oGcKpC12Gsodpr3+o8L9Yd+ATwjd0ffC+O7vFj3Jntn05Nwg3
hk8H2R8N3xJ9QPf7SM69Un4GAHqPlMfNAj2Du/T3DuGDYgP6NuG9GFuULUx5
jJFG3i3CO6LfEm4SfYPwRrHTyCPtrZiLqLtbynPSIqXdU+I2F8RY2C9lGcfE
O4933z1RFts/SHmnydYZA9hOQZPrbN08z4neNeV5lWfAs+B3VI8MHw++HnSG
7gZrjZj5kRYZwsCk11istfDB44vHZ4fvjmfCs8HX9qzwXPjcjiXOMds+KXxT
T8muLi/yGp21OmWfj7UmdWiDtvBZ4bvimfHs2MPdHmt41vLwhPclhfbJ44sf
Xmhf1CVB45Ni78/vqGJz2B7P/ibWjWED3BXImGOscWcga0l8gQX57ic+SnyV
xEa8OM17AsYhdajLvYSF8R7B14mNYqvHCtstMM/5Me9SFp7w5nde0WHhNMdh
4HPE90gaeciM7DwTng0+UXyjyIAs1KEu3yYebB57RR5zjD1+W+lw4TW1+98S
28XeMdfvoGe/XcpzPnMhd35zbzfzHnFir/PeTjhmjjixNxJOI++hHN+5Tp0H
Yp7kzl/u+mWNM0djcbbAdyK+47DGYK3xdsIxZAD6rURLHN+bCbdBW/CA19l5
XqNShrKUoSxp5J2Z53UFgGaNc2vM6/QFmZCNuXZiymsU5lxk21nguxUyMscx
17EGYi3Emo61HXMccx3fjj9JeE5kbuQ7NOsW0shjjcg7hHcH35SZI5kruVvk
zBx/+/5Oed8m/N2bd8m2KcuEbNShLjzhfbrqzM/zO5Z3LTzgRRp5PDOe3bSU
1zE8I57VqwnH3TyX43vfuTf+mRy/+7NVNivVsk6YI3rnlNcJpJFH2uBYZ+WL
zk15zQKg4TEk1mXMHZQZFusQeO2U8joBmZBtSsprLOY45jps8LVYS1B2Rspr
CgCNTfaPdRl10RG6ok/07ZWEv8Pz7Zk1OM+Jb9BP5PgOeu6efyzHsZzPJ7yH
YS9DnOYLCaeRR9zSiwmnbcnL8V4FnaG7R3J8zz02jq2jQ3TJPftP5RjQtEnb
fNt/WbxeSvgb/zXY/g72NV8rGpmRnTKURUZkpQ3aog51kQnZUjn+nbfnhOIc
+8LYA7P3xSc2L/wG3HHBvRQvZHlOZi5+TvRyzQGrNG/+InwremUX39nGXW3/
Ef3IAsfFEdf7kOjHFjgujrQteUWu+7PwteiT1IcTBfxI+Ka+6e07bbnH9jzR
zyxwzByxck+JvlP9OE31ThFuF32U6h4p4DfA73WM6KMFfFj4sqApQx5pL2V5
T0+f6NsRyjtcuCd8B9yljR+PMpRl7fy9sKLIff9S+Emy/yh8UeS7uHlvUGfL
ndxFzuMbEN+C0AG6YM3C2gVZafPu8HW8sMD3qBGn+9wC6wTd0AZtcS877yja
oC1kZU1yb/g50BG64q7ffqJ3VN4OwoLws50m+lQBPx9+u0d7+t5j7gHOEr2p
p++FJY28M1X2DOGa8JucLJpnxLPBN7lXN995x1131V3V1yUeg4y9lUucRh53
490j+uclXndQhrLItr2wMHxtO3T1HYDYELZEHeqSRt6r3XwvH23S9rGqyzPm
2eKX3K2v7zHg7oO/+2gc9vW9BKSRh0623IMsvN/LgOZe3ENET+njezywOWzv
dPFGZ9eFX+q2Pr6ngzKUpQ3aIo284/r5XgbuRWjXz4BGBmRBl/C8NvxYtEnb
6Bzdv7TA5wqwAWxhcT/f+QBPeB+nuvSZvuKLZYwx1rgXfSvR12sMHCM7OarI
+5wJKruNUFzo7xTJ8M18LHwknC872p9vdKzBRJ8uzGdNIpya7bL4cz6NOqSR
V4APDF+3sGeu61A3EXtxeBcJW6vtMcLnavszAVnGCyWikemT2EsVRxsTiR0W
kJVvK2eL5965boO2fu7vey646+dy0Zdle53Ct9tLRL8pHm8L7whvFTmNvIOF
i1mbi/c5xCgXOs5jpOgRwleivxReVZ3XGWeMZWGY8oYKQ5hbC/2N/uhYJ12R
bUAjA7LAa7jwtcrCE15vhixbeC5w3CPnSF4RTdlhwZs6jBnGDmsnfLHIejbf
GMMP+1/RxJQQ13G96CcWOOaYOZW59XilYSPYBt8KWnX2vdfcu/10J9sItsK9
2gnlMdeewPflQvvumUOZS08Sbk0Y0Cewhk3YprCtVkXeQzMH/xBxz8hyo9KO
K7INYovUoS5p5K1a0rIvYS4Yq7axEWxjqbB6ifc47GN+4/u98ugTfUFGbBRb
xSawjQ/Dt7NIWCC8X+Q06A+EcapLG/BO4VcWTRo0Nrgw9uJFwQPf9qvx7PFx
oyN0xT3iR3U2oNEpukXG92JfRd+wSWyTu8aG9zegGcOM5S7dfccocxhz2Snd
fQcpaeQx5zP3847jXdckGWo091fjQxd90GjH5RJHunGUdYbuzhLOLPTvnh7P
XiXbv6naqDqVqlshNBT5d0aPZMxk+3dPl4xwHCl3+Z0k+reRjlslLvbqkW6D
tohVfXiUecBrg1AnevRIx6TCA16UoSxxsHNEL4txdR7PLmRlLjg7ZMbmsf0L
hQuE8/VszuPMf+yz8Eudo3bOEu4Vvcdw3zHI3YKVwwxo7l68a5jj0HbPtk8f
3/4F4gXPS2Of9liWxyxj9RHRtMWcwFxwWcj2hXBOyJgKu0S3ZwgVkuMv9X2d
sF702ZzLZA5kLhT9q9L+UN5q1kRF7jvzwPmhA3SG7tYLNaIvVtsXCcQ1nKo9
V6cRvveRexdfHu7fkT1YvA/M9m/MtkbvQi37ZKGtUB9p5N2c5TmaufnGLNt4
KmQ/XegzxnGMxDa+O9oyIMvfQlWR26Ct/bP9u77YCLZyaLZ/1xYbwVaQEVmv
V9qJ2bY5bI8ylEVmZM8MWbFhbBmbwDawMWzt1iy/N5AZ2bEF5tqtBGyCb6R8
K72AtVPCNoltYnPY3ldhQxeEjhkjjJUq4Z8i6wBdICOyFse4RxenFfq3d4/O
9phgbPDsl4WtYgPoCF0x5hh7F/Iscv3O5N351gLHSRPX/sYCx0LOz7YNYosP
ZPm9Q737RJdKpjLJVir8UeTfTd432zaELXVV+kahUegsPJTldxg84EUd6q4R
fi9yGcqmhY5Ce8Z52AS2QZu0jaz3iv5TddYqvRwUOY085tW7s+wLPq/IY46x
984Cx9nSR/p6oZ4LY4qxhO/j+6G+A5a7Xy8SzdryFIFvyKwxZ4hmDcrak2+9
rDFZa/JbE6t7GNDc+3utaOqyxmRtCQ/SyOMu4K1Fl3T3vdTMmcydzHHMdTxD
niV9om9bdFzkfR77vZnCjinzgBc84MXZt8nz9V5slbnlDBw6RbeMYcYyY5yx
/qfwV5H7SF+5+3bQUP9uHHEerAueyPIcxVx1hnC36J6qtwlbFLonXeaqWDcw
F/2kcr8r/Tf2CEUG9K9J7zGY05jbuAt4u2Ges5i7sAls45ksx5wgA7Iw5zD3
wBPet2d53cQYY6wxhhhLPGOeNWOcsY4NYou0Sdvs6djfYNPYNmsW1i4dw9Ya
wtbuzPJ7mDZoi7kMG8E2mNOQGdmxEWwFG8PWqENddIpusUlskzmPuY85nrme
McxY5h3Gu4w9J3tP+kzfu4duGTOMHeZg5mLGIGORZ8CzYI/IXpFv4uxp2csS
4zJKsrIG/DLG/buxhmDt8F6R71XuxjeXYt+7zL3G3YudRh5323bhG1Cx76Gl
DGVJI497aTvxjafYd/JShrKkkcfZktaiWxX7HAfnhNJCwxKfQeLsUGOkkUcZ
ymYW+8wHdwm0KTYPeHGuo22x08ijTdruUOx7hjn70a7YZSjLb42Pll5GJfyb
48TwEcs3mzWC6BFJ39vJXafDRPeXjgYU+s5H7m2kDGVn8Y7IchnKthKGJB2j
RlwHd+5y9y5nd9oXW4bJ0Uf6Wr/E55qQEVkpQ1nqEvfRJnhAE4fRNtI4Z7Qx
dISuOIfwT6SRx9mETZFG3vuaA25dqneN8G7KMWXElo0s9h2hD2Q7ZvbCiEXk
GwHfCq4Rnsr23XgjVHZ4se/Fow51Sdst+kBfapf4jNZdsqF7mGeZD4pch7rD
in2nHndx9+GbT7Hvqeaet6345lbsOwQB9KBi3xOIjtH1TN6xWe4DfZm01H54
7oobUmwe8EJmZL9KeCLbNoPtZBT7XBfnJDaHjtAVaeQ1LWk5V/ZvlNk60poi
jTzu+u5R7DHB2KCvxLDfF32mj/R1aLHvPQTQyIis3Cves9g84MU93b2KnUbe
qKTvkMUGsUX6TN935D0semzS99K2E8aI3ltpU5U3mTWZ6MnJlntpJ4memvSd
taSRRxp53FU7IRl1VHcSc0iWAT2Bd3qWxwhjZaQwb5F/W4UxwVjg3tJ5yKSy
Y7L9G/KzhMGiB/LMspxG3qhs/847Z/Y5u89d5scIOeI5VLyHCNmL3CZtj2dN
m2VA0wZtEcNDLA+xeNxbS8wLsS/cQctdtPjuSIPGh0csGzFvxLoR00ZMETyo
y9231CXuiDtv4QFNGfJIm570HcXoEF3u1+Q7kEkjj3MKxAlx7yD3EBLjQ6wP
sXHcNUgeadCUweaxfZ45zz5XfR6WsA7QRZ4wPOE08phTmFv4RsS3Ir7D0CZt
cU/hyfmOC+aeQu4y5LsMZcjjLkPy+E7DHYaUgaYMeaQRO3l4zFXEUGJj2Nr2
rImz/M2Yfe9RelZHCtgctoeNYqsDVWdQoe+F5J5c5krSoJkzZ4vHkGzbBLax
lfIG6/3DnZRb7qbk/0LfKQkPbBLb5B7m8UnbDLYzQpjLXM2cm22e8MYmsc0R
vOsWGdDoEF1Sh7rUoe6+wvRsjxnGzm4qMybhdwLvhoP0bA9schp5yIbMyIqM
yIRsjEHGIjpCV/CEN/fU9y32HMdc96HmqNuXeg5mLuYe+n7FLkNZ1nFz+QaV
6zU53775fo+fGF/oNOlpqsA5DuLg+RbN92l8o/haWefP4xtcrvckfKvnWzW+
V+LvSSMvJ9frxsnita3AuRLOqmjzseVef+7xf3IrvYOURxnyODdC2UkC506o
s+U7eLRNG/CEN32gL8j2VciOjAuH+DcF+B2BI4b4rg18CPgOuKeCdw33bvJb
SszbC6WjO5daZ+iufZTFd8KdFnx3xs6pQ13O1HC2hnNr54yxH5pYVL4z3hz7
HHQ7O9f7OmRAFvpM39Etfaav6Bge8GLPyN6RNS9rX/pAX9qGLPhyOYeOztAd
96DmisZ3dZZA3B0+rG0G+w5d7s79fJABzb27Z4ierrI8Y54tcfCkkcc9sT0G
2WeG7wwfKb5S/ITFsZcjBhtfYkk8a3yK7Jvw/bFnYx/Es8PHiG+RZzhaNGvA
ZbHvZ6+IbxMbwpbwJb4ba0F8ivSJvnG3a9lgA5p7hW8YbEDTR/paP8B3AHOv
7/2i0QU+dXzp6GS/gb4HlzKUZe88S23PzPUemjrU5Z7fnURvp7roCN0Qp4rv
nDRofOiMFb5RLI8xwzPmWcMT3ugQXXLX7psDzRPe+FTxrZJGHjIhG75bdIRu
8I0Q68Aci81he9w7gM8SXyV3VrBnZ+/OnMY8wR23nNlkD8le8vzYqw+OeRL6
wphTSDsv9vGDYt5kn47vgt9N7BXP+fSge8ZakNjcdrEmPDd4DIx1KnnE8raP
MqcGD+r2iDzOWnSIMtCcrekYabSN76dPyACN36pvpPFt/xbh1iJ/42eNxlpt
YLHvdOae6v7FnuOY6x5i75brNSZrTe6tHlDsMpSlDnVJI48zB5w94AwEZyFo
G79Uv5DhnOgzfe0feecETRnaOjTfZ8Bo8zLGfb7TyGsdY5dnyLOk75yL6xQ6
4Jwc5/b43VN+N5XfxaoUNizxb2wRC8pvQfbRu5CYUO7RqY4yzb/DRdm/l/h3
sh7Jtgy0jS6GxFqZOtTlbo41S+wH5o6OO4q8hmbtfCf+S94L+e4DfDgbhQ8N
3xlnpDpHXeZU5lbSyMNmsd3jo0+do499Q7Z1S/wbXr2DXrvEv0vGmULOdfAb
nvyWJ7zY17KOgOcpYVM9ogy64lxi19AZ9MlRl7THst0HZEcXCc3pdy/1HM9c
z++glYUO0AXr9qPz3ecrYh/Cu4E08rC929jnhw32DNnhAS/u1eZev1N39p3b
fOPlW+8zwqc5BvRTwsc5ttP1wt/xTmatXifUxpqdddqfwtpYo2OnFcKGsOGe
kVcea3r2ITVCdexpBgddFXsa5F6gdcOHScs/KPIqYwwNDLqiuGWcbAgZ+8W+
aV3I1CtkRva/Ys3RJ+h1UZazX03Cv8Ut5wI2C5uKPc7YmzUI9bFH41xY6xKt
B0t8jmxs1N0cdUkjL7Ok5ZxaRonbGBc6qw0doAviWvkmxDcG4rKHRVt1oWt4
wAse42NfVSaUFtvnQB3q8p2CmG5+i+pL4hBy/JtUfPdnTiLuiO/8/G7tT8r7
Ice/IUzc1ieys8Upx3iRRt6KHP9uKL+d9i1xBjn+3SzSyFue498UJfYsmbLd
EmdGXANnFomRJ+ZhQKZ/I5Z5oVWG26At6lAXHvCiDdqiDnWJsyeGYieN5ZkC
59w4C8veulFIF3uPTZu0zVi5JeI82AOz9yXmqA5Z8xyDSCwiZSjL2omYN3SC
bojLIwaCPtJXdIguKUNZ1qbEkRBLwRhDp+iW360jZoJxxO+2UYayyIAs8IQ3
OkE3/I7bZzmuQ12eEc+KNPKINbkt3iG0NSL62hC2iG9iY+hgZNgotvpPvBP4
FscdcOwj+SbHOYaxmhfG5DpuDUCPynUM22a1+4t085Pwj+i1+DeLwg8nTBGf
aUnv5djf8dvHv+TYhrAl/Ew/Cj8U2w/Fdz7uqUMGZMGv9LPwU7F9UPDav8n7
RHi2iTx4wAtfxEphRbH9DmVFlglZ8OWuKXIaNP7cBmw1z8+YZ40vYKD61j/X
+7Rqlakt8neWmqDri/zdirTVwRNe+NLRAbr4QWjMsS7+LrLfF53gx58g3uNz
/U0JHaLLEbmOMeTbJnfy3Z/0N07KUJZnwLMgjTx0hK64C4IYIGJ/uOehVehy
ZegCv9gvoUN0maWxsIvAPQXcc8C9Zo9F3NCiuJeDuCDSyCNu7P1Ysy6OOC++
cfJN9JOII/swfJyUhQe8iD3iHrXRYVsbw/bw8yzX3++K7QPqEXN7WcxN9OG5
iFvizopuMVetKbYfNCOe7ffF9htR5pmIa9pyr0jCa2y+kRP3j99vVegAXeBH
/UNYXWy/Kb7BX6NM+0gj7/fiFj/rb1GmQ6T9HmkdQ6Y1wRPe6AhdIUPzuQRk
YY5mrkZGZEXH6Jo+0JfloRt0hu6ITSTWm9i4O+Kd/GrEMbJ+IY08zqUQg0rc
Kmdu+nOOZ6ljloldJmaZ2OWOQs+U4x4m610/Kd8xFmMoo7xewqiUAd1TGCF6
LHFwS12GsuOJ21vqNPKGcW5CdHdhiOjNvKv091/hH9GT1EZXtdU533Y/Weie
7zTyZkTs3az4pjKQczVL3Qf60sS7a6l5wru1/rbS/5mAMyJCW9FthPaiJxAX
utQyIusk4vKWOo08ylC2tdCW2G6h3VLzgFd3oQO8hK4pA5oylG2UDJv1d5PQ
UOI+0tfNkYdMyLZF5hLrHN3DE960Sdv0gb5MlQ565lsn6Aado3t0im7RKbrt
Jgzm+Wns7iFwDo9zecQlfK254KukvzHsrby9iOMo9FnkA0TvL3BumXPNB4om
DZpzzexpV6ju90nHy7yXZT81cdTvZDnu5jvlfZt0TAO8kYG2aYMylCXW+i3R
xLIfInBOlZh29s0rk26DtugDfeEZ86z3UVlkRlbOSX+UZb8y69qiLMdlTM23
zWK7u/PNDVsUClK2KWyrY77nSWI5pue7DnXhAS/WxovwT6kt2qQtzlHvJ5o0
aM5WE7PxTdI6RbcfZ9nnjUzIBg94sddYIBrdwoO66BgdoSt4wGuaFi2TtH6Z
IHyXaT/OCMk2LN9+kxz1YSRjTZib8u/Wsm7+KMe/uQ2gi4Rf5zqOGH84fnFi
jvmdV9bc1KEuaffEHoe5grNV3DHBGQHOTRGLTMw1POD1k+osYK5hTTfXgH4v
x/cS0SZtL+I9P9exz8RrwwNe8IQ35xCIk6YMZeEJb3jA650c3yPEPUCcE+Gc
HXcMkUbeWzm+VwhAv5HjO4aIQSUWlbtWrhPNHMdcx70YnCMD0PSRvlKHupxL
4d4hAE2btM3ZSM6HErPPuT7WXMWxb0GXrIFZC1OGssiIrLxjeddSh7rMucy9
+OZG5fuZ8mzRAbpAR+iKPebCpPck7E3m6RmPZq4V8lL2DY1X3bH59hHhWxki
enC+fSzExk3Id5mCiItj7iZtS9xcymMBnvCeTFzyUs95zH34JsfkW8YtfsSU
bW24sEvKNogt0ubs8FMhC3Woi4zIio1iq9xj0abEexj2MsiIrAPz7WPaXmUG
q+wgYbro2bwjRA9d6jl+R9ZWKttX2D7X33QSjJWk9+TwgBdlKEsd6g5Z6vcD
gN5qqb+/wwNevYXpuQY0cypzKzIgy0Bhasp9pu/INDu+4cMLmZGdMpRFh+iS
OZG5cXnS8Yp8Kxuc6zUia0XWdhuKHMfDGu+ygoyMy4VRwkihrfbJpbM1NoXW
OxvQvwuZO7vsFcLoqHOlcJWwtTAm6KuFsZHWNEtjUnV/ETaL/q/SrhcmChOC
vkGYFGnQNwrbRhq8rhHGBc8ros0xIQMyIRtt0NY/wk+ifxAaRd+vMg8Ic4TZ
wl3C3cIMYUehTmWWq+y3Qo3o+wpch7I7C3dGHcruIPyvwGXImyXcI9wr7CTM
DNlvEiZHH+gzfUcmZCPvZmFKlLk7eMwMme6NNmYFz+sKrDN0tU305UFhl+gT
urlWGB86WkAc/TyVEz4g7n2Ov1Hz3fQS0ed/lJGxx+KMjMLFvkebNPL4rnix
6NfF440C/yYAvw1AGnl8B7pQ9IWqs9di84DXEyrzpDBPyOf5zPE3dNqk7VeU
9mqBf8eB37K4tMA2h62NEF4rcJu0tV/o5hZhaujoA+FD4UjhCOH9SIM+XHhI
eFiYK2SFbh4KepfQzXWhu/FR9hEhO+q8K7wnHCYcKrwTadCHRN770RZl3hLe
Fg4WDhKOWejvcnyrO2qhdfemcGDo8O3geUjUeTN4HBRlbhVuE6YL0wpss9ju
CqFhlnVxa+Shk3KlFSvvZOFG0X8KqdlOI+8Bzgrp2V8o3IctcLZintPIu5uz
Q6LPFu4UvUA8FwpHC0cJSeEj4QTh+AKXoeyZ83xuEp7wPl+4V3RCZYqE44Rj
g05GXdJGfay1p7BRGPGx21qE3qLNEZGXFoYFoB8UPlrsO/a4a+9u4a08/84I
cTrEivEbKKcs9DdpvvudtNBp5BEHw++OkDYvvgOesNBnPW4Ur+vn2Q/I3fH5
i/2b2nyHJo286+bZL0gf6Ss6Q3cvzXGcHnF1L8xxG7RFrA13AV4zx+fkjhau
mmM/8xMxNvBB0/dE6AodPMIYnednxLN6grMuoq8QHuOM6hzHLdEmbfO7GMQ9
EQv3wRyPjQXx7BgjjGnGNr9Jxx35yIAsjEnG5nEL/R0Um8V2sTFsjTmQubBC
+FL0F8J60XcUeA5k7tteuL3AadDbhe3eHjQ2/JfqfDbbNolt8lsej2RZZmSH
J7wpQ1nmXOber4Uq0e/McUwecVJvzfFvhxEnBg944ae9Zp51hK4oQ1liqd6Y
Y0ATi/XaHAMaHaJL2qAt+khf0TG65hnwLNApuiVu8L05tgFsgTZpmzTykBFZ
mfueEnaNOfCTBb53lLuaF4t+VGmPCblCToF9NPhq+ub6O3Fa7+CNRY7zIr6r
Z7bPDHNWuHu2fTfpyMOHQ9za83q3P5t0jGJr8flDcv0uZOY69ot9GXtVYsAo
Q9mnk47L20p/hyYdp0QsAbGlL+vvi0nHxbVVvdI884Q3aeTRJm3DA15PJh1X
Bq/hScemwBOZkZ2z512zfVZ2Sco+V3yvpJHHWfzOEVeALnrn+pt5/2z7uPBt
9RU9QDwHJR3rMFDol3QaNOdV+0QaNHet9M623xMdokvqbhV9hQc84U2Z3hGX
gt+LNmmbvoxMOpaBPk0Utk22xMoQR/e4/j6a9DkBdIyu2dfhKyOOdWr4DXgW
nL19U2VfT/oMLoB+Nek7c5rYs+TYx4ivEZ7wfjjpcwcAGh8bvjZkxVeHDxCZ
WctVFjl2mTUdd7S8nXSbtI2PDl/dsFzHtVG2OnyD1CGNvCG5jmP7LXyE+AaJ
BW2v9PI82wS2wT0w7yTdBm01sc/Ls08V3yo2gW08HrrCJrFNylAW3zYxscTC
4uNGB+ji5bBFzoi/J/rdpO//A9C0SduriiwjshGf2lH8/8yzjMjKN8gPVPb9
pM8bA2h4wptvLHxroQxl6TN9Z43MWrm18Ad7WSFTdFuhNMdp5LVTvQ7Jllhj
4pBoF92MiRingWHH/M4NsUrISBnKUrdT0nHL8KAOdRlrxLWQ1yXpWE7KdBN6
JB1H2z3pO+G4d43fJuY3idskLROyEO8MD3ih9+Y4F/TOsyFGpkvw7B5tICOy
Mi74TZ5nNUc9V+DfJNs95ranC/y7ULvGXNZHz6+3kBtrqUdjbsuOss8U+Dek
CoJ+NniR9nKB14SsBfmttJciDZrfVmOtyJqQteC+IcvzBf7NtMKgXyjwb66R
9mLwoO6ekfdi0JThGfIsGWOMNXSCbtAJummVtA7RHecHthbGJR3XQzwPcUr4
yBl3PNdeMedsmWvQu9LKc2wj2EpH4c8cp5HHHMdcRxp5o6MNeI+JuYVvDlNj
jhkS3yhok7a3iTmIuWdCzE2jo+6okHWbyENmYuU659rmsD1i+brj08x1HF9G
0n2mr5nCJo2Bf4t8NoGzA/h88P2MFy7IdB3qwhPezNHM1T1zHTNFXOk32ld/
XeyYU95lm4IX7zRst1foakssuMp8W+w61KUN2uKbGd/O8LHja6cMZWmDtugD
fUHWjJAdmbmzhTh94s4/FP1BluMK8AniG8S3d7DAvWX4+CoTlge5KkTXJvyO
4J1SI7o+4Xca74y6hAFNGcpuSHj8MI7W8/0sYXuAJ7yrE34fkUbeqoTnaPbd
v4j+NeE5mDTyOCfP2XR8H/h7kQFZ4AGvjQnbC8+8ke+ZCT9z0sgjbXTYRRr/
WsL65zmsEf1bwvM9bdI2aRtjTfGH6N8T/kZEGcqSRh7rjtUJA5oylL1+ru9U
4o4X7nppSPidic7Q3dXEOmX4TDZns5EJ2ShDWXTWJebAvxN+Bj1iTkK3xBby
He/oVplbYgw5J895efxAuwTN2ficSONMOmfTuTuA3wxAx+ia71g/J/y7Cpzr
5+4cfgPjp4S/r/FN7ceEAc03sR9Er0z4/cc7ZkXCvzvAHQPcC8DvGPzDHQ1K
X44eF/l3DbgngDZoCx5r4h0KL2RCNu5u4XcMADQ84V2WsE3zzHh2tEFb8IQ3
dyfMErg3mTsUsBXO6k8Om0HG3+K9iFzEKh4gZBQ5ZpGynO+fGnW4y4AzIVt8
USnfJTAndIt/aVqUIQ9fFDzg1ZRwTCQ6RbfoEF2iU3SLTWAbU4LH9Ghzp2gD
3vjGeOad4h36F7wSfn8xB/+ZcFqHeKeR1zrGEM+1lfCp5oWHtY58UPiY72/C
oyVO+zTmjVdFv1ziOSbB93rhI+5u4Vs83/8pS31htbBGKBX+EH6LNOjfow3a
4s4z7j7rEGOEcdGevsSYY1x1DKyJMpRdFTzh9avQJuaAVdG3zNApuswQ3uV7
uvCB8J7wdonToN+JvA+5mybKLCxxH+nbIiElGR8vsU7QDb/djo1jl/yGe0a0
RRp5bWOOQKY2oeNfQiZk27zIdoydbVpkHs3jhDzSyMP2GBubEn4fMUcxV6Hb
MqE8dLxO+FtYz10cQruYg5ABWb7iuXEPhfC1sFL4UfhJ+EH4TvheWCEsD3pl
5JFWL6RL/G2rIWwAW3ixxO8obKxNvAPXJtzWd8GLNssTfr8wJhmbfWKOYm7q
nXAd6lKGsvRtrfBn9HFZifuA7F+y9xFKeC48D6FLIuoJnYWuwZO0LpFWFjaF
ba0Nnf0VbSTDhj8Om24ftogO0SW6+ln4JXT2SchQHDZP3qqwxV9CtqXCZyEj
9OfCF5H2efTpy0jbnPB6hGfMs+buJO5f2lOYL7QS2qTiu2HKvwvFuWfOQvO7
dqyDUty1kec1EnMbMS/EujDHcXcg90sQw8ldbdzBxl1s3HXI78KxluIuN3jA
i9gA7sDh7htiBOAJ70/zWtbtH4v+KM/rQH6XijPZyIRs8IQ3907yu3G817gr
kN+C4w4z0sjjLkp+R467ZX5kbi/yHTPs2xbl2e9KjAi/fcWZcdqgLeo032PJ
735wJw316Cd3JXLGgbMOWwlzF3mdWpRnnvDmPfNzkdukbXjAiztZHojYJtrG
10scE7+jxRl2ZEAW+kzf4QlvxinvCnjCmzrU5XctiHPinUY6bTWGrPSVZ4LM
/FYX58hog7b4HSPO1HGWjrv0+PaHXwa/Ct/heOY8e87Nc/ccazTWapxL43f4
iDt6DT9XnuOCiEV6I89p5FGGsndG28QNvZRnP14qvsPhl8NPyXc0eMCLMpQl
zgq/ITzhzXfHp8LP9lGs27EVbARb4bdVuDOLu7L4jRW+Bd4XfkC++/GdED8d
vlS+OxLLhY+SNmgLHaJL0sijzAPhN4UXvyvEPbmc6+V3oNARusL3xHdI8Ej4
bWmLO0G5GxSZkI0+0ld8sXwnRKZ7w6+LLuAJb54Jz4Y+0BfapO3XNYbfFN4S
3ijx3evt9Ldtie9g5+wEY5yxzbkJ5tKNJY4baIw5lLn0eeY50f0SXuey9u0b
qIw5k7mTe9C4D21XYf+U61D3WeYU1vj6+2+JYw+Il1imtKf190nmm2K3vSny
kKF/wuti2qRt6makHMfQFDzh/XTw4p7MbWJtTXzFgITX2PCAVweldUo5VqJj
zGXcP7d3zGkZMae1jjYGJrwP2LJOT7gsd8PtG3UGJbxnoAxlmQvbpRzHwZzI
XU7cB0dcQEHkdYi22wcvdLZ/8Byc8LoanvCmbmHMtfBg3miIMpTtk/JdocSi
EE/D3JKOMpRlbUg8GnFprOu6qUyPlOM+ugfdK+U4HNI4N8N7nL0GZ5C6pFyH
ssSaDEu07EM4s8QakbXivwmfE8uPPtNXvveOijxsDFvjblPuTiXOgviKEWF7
tEnbyNIn1RIbRN8GRFn6ODTapo/0FV7cxzokeHKvLffbEvtDPBB7C2IFOWvG
HoO7XrlflziWYUFzV+6oSIPX0FRLbAt3c+VHX/jWjA6nxR6efo+MNscED9Km
xD6ffmNrXUJ32Bxp28YeH50g67iwVWTOjjZpiz0PMRzEcrDHZa/7YawBF8Wa
kLXv6zG2XyvxHYuLxfujpO+s45woY5Bxwplazmoyzj4rdhw65xaLkv7Gzbdu
zqYyjihD2Ttaac6Y4RgRYkXY8zMnwBPeHdpob6G87YUXW6uNdtKV6DzhwXaW
AVmSSd+fB6Bpk7apQ93pQmFrA3qqsKGVAY0MyMI9hiWqW5z0fYY/xruNc+Cc
/+YOk6XKSyV9xzZ3wHAXzMFCfifHmXPPI3euEDdPGcrCE974PtZrbv0rzz4Q
dIbu0Am6OUH9nTnDfabvxPqzD2HfQFw9d958Ll6fJX2nCnc0LhH9adK/j8I5
Adbp1KHuqrZaB4jXLsKVoneWznJmOI081mFrZQflKa/HWGf+mXJa8xqNvLKU
12+sadelXObrWAeuEf1H6v/bA4n+PeX1JDa0SvQvKe8v2Ff8JvrXVOwvhNKU
eRTHGpS6lCmKNSa84flx2CV14QnvuVqrEdNJLCe/w4SMyApPeK+MZ8iz4y4A
7gn9OGkbfiSe7arw/fKMsSlsCx2hK3SKbj9J+vdpOFeRin0iusbGsXXSyEPH
6Hq2MLKtYzqI7SAGhlgYfF38Bje/vY0fCp7wRiZk+0TPfNYM2wC2AA94kUbe
pdwVIfDbNZ9lmQe8KvLs0+Luge0jDoQ7CDintSOxJvm+YwNAEyNGrFgqy3eu
ctdqcZbfUeOIbVzqdwKxdvMF7oEn5i5bNDpH1/xuUq7oHIHfTOK3kyhbKHBn
PHXgAS9i1ni/kLe7wL38lKFN2uZc+KdZGVvydhO4p58ynBP7UrpZlvR5MeLe
713qMx7ErROnzlnt0zX3cmcqMSrEqhCzR+wevrqDBH5jAJ8dNDGAxP6Rxp6O
WMZ/hLoSxxASS0ibtI1MyEYMHLFw3H3FbxvNzPc5ON6rE9T+Nkv9fiWNPHSO
7lmnzGtyGcryTh+/1DreM97J1CVt7xgjjJWfU96jo1t0jq7RcYHoXQV+c4Df
Hjirg/jINuYLvTp4jmCuwLewLs7eQHPPLOdY3m4vHatsgXBAe9ehLmnkMScx
N/ENBJ8vZSjLnMvci41ha8xhzGXMkcyVzEHMRcxJzE3MkcyVaztKD6q7v3BT
R8+RzJWkkcezpk/0hWfOORvuwWUOZS6lDnX3FSZSX2XzBH4njN8SwyawjS+S
vhOMPGwSW6QMupon8Bto6AwaHtQljWfOs98o1JQ4xo5YO+4E424w2qTtvYVl
HTymGFt8k+PbHGnk8Qx4FvCAV6NQVWKdo3v6RN/wC/yV8hzKXIqfYb3ov1P2
N7Avr8cWU96fc86GPTb7cM7kcPZmVey7yeNszm+xByevZ8I+MfxePRKOFcff
g9+HOGvi4vH5kEYesfK880kjr1fCPlV4wItzN6wpWXdyTqda5WpLrDf6Wlni
NGj6yzkE1g/whDc+jg3BE96cw2F9Ck94c9aH9QvrGM7pEFvHmpE1ITF2nM1g
zcy6nDh68G+s4Ymp75Fo8ft1T3jfwRoPHvDaEDIiW0WJ9yas/yhDWc4dsR6n
Ddqij/SVNPKQCdmQGdk5J4U/D52je2TsFmuwViHTptjjcMYEnaN79kjEuIM3
Y03FdwnuoWcNikzIRlw9PhR8LMTcE2uPD6Uk8v6OPtEXfF7dEvZB4fPB98Ne
Cv/UK8JLQb8aazfSnoy9zDPCU9EGbeHXWRV7HfZTLwjPBf1i8Hoh6j4bec9E
H16PNvCVcg4A/w5+Hs4RAGj6QF9+Ch/qwrCV7vHs6AN9wbbwuTWEjXFuAf8U
firOcHBOAv8afjbORQBofGScQ+AsBT48ylCWNPKQCdnoI31dXNJyLgTeyIRs
jDHGGj5Azt0BaHiWx7PjeeI7Zc/LWTp8avjtOFMHoPFTbghf71I925KUfb6c
QSbGk9jOAyOW8h/OyuQ5phK/8+cp16Eu35I357nM4Pju3pTntCERh0ndhjzH
gcAT3tvHWgAZfxSvH1JewyMDshBDQSwFdahbl+e4CeZQ5lLWmG+En2ZlrJ24
y4h3Eu+mn1LWAX6/StEVKfv/GGfMfelUi402pDynNfscmdtqU/ZvUoaylKEs
cyBzIXMkcyVlKFuTavGpVzO3puwDB9DIgCysiVgbsaZhbYNMyLYhZf8lgGbO
Ze6FJ7zhCW/OSuIfXRvPFp2gG9ZsrN3wgy9L+RnxrDhriM0yB3LmcEqMacZy
8+/QMc8wFxE7vOUsZEnYebHPpqWbbb7YPODFnMU5R1AZY54zj43hw6AOdTlz
wNkD7rDlLltsDttjjmKuog51mTc4J1odc8i66CvPkGeJjWArnG1rq7VL63yf
y2KO+EZ5X6X8HYB54HueTcrzAWcOOHvQPt9ntChDWXT0aMw5K1KuQ11sEFtc
mfKcBKApQ1liSzLzbePYOjzhjUzIxpzzbcoyIRsyIit1qItMyPZdynMUgKYO
dber1tgRNgnTq32Gl7O8Jws3ir5PuFD0+cK9over1Tir075d2Ff0v1oTsCZh
XdAkuk5pCeUdJdwnen9haJ3rULdBSNa5DGUPEIbVuQxl9xEGix4k7C16T2GA
6P7CHrUGdD9hfq3LUHagsFetZUI2eMBrtv62q5e+hJ1FzxU6ie4oZNUZ0B2E
XepchrJthFmiC4ReonsKu9Y5jbzWwk6i5wjt690GbeUJ3UR3FXJF5wvd651G
3jyhR73TyKNN2obHnOgDfaHP9D1bfzvXW2Zkhye8uwg5dQY0ZSh7oOoMr7NO
0S06Qld9hULRBwkj6lyGsjOETNFN+rsD+hLaoQN0UWtAtxZ2ijKU3SxsF4D+
R5gmbBvPmGc7UZgiNEYaebsIHdAZuqs1T3gjA7Jslg2xDsamsK1pwbsxeFGH
usiIrNvp72ZhkzBd2F1pffS3t7Cb6OOESaInCseKPkaYIHob4ehaA3o8Niv6
EGGU6JHCwbWuQ13qUJcylB0nHFlrQI8Vjqg1oLcWDq81D3ihc3TPM+BZ9AlZ
KUPZMcJhog8VRtdZBmQhjTzSyJseff1HmBaA3ihMFbYX/g2doJvuwkphBXaJ
7Qk/RBp5PYUfI428LsJy4TvsDlsTvo+0LsFjRaSR10n4VviGccSYY+zJFgcJ
e0c/fxF+jmcyNWRtFKYIk4W00CBsG2mNkUbevsJW9ea5T/CA109Cr5Dxu5AB
WZpij8I+JCMzc4utfCV8GTbTLuhldS12/bmwNGwwM+iSGBPY3ieiF9fZBrH1
JXVOI69j9P3rOtt1r5Dtx9DtttG3+jrbITzhDY/NMRa+DhmRdW6t+wHfLNH7
6e+QeusAXewlDBQ9QNhT9IHCcNHDhAOwEWxF9CjhkDoDeqRwcPSBvjAHMyZ3
Q6f1nuOY65jjmOuYo5irZqAT0RnCjqJ3oA9hY9gaPOE9QjiozmUo2xRlZwqt
6s0DXsyZzJ2kkYeNYCv0ib4dJoypdx/oyxHCWNFbC4eLni/0E91XKKwzoPsI
u9dZJ+imv7BHnQFNHeruLwytt07RLXWoiw7QBTpEl5ShLO+x8aKfaJWZ8Ti/
QVJnWZARWbExbI29bqZodIAueCY8m25NGidN7sMRYXPLwuawvV1rbSeMvXm1
nrN6hx0ViC5SvRsaMjKuFxKiFws3i75J+KjegL5RSNa7DGX/Kyyqdxp58IAX
aeRdJywUvUC4VvQ1woeiXxbOF32e8JLoV4QLGpxGHnWoSx3qUoe6Vwsf1BvQ
Vwnv1xvQVwrv1RvQVwjvin5LuFT0JcKb9bbNm5G5vmWdcH29nwHP4m39vazB
daj7jnB5g9PIgye8SSMPnvD+j/CG6NeEi0RfKLxa7z7S13OFF+udRh59pu+v
Cxc3uA514QEv0sijDnXPEV4Q/aBwrOhjhAdEPyQc1+A08p4QThF9svC46KeF
00WfJjwl+hnhjAankfekcGqD61CXMpQljbzHhJNEnyg8KvoT4VbRtwgfiy6n
D8gulIl+VjizwW3QFmnkvSqUiv5UuK3BPOC1RLi9wWnkbcJf1Mm+Kt7V9Jm+
ny08L/o54awGt0Fb9wtHiz5KuK/eOkE3pJH3sHB8g3WErihD2SOEe0XfKRwi
+iDhdtF3M+4anEYeZShLGnnoFN2iE3SDTMiGTMiGjtDVCcIj9QY0MiALOkN3
jDHG2rm1XhOy7jtH9IW1XjOybrug1oBm7Xa+6GtqPScxr1xda0Azt1wl+rpa
z0nMRdfWGvNjHqPuzTHnM9ffVOs61GVuvlL0LbWelyhDWdbYjAvmpseE/9Z6
DqQN2ure5DmIuede/X9brecl5rlba51GHvPaPbXG4TEP3y36+lrPy/CE9421
fg8zb98gOq/WawLWArmi82u9riCNPOY05jbSyMuu9Tu7U7zrcmq9riCNPHjA
izTysuIdy3uStSNt7h3vQWRDR+gKmZDtxNqWdcUJtZ6TmZvx67YSfXyt38m8
i1kbMscy1/aMuZg+Hxbv0btE317r9xo6Q3fYwKx4j50t+opavzN5V15e67Sd
4r13lujzar0vwIawpUtqvYZn3f4f0ZfWel9AGnmX1XpfQBp52BS2BQ94nRJr
QNZ9J4u+qNb7AmwS24QnvNkLXFxrQFOGsvSJvrEuuLPWPODFuuwk0afWet1I
G7SFjRwQ701sjzrU5b1/R60BjY7QFTpH9+gYXWOzzesKdIWO0BV9pK9n1Las
K04XfVqt1xXIgCzIhGw8U54tZShLGcqeWet1BTzghc7RPWnksdZeVec1KGtR
9kK/Rhp57CV/izTyum3Ue7l1ZkYroatoAJ0pdBHdQ2gruo3QXTSApg51ewrt
RFOGsp2FDNFNGpudRP/bmJFRI7pa2Cx6vbCae8GFv0UD6N+Ev0RvEqpEVwr/
iH5LeFn0S/w2ruhe4tle/GmTtjtorLcH/6q/Gw3ojsrvTd+EtOo2CK2QXWgU
TRp5bYWNokkjL0OoE10rNKm9TP1fL5o08uABL9LI60gf6ZvQQTRt0jYyIusG
8fhDefSZvqNTdIuO0BVt0BY6QlfoDN3BE97oBN38KqwTDaBXCX+KBtC/CGtF
99CY55s237J7iq5SWpnyStGp6Dp4UJc+ikan6PZFfmtOdHfV4Rs5PODVU2k/
Cj/AG/0LP0Uaed2EFcL3Qlf6gkzIQp/gJ6yMMpTtLfwcPHoFzx+iDGXRIbrc
JLQXDQ94lWNDohuwGWyFZ0CeQN9/poxoAP2TUEbfaUv0j+hAdIWwRjTPhGeD
TWKb2By2h47QFWUoS5u0jQ7RZRobxnaxKdHIgCzoFN1is9huhbBRdGMjuszc
Uoe6pJFHGnn0kb7+I7RjLAnQ2CS2iczI/gMyhZ6+EP25sCL0Cv2Z8H08B+il
wnJsRfhO9LfYDLYkLBdNGnm/U4eyjEFsSaDsN9hUPOcvRS9DBtHLhI9FLxa+
iGdHHjIhG3Wo+zXPJJ419Fc8k3ju0PCENzzg9RF9oi3hE77j0qboh1grpbWe
FB5kjcNaR/SJwqMNBvQJwiOi/9bfd2LeWCd6g/Beo9PIqxQ+aHQaed/ob7Ha
WoLMyCpAf4rMyCpAIxOyoVN0m0KH6EooEQ0PeJFGHmnkdY406E48K4G+Jnlm
8BKKRCfgSVvCh6I/oE14C4tEL6QNZBWgFyAzuhIo+z4649kI0O/xjEQn6bvo
t4Ui2hbeFU0aedgUtrWSMUHfBXgjA7KQRt4K5jCeFboTDQ94JdC16DeFRdge
bdIWNkjfBNqmDGXhAS9sDtvrpzmGczqt2Fpm+Nm8prxX6QO6pA14o1NkE15n
rkJHovuoPmd+4AEv6lD3FfoourfSOINEGcouVNobyoMHvJAZ2Ukjr5fKEIdE
HeoyhzKXkkYePOHNOwkb6xI28V08664xBpdHXp8YE4wD5r5tGzP+b96YJIxt
9JzDXLN1AJq5aYywc6PfUbybZome3Og5qCF4TW3M+L95Zoowo9HvLN5VO4re
odHvGN4t2wdPePMuGt3oMhnxHqLszEa/4+ABr50a/Q4lbWbwgBfz5nbCOKEq
+kBftmn0nM28OV6YLzwnXT0rPCN0bPI7m/f07uhIOiXOhVinrqI7C8S5kEbe
bo1+p/IuLRA9qtFrBt6LI4XZjZ4z0dHOoVN0y1w8MWSoDhnHRRp5vKcmNFqn
bWKdsFOk1UYf6MtLwvOSmz7Ql2mNnuM3hu63C13w7pjeaN9pnVBbZx/qhKBr
6ux3xa+5Xvi7zj5P1uX1UWdilKFsdZ39ruODrqqz33Vc0JV19rviN/891nT9
gye8/6qzH3ZslK2oa/G7bggZRkdaRaSRNz368k/0dWTwWldnny6++tXRJm0f
oDl3mObRIcJ+sW8dkXYaeVPCNtNhu5Sh7GBhnwZ/BykXyur8zQQ//tpIIw+/
/Z+RRh7fOkqFNXUt303+CJkGRtqaSBsUMq8LHsOjjbLgAa+1+Dga7DPAd4AN
YovEDXYTDV6MuEHWRum051DmzgbRnZRGjBY2i+22b/Q7g3dFO/qe9pxJHepS
h7rMi/VpA5q5sS5tJGJeqhW9Me05fXHw6tjodxbvqQ5RhrLMXTWiq9OeI5kb
edeRRh5p5HWIusiIrCMavaZkHTlcGNToOZ95eqDQv9FrBtYK/YS+jV4jMKcx
t/FO+zZkQrahjV6Dse4aIgxr9BqtPPKGR1trI29IlGWds1W0Sdu8GwZEm79G
m30j7feQqX/UoS7vscGBNdEH+sKalrXtC7wTsOu035noFN22afQahPdyayG7
0XsY1uFzRec0es1OGnm5jd4jkUbeLo1es7KOmyM6q9F7AtLIg0en2CeQt2uj
90zsleaJRiZkY45hriGtR+yz8hs9R/aJfQVzIW20j3Uicx9zYq/Yh8F7c9rv
cN7dm9LmAS/2anmNnvOZ+5lDR0Wf6Tvv7VZhs9gua6+2gWWhozZRpnndkhmA
5j2dIfyb9hplScjSlPYapjjymLP/CpvD9pCpW+w70S1+rlFpzyHMJRnBGx7w
ok/07ZN4lvjw8OW9IqypN6BfFv6oN6BfElbj2yyVTsrUrnCR6AuFXNE5wgWi
TxNmip4hnCr6SmG+6ELhilKXoWy2cL7oq4Q9ylyGspSh7O7C5aL/I8wrc5u0
fZmwm+gC4dJSl6EsaeRdLexZZp7wPlPYWfQs4YxSA3on4fRSAxqZkX0vYYjo
rYQ9RS9Zk5Fxt/7eJXwqeqlwn+j/CSnRe+vv0DLXoe4+wrAyp5F3rpAlehfh
HNHnCXPLnEbeWcLsMsuIrJcIu5a5z/T9bGFOmctQFp2hO3jAC57wpgxl0Qm6
gQe8eEY8K54Rz+paYW9kFa4RfZKwvejthBNLDejpwgmlBvQ04fhSA3qqcFyp
AT1FOLbUgJ4sHCP6KGGS6InCkfFstirXPFPuZ0QaeROEI0oN6G2Ew0UfLWxb
Zh7wgie8STs6ngHP4l6hZI3rUHe8cFipAT1OOFT0wcLWoscIB4k+WdihzDpA
F9gstrujcIroQ4SxZa5DXXjAizTy4AGv0cKBpQb0KOEA0fsLI0WPEPYrNU94
0yZtk0becGHfUtehLnWoSxp52NQ+0Uf6eo9QLPoz4f5S2yS2+bnwQKnTyJuj
v51VtyM2VmpAt2cMlBrQbRmz6EJoLToTm+BZC03CE8J3a5xGXlPkfcNdwAP9
2wzfEjuqtJ7K784YLzVPeMMT3qSR15UxUOo61OW3Jr4jFr3UeciM7IXCQNED
mBNKbbPYLnbEWMeGsKVB5Z5DsNUM0U1hswD637BZbCstNISNYeuZ5a4zPcpQ
dnPY9JSgN4VNTw76n7DBbYJXfdjcdcwBZR5j14btUnZjWcs4aAwZJkTaxkib
GONySLnHCH2cLx6DyqwDdIEO0EV/YTfRi/RMbtLfG4WFawzoG4QFawzo64UP
RX8i3Cn6DuHjNZ7jmOsGC3vEHMdcRxnKYmPYGnMgc+EXwoOltjFsLSHcXGoZ
kOUr4RHRDwtfil4mPFTqOtQljTzSyKNN2h4UfS1S2i2l5glvZETW24XFovP1
t3eZbQxbKxD6ie4r7FpqnaAb0sibJ/Qpcx3qUoaypM0Lm8a2b9X64RZhtPZW
o4THsO01bpO2bxM+Ep0Ubi21jMhKGnmkkUcd6j4qfL3GgEYn6Aa7GFruZ8yz
XiO8JfoN4Q/RpcI75U5bE7ZXSl657e4HjRF+w5ff7v1RNLb9p/LKy223lKHs
7+W2OwD9a7ntDLv7SfQP5bZb7O6XcqelYyysF/6KMQFPeCMDsnTT3/ZrNaaF
rsET3vBojLFH3T9jDLbW3yqhQmhV7jrUbS10ET1Wf8cL2wjjhDFK215/pwuj
yw3oqcKo0NsY6LUeI1sLO651HepShrKThZHlBvQkYUS5AT1BGB7jDF4j1noe
6S50XOs+0lfKTAgZh5X72SEzMiALaeSRNjTea/AattZzUif0gO7gW+4+0/dM
oTPyydZGCDNFn1ZmQM8QThW9Qs+Y38Hhd5xXij5DabOUd7ts9Tb8QPr/Kf3/
hPBdmetQd0fhFNErhWfKXYayH+jvAmGh8KHwudIeKDdPeL9X7jLkvS/8rLQX
9Pc54cewzfci791y94G+NEVfl6nMQ+XmCe9vhMdEPyJ8xXsHO8H2hHZCB+w0
0tqHjjZHGnlthJqwIWyprVAXaW2CR0OktQ0bqwgbzow2afuhkA0doStkQrYR
YUujsZd4rmPDFreOvDFBU2Z8zPV1ZV4H9EAHa20z2E5voSe00As5VOZT/f1Y
+LvMgP6IcVJmQBcJ60QfqnqHC0cIhwkHr3Ua9CHCgZEGfZCwf6RBHxDjhrGw
g7CdsEE8i8stA7LMVNosYWdhpyjL+JkRdaBnRt6MGHfTg9c0oUI8UuXmCe8a
4WvRXwrVZZ7DmMteE1Yzd4TNYTNlZQY0dsRc97vwiuiXhN/KXIe6pJGHLoZr
fAxrsk7Wltl+4Qlv2qTtL7AR0ZXCZ+WWEVlJI4808v4UFsUYgBc6R/ekkceY
ZewOEQbG3DE1+j4l5g3mj22FiWs9hzKXrii3XQDo5eW2EQD9rVDLe1t/B6pe
f6Gf6AHMGWsjrdxt0jZp5FGGsn1BuW0K2+oq9BS9i/7OFbKFrEgjD5vENqlD
3d5Cn3IDGhvFVsdHnybGHDxPKBB2E3YVcoQ8IV/IXes+0BeeOc8eW5otzAmb
mhRz75TQEXm7hGxzQtac4IXMewp7C/sIewW9r7BfpCHL7kJhyJQXMu4aMpE3
X9gjyuwbY+KA4DE/2tgryvCNg28dxwsPN3gd3jrmDfYArMWxa8YK625i++6O
uBLi8IjDujfiSsgjNuu+iCshjzi/W+sdk0RsErF6D0YcCzF7xPERl0IZyhIL
+FDEAVGWuMlHI86kOU7x4YgL+ib8lC9EnArfoJEJ2eAJb9p4IOJoiFsE90ec
zLL4bt0cd7Mq/KbEgBHnhZ+VOEpixIgDIw4RQBMLVh++WMoS11UTvtbmuLDq
8JUS00UcV0X4Won5Iq0y/J7EQNEH+kJs5jMR10QcJLGcxNEgQzp8t81xY1Xh
ZyUmjLgtfLB8p3824qDgRZ+ei7gl8uD5dMRBEWNJrN/vtF3vOD9iPIj14Oxe
a9H9I+/XescAEtu3NuKihkYaeavqHUdI3N6fUYayxDb+Jayrd1wfsXxdhMp6
x/QRt7g6ZEAWYtX2kh1W1ztmDUA/qXc7MYTIhGycI2wjmmfAs+CZ8ewGhY9m
dfAeGrISp0XMInG3j0UcE7ZF3C5xYMSGEdOLTtANaeQRq0tM1GNRlzKUJY08
bBLbxCaxTWLubox+EHs3JNrGr9Qch7smZBwUaaWRRh6xvcRQ8cx59sQqEzdG
LNk/4VvHlnjmzX53nj2xen+H35qYPGzq9xhb+L3wnd8az+JtYv8a/EwqsE1i
C4UN8RyfI/ZM+AUbwpaIpRN+Ev2F8D9iy4TPGUOMpQankbdUuFv0XUKq3jzh
/a6wXvRnwj0NLkPZL4X7G8wDXvCEN2UoWyzc0eAYOmLp4AGvd/g2W29b6ix8
0GCb4rnjm3uxwTYFoF9osB0D6OcbbLfY6psN9tmvDVsmDx2sCrtFV5ShLG3S
Njr8K2xzAbGHsk1sFBmQBZ2iW75J8G1iYNp23RaffzufC28nmjTyFoTNMyYq
47kQJ1si3NlgHaALbB7bhwe8+BZBHCdxmn/Gdwlo4izXhi0iA+1gk3x7Ic6T
OuviOwhlicUsj+8k0MRqlsW3DWjiOvnGgY1ha28HL+Z1vsHQxo1RhrLEfjZ/
NyHuFZtcHd9SyCONPGwEW6GP9BUbxVbhCe/l9f4mz3vqO9Hf1PsbPt/uvxb9
lfBAg20IW8JmsV1sFtv9gbEs+glhpegfhacanEYeNo1tk0YeZSj7uLCi3m3S
Nu/Gb+vdJm3TJm2TRh4yIRt1Ho+4gu/rjccirmB5PNOKGBfEQI8Km8KWmCtH
h43/HXn4to7Re/foMvsdAPRRZfZBAOgjy1r8FEewTiyzn2CrWOOtDZ/GkFjj
kUbe0Fhzr4s8/KadY++CjxVf4rFllgFZ5sael31rsx+3S+x7qEsaeaSRB49O
sY/Bp4tf7rgy8/xf+D1OEn1imX0i+GX2E72v8N/woxwo+oAy+3HwgxxU5rSb
wq+zf5nrXB9+H8qSdkP4SQ5jH1Fmv8Tg0AVr5UHRJm2fUNbiJzy+zDLeF34d
8ki7P/xE6Bae8Ebn6B6d3xl+kIPLLCOy0ueOsXdr9rO3j30aPnbWWK1ib4bv
DV9om9jb7RA6QBf40PCljYk1Put4/Kpbx56DNPLww9ZG2tZRpnkfMCrWcKzl
2HfhQ8UPzhqZtXFOpP0dNjE06lCXvcPIQEWsCVkb0od2sdfET4yfvk/s+/hG
8T33pw3wb9eyd6dM29ir0ld89+wTsSlsCx11iL0vukImZKMMZfHds+ZHZmTn
Wwf7AvYKfPPgW8nA2EeQh9+/b6zzm7+b9I59A7z4NtAv9gWUxWc6KPYd8IJn
/9h3UJY9bl3oeGzYFLZ1SJl9XgAaG8AWOsacxbzRfE7tq3jvceatT33Le5Yz
FD1izmIe4oxbz5izfoi8XjFn/Rh53aMs8w5n5DrHnMW81CnaoC3erW0j7duQ
qWPUWRHzVNfA9zHvdgksD57w5lwK8zTvouZzUryXt8S213mNwlqFNQxrGdZ8
vEN5dw6POW9DzHHMdawZV4UOms+R/Bx9pK+cdWFNwFqAMy+cHfwi0sjjrAzv
kJL6lnM1yIZMyMa5maVRJiN0sCx4tAmen0UZyuJzx/fO7zovF92hvuU9w7P7
Zb3WBxu0PhB+Xm+/Knt89un4UfG1rom0fjHHMNewzx8YZSjLXh6fK37bVWX2
K/EdAL/sb5HWM8r8Hmnk4Ss+ucxz5kPxLQDe+A7wg+NXxc91cpTF94oPDT/Y
o+GHhT4lynLv/QNLNdct9e+ADghea6IvfHvAz4XfjG8QfLvAT4QfqXUAGl8S
30F+kk6elW6eEX5c728p30Ud6vKt5ftIax91qItvjG8o6BzdM2cwd3SOtr+P
ut1DVz+GbPiq8dPh+8NnDQ94nRF5+K7xKaIDdMG7+eS0Y/4ei3XBKWmnPR7r
glPTTiPvr2qtdWq0XhLWif5GeEj0g8LXotPCR6KTQoPoP4U3Rb8hrI1zwZ+K
/kT4R/SPwlOinxR+qOZzdGbGUZ1lh50Jm8rMWKG0x5X3mPC96JXCEzVOI486
1CWNvJ+Ep2vME960QVsfCxurDejFQmOcVV5SY5mQrV4oEp0Q6kRXCO+Lfk/Y
UG1AvyusF/238E6NdYJu6DN9hwe8aIO20Am6ydDflFAiNOn/f4XiGsuALN8J
j4h+WPi22mUoSxnKZurv0uABr1bCZ5FG3nKVebTGPOCFztDdo5H3s/BMjXWE
rqZUSEfCRmFyALpR2FbYrVK2UKU1gVAgeqrSNkUd6k4TNkfa1KhD3bQwSZgo
NAj1wgRhuvBv1KHu7uJ5apXboK0JUbZO2CZ4pIPHxEgjr1YYX+FnwLPgGfAs
CsXj9CrzhPdqpb2kvBeF30X/Kjwv+jlhlehfhGdrrBN0g01j29gstlsmvCb6
VaFUdLnweo3TyMOmsW3SyKMMZV8R1lS7Tdp+Qfit2m3SNm3SNmnkIROyUYe6
Lwt/VBvQ9IG+VAof1Ngmsc0q4cMap5FXLSyocRp5nwv3ir4HOxH9pXC/6PuE
ZdUG9P+EL6pdhrJ3Y1PVBvRd2By2Ktwh+nZsFtsU7qxxGnnvC1eJvpIxU22e
8EYGZPlKeKDGMiALPOEND3h9Ktwm+lbmCJ6tcIXoy3nG1W6TtilD2Q+Eq2vc
Jm1/JNwk+kbmoGoD+gbGpOjWyBFjhrGzmDsKalyHupSh7PXMAdUG9H+FRdUG
9HXCQuYS4ZYa84AXMiM7aeRRhrLXCgt4VsI1NZYZ2UkjjzTytpNNN8UYYaw8
qbRTlXey8Di2Kpwp+nTGMLYmXCj6Amyu2oA+HxvCVoWLRV+EzVYb0NSh7kvC
eaLPZYyInq8xc2aVxxBjiTmduZ1nxrNjTmRuXCTUYvvCf2rcBm2RRt5Coaba
cxhzGe8I3hWkkYeNYqv0gb7QR/r6pnBJjXnC+23hMtGXCm/BSzhe9LHCg8x1
wok1TiMPHaEr0sjbWWgr+hG9Cx/mjIDeKQm9W3jH8K6BB7woQ9nnhbNrrGN0
TZu0jUzIhg1ii8iEbOgYXaNDdInNY/vYLLaLTtEtPOG9vZ5pRqWfMc96Z6G9
/m8nzBI9W+hQ6TTyDhBGiB4u7F9hQA8T9hO9hzBQ9ABhvugDhZGVrkNdylB2
qLBvhQE9RNinwoDeSti7wjzg1V8orDCg+wm7V7gMZQcLe4neUxhUaRmQhTTy
SCPvBa17ztPfcyu8TjxYf0crb5RwkOhcobvobkJOhdPIow/05RBhTKXrUPdF
8Ti/wjzhvav+9lZeL2Ge6AKhT6XTyNtN6FvpNPIoQ9meQn6F26TtrkJ2hftI
X6lD3QrZSJfuGivdeGyZW+pQt4eQV2FA0wf6ciLvNd6TwgnRZ/p+ToXXyMdt
8DuW9+Sxos8QZoqeIZwu+kxhpwqnkXfWBtsFaeSdKuxQYTs6RfRpwo4VTiMP
HvAijbyTN9jOmEtOEl2qNejr+vuasEb0ufo7J+zuHNEHCCOwGWyHZyfsUuEy
lD1EGMMz4lnFup++nV3hdS48Zoddn73BMm4fto4s9HnbeK8fI/qEDV43sJY4
foMBjY7QFWWa1xFHbzAmxlriKNFHbPA6YKxwmOgjN3iNQBp59Hl6rDVO3GCZ
kA2dolvqUJc+0Td4Toh1BryoQ11kRNaeWjv3aPI7hHfJqehez3p74RT6SF9F
TxdOEv2S6lxQYZvFdl8VLhZ9kfBKPIf/VDiNvJeFCytch7qUoSxp5L0tXCH6
cuGteDad1FbHSj8jnts6YS3jusLP+pIKt0FbQyKvjHEqvKO0KyvME97vCVeL
vkp4N2zh7+A5LNqk7cuEN0W/IVxa4TZeD9ttK1naVNqG0TNzG2k7hR0hK3Pc
7LBzyrautN1ix5mVniO3DztuVem0HWKcUJa0HcMON4SMI0ImZEOmN8JWK6PM
qLAL1o7VYTNjg64MG+AZ8ix5hieHjtDVGmGg0F9YLVwrfCD+h+rv1pWeo5ir
jseWRU8WjsMGaVP0OOHwCs8JzA2UoSw2gq0wZzB3nCnshO6EM7BRdFjpNPJO
QyeVtjlsD57wHiscJvp0dFTpMpRlXO5caR7wgie8KXN69GlN9Im+wQNe9Im+
HcVYE72NcCR61Bx4SveMLXMicyM6QBcP6N16v9BfY6Nfk20IW8KGsKUrw9ay
9LdzpW0W250rdKl0GnnMwczFpJF3tDCx0jIgCzIgCzpFt+gYXW8rHCv6GGFS
petQlzTySCOvbL3t4vWYC3nvL2OtINlZI7DWPj/OWbPmXqJ6pVoLrRE+EV0i
lFU5jbylQnmV08hLCqtF/y4kRH8lrBP9p7BM9GLhjyqXoewC4VfRvwgfoBf9
ba91QjuhQ5UB3Za0KgO6DQiZkA2e8KYN2lorfF5pQCMjsiITstEmbb8hLBf9
rfCa6HeEH0SvEN4SXatnvENX7a27aO3HPamVLvu18EqlAX2usCfvTc4eNXkN
yVqSNPIekm4f5ExZpfv6k/Ce6EL9Hae+jBV2q3Kf6FtroVUVW9zMjHvUPjIg
C3Woi4zIuof+jq82D3jtJWxT7TTy4AnvrYVdRR8hTBU9RTisyoCeLBxSZUBv
Kxwk+gBhkuiJwn6iTxNmiN5ROEX0zsJw0cOEncgThooeIuwgup/QVXQXoY/o
o4Rp1ZYBWbYSeojuLgwSPUDoVu061CWNPNIGxDPh2fDMeHbHVPmeNXjC+yRh
B9aZwgmis4SRokcIc0TnC2NEjxZyq6wTdEMaednCqGrXoS5lKEsaefsIE6qt
Y3QNT3ijA3RBm7TNPXDHVRnQyIis2BC29J8uuB8zt+gU3cIT3ugc3aNzdP+N
+vhXlccQY+k74e8qp5H3vbC+ymnk9aq2XwPfT0+hc7X9IOxDOgWg2Yt0DLnZ
56+NZ9i72n4AeMCrb3WLn6CPsFW19/js0wfzzKq9R2dvPjB4wpt9U4cosybK
DAq7KAse8MJWyiNtSPCAF36DAWE3y6MPncMO8Ht9HzaC7eJjSocNTw66IWwY
u8AHtjFsbmrQjVEXPeOnqgsbv/nyjIyqK/U+FG683M92XehoeOgU3eJ36xEy
fB8ydok08laGTQ8L3ZZHX7tH3oroC2OiS/StF+Ol2n6QVaH7AaEL/CT9hQyV
aaW/mcK/lQZ0hrBJdKWwUWUahQ2VnkO2zCVRlzKUbRK9sdKA/ldIVxrQm4V6
0SuFDVW2MWwNnvBOY3OVLkPZTUKt6GrhnyrLgCykkUcaef2jL/SRvsIDXg3Y
uOgfhYoqt0nbZ+jvzGrPOc1zD34+fH87hk3+EjaL7TInkc4cwFywBhmYR4XV
vLuEuiqnkbeWPlQ5jbzf6IPoKmGV6J/RaZVlQjbSyCONPGRGdnjAizZoCx7w
4pl2jnHXg2dd5XHBO453XbcqjxnSyMOPdXXcU/N++Lmuins/8LuCK+OeFPx+
+FpvjHtc8LmS1nwvCD5B/K43xT0zlMX3e0vci4NfFj/qXXEPCX5W/GbXxD07
H4Sv6N64x6bZz3p33HuSCj/SPXHPC3nwuDPuMSkOPwd38sAT3sh4Q9yDkwi/
zNy4l+bC8DPkxj02/wm/R17cY3NJ+Fm414Y6F4WfJCfuwbk4/EDca8O9hvgl
8N0031OID4c2aZu7d5r9NNzrg4wLwq9DHmkLw2/DvTbwgBe+HO5hIe2h8INw
Dw8yIit9viPuuWn2q98W977gh8fXeU7ca9Pshz0r7l3BJ4of/bK4xwY/LH7V
i+NeGnyu+Fr/E/fQkIef9pK4p4Y8ylCWu2vww7KGYy3HXTn4YWnjzLgnBp8v
aeQhE7JRh7rcw4QfFlwQ9+awNqQP9AUbwpbwrXOnDHfJNPvdubMGHaErvmHw
LYPfsfhHNDaH7WGT2CY6QlfoCF1hs9guOmj+zoIu6CN95bvGaXGvDt898OM3
33NDHt9FTo57bpr9/ifGPTrIxncS7uGhDGXRwRlxDw684AlvylCWZ3R23IPD
s8K3xR1H3G3U7JflTiZsAFvo1eQ9MnvjnaoNaHytzGMAmjmMuQy/K3escrcq
flr8qNzrShp5+FG5x5U08vCtcg8paeThW+UOV+4lxY86ssrzIO/u4VX25XKn
K/eg4selDdoirdnPSx53o+LXBdDwhPc2VZ6zmavHsVaq8nuJeXd0ldd8w+Ld
tmXtV+V3JO/BLWu7Ks99zHHMdcjUK96jlIVHn5i7kX1aVcu6YgprpyqvE0gj
b2KV34nIhGzj4p2JTMi2bZXXEJShLGtQ1hXwgBc8B8U6g7I8Q54lz5BniV+d
e1zRMbrGr8+do9w1it8dPy13tHKPKn5WfLfc4Uoaefg6ueOVe1jxeVKGsty1
ik8WXyv3uLLnYu+F35Z7XEkjjzKUJY085kTmRuY05jZ4wpu7XfHRMscx13F3
Kz5YAI0MyMKcx9zHvax8c6AP9IU+0ld4wIs+0Bf88tyjyr2JfFOgDnW5p5Xv
JACae1r5rgGguaeVbxwAmntY+Y4CoLl3le8ozAHMBdx5x913fPfgXlZ0jK75
DsCdrsjQ/F0DWRhzjD1sHFunDGX5dsI9rvCAF2003/tK3lsRS89ZjLeJiV/f
4rdhL/zHevud8DOtFj0rzmxzbnkn0dulfc6Yc8HThWlpnwvmbPdUYee0zzBT
h7oHpH3unLPo+4uenfaZZ8pQdmbaZ5w51zxD9A5xhpmzy9sH/o02aZsymXH2
ece0ZWod56RnhgzIwtn9KcI26ZZz+uMD1XEvzVhhlzijz9n8OdCZmVt+p4ff
lekoOivuAKAMZSnTPs5t05dt444B7hWYJExOt9w7sG3I0Bhpk6PNyrgnZ0za
fciIs9b0fULadwzUhOyTgjf3FEwM1EWZCfEMNsUz4FkcmPaZf3SO7g9K+9w3
aeStTvuODe7WuFb02rTvpOLcflnaeC3Oya9JWwfogjsXuHuBOtTlbpGnhavS
PifPufgrRV+d9hl60sg7J+07P7jr4+y0ecIbGVaHDtAFdwVxDr2T3hXcWQIP
eF2R9jl7zulfLnrPtO8k4C6CPdJusyDO+VP23LTvJaFN2r4k7XPu3B3wn7SR
E/cOXCz64LTPyKMjdHVp2mfkqUNdymTHvQIXpY25ce/AhWkjK+4luED0ZWnf
AQAPeCEzspNGHmV2iXsFzhd9Xtr3CiAzspNGHmnk0Uf6yr0M89NG870QhaL3
SvsOB3SCbhrZb1R6X7Mx6M2xLyItk/1Plf0q7IUaKl1nY+x1qlivV7bsXaDr
Yl9TG3RDlCWtI+v5WMezfm+KNuDN/qqt0L4q/FbRdtugkWEY/oIqv+t4F/bn
fVXV4vtAdnjCiz5QdlS8J6mzp7B3lX0F+B/mRxo0/p7dIw0af1BBpEHjC5oX
adD4PvIiDRr/xy7C3Cr7OvB/rGc/FvtK9n5Dog/D410/S5hdZT/IzlE3p8p+
k+yg84I3aWelfc8Pd/+cmXbfB1d5rYAO+oZO0AX+n+y07z3iHpC5aQOaOYq5
KjftO5G4CymHsZn2PUjc/VbA2Ez7HhHSyMOGsCXSyNs37Ts+uNdjH9F7p32v
BzaGrcET3siALJShLGUou1/ad4zAA17M+cz9pJFH34aEruhjXtr31CEzsu+a
9j133FM3L23b6hr7QmysJ+u5KvsJegXdN3TTJ8p2j3VWt6B7Rtn/x9SZx/lc
fX/ckhKFkogkIUpSSWUoKTQ+E9VsKiRJqqm0fltU0r5pk4T2XfumQsvITCuV
0iIV5jNjls/nM0YbkvxeT+c1D78/Xo85c+6555577nmf933fz33fdyvH4s6O
VWLyt0z8bsjvcuxdo03a5my8oRvDZ/gOm7ANHmXYjO3MWzgjlbNRWTNm3sLZ
9DM9pzlzY5yJxFlIY0WP2xjnHMGj7KyNcQYSPMo4K/cq55VXva9+svPWG96H
f43zEmfoIHOl88orPpfjf84jL3uf/2XOw3N9LsflzpMvep/+dc57b/lcnqud
517zewHUJXe/4HM+6vPWS35P4lrn2Tf9HsMU5715fi+BvMq9p/7c30LHBefg
crYv8wTu45yjC6C5l3OmLucS188zOHeXs5CZN1CHusggy7yAM4EBNPdVziAG
0NxbOfMYHehinsAZvtiEbdiEbcggy7yj/hxk5h3YgC3wKINHGTrQxX1+ot9V
4L7GfZJ3Fjh7iXsq9z3ec2Af/+kb475zn99bgMZH+Ir3PkaLHrUx9v0D6NNd
l331ZzmOHvZ7GOQQcsdz3vc/3nE1y/v8L6LvG2MfP++NjNkYbdAWPMou2Bh7
/Nmrz7tunAE4x/v+KWPP31N+V6PcfaSvvItyxsbQiW7eUyGuiXXeeeHdE+7p
3Mt57wOf4BvmDrwTspPmFHz3jzkXcy/eheGeTgwRS7wnwjwCHmXoQBc8yogx
Yo0YJpZpk7bPsG34CF9hE7bhI3yFT/AN595wbiHzoE6OcWIdn+Lbo30PONY5
nZgldsllnOHMWdLMKZnXcU40+yY5p4xzuDgnEUBzFhfvEbJvkjO/OOuLPZUA
mjrUxfecM8e5amfbNs69Y46GjcyR0uZjO2eRk5fIW9d7byZnpNHG+eZRRt7i
DPNO7isx2dE8yshlnHnO2enkvGzrZuw5gw6dRfZb/Tl3F3rcOUOPc+5G2++c
SwdvjOOA3AfvDMcx5yAx5zrNcc4ZSfBOd1yiCx5lxDJnyJEjz3Ic0zY2XeC4
596JTdiGj/E1PsSXjCVzT+6xFzuu8S06x/ua5dplbs453fgAX3Av4lx3AM19
j3PZOcudeT85iFzEufU8E8CjjHPd658TKOPccebwzNs5o51zwHkugEcZbdI2
PMqQQZa5PeeYE1PEFvNkziDn7Hju87RBW/C6OS44y4k61OXZgTPQATQxSqzS
B/rCvZsz5jmrn3kj88z6c/eZYzIv4Nx9ztZnnkBMEBvUoS7zDs6sB9DYhG2c
zc88gjrURQe64FHGtwLq5xV8M4BvCzBPgEcZ3xZgnoFN9d8RwDZswjbeCePd
MHIGuYNrkGsRHehCJ7rRgS72tLzmfRY82/bzHI25GWs1R64PXv1vdexLWMVv
knWxD4G9CZX85lsXexSamk7WxZ4s9h6s5DfSutiDsJPL1tTFPocdrGtl3fZ9
Csj+WBd7GPhdmzllqi5+825uuroufhNvZrrStjR03e/rYk/Ejm4Lm7GdfSXH
6u/Auu37rI4RfXRd7Mu5uzb2UbEX7K7aADT7yO4UnWnQsMFnLRts+02f3/bh
Uca+sTtqA9DsG7u9NgDNvrHbRN9Su30f2M21sTeGM+JZM2ftvLWfSXjmYN/V
TbWxT4x9ZjeKvrU29pShA13oRDc8yvbw8ww60NXGzwfw9rDOTX5GYV/WGI3p
2PXxWyi/r45aHzxofus9zTxofutlnzB7Hfmdhd9X9vTzzFa3RRm/ZV9sGfY9
fyn+53Xb90l/Krq0LvYp0/a49fFbJzYggywyyLJPemld6EDX7/L577s22PYb
N79140N8iY/wFbrGr4/fUdF5nm3GVn7r2dXPJxnHVis/s/Ec19I+2WAeZS38
zEedXS3zh3ktHGPE2nd1sUcRQC+riz2pE20DbZ9r2yasj999zzY90WXwqEPd
r+tizzeAxgf/OgaIBfYZThV9j/cIsg9wWm3wKGNf3g2iazKxj4S9StWiazOx
D4e9JzOFdoo99qCw9ySdiWuAa4E9MOyFucJ7UNh7wt62K2tjzwl7Tf4nemZt
7BNh78hDomfUbt938qB11u9rSWVCZpz3ySD7cO32fSjomlUbe1TgUYaOsd4X
NB19GvP9WzXYdg1yLY6o3b7P6ETRqzOxD4y9Y6syAWieYXiWYc3uFe8bW5MJ
QL/kulWZ2LPFmh9rf+zZYx8Ue6UK7UN8iQyy7Pljnxf7xHJrw4a23uuEr3O9
h4x9USfbB/hinscGXgfvK6IvXBNcG4vrYg///bWxx4i9RffVhg/O8D6mB9hb
Vhv7NNm7eV1txACxMNK57N7a2GdFjBArU2pjnyZ1qEuMECvwKEMHutj3eW1t
AJp9nJPZe1cbezjZu3l1bcQAsXCsYwUeZewTvao26lCXOtSFd7z3LRFL9IG+
jHZfH6mNfV3s+5oj+vHa7fsEH6sNHmXsBZtdGz7BN/SRvsKb4H1OxNKjtbFn
DJ3ofqY29oWxr+vp2njPiH1e8ChjTyZxD48y2qRtdKDridrYR4ZN2PZkbewb
g0cZOtHNXrGnagPQyCDLuxgfaWw/qIt9dby7sagueJQx5ow9PMpW+v5Y/9vy
Ct8roX/2vW6F6Z+ch8hH/Pa+3PdG7pf8bs5vz+zrY08R+4LYA8i+vxNED63b
vu9xiOjBdbHH8lffO1fbBmSQRQZZ9g5m14UOdLHXkfde4FGGDnQdXxf7Mlf5
flxmnZW2Eduq7Af6zt6sYt8nuBewV+wT09wfvjBvka+VEtdZ7DqfmPe1czF7
X76x3z+ybvZ2VdgG2l5r25iflNvGpGXWmrfMPl5und97DH6yz7GNe9US28i+
1EF1Medg7oEP8MVxdbFH9VDl/D7r47cmfq9a53sLa4t1HjvuVbUeQ2T7ro/f
qQ43faTnZvB6rw+d6OK3q17mQfP71QFCz/XxWxe/hzEHYi7EHIi5UHfL1P9W
1tM6DnadbutDpv63PfpAXwa5r+xd5D0I3iViDyN7HdnTxl429jzCo4x3l9hD
yz5S9tXNd2zCo4wYIpbYF8m+OHSim7247OliLxf7TNlny742eJQR08Q2PMrY
W8keO3Sgiz3p7E0/uQVLpg237eNkTx42Yis60c2+PfZ5AmhkkO1iH9B31liX
OsaIra889ktNL/F1Md5znKGOgwLReeu3+531WdZkj/Z1M8HzhBPsh4meJ1CG
jnGesw3xdTjWc7b662yU522MC3tl+3sOf5jjjrKR62PMqDPGc7zjPY6UYWP9
PBlbsbF+noytrBkzR2DvL8//rAOwB5h3IVi/Zh2b9yAAdEPPFZkbst+x9daY
I/IeBGuO1KEu+3ZZb2aNmX237MNlPRoeZbRJ2/Aoo03apo/0lX2+rCljE7ax
r5c1ZXiUoRPdrDGzpxdAI4MsMUFsMMdkrjnSvmTuy1479iH39TXLPlr22fas
v2bqYh9tL183lPX2Ncs1yb7abXtxfQ2xJ5e9w8QU6/bsIWZvMvEFj7JtMo65
Ho4VxoN9gLnWeaiv8V4eK8au0DLss2b9nTXlro69keu379UkJvo5h7DPGh29
fc3TF+pQl3Xp+vdMWINnzZ13ZgA0a8y8ZwOgWXfmPRoAzRoz79EAaNadeY8G
QLMuzXsyvAfD+vNOjg1swra+9j0+wled3DdswjZswjbepWFNHB3oQie64VHG
WWpv+bfdN32u2humX/e5aZyV9qrwMueOVeu+XqN7vbBc9NvCFNHXC2+JflO4
TvS1whuifxCerIk61O0grBUqhPbCj8JTNSGD7HfCY6IfFb4V/Y0wR/Rs4evq
APQs4avqkEH2EWFZddiEbehAV3fhd2G9sL+wj66zjsJfog80oP8UDhB+U4wn
2ihv7qF7M3uHxRsrXWOEB6wDXXVCN6GH8IfboK27hZGSLRDuFH2PcFpN8Ci7
TxhVE7x73Oaf1oEu+kBf6DN9P0jYIDyge8X9AjrRvcFl2Iit9wir2Rsr3tM1
4VN8i4/w1cPCUtErhGdqQgbZBcItom8W5ov+QLhd9G3C+9UB6FuFhdUhg+xN
wnvVAegbhXdFzxNuqImYIDbeEabWBI+yj4Q7Rd8hfFgdOtGNDdiyRJgp+iHh
y+rQiW50oIs61MVGbO0k1AjVjG111KHuDOGL6ohJYpOYJDbLhFdEvyysqQ5A
vySsFr1SeE70s8LPopPCqzVRh7rIIPuisKo6AD1X+K06xoCxOERYIxod6MLn
+J4xYCzoI32lDnVfEH4V/YvwfE3YgC3wKIP3i/tIX6uEjgZ0pbC3sK+Qsk/w
zX2qNyqlfC3cK/p+YXQqeJQ9QGyngkfZNOFU0SOFu4lRYjUVPMrQgS54lN0l
FIouSMW4Pqk2L9DfIq756hiHM1U2VnhQdLl4r9WET5POBW+Ifr0mcgKAfs2y
TwkX1oROdKMDXWcI02vCRmzFhrscRyeLPikVcUqc5InOTUUcA+hTUhF3yCA7
IhVxDKCHpyLuiNsc0YlUxDRxeGIqeJTRZ/qen4q4xCZsw6f4tkwx8G1rzSuF
pGh0ohsdU30dUBcbsXVRdfSJvhRzLQsX1YQP8MXjwvmizyPHEavCJaIvJmaJ
ReEK0ZcTk9UB6MuIserIyeTmyfica0UYVxM5jlxHjiPXkaPIVV2EWiEj7Cd0
FtKOMWINnei+lBi1TMYyyHYV1lkHusiZdeZRRowQK/SJvr0k/K8m+kBfXhGu
En0l16zoR4SJoicIs6sD0OOFh6vDJ/jmXOHR6gA0daj7jDCpJnyKb6lDXXyA
L/AhvkQGWXyEr64hJqvDBmzBRmyFR9nVxHR1+ABfMCaMDTzK6AN9+aw6YoTY
+FT0545peJR94WsGHmXLi1VvkdoVvhP9g/Ca6FeF74sD0Mgg+7Xwgujnha+K
A9DPCUuLA9DPCktEfyI8LvoxoVT0F8LTop8SPi+ONmn7JeHb4uBR9qTwmehP
hScWhQ50waMMHmU/CW+Ifl34UfQ3wtxFYSO2LhNeXBQ8yvqXKL+UKr8I/UQf
LYwqDR5lhwoFovOF3qIXqs6DqjtdWFAcdah7qnCk6L7CSNGFQp+SADQ60EWf
6fujQklx9JG+YhO29ZJMnmRzhZ4loRPd6EQ3daj7iLC4OGzCNupQFx/j62eE
L0UPFG90afSJvv2a0D1AuEm4UeicpWeDAQ0abO2v/J0VgN4idBTdQHUOU91D
hP8W6x6lOiuFG4QpQm/JtFT9XYVeojdK5kDJLlG92aK/k8xy4WrhqkToQNfB
wr+i+6tOB9XdS+iXFbLfC9e4ztHidRwQMsjSJ/pGzBA79GWVcLP71EUyjQdE
n+hbd2En0U2EbqIbqd5K4WehodBAWCH8JGwtDpuw7SDhH9G/JMJn+GqqcIB0
7DwgdKK7p9B8QPAoow3awgZswYf4crPQISt8hK+oQ13aoC18hu/w7S9uCx9z
z+DewT2Gew1jztjPET4uDkDPFhaJrhEWUyZUi64UikV/JKwtDh5li4Qq0WXC
QmJZWFMcgJ4vrBa9Unhb9Fv4TPQvwrxFwaMMGWTfE1YVh0500yZtw6PsXeE3
0cMGyk+D9KzJu5d8U1C8dxaFTnQjgyw8yrAZ2z8UKooD0B8I5aJLPedgnlAi
+pPqmFfAo4ycR+6DR9nH1TGvuNv3vsXVMa+ARxk60AWPMu6Jd/m+y1ySNmn7
fSFZHIDGh/jyyeM0doN1bQiPHxdnMnE20wyhWPTGn9SHFdIj/C26WHVmqe7D
jJHolFCyKMaQscyQM8mVQlr0H8ISrm3hd9F/kmMXBY8yxoixepO4Lo6YJrZ/
FP4rDh5l5EhyJTmSXEmOJ9d/IDwkegZ9LI6YIrawEVtpk7a/ENYXh83YPpMx
Kg5AowNd6EAXOZPcSR/oC32kr+hA1+dCneh15HRyuVAreiM5m1wtbBD9D/cI
7g3CpuIANDLIbhaWLwoZZLdwDxP9vfBvcfgAX8CjDB5l1KEubdI2Psf32IRt
2IRtfwlfLQqf43tswravhb+LA9DIIPttInIgue/KRDwrjEvFHJX7LvPoN2ti
TsrcdKXmbGfv2aDBjsIvokv0DPxrlWjhY9GfCatE/yZ8UhmARgbZLzh3vCpk
kC0WVor+WfiwMs7O/1L051Vxhv5hlXGeNOdKH1oZGO5zqA+pjLPlPxVdWhVn
zC8XKkSXC9+KXiKsqYo2aRseZUnhm8oAdJnwlZ/xv6NuVTzj89y/vCp4r3td
4Puq4FHGWf1fi15aFWf2syawrCp4c71OgC54lPEdgBWif6qKM/9pk7axEVv7
VMaZ3PSZvuNTfIuP8BVt0BY+wlf4DN+hE934JMfnePeuDAzzGd4HVwZO8Lne
vTiHsDqeK3j2aCccURnn23Omd9/K+FYC58FzLjzfSfhBWFsVPsbXPwtVoivp
k+i99Xdn6WkqtBe9j9CsOniU7SnsKLqJsId1opsz9/mOQjv93ak6ZJDdV2he
HTrQhU50I9POPsSXP1bFNxLQgS7O7OebDHyzg293ELPELn0e4jPRD6oMHO9z
0ntWBgb5DPUDRR9eGWecMyaMDTFJbBJzxB4+KvA56MjSJm3jQ3zJdxk+Ej2u
Kr75AKDv072Fb0oQs8Tu4qrt301YVBV1qAuPMniU0Uf6+kNVvIMAoIlJYpMz
4ffyWPJNgZbV8dzOs3YLYdfqWOdgLWQXoVF1PIPz7N0Qn1fHGgDP9W2EttXx
nL/GZe0cK2Uua2NZnvv3EHarjudyntVbuQ3aYi2ruXkrbVNL16Euz/2tDWie
83c36tcBdnPcsA7EutcOQuPqWNNZ6r4Qm2/4OYUY5bsNrCOxFnWqx4F1ItaO
GAPilnWQN1yXWK5ft6t0LLOG9p1jmjj83rydHafLbFMT2/S1bWrsOP3WMjva
Bz9YRzPr/M4yyLaqinr0pUVVjNkKj9muHiPGinWdBsLmqpg3MJf4R/R/VfGc
xLPTlqoANPOMf6tCBlnmEZuqAtDMJTaK/rsq5h3MK/4SvaEq5h3wKOObAqxT
EmPEGjrR/Ylt4bsDrGkigyw60Y0OdP1ZFfMU1q3+qIpvErBOQx3q0iZtI4Ns
A/eV58Ct+r+uKtbIWBtbVxWAZh2utipkkMUH+GJ9VazZUYe6yCDLOl2mKgDN
ulq6KgDN2lpK9O9Vsa6GDnRhM7bDowwZZFnLqxFdXRXrfMQQsQSPMniU7V61
PW4Za3JgfdxQxjdRdnGckPtYmzhB9+KhqXjuZq31ff1dWBPrBqxrzRP9dk2s
g7Hu+kFNyCDLWupHoj+siTVV1lm7Std+qViDZV1j/1TwKGONjrU61mhYq0En
ut+qiXU11lr3lezHNbHmytpIj1ToQBc60Y0MsqwlF9eEDdiCDnS96bkF6yLv
in6nJtZQWOc4VnUHpmKdBkAfk4p1FQB9dCrWFVjrOET0walYtwDQB6ViDQNA
H5iKNR0Ajc3YztrMezVhQ/06DrbgU3yLj/H1gprt6zbza6IOdeFRBo8y1kEG
paIP9IW19b23hg/wBWPAWDBGjBXrqFdJ9spUrLsC6P+lYl2VtdKLRU9KxZop
64RXp6IOdZFB9opUrLsC6MtTsY4KoC9LxbopOtB1USrWvAH0halYI0cG2UtT
29ddL0mFDdgCjzJ4zzkGiIXpyqWsybOWO15lZ6ViTZd1+3NET0jF7xSsGbJ2
OCwV69AAOjsVa9IAmpgn9vnt4nzR56XiNwx+NylKBY8yfie5IBU8ypBB9txU
/A5Cm7R9dirW/ekjfaUOdeFRhs3YTh3qTkzF7w4Amj7QF/pE35gjM1dm7eu4
VIw5Y881yrU6JBXrYDWVkXfIU1WVgXXOQ2tFN3XOIlftSP6pjDxDHeoiU+s8
VV4ZyDhPlVUG0s5Dq5GtjLy03rp2qYp7Bnm0mWVSzku/MbesjLxErmIuB68+
[truncated: 651,225 more chars]
