# Supplementary material for: Robustness and parameter geography in post-translational modification systems
Source: PLoS Comput Biol. 2020 May 4;16(5):e1007573. doi: 10.1371/journal.pcbi.1007573 (PMC7224580; doi:10.1371/journal.pcbi.1007573)
Supplement: S1 Code — A detailed description of each script in this collection is given in S1 Appendix. (GZ) [file pcbi.1007573.s002.tar.gz › S1_Code/figures/plot_fig6_strong_irrev_volumes.py]

#!/usr/bin/env python3

"""
Plots Fig. 6 in the paper, Nam et al., "Robustness and parameter geography
of post-translational modification systems," submitted, 2019.

Plots the volume of the bistable region under the assumption of strong
irreversibility, as a function of \sigma. Paths to output files containing
the mono-/bistable points are given below.

Authors:
    Kee-Myoung Nam, Department of Systems Biology, Harvard Medical School
Last updated:
    9/22/2019
"""
import matplotlib
matplotlib.use('Agg')

import numpy as np
from scipy.stats import norm
import matplotlib.pyplot as plt
import seaborn as sns

# Set matplotlib plot style
plt.style.use('seaborn-whitegrid')

# Change fonts and sizes for labeling plots
matplotlib.rc('font', **{'sans-serif': 'Helvetica', 'size': 20})
matplotlib.rc('mathtext', **{'fontset': 'cm'})
matplotlib.rc('xtick', **{'labelsize': 14})
matplotlib.rc('ytick', **{'labelsize': 14})
matplotlib.rc('axes', **{'linewidth': 2.0})
matplotlib.rc('lines', **{'linewidth': 2.0})
matplotlib.rc('errorbar', **{'capsize': 5.0})

# Values of \sigma used to construct the bistable volume curve 
sigma = [
    '1', '1.5', '2', '2.5', '3', '4', '5', '7', '10', '15', '20', '50', 
    '100', '200', '500', '1000', '2000', '5000'
]

# Format of the path to solution number file
fmt = '/n/groups/gunawardena/chris_nam/parameter_geography/sigma%s_data/finalized/sigma%s_michaelis-menten_N1_log_posreal_total'

ntotal    = []    # Total number of points per file
nbistable = []    # Number of bistable points per file

# The bistable volume is simply the number of lines in each file
for s in sigma:
    filename = fmt % (s, s)
    print('Reading %s ...' % filename)
    total = bistable = 0
    with open(filename) as f:
        for line in f:
            total += 1
            if line.endswith('3\n'):
                bistable += 1
    ntotal.append(total)
    nbistable.append(bistable)

# Obtain confidence intervals 
alpha = 0.05
norminv = norm.ppf(1 - (alpha / 2.0), loc=0, scale=1)
volumes = [float(b) / t for t, b in zip(ntotal, nbistable)]
stdevs = [np.sqrt(t * v * (1 - v) / (t - 1)) for t, v in zip(ntotal, volumes)]
confint = [s / np.sqrt(t) * norminv for s, t in zip(stdevs, ntotal)]

# Plot errorbars
fig = plt.figure(figsize=(8,6))
ax = plt.gca()
ax.errorbar(x=[float(s) for s in sigma], y=volumes, yerr=confint)
ax.set_xscale('log')
ax.set_xlabel('$\sigma$')
ax.set_ylabel('$\widehat{V}_\sigma^*$', rotation='horizontal', ha='right', va='center')
plt.savefig('fig6-strong-irrev-volumes.pdf')
