# Supplementary material for: Robustness and parameter geography in post-translational modification systems
Source: PLoS Comput Biol. 2020 May 4;16(5):e1007573. doi: 10.1371/journal.pcbi.1007573 (PMC7224580; doi:10.1371/journal.pcbi.1007573)
Supplement: S1 Code — A detailed description of each script in this collection is given in S1 Appendix. (GZ) [file pcbi.1007573.s002.tar.gz › S1_Code/figures/plot_fig7A_projections.py]

#!/usr/bin/env python3

"""
Plots Fig. 7A in the paper, Nam et al., "Robustness and parameter geography
of post-translational modification systems," submitted, 2019.

Plots the bistable region projected onto the \epsilon_2 and \phi_0 axes.

Authors:
    Kee-Myoung Nam, Department of Systems Biology, Harvard Medical School
Last updated:
    9/22/2019
"""

import matplotlib
matplotlib.use('Agg')

import matplotlib.pyplot as plt
import numpy as np
import seaborn as sns

# Set matplotlib plot style
plt.style.use('seaborn-whitegrid')

# Change fonts and sizes for labeling plots (fonts are generally smaller
# due to multiple plots)
matplotlib.rc('font', **{'sans-serif': 'Helvetica', 'size': 18})
matplotlib.rc('mathtext', **{'fontset': 'cm'})
matplotlib.rc('xtick', **{'labelsize': 9})
matplotlib.rc('ytick', **{'labelsize': 9})
matplotlib.rc('axes', **{'linewidth': 1.8})
matplotlib.rc('lines', **{'linewidth': 1.8})
matplotlib.rc('errorbar', **{'capsize': 5.0})

###################################################
# List of values for \sigma
sigma = ['2.5', '3', '4', '5', '7', '10', '15', '20', '50', '100', '200', '500']

# Format for paths to each file of bistable points
fmt = '/n/groups/gunawardena/chris_nam/parameter_geography/sigma%s_data/finalized/sigma%s_N1_log_multistable'

# Plot projection of bistable region onto coordinates 5 and 6 for each value of \sigma,
# and estimate the hyperbolic bound for \epsilon_2 * \phi_0
fig, axes = plt.subplots(3, 4, figsize=(8,6))
for i, s in enumerate(sigma):
    filename = fmt % (s, s)
    projection = []
    bound = 0.
    with open(filename) as f:
        for line in f:
            point = [float(x) for x in line.split()]
            projection.append(point[4:6])
            if point[4] * point[5] > bound:
                bound = point[4] * point[5]
    row, col = i // 4, i % 4
    # Plot projection with rasterized points to reduced file size
    axes[row,col].scatter(
        [x[0] for x in projection], [x[1] for x in projection],
        s=10, rasterized=True
    )
    # Plot hyperbolic bound on \epsilon_2 * \phi_0
    xbound = np.linspace(1e-8, 10, 1000)
    ybound = [bound / x for x in xbound]
    axes[row,col].plot(xbound, ybound, color='red', linewidth=2)
    axes[row,col].annotate(
        '~%.1f' % bound, size=12, xy=(10.,bound/10.), xytext=(-2,4),
        textcoords='offset points', ha='right', va='baseline'
    )
    axes[row,col].annotate(
        '%s.0' % s if len(s) == 1 else '%s' % s,
        xy=(1,1), xytext=(-2,-4), xycoords='axes fraction',
        textcoords='offset points', ha='right', va='top'
    )
    axes[row,col].set_xlim([0, 10])
    axes[row,col].set_ylim([0, 10])
    axes[row,col].set_xticks([0, 5, 10])
    axes[row,col].set_yticks([0, 5, 10])

# Label axes for leftmost and bottommost plots
axes[2,1].annotate(
    '$\epsilon_2$', xy=(1,0), xytext=(8,-25), xycoords='axes fraction',
    textcoords='offset points', ha='center', va='center'
)
axes[1,0].annotate(
    '$\phi_0$', xy=(0,0.5), xytext=(-25,0), xycoords='axes fraction',
    textcoords='offset points', ha='right', va='center'
)

# Remove tick labels for inner plots
for i in range(0,2):
    for j in range(0,4):
        axes[i,j].set_xticklabels([])
for i in range(0,3):
    for j in range(1,4):
        axes[i,j].set_yticklabels([])

plt.savefig('fig7-projections.pdf')
