# Supplementary material for: Robustness and parameter geography in post-translational modification systems
Source: PLoS Comput Biol. 2020 May 4;16(5):e1007573. doi: 10.1371/journal.pcbi.1007573 (PMC7224580; doi:10.1371/journal.pcbi.1007573)
Supplement: S1 Code — A detailed description of each script in this collection is given in S1 Appendix. (GZ) [file pcbi.1007573.s002.tar.gz › S1_Code/figures/plot_fig4B_schematic.py]

#!/usr/bin/env python3

"""
Plots Fig. 4B of the paper, Nam et al., "Robustness and parameter geography
of post-translational modification systems," submitted, 2019.

Draws examples of, and plots the visibility ratios for, three
representative families of non-convex 2-D regions, with one length
parameter.

Authors:
    Kee-Myoung Nam, Department of Systems Biology, Harvard Medical School
Last updated:
    9/22/2019
"""
import matplotlib
matplotlib.use('Agg')

import numpy as np
import matplotlib.pyplot as plt
from matplotlib.patches import Polygon, PathPatch
from matplotlib.path import Path

# Set matplotlib plot style
plt.style.use('seaborn-whitegrid')

# Change fonts and sizes for labeling plots
matplotlib.rc('font', **{'sans-serif': 'Helvetica', 'size': 18})
matplotlib.rc('mathtext', **{'fontset': 'cm'})
matplotlib.rc('xtick', **{'labelsize': 12})
matplotlib.rc('ytick', **{'labelsize': 12})
matplotlib.rc('axes', **{'linewidth': 2.0})
matplotlib.rc('lines', **{'linewidth': 2.0})
matplotlib.rc('errorbar', **{'capsize': 5.0})

#############################################
def euclidean(x1, y1, x2, y2):
    """
    Return the Euclidean distance between (x1,y1) and (x2,y2).
    """
    return np.sqrt((x1 - x2)**2 + (y1 - y2)**2)

#############################################
def in_ribbon(x, y, a):
    """
    Return True if (x,y) is in the hexagonal ribbon bounded by the
    unit square with length parameter a.
    """
    if (x < 0.5 and y >= 2*a*x and y <= (1 - 2*a*x)) or\
       (x >= 0.5 and y >= (2*a - 2*a*x) and y <= (1 - 2*a + 2*a*x)):
        return True
    return False

#############################################
def in_annulus(x, y, a):
    """
    Return True if (x,y) is in the annulus with unit outer radius and
    inner radius a.
    """
    dist = euclidean(x, y, 0.5, 0.5)   # distance between (x,y) and center
    if dist >= a and dist <= 0.5:
        return True
    return False

#############################################
def in_star(x,y,a):
    """
    Return True if (x,y) is in the four-pointed star with diagonal spines.
    """
    if a < 1e-20:
        return True

    if x < 0.5 and y < 0.5:
        if y >= 2*a*x and y <= x/(2*a):
            return True
        else:
            return False
    elif x < 0.5 and y >= 0.5:
        if y >= (1 - x/(2*a)) and y <= (1 - 2*a*x):
            return True
        else:
            return False
    elif x >= 0.5 and y < 0.5:
        if y >= (2*a - 2*a*x) and y <= (0.5 - (x-1+a)/(2*a)):
            return True
        else:
            return False
    else:
        if y >= (0.5 + (x-1+a)/(2*a)) and y <= (1 - 2*a) + 2*a*x:
            return True
        else:
            return False

#############################################
def generate_region_sample(region_fxn=in_ribbon, N=1000, a=0.2):
    """
    Build samples of N points that lie within the ribbon, annulus,
    or star regions.
    """
    sample = []
    niter = 0
    while len(sample) < N:
        # Generate point in unit square
        point = (np.random.random(), np.random.random())
        # Check if point lies in the ribbon
        if region_fxn(point[0], point[1], a):
            sample.append(point)
        niter += 1
        if niter >= 1e6:
            print('Warning: sampling exceeded 1e+6 points; terminating')
            break
    return np.array(sample)

#############################################
def compute_vis_ratio(sample, region_fxn=in_ribbon, a=0.2, M=20000, k=5):
    """
    Compute visilibity ratio for a given sample of points from a
    known region.
    """
    N = sample.shape[0]    # Number of points in sample
    visible = 0            # Number of visible pairs of points
    # Pick M random pairs of distinct points
    for i in range(M):
        idx = np.random.choice(N, 2, replace=False)
        p1, p2 = [ sample[idx[i]] for i in range(2) ]
        # Generate k points on the line segment between p1 and p2
        dist = euclidean(p1[0], p1[1], p2[0], p2[1])
        uvec = (p2 - p1) / dist
        segpts = [ p1 + (uvec * i * dist / k) for i in range(k+1) ]
        if False not in [ region_fxn(p[0], p[1], a) for p in segpts ]:
            visible += 1

    return float(visible) / M

#############################################
def plot_ribbon(ax, a, shade):
    """
    Plot a ribbon, inscribed within the unit square, with a crevice
    of depth 0 < a < 0.5, on a given Axes object.
    """
    assert 0 < a < 0.5     # Check that 0 < a < 0.5

    verts = [(0,0), (0,1), (0.5,1-a), (1,1), (1,0), (0.5,a)]
    ribbon = Polygon(verts, facecolor=shade, linewidth=0)
    ax.add_patch(ribbon)
    
    # Line along left side of ribbon, labeled "R"
    ax.plot(
        [-0.05,-0.05], [0.005,1], color='black', linewidth=0.8,
        marker='_', markersize=10, markerfacecolor='black',
        markeredgecolor='black'
    )
    ax.text(-0.22, 0.45, '$R$')

    # Line along top of ribbon, labeled "R"
    ax.plot(
        [0,1], [1.05,1.05], color='black', linewidth=0.8,
        marker='|', markersize=10, markerfacecolor='black',
        markeredgecolor='black'
    )
    ax.text(0.45, 1.1, '$R$')
    
    # Line along right side of ribbon up to the tip of crevice, labeled "a"
    ax.plot(
        [1.05,1.05], [1,1-a], color='black', linewidth=0.8,
        marker='_', markersize=10, markerfacecolor='black',
        markeredgecolor='black'
    )
    ax.text(1.09, (1-a/2)-0.05, '$a$')
    
    # Line from tip of crevice to right side, unlabeled
    ax.annotate(
        '', xy=(0.5, 1-a), xytext=(1, 1-a),
        arrowprops={
            'linestyle': 'dotted',
            'arrowstyle': '-',
            'connectionstyle': 'arc3'
        }
    )
    ax.set_xlim([-0.15,1.15])
    ax.set_ylim([-0.15,1.15])
    ax.axis('equal')        # Adjust and remove axes
    ax.axis('off')

#############################################
def plot_star(ax, a, shade):
    """
    Plot a 4-pointed star with diagonal spines, inscribed within a
    unit square, on a given Axes object.
    """
    assert 0 < a < 0.5     # Check that 0 < a < 0.5

    verts = [
        (0,0), (a,0.5), (0,1), (0.5,1-a), (1,1), (1-a,0.5), (1,0), (0.5,a)
    ]
    star = Polygon(verts, facecolor=shade, linewidth=0)
    ax.add_patch(star)
    
    # Line along left side of star, labeled "R"
    ax.plot(
        [-0.05,-0.05], [0.005,1], color='black', linewidth=0.8,
        marker='_', markersize=10, markerfacecolor='black',
        markeredgecolor='black'
    )
    ax.text(-0.22, 0.45, '$R$')
    
    # Line along top of star, labeled "R"
    ax.plot(
        [0,1], [1.05,1.05], color='black', linewidth=0.8,
        marker='|', markersize=10, markerfacecolor='black',
        markeredgecolor='black'
    )
    ax.text(0.45, 1.1, '$R$')
    
    # Line along right star of star to tip of crevice, labeled "a"
    ax.plot(
        [1.05,1.05], [1,1-a], color='black', linewidth=0.8,
        marker='_', markersize=10, markerfacecolor='black',
        markeredgecolor='black'
    )
    ax.text(1.09, (1-a/2)-0.05, '$a$')
    
    # Line from tip of crevice to right side, unlabeled
    ax.annotate(
        '', xy=(0.5,1-a), xytext=(1,1-a),
        arrowprops={
            'linestyle': 'dotted',
            'arrowstyle': '-',
            'connectionstyle': 'arc3'
        }
    )
    ax.set_xlim([-0.15,1.15])
    ax.set_ylim([-0.15,1.15])
    ax.axis('equal')
    ax.axis('off')

#############################################
def plot_annulus(ax, a, shade):
    """
    Plot an annulus with inner radius a, inscribed within unit square,
    on a given Axes object.
    """
    def circle(x0, y0, r):
        """
        Return coordinates for a circle with radius r and center (x0,y0). 
        """
        t = np.arange(0, 2.0 * np.pi, 0.01)
        t = t.reshape((len(t), 1))
        x = r * np.cos(t) + x0
        y = r * np.sin(t) + y0
        return np.hstack((x, y))

    assert 0 < a < 0.5                             # Check that 0 < a < 0.5
    outer = circle(0.5, 0.5, 0.5)                  # inner circle "vertices"
    inner = circle(0.5, 0.5, a)                    # outer circle "vertices"
    verts = np.concatenate((outer, inner[::-1]))   # concatenate circles
    codes = np.ones(len(inner), dtype=Path.code_type) * Path.LINETO
    codes[0] = Path.MOVETO
    path = Path(verts, np.concatenate((codes,codes)))
    annulus = PathPatch(path, facecolor=shade, linewidth=0)
    ax.add_patch(annulus)
    
    # Plot center of bounding circles
    ax.scatter([0.5], [0.5], s=10, c='black')
    
    # Line from center to outer circle, labeled R
    ax.plot([0.5,0.5], [0.5,1], linestyle='--', color='black', linewidth=0.8)
    ax.text(0.33, 0.7, '$R$')
    
    # Line from center to inner circle, labeled a
    ax.plot(
        [0.5, a*np.cos(-np.pi/4) + 0.5],
        [0.5, a*np.sin(-np.pi/4) + 0.5],
        linestyle='--', color='black', linewidth=0.8
    )
    ax.text(0.6, 0.45, '$a$')
    ax.set_xlim([0.0, 1.0])
    ax.set_ylim([0.0, 1.0])
    ax.axis('equal')
    ax.axis('off')

#############################################
def plot_vis_ratios(ax, region_fxn, nsample, npairs, k, epsilon=1e-4, highlight=0.9):
    """
    Generate a mesh of values for a, and, for each value of a, compute
    and plot the visibility ratio of a region of choice. Emphasize the
    visibility ratio (and the value of a at which it is achieved) of
    choice with red lines.
    """
    # Maximal dimension, R, depends on choice of shape
    R = 0.5 if region_fxn == in_annulus else 1.0
    max_a_by_R = 1.0 if region_fxn == in_annulus else 0.5

    # Compute visibility ratios over a range of values for a
    A = np.linspace(0, 0.5 - epsilon, 100)
    visratios = []
    for a in A:
        sample = generate_region_sample(region_fxn=region_fxn, N=nsample, a=a)
        ratio = compute_vis_ratio(sample, region_fxn=region_fxn, a=a, M=npairs, k=k)
        visratios.append(ratio)

    # Plot visibility ratios and configure axes limits
    ax.plot([a / R for a in A], visratios)
    ax.set_xlim([0, max_a_by_R])
    ax.set_ylim([0, 1])

    # Highlight the value of a at which a desired visibility ratio is achieved
    if highlight is not None:
        highlight_a = A[
            np.argmin([abs(x - highlight) for x in visratios])
        ] / R
        ax.plot(
            [0, highlight_a], [highlight, highlight],
            linestyle='dashed', color='red'
        )
        ax.plot(
            [highlight_a, highlight_a], [0, highlight],
            linestyle='dashed', color='red'
        )
        ax.set_xticks([0, highlight_a, max_a_by_R])
        ax.set_yticks([0, highlight, 1])
        
        # Shift x tick label to upper right/left if the highlighted value of a
        # is very small or very large
        if highlight_a < 0.15:
            ax.set_xticklabels(['0', '', '%.1g' % max_a_by_R])
            ax.annotate(
                '%.1g' % highlight_a, xy=[highlight_a, 0],
                xytext=[highlight_a+0.01, 0.03], ha='left',
                va='baseline', size=12
            )
        elif highlight_a > max_a_by_R - 0.15:
            ax.set_xticklabels(['0', '', '%.1g' % max_a_by_R])
            ax.annotate(
                '%.1g' % highlight_a, xy=[highlight_a, 0],
                xytext=[highlight_a-0.01, 0.03], ha='right',
                va='baseline', size=12
            )
        else:
            ax.set_xticklabels(
                ['0', '%.1g' % highlight_a, '%.1g' % max_a_by_R]
            )
        ax.set_yticklabels(['0', '%.1g' % highlight, '1'])

    return highlight_a

#############################################
shade = (104./255, 151./255, 187./255)     # RGB tuple for region shading

fig, axes = plt.subplots(nrows=2, ncols=3, figsize=(8,5))

N = 20000    # Number of points sampled per shape 
M = 20000    # Number of pairs of points sampled from the above sample
k = 11       # Number of points to be tested for inclusion between each pair

ribbon_a = plot_vis_ratios(
    ax=axes[1,0], region_fxn=in_ribbon, nsample=N, npairs=M,
    k=k, highlight=0.9
)
plot_ribbon(ax=axes[0,0], a=ribbon_a, shade=shade)
axes[1,0].set_xlabel('$a / R$')
axes[1,0].set_ylabel('$\widehat{\mathrm{vis}}(X, K\!=\!10)$')

star_a = plot_vis_ratios(
    ax=axes[1,1], region_fxn=in_star, nsample=N, npairs=M,
    k=k, highlight=0.9
)
plot_star(ax=axes[0,1], a=star_a, shade=shade)
axes[1,1].set_xlabel('$a / R$')
axes[1,1].set_yticklabels([])

annulus_a = plot_vis_ratios(
    ax=axes[1,2], region_fxn=in_annulus, nsample=N, npairs=M,
    k=k, highlight=0.9
)
plot_annulus(ax=axes[0,2], a=annulus_a, shade=shade)
axes[1,2].set_xlabel('$a / R$')
axes[1,2].set_yticklabels([])
plt.savefig('fig4B-schematic.pdf')
