# Supplementary material for: Robustness and parameter geography in post-translational modification systems
Source: PLoS Comput Biol. 2020 May 4;16(5):e1007573. doi: 10.1371/journal.pcbi.1007573 (PMC7224580; doi:10.1371/journal.pcbi.1007573)
Supplement: S1 Dataset — This dataset contains: (1) a tab-delimited text file (metadata.tsv) enumerating all Paramotopy runs and re-runs performed in this analysis, along with the samples on which they were performed and the Bertini settings employed for each run and re-run; (2) a directory of tab-delimited text files (thresholds/) enumerating all Paramotopy runs and re-runs with their corresponding values of the thresholds Tzmin, Tzmax, T∞, and Td; and (3) an XML file (defaultprefs.xml), passed as input into Paramotopy, that enumerates the default Bertini settings given in Table 3. See S1 Appendix for details. (GZ) [file pcbi.1007573.s003.tar.gz]

Archive with 40 entries (38 files):
- ./._S1_Dataset
- S1_Dataset
- S1_Dataset/._.DS_Store
- S1_Dataset/.DS_Store
- S1_Dataset/._thresholds
- S1_Dataset/thresholds
- S1_Dataset/._defaultprefs.xml
- S1_Dataset/defaultprefs.xml
- S1_Dataset/._metadata.tsv
- S1_Dataset/metadata.tsv
- S1_Dataset/thresholds/._thresholds_michaelis-menten_N1_log.tsv
- S1_Dataset/thresholds/thresholds_michaelis-menten_N1_log.tsv
- S1_Dataset/thresholds/._thresholds_N2_log.tsv
- S1_Dataset/thresholds/thresholds_N2_log.tsv
- S1_Dataset/thresholds/._thresholds_threshold_vegas.tsv
- S1_Dataset/thresholds/thresholds_threshold_vegas.tsv
- S1_Dataset/thresholds/._.DS_Store
- S1_Dataset/thresholds/.DS_Store
- S1_Dataset/thresholds/._thresholds_N3_log.tsv
- S1_Dataset/thresholds/thresholds_N3_log.tsv
- S1_Dataset/thresholds/._thresholds_michaelis-menten_N2_log.tsv
- S1_Dataset/thresholds/thresholds_michaelis-menten_N2_log.tsv
- S1_Dataset/thresholds/._thresholds_N1_log.tsv
- S1_Dataset/thresholds/thresholds_N1_log.tsv
- S1_Dataset/thresholds/._thresholds_vegas_N1_log.tsv
- S1_Dataset/thresholds/thresholds_vegas_N1_log.tsv
- S1_Dataset/thresholds/._thresholds_michaelis-menten_N3_log.tsv
- S1_Dataset/thresholds/thresholds_michaelis-menten_N3_log.tsv
- S1_Dataset/thresholds/._thresholds_N5_log.tsv
- S1_Dataset/thresholds/thresholds_N5_log.tsv
- S1_Dataset/thresholds/._thresholds_convexity.tsv
- S1_Dataset/thresholds/thresholds_convexity.tsv
- S1_Dataset/thresholds/._thresholds_N4_log.tsv
- S1_Dataset/thresholds/thresholds_N4_log.tsv
- S1_Dataset/thresholds/._thresholds_log_link.tsv
- S1_Dataset/thresholds/thresholds_log_link.tsv
- S1_Dataset/thresholds/._thresholds_michaelis-menten_N5_log.tsv
- S1_Dataset/thresholds/thresholds_michaelis-menten_N5_log.tsv
- S1_Dataset/thresholds/._thresholds_michaelis-menten_N4_log.tsv
- S1_Dataset/thresholds/thresholds_michaelis-menten_N4_log.tsv
