# Supplementary material for: Robustness and parameter geography in post-translational modification systems
Source: PLoS Comput Biol. 2020 May 4;16(5):e1007573. doi: 10.1371/journal.pcbi.1007573 (PMC7224580; doi:10.1371/journal.pcbi.1007573)
Supplement: S1 Dataset — This dataset contains: (1) a tab-delimited text file (metadata.tsv) enumerating all Paramotopy runs and re-runs performed in this analysis, along with the samples on which they were performed and the Bertini settings employed for each run and re-run; (2) a directory of tab-delimited text files (thresholds/) enumerating all Paramotopy runs and re-runs with their corresponding values of the thresholds Tzmin, Tzmax, T∞, and Td; and (3) an XML file (defaultprefs.xml), passed as input into Paramotopy, that enumerates the default Bertini settings given in Table 3. See S1 Appendix for details. (GZ) [file pcbi.1007573.s003.tar.gz › S1_Dataset/defaultprefs.xml]

<?xml version="1.0" ?>
<paramotopy_preferences>
    <PathFailure>
        <setting>
            <name>maxautoiterations</name>
            <value>1</value>
            <type>1</type>
        </setting>
        <setting>
            <name>newrandommethod</name>
            <value>1</value>
            <type>1</type>
        </setting>
        <setting>
            <name>tightentolerances</name>
            <value>1</value>
            <type>1</type>
        </setting>
    </PathFailure>
    <PathFailureBertiniBase>
        <setting>
            <name>CONDNUMTHRESHOLD</name>
            <value>1e+14</value>
            <type>2</type>
        </setting>
        <setting>
            <name>FINALTOL</name>
            <value>1e-08</value>
            <type>2</type>
        </setting>
        <setting>
            <name>IMAGTHRESHOLD</name>
            <value>1e-08</value>
            <type>2</type>
        </setting>
        <setting>
            <name>MAXNORM</name>
            <value>1e+08</value>
            <type>2</type>
        </setting>
        <setting>
            <name>MAXNUMBERSTEPS</name>
            <value>20000</value>
            <type>1</type>
        </setting>
        <setting>
            <name>SECURITYLEVEL</name>
            <value>1</value>
            <type>1</type>
        </setting>
        <setting>
            <name>TRACKTOLBEFOREEG</name>
            <value>1e-06</value>
            <type>2</type>
        </setting>
        <setting>
            <name>TRACKTOLDURINGEG</name>
            <value>1e-07</value>
            <type>2</type>
        </setting>
        <setting>
            <name>USERHOMOTOPY</name>
            <value>2</value>
            <type>1</type>
        </setting>
    </PathFailureBertiniBase>
    <PathFailureBertiniCurrent>
        <setting>
            <name>CONDNUMTHRESHOLD</name>
            <value>1e+14</value>
            <type>2</type>
        </setting>
        <setting>
            <name>FINALTOL</name>
            <value>1e-09</value>
            <type>2</type>
        </setting>
        <setting>
            <name>IMAGTHRESHOLD</name>
            <value>1e-08</value>
            <type>2</type>
        </setting>
        <setting>
            <name>MAXNORM</name>
            <value>1e+08</value>
            <type>2</type>
        </setting>
        <setting>
            <name>MAXNUMBERSTEPS</name>
            <value>20000</value>
            <type>1</type>
        </setting>
        <setting>
            <name>SECURITYLEVEL</name>
            <value>1</value>
            <type>1</type>
        </setting>
        <setting>
            <name>TRACKTOLBEFOREEG</name>
            <value>1e-07</value>
            <type>2</type>
        </setting>
        <setting>
            <name>TRACKTOLDURINGEG</name>
            <value>1e-08</value>
            <type>2</type>
        </setting>
        <setting>
            <name>USERHOMOTOPY</name>
            <value>2</value>
            <type>1</type>
        </setting>
    </PathFailureBertiniCurrent>
    <SaveFiles>
        <setting>
            <name>failed_paths</name>
            <value>1</value>
            <type>1</type>
        </setting>
        <setting>
            <name>main_data</name>
            <value>0</value>
            <type>1</type>
        </setting>
        <setting>
            <name>midpath_data</name>
            <value>0</value>
            <type>1</type>
        </setting>
        <setting>
            <name>nonsingular_solutions</name>
            <value>1</value>
            <type>1</type>
        </setting>
        <setting>
            <name>raw_data</name>
            <value>0</value>
            <type>1</type>
        </setting>
        <setting>
            <name>raw_solutions</name>
            <value>0</value>
            <type>1</type>
        </setting>
        <setting>
            <name>real_solutions</name>
            <value>1</value>
            <type>1</type>
        </setting>
        <setting>
            <name>singular_solutions</name>
            <value>1</value>
            <type>1</type>
        </setting>
    </SaveFiles>
    <files>
        <setting>
            <name>customtmplocation</name>
            <value>0</value>
            <type>1</type>
        </setting>
        <setting>
            <name>deletetmpfilesatend</name>
            <value>1</value>
            <type>1</type>
        </setting>
        <setting>
            <name>newfilethreshold</name>
            <value>67108864</value>
            <type>1</type>
        </setting>
        <setting>
            <name>newrandom_newfolder</name>
            <value>0</value>
            <type>1</type>
        </setting>
        <setting>
            <name>previousdatamethod</name>
            <value>1</value>
            <type>1</type>
        </setting>
        <setting>
            <name>saveprogresseverysomany</name>
            <value>1</value>
            <type>1</type>
        </setting>
        <setting>
            <name>tempfilelocation</name>
            <value>.</value>
            <type>3</type>
        </setting>
        <setting>
            <name>writemeshtomc</name>
            <value>0</value>
            <type>1</type>
        </setting>
    </files>
    <mode>
        <setting>
            <name>main_mode</name>
            <value>0</value>
            <type>1</type>
        </setting>
        <setting>
            <name>standardstep2</name>
            <value>1</value>
            <type>1</type>
        </setting>
        <setting>
            <name>startfilename</name>
            <value>nonsingular_solutions</value>
            <type>0</type>
        </setting>
    </mode>
    <parallelism>
        <setting>
            <name>architecture</name>
            <value>mpirun</value>
            <type>0</type>
        </setting>
        <setting>
            <name>numfilesatatime</name>
            <value>10</value>
            <type>1</type>
        </setting>
        <setting>
            <name>numprocs</name>
            <value>20</value>
            <type>1</type>
        </setting>
        <setting>
            <name>parallel</name>
            <value>1</value>
            <type>1</type>
        </setting>
        <setting>
            <name>usemachine</name>
            <value>0</value>
            <type>1</type>
        </setting>
    </parallelism>
    <step1bertini>
        <setting>
            <name>FINALTOL</name>
            <value>1e-11</value>
            <type>2</type>
        </setting>
        <setting>
            <name>IMAGTHRESHOLD</name>
            <value>1e-08</value>
            <type>2</type>
        </setting>
        <setting>
            <name>TRACKTOLBEFOREEG</name>
            <value>1e-05</value>
            <type>2</type>
        </setting>
        <setting>
            <name>TRACKTOLDURINGEG</name>
            <value>1e-06</value>
            <type>2</type>
        </setting>
    </step1bertini>
    <step2bertini>
        <setting>
            <name>CONDNUMTHRESHOLD</name>
            <value>1e+14</value>
            <type>2</type>
        </setting>
        <setting>
            <name>FINALTOL</name>
            <value>1e-11</value>
            <type>2</type>
        </setting>
        <setting>
            <name>IMAGTHRESHOLD</name>
            <value>1e-08</value>
            <type>2</type>
        </setting>
        <setting>
            <name>SECURITYLEVEL</name>
            <value>1</value>
            <type>1</type>
        </setting>
        <setting>
            <name>TRACKTOLBEFOREEG</name>
            <value>1e-05</value>
            <type>2</type>
        </setting>
        <setting>
            <name>TRACKTOLDURINGEG</name>
            <value>1e-06</value>
            <type>2</type>
        </setting>
        <setting>
            <name>USERHOMOTOPY</name>
            <value>2</value>
            <type>1</type>
        </setting>
    </step2bertini>
    <system>
        <setting>
            <name>bertinilocation</name>
            <value>/home/kmn7/lib/bertini/bin</value>
            <type>3</type>
        </setting>
        <setting>
            <name>buffersize</name>
            <value>65536</value>
            <type>1</type>
        </setting>
        <setting>
            <name>step2location</name>
            <value>/home/kmn7/lib/paramotopy-1.0.3.3/bin</value>
            <type>3</type>
        </setting>
        <setting>
            <name>stifle</name>
            <value>0</value>
            <type>1</type>
        </setting>
    </system>
</paramotopy_preferences>
