# Supplementary material for: Robustness and parameter geography in post-translational modification systems
Source: PLoS Comput Biol. 2020 May 4;16(5):e1007573. doi: 10.1371/journal.pcbi.1007573 (PMC7224580; doi:10.1371/journal.pcbi.1007573)
Supplement: S1 Dataset — This dataset contains: (1) a tab-delimited text file (metadata.tsv) enumerating all Paramotopy runs and re-runs performed in this analysis, along with the samples on which they were performed and the Bertini settings employed for each run and re-run; (2) a directory of tab-delimited text files (thresholds/) enumerating all Paramotopy runs and re-runs with their corresponding values of the thresholds Tzmin, Tzmax, T∞, and Td; and (3) an XML file (defaultprefs.xml), passed as input into Paramotopy, that enumerates the default Bertini settings given in Table 3. See S1 Appendix for details. (GZ) [file pcbi.1007573.s003.tar.gz › S1_Dataset/metadata.tsv]

	SAMPLE	NPOINTS	BERTINI_VERSION	PARAMOTOPY_VERSION	STEP1_CONDNUMTHRESHOLD	STEP1_FINALTOL	STEP1_MAXNORM	STEP1_MAXNUMBERSTEPS	STEP1_SECURITYLEVEL	STEP1_SHARPENDIGITS	STEP1_SHARPENONLY	STEP1_TRACKTOLBEFOREEG	STEP1_TRACKTOLDURINGEG	STEP1_USERHOMOTOPY	STEP2_CONDNUMTHRESHOLD	STEP2_FINALTOL	STEP2_MAXNORM	STEP2_MAXNUMBERSTEPS	STEP2_SECURITYLEVEL	STEP2_SHARPENDIGITS	STEP2_SHARPENONLY	STEP2_TRACKTOLBEFOREEG	STEP2_TRACKTOLDURINGEG	STEP2_USERHOMOTOPY	PF_PASS0_CONDNUMTHRESHOLD	PF_PASS0_FINALTOL	PF_PASS0_MAXNORM	PF_PASS0_MAXNUMBERSTEPS	PF_PASS0_SECURITYLEVEL	PF_PASS0_SHARPENDIGITS	PF_PASS0_SHARPENONLY	PF_PASS0_TRACKTOLBEFOREEG	PF_PASS0_TRACKTOLDURINGEG	PF_PASS0_USERHOMOTOPY	PF_PASS1_CONDNUMTHRESHOLD	PF_PASS1_FINALTOL	PF_PASS1_MAXNORM	PF_PASS1_MAXNUMBERSTEPS	PF_PASS1_SECURITYLEVEL	PF_PASS1_SHARPENDIGITS	PF_PASS1_SHARPENONLY	PF_PASS1_TRACKTOLBEFOREEG	PF_PASS1_TRACKTOLDURINGEG	PF_PASS1_USERHOMOTOPY	PF_PASS2_CONDNUMTHRESHOLD	PF_PASS2_FINALTOL	PF_PASS2_MAXNORM	PF_PASS2_MAXNUMBERSTEPS	PF_PASS2_SECURITYLEVEL
sigma1_N1_log_part1.in/run0	samples/sample_N1_1_log	250000	1.5	1.0.3.3	1e+8	1e-11	1e+5	10000	0	0	0	1e-05	1e-06	0	1e+14	1e-11	1e+5	10000	1	25	1	1e-05	1e-06	2	1e+14	1e-08	1e+08	20000	1	0	0	1e-06	1e-07	2
sigma1_N1_log_part1_retest0_run0.in/run0	samples_retest/sample_retest_sigma1_N1_log_part1_0_run0	127	1.5	1.0.3.3	1e+8	1e-11	1e+5	10000	0	0	0	1e-05	1e-06	0	1e+17	1e-11	1e+5	20000	1	30	1	1e-08	1e-09	2
sigma1_N1_log_part1_retest1_run0.in/run0	samples_retest/sample_retest_sigma1_N1_log_part1_1_run0	1	1.5	1.0.3.3	1e+8	1e-11	1e+5	10000	0	0	0	1e-05	1e-06	0	1e+20	1e-11	1e+5	50000	1	35	1	1e-11	1e-12	2
sigma1_N1_log_part1.in/run1	samples/sample_N1_2_log	250000	1.5	1.0.3.3	1e+8	1e-11	1e+5	10000	0	0	0	1e-05	1e-06	0	1e+14	1e-11	1e+5	10000	1	25	1	1e-05	1e-06	2	1e+14	1e-08	1e+08	20000	1	0	0	1e-06	1e-07	2
sigma1_N1_log_part1_retest0_run1.in/run0	samples_retest/sample_retest_sigma1_N1_log_part1_0_run1	147	1.5	1.0.3.3	1e+8	1e-11	1e+5	10000	0	0	0	1e-05	1e-06	0	1e+17	1e-11	1e+5	20000	1	30	1	1e-08	1e-09	2
sigma1_N1_log_part1_retest1_run1.in/run0	samples_retest/sample_retest_sigma1_N1_log_part1_1_run1	2	1.5	1.0.3.3	1e+8	1e-11	1e+5	10000	0	0	0	1e-05	1e-06	0	1e+20	1e-11	1e+5	50000	1	35	1	1e-11	1e-12	2
sigma1_N1_log_part1.in/run2	samples/sample_N1_3_log	250000	1.5	1.0.3.3	1e+8	1e-11	1e+5	10000	0	0	0	1e-05	1e-06	0	1e+14	1e-11	1e+5	10000	1	25	1	1e-05	1e-06	2	1e+14	1e-08	1e+08	20000	1	0	0	1e-06	1e-07	2
sigma1_N1_log_part1_retest0_run2.in/run0	samples_retest/sample_retest_sigma1_N1_log_part1_0_run2	236	1.5	1.0.3.3	1e+8	1e-11	1e+5	10000	0	0	0	1e-05	1e-06	0	1e+17	1e-11	1e+5	20000	1	30	1	1e-08	1e-09	2
sigma1_N1_log_part1_retest1_run2.in/run0	samples_retest/sample_retest_sigma1_N1_log_part1_1_run2	1	1.5	1.0.3.3	1e+8	1e-11	1e+5	10000	0	0	0	1e-05	1e-06	0	1e+20	1e-11	1e+5	50000	1	35	1	1e-11	1e-12	2
sigma1_N1_log_part1.in/run3	samples/sample_N1_4_log	250000	1.5	1.0.3.3	1e+8	1e-11	1e+5	10000	0	0	0	1e-05	1e-06	0	1e+14	1e-11	1e+5	10000	1	25	1	1e-05	1e-06	2	1e+14	1e-08	1e+08	20000	1	0	0	1e-06	1e-07	2
sigma1_N1_log_part1_retest0_run3.in/run0	samples_retest/sample_retest_sigma1_N1_log_part1_0_run3	193	1.5	1.0.3.3	1e+8	1e-11	1e+5	10000	0	0	0	1e-05	1e-06	0	1e+17	1e-11	1e+5	20000	1	30	1	1e-08	1e-09	2
sigma1_N1_log_part2.in/run0	samples/sample_N1_5_log	250000	1.5	1.0.3.3	1e+8	1e-11	1e+5	10000	0	0	0	1e-05	1e-06	0	1e+14	1e-11	1e+5	10000	1	25	1	1e-05	1e-06	2	1e+14	1e-08	1e+08	20000	1	0	0	1e-06	1e-07	2
sigma1_N1_log_part2_retest0_run0.in/run0	samples_retest/sample_retest_sigma1_N1_log_part2_0_run0	127	1.5	1.0.3.3	1e+8	1e-11	1e+5	10000	0	0	0	1e-05	1e-06	0	1e+17	1e-11	1e+5	20000	1	30	1	1e-08	1e-09	2
sigma1_N1_log_part2_retest1_run0.in/run0	samples_retest/sample_retest_sigma1_N1_log_part2_1_run0	2	1.5	1.0.3.3	1e+8	1e-11	1e+5	10000	0	0	0	1e-05	1e-06	0	1e+20	1e-11	1e+5	50000	1	35	1	1e-11	1e-12	2
sigma1_N1_log_part2.in/run1	samples/sample_N1_6_log	250000	1.5	1.0.3.3	1e+8	1e-11	1e+5	10000	0	0	0	1e-05	1e-06	0	1e+14	1e-11	1e+5	10000	1	25	1	1e-05	1e-06	2	1e+14	1e-08	1e+08	20000	1	0	0	1e-06	1e-07	2
sigma1_N1_log_part2_retest0_run1.in/run0	samples_retest/sample_retest_sigma1_N1_log_part2_0_run1	157	1.5	1.0.3.3	1e+8	1e-11	1e+5	10000	0	0	0	1e-05	1e-06	0	1e+17	1e-11	1e+5	20000	1	30	1	1e-08	1e-09	2
sigma1_N1_log_part2_retest1_run1.in/run0	samples_retest/sample_retest_sigma1_N1_log_part2_1_run1	1	1.5	1.0.3.3	1e+8	1e-11	1e+5	10000	0	0	0	1e-05	1e-06	0	1e+20	1e-11	1e+5	50000	1	35	1	1e-11	1e-12	2
sigma1_N1_log_part2.in/run2	samples/sample_N1_7_log	250000	1.5	1.0.3.3	1e+8	1e-11	1e+5	10000	0	0	0	1e-05	1e-06	0	1e+14	1e-11	1e+5	10000	1	25	1	1e-05	1e-06	2	1e+14	1e-08	1e+08	20000	1	0	0	1e-06	1e-07	2
sigma1_N1_log_part2_retest0_run2.in/run0	samples_retest/sample_retest_sigma1_N1_log_part2_0_run2	177	1.5	1.0.3.3	1e+8	1e-11	1e+5	10000	0	0	0	1e-05	1e-06	0	1e+17	1e-11	1e+5	20000	1	30	1	1e-08	1e-09	2
sigma1_N1_log_part2_retest1_run2.in/run0	samples_retest/sample_retest_sigma1_N1_log_part2_1_run2	1	1.5	1.0.3.3	1e+8	1e-11	1e+5	10000	0	0	0	1e-05	1e-06	0	1e+20	1e-11	1e+5	50000	1	35	1	1e-11	1e-12	2
sigma1_N1_log_part2.in/run3	samples/sample_N1_8_log	250000	1.5	1.0.3.3	1e+8	1e-11	1e+5	10000	0	0	0	1e-05	1e-06	0	1e+14	1e-11	1e+5	10000	1	25	1	1e-05	1e-06	2	1e+14	1e-08	1e+08	20000	1	0	0	1e-06	1e-07	2
sigma1_N1_log_part2_retest0_run3.in/run0	samples_retest/sample_retest_sigma1_N1_log_part2_0_run3	129	1.5	1.0.3.3	1e+8	1e-11	1e+5	10000	0	0	0	1e-05	1e-06	0	1e+17	1e-11	1e+5	20000	1	30	1	1e-08	1e-09	2
sigma1_N1_log_part2_retest1_run3.in/run0	samples_retest/sample_retest_sigma1_N1_log_part2_1_run3	1	1.5	1.0.3.3	1e+8	1e-11	1e+5	10000	0	0	0	1e-05	1e-06	0	1e+20	1e-11	1e+5	50000	1	35	1	1e-11	1e-12	2
sigma1_N1_log_part3.in/run0	samples/sample_N1_9_log	250000	1.5	1.0.3.3	1e+8	1e-11	1e+5	10000	0	0	0	1e-05	1e-06	0	1e+14	1e-11	1e+5	10000	1	25	1	1e-05	1e-06	2	1e+14	1e-08	1e+08	20000	1	0	0	1e-06	1e-07	2
sigma1_N1_log_part3_retest0_run0.in/run0	samples_retest/sample_retest_sigma1_N1_log_part3_0_run0	161	1.5	1.0.3.3	1e+8	1e-11	1e+5	10000	0	0	0	1e-05	1e-06	0	1e+17	1e-11	1e+5	20000	1	30	1	1e-08	1e-09	2
sigma1_N1_log_part3_retest1_run0.in/run0	samples_retest/sample_retest_sigma1_N1_log_part3_1_run0	1	1.5	1.0.3.3	1e+8	1e-11	1e+5	10000	0	0	0	1e-05	1e-06	0	1e+20	1e-11	1e+5	50000	1	35	1	1e-11	1e-12	2
sigma1_N1_log_part3.in/run1	samples/sample_N1_10_log	250000	1.5	1.0.3.3	1e+8	1e-11	1e+5	10000	0	0	0	1e-05	1e-06	0	1e+14	1e-11	1e+5	10000	1	25	1	1e-05	1e-06	2	1e+14	1e-08	1e+08	20000	1	0	0	1e-06	1e-07	2
sigma1_N1_log_part3_retest0_run1.in/run0	samples_retest/sample_retest_sigma1_N1_log_part3_0_run1	273	1.5	1.0.3.3	1e+8	1e-11	1e+5	10000	0	0	0	1e-05	1e-06	0	1e+17	1e-11	1e+5	20000	1	30	1	1e-08	1e-09	2
sigma1_N1_log_part3_retest1_run1.in/run0	samples_retest/sample_retest_sigma1_N1_log_part3_1_run1	1	1.5	1.0.3.3	1e+8	1e-11	1e+5	10000	0	0	0	1e-05	1e-06	0	1e+20	1e-11	1e+5	50000	1	35	1	1e-11	1e-12	2
sigma1_N1_log_part3.in/run2	samples/sample_N1_11_log	250000	1.5	1.0.3.3	1e+8	1e-11	1e+5	10000	0	0	0	1e-05	1e-06	0	1e+14	1e-11	1e+5	10000	1	25	1	1e-05	1e-06	2	1e+14	1e-08	1e+08	20000	1	0	0	1e-06	1e-07	2
sigma1_N1_log_part3_retest0_run2.in/run0	samples_retest/sample_retest_sigma1_N1_log_part3_0_run2	143	1.5	1.0.3.3	1e+8	1e-11	1e+5	10000	0	0	0	1e-05	1e-06	0	1e+17	1e-11	1e+5	20000	1	30	1	1e-08	1e-09	2
sigma1_N1_log_part3.in/run3	samples/sample_N1_12_log	250000	1.5	1.0.3.3	1e+8	1e-11	1e+5	10000	0	0	0	1e-05	1e-06	0	1e+14	1e-11	1e+5	10000	1	25	1	1e-05	1e-06	2	1e+14	1e-08	1e+08	20000	1	0	0	1e-06	1e-07	2
sigma1_N1_log_part3_retest0_run3.in/run0	samples_retest/sample_retest_sigma1_N1_log_part3_0_run3	115	1.5	1.0.3.3	1e+8	1e-11	1e+5	10000	0	0	0	1e-05	1e-06	0	1e+17	1e-11	1e+5	20000	1	30	1	1e-08	1e-09	2
sigma1_N1_log_part4.in/run0	samples/sample_N1_13_log	250000	1.5	1.0.3.3	1e+8	1e-11	1e+5	10000	0	0	0	1e-05	1e-06	0	1e+14	1e-11	1e+5	10000	1	25	1	1e-05	1e-06	2	1e+14	1e-08	1e+08	20000	1	0	0	1e-06	1e-07	2
sigma1_N1_log_part4_retest0_run0.in/run0	samples_retest/sample_retest_sigma1_N1_log_part4_0_run0	283	1.5	1.0.3.3	1e+8	1e-11	1e+5	10000	0	0	0	1e-05	1e-06	0	1e+17	1e-11	1e+5	20000	1	30	1	1e-08	1e-09	2
sigma1_N1_log_part4_retest1_run0.in/run0	samples_retest/sample_retest_sigma1_N1_log_part4_1_run0	2	1.5	1.0.3.3	1e+8	1e-11	1e+5	10000	0	0	0	1e-05	1e-06	0	1e+20	1e-11	1e+5	50000	1	35	1	1e-11	1e-12	2
sigma1_N1_log_part4.in/run1	samples/sample_N1_14_log	250000	1.5	1.0.3.3	1e+8	1e-11	1e+5	10000	0	0	0	1e-05	1e-06	0	1e+14	1e-11	1e+5	10000	1	25	1	1e-05	1e-06	2	1e+14	1e-08	1e+08	20000	1	0	0	1e-06	1e-07	2
sigma1_N1_log_part4_retest0_run1.in/run0	samples_retest/sample_retest_sigma1_N1_log_part4_0_run1	196	1.5	1.0.3.3	1e+8	1e-11	1e+5	10000	0	0	0	1e-05	1e-06	0	1e+17	1e-11	1e+5	20000	1	30	1	1e-08	1e-09	2
sigma1_N1_log_part4_retest1_run1.in/run0	samples_retest/sample_retest_sigma1_N1_log_part4_1_run1	1	1.5	1.0.3.3	1e+8	1e-11	1e+5	10000	0	0	0	1e-05	1e-06	0	1e+20	1e-11	1e+5	50000	1	35	1	1e-11	1e-12	2
sigma1_N1_log_part4.in/run2	samples/sample_N1_15_log	250000	1.5	1.0.3.3	1e+8	1e-11	1e+5	10000	0	0	0	1e-05	1e-06	0	1e+14	1e-11	1e+5	10000	1	25	1	1e-05	1e-06	2	1e+14	1e-08	1e+08	20000	1	0	0	1e-06	1e-07	2
sigma1_N1_log_part4_retest0_run2.in/run0	samples_retest/sample_retest_sigma1_N1_log_part4_0_run2	479	1.5	1.0.3.3	1e+8	1e-11	1e+5	10000	0	0	0	1e-05	1e-06	0	1e+17	1e-11	1e+5	20000	1	30	1	1e-08	1e-09	2
sigma1_N1_log_part4_retest1_run2.in/run0	samples_retest/sample_retest_sigma1_N1_log_part4_1_run2	5	1.5	1.0.3.3	1e+8	1e-11	1e+5	10000	0	0	0	1e-05	1e-06	0	1e+20	1e-11	1e+5	50000	1	35	1	1e-11	1e-12	2
sigma1_N1_log_part4.in/run3	samples/sample_N1_16_log	250000	1.5	1.0.3.3	1e+8	1e-11	1e+5	10000	0	0	0	1e-05	1e-06	0	1e+14	1e-11	1e+5	10000	1	25	1	1e-05	1e-06	2	1e+14	1e-08	1e+08	20000	1	0	0	1e-06	1e-07	2
sigma1_N1_log_part4_retest0_run3.in/run0	samples_retest/sample_retest_sigma1_N1_log_part4_0_run3	235	1.5	1.0.3.3	1e+8	1e-11	1e+5	10000	0	0	0	1e-05	1e-06	0	1e+17	1e-11	1e+5	20000	1	30	1	1e-08	1e-09	2
sigma1_N1_log_part5.in/run0	samples/sample_N1_17_log	250000	1.5	1.0.3.3	1e+8	1e-11	1e+5	10000	0	0	0	1e-05	1e-06	0	1e+14	1e-11	1e+5	10000	1	25	1	1e-05	1e-06	2	1e+14	1e-08	1e+08	20000	1	0	0	1e-06	1e-07	2
sigma1_N1_log_part5_retest0_run0.in/run0	samples_retest/sample_retest_sigma1_N1_log_part5_0_run0	178	1.5	1.0.3.3	1e+8	1e-11	1e+5	10000	0	0	0	1e-05	1e-06	0	1e+17	1e-11	1e+5	20000	1	30	1	1e-08	1e-09	2
sigma1_N1_log_part5_retest1_run0.in/run0	samples_retest/sample_retest_sigma1_N1_log_part5_1_run0	1	1.5	1.0.3.3	1e+8	1e-11	1e+5	10000	0	0	0	1e-05	1e-06	0	1e+20	1e-11	1e+5	50000	1	35	1	1e-11	1e-12	2
sigma1_N1_log_part5.in/run1	samples/sample_N1_18_log	250000	1.5	1.0.3.3	1e+8	1e-11	1e+5	10000	0	0	0	1e-05	1e-06	0	1e+14	1e-11	1e+5	10000	1	25	1	1e-05	1e-06	2	1e+14	1e-08	1e+08	20000	1	0	0	1e-06	1e-07	2
sigma1_N1_log_part5_retest0_run1.in/run0	samples_retest/sample_retest_sigma1_N1_log_part5_0_run1	185	1.5	1.0.3.3	1e+8	1e-11	1e+5	10000	0	0	0	1e-05	1e-06	0	1e+17	1e-11	1e+5	20000	1	30	1	1e-08	1e-09	2
sigma1_N1_log_part5.in/run2	samples/sample_N1_19_log	250000	1.5	1.0.3.3	1e+8	1e-11	1e+5	10000	0	0	0	1e-05	1e-06	0	1e+14	1e-11	1e+5	10000	1	25	1	1e-05	1e-06	2	1e+14	1e-08	1e+08	20000	1	0	0	1e-06	1e-07	2
sigma1_N1_log_part5_retest0_run2.in/run0	samples_retest/sample_retest_sigma1_N1_log_part5_0_run2	200	1.5	1.0.3.3	1e+8	1e-11	1e+5	10000	0	0	0	1e-05	1e-06	0	1e+17	1e-11	1e+5	20000	1	30	1	1e-08	1e-09	2
sigma1_N1_log_part5.in/run3	samples/sample_N1_20_log	250000	1.5	1.0.3.3	1e+8	1e-11	1e+5	10000	0	0	0	1e-05	1e-06	0	1e+14	1e-11	1e+5	10000	1	25	1	1e-05	1e-06	2	1e+14	1e-08	1e+08	20000	1	0	0	1e-06	1e-07	2
sigma1_N1_log_part5_retest0_run3.in/run0	samples_retest/sample_retest_sigma1_N1_log_part5_0_run3	387	1.5	1.0.3.3	1e+8	1e-11	1e+5	10000	0	0	0	1e-05	1e-06	0	1e+17	1e-11	1e+5	20000	1	30	1	1e-08	1e-09	2
sigma1_N1_log_part5_retest1_run3.in/run0	samples_retest/sample_retest_sigma1_N1_log_part5_1_run3	1	1.5	1.0.3.3	1e+8	1e-11	1e+5	10000	0	0	0	1e-05	1e-06	0	1e+20	1e-11	1e+5	50000	1	35	1	1e-11	1e-12	2
sigma1_N1_log_part6.in/run0	samples/sample_N1_21_log	250000	1.5	1.0.3.3	1e+8	1e-11	1e+5	10000	0	0	0	1e-05	1e-06	0	1e+14	1e-11	1e+5	10000	1	25	1	1e-05	1e-06	2	1e+14	1e-08	1e+08	20000	1	0	0	1e-06	1e-07	2
sigma1_N1_log_part6_retest0_run0.in/run0	samples_retest/sample_retest_sigma1_N1_log_part6_0_run0	179	1.5	1.0.3.3	1e+8	1e-11	1e+5	10000	0	0	0	1e-05	1e-06	0	1e+17	1e-11	1e+5	20000	1	30	1	1e-08	1e-09	2
sigma1_N1_log_part6_retest1_run0.in/run0	samples_retest/sample_retest_sigma1_N1_log_part6_1_run0	1	1.5	1.0.3.3	1e+8	1e-11	1e+5	10000	0	0	0	1e-05	1e-06	0	1e+20	1e-11	1e+5	50000	1	35	1	1e-11	1e-12	2
sigma1_N1_log_part6.in/run1	samples/sample_N1_22_log	250000	1.5	1.0.3.3	1e+8	1e-11	1e+5	10000	0	0	0	1e-05	1e-06	0	1e+14	1e-11	1e+5	10000	1	25	1	1e-05	1e-06	2	1e+14	1e-08	1e+08	20000	1	0	0	1e-06	1e-07	2
sigma1_N1_log_part6_retest0_run1.in/run0	samples_retest/sample_retest_sigma1_N1_log_part6_0_run1	294	1.5	1.0.3.3	1e+8	1e-11	1e+5	10000	0	0	0	1e-05	1e-06	0	1e+17	1e-11	1e+5	20000	1	30	1	1e-08	1e-09	2
sigma1_N1_log_part6.in/run2	samples/sample_N1_23_log	250000	1.5	1.0.3.3	1e+8	1e-11	1e+5	10000	0	0	0	1e-05	1e-06	0	1e+14	1e-11	1e+5	10000	1	25	1	1e-05	1e-06	2	1e+14	1e-08	1e+08	20000	1	0	0	1e-06	1e-07	2
sigma1_N1_log_part6_retest0_run2.in/run0	samples_retest/sample_retest_sigma1_N1_log_part6_0_run2	140	1.5	1.0.3.3	1e+8	1e-11	1e+5	10000	0	0	0	1e-05	1e-06	0	1e+17	1e-11	1e+5	20000	1	30	1	1e-08	1e-09	2
sigma1_N1_log_part6.in/run3	samples/sample_N1_24_log	250000	1.5	1.0.3.3	1e+8	1e-11	1e+5	10000	0	0	0	1e-05	1e-06	0	1e+14	1e-11	1e+5	10000	1	25	1	1e-05	1e-06	2	1e+14	1e-08	1e+08	20000	1	0	0	1e-06	1e-07	2
sigma1_N1_log_part6_retest0_run3.in/run0	samples_retest/sample_retest_sigma1_N1_log_part6_0_run3	444	1.5	1.0.3.3	1e+8	1e-11	1e+5	10000	0	0	0	1e-05	1e-06	0	1e+17	1e-11	1e+5	20000	1	30	1	1e-08	1e-09	2
sigma1_N1_log_part7.in/run0	samples/sample_N1_25_log	250000	1.5	1.0.3.3	1e+8	1e-11	1e+5	10000	0	0	0	1e-05	1e-06	0	1e+14	1e-11	1e+5	10000	1	25	1	1e-05	1e-06	2	1e+14	1e-08	1e+08	20000	1	0	0	1e-06	1e-07	2
sigma1_N1_log_part7_retest0_run0.in/run0	samples_retest/sample_retest_sigma1_N1_log_part7_0_run0	132	1.5	1.0.3.3	1e+8	1e-11	1e+5	10000	0	0	0	1e-05	1e-06	0	1e+17	1e-11	1e+5	20000	1	30	1	1e-08	1e-09	2
sigma1_N1_log_part7_retest1_run0.in/run0	samples_retest/sample_retest_sigma1_N1_log_part7_1_run0	2	1.5	1.0.3.3	1e+8	1e-11	1e+5	10000	0	0	0	1e-05	1e-06	0	1e+20	1e-11	1e+5	50000	1	35	1	1e-11	1e-12	2
sigma1_N1_log_part7.in/run1	samples/sample_N1_26_log	250000	1.5	1.0.3.3	1e+8	1e-11	1e+5	10000	0	0	0	1e-05	1e-06	0	1e+14	1e-11	1e+5	10000	1	25	1	1e-05	1e-06	2	1e+14	1e-08	1e+08	20000	1	0	0	1e-06	1e-07	2
sigma1_N1_log_part7_retest0_run1.in/run0	samples_retest/sample_retest_sigma1_N1_log_part7_0_run1	115	1.5	1.0.3.3	1e+8	1e-11	1e+5	10000	0	0	0	1e-05	1e-06	0	1e+17	1e-11	1e+5	20000	1	30	1	1e-08	1e-09	2
sigma1_N1_log_part7_retest1_run1.in/run0	samples_retest/sample_retest_sigma1_N1_log_part7_1_run1	2	1.5	1.0.3.3	1e+8	1e-11	1e+5	10000	0	0	0	1e-05	1e-06	0	1e+20	1e-11	1e+5	50000	1	35	1	1e-11	1e-12	2
sigma1_N1_log_part7.in/run2	samples/sample_N1_27_log	250000	1.5	1.0.3.3	1e+8	1e-11	1e+5	10000	0	0	0	1e-05	1e-06	0	1e+14	1e-11	1e+5	10000	1	25	1	1e-05	1e-06	2	1e+14	1e-08	1e+08	20000	1	0	0	1e-06	1e-07	2
sigma1_N1_log_part7_retest0_run2.in/run0	samples_retest/sample_retest_sigma1_N1_log_part7_0_run2	126	1.5	1.0.3.3	1e+8	1e-11	1e+5	10000	0	0	0	1e-05	1e-06	0	1e+17	1e-11	1e+5	20000	1	30	1	1e-08	1e-09	2
sigma1_N1_log_part7_retest1_run2.in/run0	samples_retest/sample_retest_sigma1_N1_log_part7_1_run2	3	1.5	1.0.3.3	1e+8	1e-11	1e+5	10000	0	0	0	1e-05	1e-06	0	1e+20	1e-11	1e+5	50000	1	35	1	1e-11	1e-12	2
sigma1_N1_log_part7.in/run3	samples/sample_N1_28_log	250000	1.5	1.0.3.3	1e+8	1e-11	1e+5	10000	0	0	0	1e-05	1e-06	0	1e+14	1e-11	1e+5	10000	1	25	1	1e-05	1e-06	2	1e+14	1e-08	1e+08	20000	1	0	0	1e-06	1e-07	2
sigma1_N1_log_part7_retest0_run3.in/run0	samples_retest/sample_retest_sigma1_N1_log_part7_0_run3	534	1.5	1.0.3.3	1e+8	1e-11	1e+5	10000	0	0	0	1e-05	1e-06	0	1e+17	1e-11	1e+5	20000	1	30	1	1e-08	1e-09	2
sigma1_N1_log_part7_retest1_run3.in/run0	samples_retest/sample_retest_sigma1_N1_log_part7_1_run3	1	1.5	1.0.3.3	1e+8	1e-11	1e+5	10000	0	0	0	1e-05	1e-06	0	1e+20	1e-11	1e+5	50000	1	35	1	1e-11	1e-12	2
sigma1_N1_log_part8.in/run0	samples/sample_N1_29_log	250000	1.5	1.0.3.3	1e+8	1e-11	1e+5	10000	0	0	0	1e-05	1e-06	0	1e+14	1e-11	1e+5	10000	1	25	1	1e-05	1e-06	2	1e+14	1e-08	1e+08	20000	1	0	0	1e-06	1e-07	2
sigma1_N1_log_part8_retest0_run0.in/run0	samples_retest/sample_retest_sigma1_N1_log_part8_0_run0	168	1.5	1.0.3.3	1e+8	1e-11	1e+5	10000	0	0	0	1e-05	1e-06	0	1e+17	1e-11	1e+5	20000	1	30	1	1e-08	1e-09	2
sigma1_N1_log_part8.in/run1	samples/sample_N1_30_log	250000	1.5	1.0.3.3	1e+8	1e-11	1e+5	10000	0	0	0	1e-05	1e-06	0	1e+14	1e-11	1e+5	10000	1	25	1	1e-05	1e-06	2	1e+14	1e-08	1e+08	20000	1	0	0	1e-06	1e-07	2
sigma1_N1_log_part8_retest0_run1.in/run0	samples_retest/sample_retest_sigma1_N1_log_part8_0_run1	210	1.5	1.0.3.3	1e+8	1e-11	1e+5	10000	0	0	0	1e-05	1e-06	0	1e+17	1e-11	1e+5	20000	1	30	1	1e-08	1e-09	2
sigma1_N1_log_part8_retest1_run1.in/run0	samples_retest/sample_retest_sigma1_N1_log_part8_1_run1	1	1.5	1.0.3.3	1e+8	1e-11	1e+5	10000	0	0	0	1e-05	1e-06	0	1e+20	1e-11	1e+5	50000	1	35	1	1e-11	1e-12	2
sigma1_N1_log_part8.in/run2	samples/sample_N1_31_log	250000	1.5	1.0.3.3	1e+8	1e-11	1e+5	10000	0	0	0	1e-05	1e-06	0	1e+14	1e-11	1e+5	10000	1	25	1	1e-05	1e-06	2	1e+14	1e-08	1e+08	20000	1	0	0	1e-06	1e-07	2
sigma1_N1_log_part8_retest0_run2.in/run0	samples_retest/sample_retest_sigma1_N1_log_part8_0_run2	180	1.5	1.0.3.3	1e+8	1e-11	1e+5	10000	0	0	0	1e-05	1e-06	0	1e+17	1e-11	1e+5	20000	1	30	1	1e-08	1e-09	2
sigma1_N1_log_part8_retest1_run2.in/run0	samples_retest/sample_retest_sigma1_N1_log_part8_1_run2	1	1.5	1.0.3.3	1e+8	1e-11	1e+5	10000	0	0	0	1e-05	1e-06	0	1e+20	1e-11	1e+5	50000	1	35	1	1e-11	1e-12	2
sigma1_N1_log_part8.in/run3	samples/sample_N1_32_log	250000	1.5	1.0.3.3	1e+8	1e-11	1e+5	10000	0	0	0	1e-05	1e-06	0	1e+14	1e-11	1e+5	10000	1	25	1	1e-05	1e-06	2	1e+14	1e-08	1e+08	20000	1	0	0	1e-06	1e-07	2
sigma1_N1_log_part8_retest0_run3.in/run0	samples_retest/sample_retest_sigma1_N1_log_part8_0_run3	158	1.5	1.0.3.3	1e+8	1e-11	1e+5	10000	0	0	0	1e-05	1e-06	0	1e+17	1e-11	1e+5	20000	1	30	1	1e-08	1e-09	2
sigma1_N1_log_part8_retest1_run3.in/run0	samples_retest/sample_retest_sigma1_N1_log_part8_1_run3	2	1.5	1.0.3.3	1e+8	1e-11	1e+5	10000	0	0	0	1e-05	1e-06	0	1e+20	1e-11	1e+5	50000	1	35	1	1e-11	1e-12	2
sigma1_N1_log_part9.in/run0	samples/sample_N1_33_log	250000	1.5	1.0.3.3	1e+8	1e-11	1e+5	10000	0	0	0	1e-05	1e-06	0	1e+14	1e-11	1e+5	10000	1	25	1	1e-05	1e-06	2	1e+14	1e-08	1e+08	20000	1	0	0	1e-06	1e-07	2
sigma1_N1_log_part9_retest0_run0.in/run0	samples_retest/sample_retest_sigma1_N1_log_part9_0_run0	194	1.5	1.0.3.3	1e+8	1e-11	1e+5	10000	0	0	0	1e-05	1e-06	0	1e+17	1e-11	1e+5	20000	1	30	1	1e-08	1e-09	2
sigma1_N1_log_part9_retest1_run0.in/run0	samples_retest/sample_retest_sigma1_N1_log_part9_1_run0	1	1.5	1.0.3.3	1e+8	1e-11	1e+5	10000	0	0	0	1e-05	1e-06	0	1e+20	1e-11	1e+5	50000	1	35	1	1e-11	1e-12	2
sigma1_N1_log_part9.in/run1	samples/sample_N1_34_log	250000	1.5	1.0.3.3	1e+8	1e-11	1e+5	10000	0	0	0	1e-05	1e-06	0	1e+14	1e-11	1e+5	10000	1	25	1	1e-05	1e-06	2	1e+14	1e-08	1e+08	20000	1	0	0	1e-06	1e-07	2
sigma1_N1_log_part9_retest0_run1.in/run0	samples_retest/sample_retest_sigma1_N1_log_part9_0_run1	198	1.5	1.0.3.3	1e+8	1e-11	1e+5	10000	0	0	0	1e-05	1e-06	0	1e+17	1e-11	1e+5	20000	1	30	1	1e-08	1e-09	2
sigma1_N1_log_part9_retest1_run1.in/run0	samples_retest/sample_retest_sigma1_N1_log_part9_1_run1	1	1.5	1.0.3.3	1e+8	1e-11	1e+5	10000	0	0	0	1e-05	1e-06	0	1e+20	1e-11	1e+5	50000	1	35	1	1e-11	1e-12	2
sigma1_N1_log_part9.in/run2	samples/sample_N1_35_log	250000	1.5	1.0.3.3	1e+8	1e-11	1e+5	10000	0	0	0	1e-05	1e-06	0	1e+14	1e-11	1e+5	10000	1	25	1	1e-05	1e-06	2	1e+14	1e-08	1e+08	20000	1	0	0	1e-06	1e-07	2
sigma1_N1_log_part9_retest0_run2.in/run0	samples_retest/sample_retest_sigma1_N1_log_part9_0_run2	137	1.5	1.0.3.3	1e+8	1e-11	1e+5	10000	0	0	0	1e-05	1e-06	0	1e+17	1e-11	1e+5	20000	1	30	1	1e-08	1e-09	2
sigma1_N1_log_part9.in/run3	samples/sample_N1_36_log	250000	1.5	1.0.3.3	1e+8	1e-11	1e+5	10000	0	0	0	1e-05	1e-06	0	1e+14	1e-11	1e+5	10000	1	25	1	1e-05	1e-06	2	1e+14	1e-08	1e+08	20000	1	0	0	1e-06	1e-07	2
sigma1_N1_log_part9_retest0_run3.in/run0	samples_retest/sample_retest_sigma1_N1_log_part9_0_run3	624	1.5	1.0.3.3	1e+8	1e-11	1e+5	10000	0	0	0	1e-05	1e-06	0	1e+17	1e-11	1e+5	20000	1	30	1	1e-08	1e-09	2
sigma1_N1_log_part10.in/run0	samples/sample_N1_37_log	250000	1.5	1.0.3.3	1e+8	1e-11	1e+5	10000	0	0	0	1e-05	1e-06	0	1e+14	1e-11	1e+5	10000	1	25	1	1e-05	1e-06	2	1e+14	1e-08	1e+08	20000	1	0	0	1e-06	1e-07	2
sigma1_N1_log_part10_retest0_run0.in/run0	samples_retest/sample_retest_sigma1_N1_log_part10_0_run0	115	1.5	1.0.3.3	1e+8	1e-11	1e+5	10000	0	0	0	1e-05	1e-06	0	1e+17	1e-11	1e+5	20000	1	30	1	1e-08	1e-09	2
sigma1_N1_log_part10_retest1_run0.in/run0	samples_retest/sample_retest_sigma1_N1_log_part10_1_run0	3	1.5	1.0.3.3	1e+8	1e-11	1e+5	10000	0	0	0	1e-05	1e-06	0	1e+20	1e-11	1e+5	50000	1	35	1	1e-11	1e-12	2
sigma1_N1_log_part10.in/run1	samples/sample_N1_38_log	250000	1.5	1.0.3.3	1e+8	1e-11	1e+5	10000	0	0	0	1e-05	1e-06	0	1e+14	1e-11	1e+5	10000	1	25	1	1e-05	1e-06	2	1e+14	1e-08	1e+08	20000	1	0	0	1e-06	1e-07	2
sigma1_N1_log_part10_retest0_run1.in/run0	samples_retest/sample_retest_sigma1_N1_log_part10_0_run1	136	1.5	1.0.3.3	1e+8	1e-11	1e+5	10000	0	0	0	1e-05	1e-06	0	1e+17	1e-11	1e+5	20000	1	30	1	1e-08	1e-09	2
sigma1_N1_log_part10.in/run2	samples/sample_N1_39_log	250000	1.5	1.0.3.3	1e+8	1e-11	1e+5	10000	0	0	0	1e-05	1e-06	0	1e+14	1e-11	1e+5	10000	1	25	1	1e-05	1e-06	2	1e+14	1e-08	1e+08	20000	1	0	0	1e-06	1e-07	2
sigma1_N1_log_part10_retest0_run2.in/run0	samples_retest/sample_retest_sigma1_N1_log_part10_0_run2	242	1.5	1.0.3.3	1e+8	1e-11	1e+5	10000	0	0	0	1e-05	1e-06	0	1e+17	1e-11	1e+5	20000	1	30	1	1e-08	1e-09	2
sigma1_N1_log_part10_retest1_run2.in/run0	samples_retest/sample_retest_sigma1_N1_log_part10_1_run2	1	1.5	1.0.3.3	1e+8	1e-11	1e+5	10000	0	0	0	1e-05	1e-06	0	1e+20	1e-11	1e+5	50000	1	35	1	1e-11	1e-12	2
sigma1_N1_log_part10.in/run3	samples/sample_N1_40_log	250000	1.5	1.0.3.3	1e+8	1e-11	1e+5	10000	0	0	0	1e-05	1e-06	0	1e+14	1e-11	1e+5	10000	1	25	1	1e-05	1e-06	2	1e+14	1e-08	1e+08	20000	1	0	0	1e-06	1e-07	2
sigma1_N1_log_part10_retest0_run3.in/run0	samples_retest/sample_retest_sigma1_N1_log_part10_0_run3	562	1.5	1.0.3.3	1e+8	1e-11	1e+5	10000	0	0	0	1e-05	1e-06	0	1e+17	1e-11	1e+5	20000	1	30	1	1e-08	1e-09	2
sigma1_N1_log_part10_retest1_run3.in/run0	samples_retest/sample_retest_sigma1_N1_log_part10_1_run3	2	1.5	1.0.3.3	1e+8	1e-11	1e+5	10000	0	0	0	1e-05	1e-06	0	1e+20	1e-11	1e+5	50000	1	35	1	1e-11	1e-12	2
sigma1.5_N1_log_part1.in/run0	samples/sample_N1_1_log	250000	1.5	1.0.3.3	1e+8	1e-11	1e+5	10000	0	0	0	1e-05	1e-06	0	1e+14	1e-11	1e+5	10000	1	25	1	1e-05	1e-06	2	1e+14	1e-08	1e+08	20000	1	0	0	1e-06	1e-07	2
sigma1.5_N1_log_part1_retest0_run0.in/run0	samples_retest/sample_retest_sigma1.5_N1_log_part1_0_run0	184	1.5	1.0.3.3	1e+8	1e-11	1e+5	10000	0	0	0	1e-05	1e-06	0	1e+17	1e-11	1e+5	20000	1	30	1	1e-08	1e-09	2
sigma1.5_N1_log_part1.in/run1	samples/sample_N1_2_log	250000	1.5	1.0.3.3	1e+8	1e-11	1e+5	10000	0	0	0	1e-05	1e-06	0	1e+14	1e-11	1e+5	10000	1	25	1	1e-05	1e-06	2	1e+14	1e-08	1e+08	20000	1	0	0	1e-06	1e-07	2
sigma1.5_N1_log_part1_retest0_run1.in/run0	samples_retest/sample_retest_sigma1.5_N1_log_part1_0_run1	266	1.5	1.0.3.3	1e+8	1e-11	1e+5	10000	0	0	0	1e-05	1e-06	0	1e+17	1e-11	1e+5	20000	1	30	1	1e-08	1e-09	2
sigma1.5_N1_log_part1_retest1_run1.in/run0	samples_retest/sample_retest_sigma1.5_N1_log_part1_1_run1	3	1.5	1.0.3.3	1e+8	1e-11	1e+5	10000	0	0	0	1e-05	1e-06	0	1e+20	1e-11	1e+5	50000	1	35	1	1e-11	1e-12	2
sigma1.5_N1_log_part1.in/run2	samples/sample_N1_3_log	250000	1.5	1.0.3.3	1e+8	1e-11	1e+5	10000	0	0	0	1e-05	1e-06	0	1e+14	1e-11	1e+5	10000	1	25	1	1e-05	1e-06	2	1e+14	1e-08	1e+08	20000	1	0	0	1e-06	1e-07	2
sigma1.5_N1_log_part1_retest0_run2.in/run0	samples_retest/sample_retest_sigma1.5_N1_log_part1_0_run2	173	1.5	1.0.3.3	1e+8	1e-11	1e+5	10000	0	0	0	1e-05	1e-06	0	1e+17	1e-11	1e+5	20000	1	30	1	1e-08	1e-09	2
sigma1.5_N1_log_part1.in/run3	samples/sample_N1_4_log	250000	1.5	1.0.3.3	1e+8	1e-11	1e+5	10000	0	0	0	1e-05	1e-06	0	1e+14	1e-11	1e+5	10000	1	25	1	1e-05	1e-06	2	1e+14	1e-08	1e+08	20000	1	0	0	1e-06	1e-07	2
sigma1.5_N1_log_part1_retest0_run3.in/run0	samples_retest/sample_retest_sigma1.5_N1_log_part1_0_run3	218	1.5	1.0.3.3	1e+8	1e-11	1e+5	10000	0	0	0	1e-05	1e-06	0	1e+17	1e-11	1e+5	20000	1	30	1	1e-08	1e-09	2
sigma1.5_N1_log_part2.in/run0	samples/sample_N1_5_log	250000	1.5	1.0.3.3	1e+8	1e-11	1e+5	10000	0	0	0	1e-05	1e-06	0	1e+14	1e-11	1e+5	10000	1	25	1	1e-05	1e-06	2	1e+14	1e-08	1e+08	20000	1	0	0	1e-06	1e-07	2
sigma1.5_N1_log_part2_retest0_run0.in/run0	samples_retest/sample_retest_sigma1.5_N1_log_part2_0_run0	160	1.5	1.0.3.3	1e+8	1e-11	1e+5	10000	0	0	0	1e-05	1e-06	0	1e+17	1e-11	1e+5	20000	1	30	1	1e-08	1e-09	2
sigma1.5_N1_log_part2_retest1_run0.in/run0	samples_retest/sample_retest_sigma1.5_N1_log_part2_1_run0	2	1.5	1.0.3.3	1e+8	1e-11	1e+5	10000	0	0	0	1e-05	1e-06	0	1e+20	1e-11	1e+5	50000	1	35	1	1e-11	1e-12	2
sigma1.5_N1_log_part2.in/run1	samples/sample_N1_6_log	250000	1.5	1.0.3.3	1e+8	1e-11	1e+5	10000	0	0	0	1e-05	1e-06	0	1e+14	1e-11	1e+5	10000	1	25	1	1e-05	1e-06	2	1e+14	1e-08	1e+08	20000	1	0	0	1e-06	1e-07	2
sigma1.5_N1_log_part2_retest0_run1.in/run0	samples_retest/sample_retest_sigma1.5_N1_log_part2_0_run1	151	1.5	1.0.3.3	1e+8	1e-11	1e+5	10000	0	0	0	1e-05	1e-06	0	1e+17	1e-11	1e+5	20000	1	30	1	1e-08	1e-09	2
sigma1.5_N1_log_part2_retest1_run1.in/run0	samples_retest/sample_retest_sigma1.5_N1_log_part2_1_run1	1	1.5	1.0.3.3	1e+8	1e-11	1e+5	10000	0	0	0	1e-05	1e-06	0	1e+20	1e-11	1e+5	50000	1	35	1	1e-11	1e-12	2
sigma1.5_N1_log_part2.in/run2	samples/sample_N1_7_log	250000	1.5	1.0.3.3	1e+8	1e-11	1e+5	10000	0	0	0	1e-05	1e-06	0	1e+14	1e-11	1e+5	10000	1	25	1	1e-05	1e-06	2	1e+14	1e-08	1e+08	20000	1	0	0	1e-06	1e-07	2
sigma1.5_N1_log_part2_retest0_run2.in/run0	samples_retest/sample_retest_sigma1.5_N1_log_part2_0_run2	187	1.5	1.0.3.3	1e+8	1e-11	1e+5	10000	0	0	0	1e-05	1e-06	0	1e+17	1e-11	1e+5	20000	1	30	1	1e-08	1e-09	2
sigma1.5_N1_log_part2_retest1_run2.in/run0	samples_retest/sample_retest_sigma1.5_N1_log_part2_1_run2	1	1.5	1.0.3.3	1e+8	1e-11	1e+5	10000	0	0	0	1e-05	1e-06	0	1e+20	1e-11	1e+5	50000	1	35	1	1e-11	1e-12	2
sigma1.5_N1_log_part2.in/run3	samples/sample_N1_8_log	250000	1.5	1.0.3.3	1e+8	1e-11	1e+5	10000	0	0	0	1e-05	1e-06	0	1e+14	1e-11	1e+5	10000	1	25	1	1e-05	1e-06	2	1e+14	1e-08	1e+08	20000	1	0	0	1e-06	1e-07	2
sigma1.5_N1_log_part2_retest0_run3.in/run0	samples_retest/sample_retest_sigma1.5_N1_log_part2_0_run3	139	1.5	1.0.3.3	1e+8	1e-11	1e+5	10000	0	0	0	1e-05	1e-06	0	1e+17	1e-11	1e+5	20000	1	30	1	1e-08	1e-09	2
sigma1.5_N1_log_part2_retest1_run3.in/run0	samples_retest/sample_retest_sigma1.5_N1_log_part2_1_run3	1	1.5	1.0.3.3	1e+8	1e-11	1e+5	10000	0	0	0	1e-05	1e-06	0	1e+20	1e-11	1e+5	50000	1	35	1	1e-11	1e-12	2
sigma1.5_N1_log_part3.in/run0	samples/sample_N1_9_log	250000	1.5	1.0.3.3	1e+8	1e-11	1e+5	10000	0	0	0	1e-05	1e-06	0	1e+14	1e-11	1e+5	10000	1	25	1	1e-05	1e-06	2	1e+14	1e-08	1e+08	20000	1	0	0	1e-06	1e-07	2
sigma1.5_N1_log_part3_retest0_run0.in/run0	samples_retest/sample_retest_sigma1.5_N1_log_part3_0_run0	127	1.5	1.0.3.3	1e+8	1e-11	1e+5	10000	0	0	0	1e-05	1e-06	0	1e+17	1e-11	1e+5	20000	1	30	1	1e-08	1e-09	2
sigma1.5_N1_log_part3.in/run1	samples/sample_N1_10_log	250000	1.5	1.0.3.3	1e+8	1e-11	1e+5	10000	0	0	0	1e-05	1e-06	0	1e+14	1e-11	1e+5	10000	1	25	1	1e-05	1e-06	2	1e+14	1e-08	1e+08	20000	1	0	0	1e-06	1e-07	2
sigma1.5_N1_log_part3_retest0_run1.in/run0	samples_retest/sample_retest_sigma1.5_N1_log_part3_0_run1	123	1.5	1.0.3.3	1e+8	1e-11	1e+5	10000	0	0	0	1e-05	1e-06	0	1e+17	1e-11	1e+5	20000	1	30	1	1e-08	1e-09	2
sigma1.5_N1_log_part3.in/run2	samples/sample_N1_11_log	250000	1.5	1.0.3.3	1e+8	1e-11	1e+5	10000	0	0	0	1e-05	1e-06	0	1e+14	1e-11	1e+5	10000	1	25	1	1e-05	1e-06	2	1e+14	1e-08	1e+08	20000	1	0	0	1e-06	1e-07	2
sigma1.5_N1_log_part3_retest0_run2.in/run0	samples_retest/sample_retest_sigma1.5_N1_log_part3_0_run2	651	1.5	1.0.3.3	1e+8	1e-11	1e+5	10000	0	0	0	1e-05	1e-06	0	1e+17	1e-11	1e+5	20000	1	30	1	1e-08	1e-09	2
sigma1.5_N1_log_part3.in/run3	samples/sample_N1_12_log	250000	1.5	1.0.3.3	1e+8	1e-11	1e+5	10000	0	0	0	1e-05	1e-06	0	1e+14	1e-11	1e+5	10000	1	25	1	1e-05	1e-06	2	1e+14	1e-08	1e+08	20000	1	0	0	1e-06	1e-07	2
sigma1.5_N1_log_part3_retest0_run3.in/run0	samples_retest/sample_retest_sigma1.5_N1_log_part3_0_run3	230	1.5	1.0.3.3	1e+8	1e-11	1e+5	10000	0	0	0	1e-05	1e-06	0	1e+17	1e-11	1e+5	20000	1	30	1	1e-08	1e-09	2
sigma1.5_N1_log_part3_retest1_run3.in/run0	samples_retest/sample_retest_sigma1.5_N1_log_part3_1_run3	1	1.5	1.0.3.3	1e+8	1e-11	1e+5	10000	0	0	0	1e-05	1e-06	0	1e+20	1e-11	1e+5	50000	1	35	1	1e-11	1e-12	2
sigma1.5_N1_log_part4.in/run0	samples/sample_N1_13_log	250000	1.5	1.0.3.3	1e+8	1e-11	1e+5	10000	0	0	0	1e-05	1e-06	0	1e+14	1e-11	1e+5	10000	1	25	1	1e-05	1e-06	2	1e+14	1e-08	1e+08	20000	1	0	0	1e-06	1e-07	2
sigma1.5_N1_log_part4_retest0_run0.in/run0	samples_retest/sample_retest_sigma1.5_N1_log_part4_0_run0	172	1.5	1.0.3.3	1e+8	1e-11	1e+5	10000	0	0	0	1e-05	1e-06	0	1e+17	1e-11	1e+5	20000	1	30	1	1e-08	1e-09	2
sigma1.5_N1_log_part4_retest1_run0.in/run0	samples_retest/sample_retest_sigma1.5_N1_log_part4_1_run0	1	1.5	1.0.3.3	1e+8	1e-11	1e+5	10000	0	0	0	1e-05	1e-06	0	1e+20	1e-11	1e+5	50000	1	35	1	1e-11	1e-12	2
sigma1.5_N1_log_part4.in/run1	samples/sample_N1_14_log	250000	1.5	1.0.3.3	1e+8	1e-11	1e+5	10000	0	0	0	1e-05	1e-06	0	1e+14	1e-11	1e+5	10000	1	25	1	1e-05	1e-06	2	1e+14	1e-08	1e+08	20000	1	0	0	1e-06	1e-07	2
sigma1.5_N1_log_part4_retest0_run1.in/run0	samples_retest/sample_retest_sigma1.5_N1_log_part4_0_run1	263	1.5	1.0.3.3	1e+8	1e-11	1e+5	10000	0	0	0	1e-05	1e-06	0	1e+17	1e-11	1e+5	20000	1	30	1	1e-08	1e-09	2
sigma1.5_N1_log_part4_retest1_run1.in/run0	samples_retest/sample_retest_sigma1.5_N1_log_part4_1_run1	2	1.5	1.0.3.3	1e+8	1e-11	1e+5	10000	0	0	0	1e-05	1e-06	0	1e+20	1e-11	1e+5	50000	1	35	1	1e-11	1e-12	2
sigma1.5_N1_log_part4.in/run2	samples/sample_N1_15_log	250000	1.5	1.0.3.3	1e+8	1e-11	1e+5	10000	0	0	0	1e-05	1e-06	0	1e+14	1e-11	1e+5	10000	1	25	1	1e-05	1e-06	2	1e+14	1e-08	1e+08	20000	1	0	0	1e-06	1e-07	2
sigma1.5_N1_log_part4_retest0_run2.in/run0	samples_retest/sample_retest_sigma1.5_N1_log_part4_0_run2	128	1.5	1.0.3.3	1e+8	1e-11	1e+5	10000	0	0	0	1e-05	1e-06	0	1e+17	1e-11	1e+5	20000	1	30	1	1e-08	1e-09	2
sigma1.5_N1_log_part4_retest1_run2.in/run0	samples_retest/sample_retest_sigma1.5_N1_log_part4_1_run2	2	1.5	1.0.3.3	1e+8	1e-11	1e+5	10000	0	0	0	1e-05	1e-06	0	1e+20	1e-11	1e+5	50000	1	35	1	1e-11	1e-12	2
sigma1.5_N1_log_part4.in/run3	samples/sample_N1_16_log	250000	1.5	1.0.3.3	1e+8	1e-11	1e+5	10000	0	0	0	1e-05	1e-06	0	1e+14	1e-11	1e+5	10000	1	25	1	1e-05	1e-06	2	1e+14	1e-08	1e+08	20000	1	0	0	1e-06	1e-07	2
sigma1.5_N1_log_part4_retest0_run3.in/run0	samples_retest/sample_retest_sigma1.5_N1_log_part4_0_run3	124	1.5	1.0.3.3	1e+8	1e-11	1e+5	10000	0	0	0	1e-05	1e-06	0	1e+17	1e-11	1e+5	20000	1	30	1	1e-08	1e-09	2
sigma1.5_N1_log_part5.in/run0	samples/sample_N1_17_log	250000	1.5	1.0.3.3	1e+8	1e-11	1e+5	10000	0	0	0	1e-05	1e-06	0	1e+14	1e-11	1e+5	10000	1	25	1	1e-05	1e-06	2	1e+14	1e-08	1e+08	20000	1	0	0	1e-06	1e-07	2
sigma1.5_N1_log_part5_retest0_run0.in/run0	samples_retest/sample_retest_sigma1.5_N1_log_part5_0_run0	267	1.5	1.0.3.3	1e+8	1e-11	1e+5	10000	0	0	0	1e-05	1e-06	0	1e+17	1e-11	1e+5	20000	1	30	1	1e-08	1e-09	2
sigma1.5_N1_log_part5_retest1_run0.in/run0	samples_retest/sample_retest_sigma1.5_N1_log_part5_1_run0	2	1.5	1.0.3.3	1e+8	1e-11	1e+5	10000	0	0	0	1e-05	1e-06	0	1e+20	1e-11	1e+5	50000	1	35	1	1e-11	1e-12	2
sigma1.5_N1_log_part5.in/run1	samples/sample_N1_18_log	250000	1.5	1.0.3.3	1e+8	1e-11	1e+5	10000	0	0	0	1e-05	1e-06	0	1e+14	1e-11	1e+5	10000	1	25	1	1e-05	1e-06	2	1e+14	1e-08	1e+08	20000	1	0	0	1e-06	1e-07	2
sigma1.5_N1_log_part5_retest0_run1.in/run0	samples_retest/sample_retest_sigma1.5_N1_log_part5_0_run1	178	1.5	1.0.3.3	1e+8	1e-11	1e+5	10000	0	0	0	1e-05	1e-06	0	1e+17	1e-11	1e+5	20000	1	30	1	1e-08	1e-09	2
sigma1.5_N1_log_part5_retest1_run1.in/run0	samples_retest/sample_retest_sigma1.5_N1_log_part5_1_run1	1	1.5	1.0.3.3	1e+8	1e-11	1e+5	10000	0	0	0	1e-05	1e-06	0	1e+20	1e-11	1e+5	50000	1	35	1	1e-11	1e-12	2
sigma1.5_N1_log_part5.in/run2	samples/sample_N1_19_log	250000	1.5	1.0.3.3	1e+8	1e-11	1e+5	10000	0	0	0	1e-05	1e-06	0	1e+14	1e-11	1e+5	10000	1	25	1	1e-05	1e-06	2	1e+14	1e-08	1e+08	20000	1	0	0	1e-06	1e-07	2
sigma1.5_N1_log_part5_retest0_run2.in/run0	samples_retest/sample_retest_sigma1.5_N1_log_part5_0_run2	169	1.5	1.0.3.3	1e+8	1e-11	1e+5	10000	0	0	0	1e-05	1e-06	0	1e+17	1e-11	1e+5	20000	1	30	1	1e-08	1e-09	2
sigma1.5_N1_log_part5_retest1_run2.in/run0	samples_retest/sample_retest_sigma1.5_N1_log_part5_1_run2	1	1.5	1.0.3.3	1e+8	1e-11	1e+5	10000	0	0	0	1e-05	1e-06	0	1e+20	1e-11	1e+5	50000	1	35	1	1e-11	1e-12	2
sigma1.5_N1_log_part5.in/run3	samples/sample_N1_20_log	250000	1.5	1.0.3.3	1e+8	1e-11	1e+5	10000	0	0	0	1e-05	1e-06	0	1e+14	1e-11	1e+5	10000	1	25	1	1e-05	1e-06	2	1e+14	1e-08	1e+08	20000	1	0	0	1e-06	1e-07	2
sigma1.5_N1_log_part5_retest0_run3.in/run0	samples_retest/sample_retest_sigma1.5_N1_log_part5_0_run3	111	1.5	1.0.3.3	1e+8	1e-11	1e+5	10000	0	0	0	1e-05	1e-06	0	1e+17	1e-11	1e+5	20000	1	30	1	1e-08	1e-09	2
sigma1.5_N1_log_part5_retest1_run3.in/run0	samples_retest/sample_retest_sigma1.5_N1_log_part5_1_run3	2	1.5	1.0.3.3	1e+8	1e-11	1e+5	10000	0	0	0	1e-05	1e-06	0	1e+20	1e-11	1e+5	50000	1	35	1	1e-11	1e-12	2
sigma1.5_N1_log_part6.in/run0	samples/sample_N1_21_log	250000	1.5	1.0.3.3	1e+8	1e-11	1e+5	10000	0	0	0	1e-05	1e-06	0	1e+14	1e-11	1e+5	10000	1	25	1	1e-05	1e-06	2	1e+14	1e-08	1e+08	20000	1	0	0	1e-06	1e-07	2
sigma1.5_N1_log_part6_retest0_run0.in/run0	samples_retest/sample_retest_sigma1.5_N1_log_part6_0_run0	171	1.5	1.0.3.3	1e+8	1e-11	1e+5	10000	0	0	0	1e-05	1e-06	0	1e+17	1e-11	1e+5	20000	1	30	1	1e-08	1e-09	2
sigma1.5_N1_log_part6_retest1_run0.in/run0	samples_retest/sample_retest_sigma1.5_N1_log_part6_1_run0	1	1.5	1.0.3.3	1e+8	1e-11	1e+5	10000	0	0	0	1e-05	1e-06	0	1e+20	1e-11	1e+5	50000	1	35	1	1e-11	1e-12	2
sigma1.5_N1_log_part6.in/run1	samples/sample_N1_22_log	250000	1.5	1.0.3.3	1e+8	1e-11	1e+5	10000	0	0	0	1e-05	1e-06	0	1e+14	1e-11	1e+5	10000	1	25	1	1e-05	1e-06	2	1e+14	1e-08	1e+08	20000	1	0	0	1e-06	1e-07	2
sigma1.5_N1_log_part6_retest0_run1.in/run0	samples_retest/sample_retest_sigma1.5_N1_log_part6_0_run1	109	1.5	1.0.3.3	1e+8	1e-11	1e+5	10000	0	0	0	1e-05	1e-06	0	1e+17	1e-11	1e+5	20000	1	30	1	1e-08	1e-09	2
sigma1.5_N1_log_part6.in/run2	samples/sample_N1_23_log	250000	1.5	1.0.3.3	1e+8	1e-11	1e+5	10000	0	0	0	1e-05	1e-06	0	1e+14	1e-11	1e+5	10000	1	25	1	1e-05	1e-06	2	1e+14	1e-08	1e+08	20000	1	0	0	1e-06	1e-07	2
sigma1.5_N1_log_part6_retest0_run2.in/run0	samples_retest/sample_retest_sigma1.5_N1_log_part6_0_run2	343	1.5	1.0.3.3	1e+8	1e-11	1e+5	10000	0	0	0	1e-05	1e-06	0	1e+17	1e-11	1e+5	20000	1	30	1	1e-08	1e-09	2
sigma1.5_N1_log_part6.in/run3	samples/sample_N1_24_log	250000	1.5	1.0.3.3	1e+8	1e-11	1e+5	10000	0	0	0	1e-05	1e-06	0	1e+14	1e-11	1e+5	10000	1	25	1	1e-05	1e-06	2	1e+14	1e-08	1e+08	20000	1	0	0	1e-06	1e-07	2
sigma1.5_N1_log_part6_retest0_run3.in/run0	samples_retest/sample_retest_sigma1.5_N1_log_part6_0_run3	155	1.5	1.0.3.3	1e+8	1e-11	1e+5	10000	0	0	0	1e-05	1e-06	0	1e+17	1e-11	1e+5	20000	1	30	1	1e-08	1e-09	2
sigma1.5_N1_log_part6_retest1_run3.in/run0	samples_retest/sample_retest_sigma1.5_N1_log_part6_1_run3	1	1.5	1.0.3.3	1e+8	1e-11	1e+5	10000	0	0	0	1e-05	1e-06	0	1e+20	1e-11	1e+5	50000	1	35	1	1e-11	1e-12	2
sigma1.5_N1_log_part7.in/run0	samples/sample_N1_25_log	250000	1.5	1.0.3.3	1e+8	1e-11	1e+5	10000	0	0	0	1e-05	1e-06	0	1e+14	1e-11	1e+5	10000	1	25	1	1e-05	1e-06	2	1e+14	1e-08	1e+08	20000	1	0	0	1e-06	1e-07	2
sigma1.5_N1_log_part7_retest0_run0.in/run0	samples_retest/sample_retest_sigma1.5_N1_log_part7_0_run0	173	1.5	1.0.3.3	1e+8	1e-11	1e+5	10000	0	0	0	1e-05	1e-06	0	1e+17	1e-11	1e+5	20000	1	30	1	1e-08	1e-09	2
sigma1.5_N1_log_part7_retest1_run0.in/run0	samples_retest/sample_retest_sigma1.5_N1_log_part7_1_run0	2	1.5	1.0.3.3	1e+8	1e-11	1e+5	10000	0	0	0	1e-05	1e-06	0	1e+20	1e-11	1e+5	50000	1	35	1	1e-11	1e-12	2
sigma1.5_N1_log_part7.in/run1	samples/sample_N1_26_log	250000	1.5	1.0.3.3	1e+8	1e-11	1e+5	10000	0	0	0	1e-05	1e-06	0	1e+14	1e-11	1e+5	10000	1	25	1	1e-05	1e-06	2	1e+14	1e-08	1e+08	20000	1	0	0	1e-06	1e-07	2
sigma1.5_N1_log_part7_retest0_run1.in/run0	samples_retest/sample_retest_sigma1.5_N1_log_part7_0_run1	248	1.5	1.0.3.3	1e+8	1e-11	1e+5	10000	0	0	0	1e-05	1e-06	0	1e+17	1e-11	1e+5	20000	1	30	1	1e-08	1e-09	2
sigma1.5_N1_log_part7_retest1_run1.in/run0	samples_retest/sample_retest_sigma1.5_N1_log_part7_1_run1	2	1.5	1.0.3.3	1e+8	1e-11	1e+5	10000	0	0	0	1e-05	1e-06	0	1e+20	1e-11	1e+5	50000	1	35	1	1e-11	1e-12	2
sigma1.5_N1_log_part7.in/run2	samples/sample_N1_27_log	250000	1.5	1.0.3.3	1e+8	1e-11	1e+5	10000	0	0	0	1e-05	1e-06	0	1e+14	1e-11	1e+5	10000	1	25	1	1e-05	1e-06	2	1e+14	1e-08	1e+08	20000	1	0	0	1e-06	1e-07	2
sigma1.5_N1_log_part7_retest0_run2.in/run0	samples_retest/sample_retest_sigma1.5_N1_log_part7_0_run2	360	1.5	1.0.3.3	1e+8	1e-11	1e+5	10000	0	0	0	1e-05	1e-06	0	1e+17	1e-11	1e+5	20000	1	30	1	1e-08	1e-09	2
sigma1.5_N1_log_part7.in/run3	samples/sample_N1_28_log	250000	1.5	1.0.3.3	1e+8	1e-11	1e+5	10000	0	0	0	1e-05	1e-06	0	1e+14	1e-11	1e+5	10000	1	25	1	1e-05	1e-06	2	1e+14	1e-08	1e+08	20000	1	0	0	1e-06	1e-07	2
sigma1.5_N1_log_part7_retest0_run3.in/run0	samples_retest/sample_retest_sigma1.5_N1_log_part7_0_run3	130	1.5	1.0.3.3	1e+8	1e-11	1e+5	10000	0	0	0	1e-05	1e-06	0	1e+17	1e-11	1e+5	20000	1	30	1	1e-08	1e-09	2
sigma1.5_N1_log_part8.in/run0	samples/sample_N1_29_log	250000	1.5	1.0.3.3	1e+8	1e-11	1e+5	10000	0	0	0	1e-05	1e-06	0	1e+14	1e-11	1e+5	10000	1	25	1	1e-05	1e-06	2	1e+14	1e-08	1e+08	20000	1	0	0	1e-06	1e-07	2
sigma1.5_N1_log_part8_retest0_run0.in/run0	samples_retest/sample_retest_sigma1.5_N1_log_part8_0_run0	251	1.5	1.0.3.3	1e+8	1e-11	1e+5	10000	0	0	0	1e-05	1e-06	0	1e+17	1e-11	1e+5	20000	1	30	1	1e-08	1e-09	2
sigma1.5_N1_log_part8_retest1_run0.in/run0	samples_retest/sample_retest_sigma1.5_N1_log_part8_1_run0	1	1.5	1.0.3.3	1e+8	1e-11	1e+5	10000	0	0	0	1e-05	1e-06	0	1e+20	1e-11	1e+5	50000	1	35	1	1e-11	1e-12	2
sigma1.5_N1_log_part8.in/run1	samples/sample_N1_30_log	250000	1.5	1.0.3.3	1e+8	1e-11	1e+5	10000	0	0	0	1e-05	1e-06	0	1e+14	1e-11	1e+5	10000	1	25	1	1e-05	1e-06	2	1e+14	1e-08	1e+08	20000	1	0	0	1e-06	1e-07	2
sigma1.5_N1_log_part8_retest0_run1.in/run0	samples_retest/sample_retest_sigma1.5_N1_log_part8_0_run1	180	1.5	1.0.3.3	1e+8	1e-11	1e+5	10000	0	0	0	1e-05	1e-06	0	1e+17	1e-11	1e+5	20000	1	30	1	1e-08	1e-09	2
sigma1.5_N1_log_part8.in/run2	samples/sample_N1_31_log	250000	1.5	1.0.3.3	1e+8	1e-11	1e+5	10000	0	0	0	1e-05	1e-06	0	1e+14	1e-11	1e+5	10000	1	25	1	1e-05	1e-06	2	1e+14	1e-08	1e+08	20000	1	0	0	1e-06	1e-07	2
sigma1.5_N1_log_part8_retest0_run2.in/run0	samples_retest/sample_retest_sigma1.5_N1_log_part8_0_run2	151	1.5	1.0.3.3	1e+8	1e-11	1e+5	10000	0	0	0	1e-05	1e-06	0	1e+17	1e-11	1e+5	20000	1	30	1	1e-08	1e-09	2
sigma1.5_N1_log_part8.in/run3	samples/sample_N1_32_log	250000	1.5	1.0.3.3	1e+8	1e-11	1e+5	10000	0	0	0	1e-05	1e-06	0	1e+14	1e-11	1e+5	10000	1	25	1	1e-05	1e-06	2	1e+14	1e-08	1e+08	20000	1	0	0	1e-06	1e-07	2
sigma1.5_N1_log_part8_retest0_run3.in/run0	samples_retest/sample_retest_sigma1.5_N1_log_part8_0_run3	139	1.5	1.0.3.3	1e+8	1e-11	1e+5	10000	0	0	0	1e-05	1e-06	0	1e+17	1e-11	1e+5	20000	1	30	1	1e-08	1e-09	2
sigma1.5_N1_log_part9.in/run0	samples/sample_N1_33_log	250000	1.5	1.0.3.3	1e+8	1e-11	1e+5	10000	0	0	0	1e-05	1e-06	0	1e+14	1e-11	1e+5	10000	1	25	1	1e-05	1e-06	2	1e+14	1e-08	1e+08	20000	1	0	0	1e-06	1e-07	2
sigma1.5_N1_log_part9_retest0_run0.in/run0	samples_retest/sample_retest_sigma1.5_N1_log_part9_0_run0	160	1.5	1.0.3.3	1e+8	1e-11	1e+5	10000	0	0	0	1e-05	1e-06	0	1e+17	1e-11	1e+5	20000	1	30	1	1e-08	1e-09	2
sigma1.5_N1_log_part9_retest1_run0.in/run0	samples_retest/sample_retest_sigma1.5_N1_log_part9_1_run0	3	1.5	1.0.3.3	1e+8	1e-11	1e+5	10000	0	0	0	1e-05	1e-06	0	1e+20	1e-11	1e+5	50000	1	35	1	1e-11	1e-12	2
sigma1.5_N1_log_part9.in/run1	samples/sample_N1_34_log	250000	1.5	1.0.3.3	1e+8	1e-11	1e+5	10000	0	0	0	1e-05	1e-06	0	1e+14	1e-11	1e+5	10000	1	25	1	1e-05	1e-06	2	1e+14	1e-08	1e+08	20000	1	0	0	1e-06	1e-07	2
sigma1.5_N1_log_part9_retest0_run1.in/run0	samples_retest/sample_retest_sigma1.5_N1_log_part9_0_run1	219	1.5	1.0.3.3	1e+8	1e-11	1e+5	10000	0	0	0	1e-05	1e-06	0	1e+17	1e-11	1e+5	20000	1	30	1	1e-08	1e-09	2
sigma1.5_N1_log_part9_retest1_run1.in/run0	samples_retest/sample_retest_sigma1.5_N1_log_part9_1_run1	1	1.5	1.0.3.3	1e+8	1e-11	1e+5	10000	0	0	0	1e-05	1e-06	0	1e+20	1e-11	1e+5	50000	1	35	1	1e-11	1e-12	2
sigma1.5_N1_log_part9.in/run2	samples/sample_N1_35_log	250000	1.5	1.0.3.3	1e+8	1e-11	1e+5	10000	0	0	0	1e-05	1e-06	0	1e+14	1e-11	1e+5	10000	1	25	1	1e-05	1e-06	2	1e+14	1e-08	1e+08	20000	1	0	0	1e-06	1e-07	2
sigma1.5_N1_log_part9_retest0_run2.in/run0	samples_retest/sample_retest_sigma1.5_N1_log_part9_0_run2	206	1.5	1.0.3.3	1e+8	1e-11	1e+5	10000	0	0	0	1e-05	1e-06	0	1e+17	1e-11	1e+5	20000	1	30	1	1e-08	1e-09	2
sigma1.5_N1_log_part9.in/run3	samples/sample_N1_36_log	250000	1.5	1.0.3.3	1e+8	1e-11	1e+5	10000	0	0	0	1e-05	1e-06	0	1e+14	1e-11	1e+5	10000	1	25	1	1e-05	1e-06	2	1e+14	1e-08	1e+08	20000	1	0	0	1e-06	1e-07	2
sigma1.5_N1_log_part9_retest0_run3.in/run0	samples_retest/sample_retest_sigma1.5_N1_log_part9_0_run3	251	1.5	1.0.3.3	1e+8	1e-11	1e+5	10000	0	0	0	1e-05	1e-06	0	1e+17	1e-11	1e+5	20000	1	30	1	1e-08	1e-09	2
sigma1.5_N1_log_part9_retest1_run3.in/run0	samples_retest/sample_retest_sigma1.5_N1_log_part9_1_run3	251	1.5	1.0.3.3	1e+8	1e-11	1e+5	10000	0	0	0	1e-05	1e-06	0	1e+20	1e-11	1e+5	50000	1	35	1	1e-11	1e-12	2
sigma1.5_N1_log_part10.in/run0	samples/sample_N1_37_log	250000	1.5	1.0.3.3	1e+8	1e-11	1e+5	10000	0	0	0	1e-05	1e-06	0	1e+14	1e-11	1e+5	10000	1	25	1	1e-05	1e-06	2	1e+14	1e-08	1e+08	20000	1	0	0	1e-06	1e-07	2
sigma1.5_N1_log_part10_retest0_run0.in/run0	samples_retest/sample_retest_sigma1.5_N1_log_part10_0_run0	174	1.5	1.0.3.3	1e+8	1e-11	1e+5	10000	0	0	0	1e-05	1e-06	0	1e+17	1e-11	1e+5	20000	1	30	1	1e-08	1e-09	2
sigma1.5_N1_log_part10_retest1_run0.in/run0	samples_retest/sample_retest_sigma1.5_N1_log_part10_1_run0	174	1.5	1.0.3.3	1e+8	1e-11	1e+5	10000	0	0	0	1e-05	1e-06	0	1e+20	1e-11	1e+5	50000	1	35	1	1e-11	1e-12	2
sigma1.5_N1_log_part10.in/run1	samples/sample_N1_38_log	250000	1.5	1.0.3.3	1e+8	1e-11	1e+5	10000	0	0	0	1e-05	1e-06	0	1e+14	1e-11	1e+5	10000	1	25	1	1e-05	1e-06	2	1e+14	1e-08	1e+08	20000	1	0	0	1e-06	1e-07	2
sigma1.5_N1_log_part10_retest0_run1.in/run0	samples_retest/sample_retest_sigma1.5_N1_log_part10_0_run1	96	1.5	1.0.3.3	1e+8	1e-11	1e+5	10000	0	0	0	1e-05	1e-06	0	1e+17	1e-11	1e+5	20000	1	30	1	1e-08	1e-09	2
sigma1.5_N1_log_part10_retest1_run1.in/run0	samples_retest/sample_retest_sigma1.5_N1_log_part10_1_run1	96	1.5	1.0.3.3	1e+8	1e-11	1e+5	10000	0	0	0	1e-05	1e-06	0	1e+20	1e-11	1e+5	50000	1	35	1	1e-11	1e-12	2
sigma1.5_N1_log_part10.in/run2	samples/sample_N1_39_log	250000	1.5	1.0.3.3	1e+8	1e-11	1e+5	10000	0	0	0	1e-05	1e-06	0	1e+14	1e-11	1e+5	10000	1	25	1	1e-05	1e-06	2	1e+14	1e-08	1e+08	20000	1	0	0	1e-06	1e-07	2
sigma1.5_N1_log_part10_retest0_run2.in/run0	samples_retest/sample_retest_sigma1.5_N1_log_part10_0_run2	113	1.5	1.0.3.3	1e+8	1e-11	1e+5	10000	0	0	0	1e-05	1e-06	0	1e+17	1e-11	1e+5	20000	1	30	1	1e-08	1e-09	2
sigma1.5_N1_log_part10.in/run3	samples/sample_N1_40_log	250000	1.5	1.0.3.3	1e+8	1e-11	1e+5	10000	0	0	0	1e-05	1e-06	0	1e+14	1e-11	1e+5	10000	1	25	1	1e-05	1e-06	2	1e+14	1e-08	1e+08	20000	1	0	0	1e-06	1e-07	2
sigma1.5_N1_log_part10_retest0_run3.in/run0	samples_retest/sample_retest_sigma1.5_N1_log_part10_0_run3	715	1.5	1.0.3.3	1e+8	1e-11	1e+5	10000	0	0	0	1e-05	1e-06	0	1e+17	1e-11	1e+5	20000	1	30	1	1e-08	1e-09	2
sigma1.5_N1_log_part10_retest1_run3.in/run0	samples_retest/sample_retest_sigma1.5_N1_log_part10_1_run3	2	1.5	1.0.3.3	1e+8	1e-11	1e+5	10000	0	0	0	1e-05	1e-06	0	1e+20	1e-11	1e+5	50000	1	35	1	1e-11	1e-12	2
sigma2_N1_log_part1.in/run0	samples/sample_N1_1_log	250000	1.5	1.0.3.3	1e+8	1e-11	1e+5	10000	0	0	0	1e-05	1e-06	0	1e+14	1e-11	1e+5	10000	1	25	1	1e-05	1e-06	2	1e+14	1e-08	1e+08	20000	1	0	0	1e-06	1e-07	2
sigma2_N1_log_part1_retest0_run0.in/run0	samples_retest/sample_retest_sigma2_N1_log_part1_0_run0	164	1.5	1.0.3.3	1e+8	1e-11	1e+5	10000	0	0	0	1e-05	1e-06	0	1e+17	1e-11	1e+5	20000	1	30	1	1e-08	1e-09	2
sigma2_N1_log_part1_retest1_run0.in/run0	samples_retest/sample_retest_sigma2_N1_log_part1_1_run0	1	1.5	1.0.3.3	1e+8	1e-11	1e+5	10000	0	0	0	1e-05	1e-06	0	1e+20	1e-11	1e+5	50000	1	35	1	1e-11	1e-12	2
sigma2_N1_log_part1.in/run1	samples/sample_N1_2_log	250000	1.5	1.0.3.3	1e+8	1e-11	1e+5	10000	0	0	0	1e-05	1e-06	0	1e+14	1e-11	1e+5	10000	1	25	1	1e-05	1e-06	2	1e+14	1e-08	1e+08	20000	1	0	0	1e-06	1e-07	2
sigma2_N1_log_part1_retest0_run1.in/run0	samples_retest/sample_retest_sigma2_N1_log_part1_0_run1	140	1.5	1.0.3.3	1e+8	1e-11	1e+5	10000	0	0	0	1e-05	1e-06	0	1e+17	1e-11	1e+5	20000	1	30	1	1e-08	1e-09	2
sigma2_N1_log_part1_retest1_run1.in/run0	samples_retest/sample_retest_sigma2_N1_log_part1_1_run1	2	1.5	1.0.3.3	1e+8	1e-11	1e+5	10000	0	0	0	1e-05	1e-06	0	1e+20	1e-11	1e+5	50000	1	35	1	1e-11	1e-12	2
sigma2_N1_log_part1.in/run2	samples/sample_N1_3_log	250000	1.5	1.0.3.3	1e+8	1e-11	1e+5	10000	0	0	0	1e-05	1e-06	0	1e+14	1e-11	1e+5	10000	1	25	1	1e-05	1e-06	2	1e+14	1e-08	1e+08	20000	1	0	0	1e-06	1e-07	2
sigma2_N1_log_part1_retest0_run2.in/run0	samples_retest/sample_retest_sigma2_N1_log_part1_0_run2	233	1.5	1.0.3.3	1e+8	1e-11	1e+5	10000	0	0	0	1e-05	1e-06	0	1e+17	1e-11	1e+5	20000	1	30	1	1e-08	1e-09	2
sigma2_N1_log_part1.in/run3	samples/sample_N1_4_log	250000	1.5	1.0.3.3	1e+8	1e-11	1e+5	10000	0	0	0	1e-05	1e-06	0	1e+14	1e-11	1e+5	10000	1	25	1	1e-05	1e-06	2	1e+14	1e-08	1e+08	20000	1	0	0	1e-06	1e-07	2
sigma2_N1_log_part1_retest0_run3.in/run0	samples_retest/sample_retest_sigma2_N1_log_part1_0_run3	341	1.5	1.0.3.3	1e+8	1e-11	1e+5	10000	0	0	0	1e-05	1e-06	0	1e+17	1e-11	1e+5	20000	1	30	1	1e-08	1e-09	2
sigma2_N1_log_part2.in/run0	samples/sample_N1_5_log	250000	1.5	1.0.3.3	1e+8	1e-11	1e+5	10000	0	0	0	1e-05	1e-06	0	1e+14	1e-11	1e+5	10000	1	25	1	1e-05	1e-06	2	1e+14	1e-08	1e+08	20000	1	0	0	1e-06	1e-07	2
sigma2_N1_log_part2_retest0_run0.in/run0	samples_retest/sample_retest_sigma2_N1_log_part2_0_run0	325	1.5	1.0.3.3	1e+8	1e-11	1e+5	10000	0	0	0	1e-05	1e-06	0	1e+17	1e-11	1e+5	20000	1	30	1	1e-08	1e-09	2
sigma2_N1_log_part2.in/run1	samples/sample_N1_6_log	250000	1.5	1.0.3.3	1e+8	1e-11	1e+5	10000	0	0	0	1e-05	1e-06	0	1e+14	1e-11	1e+5	10000	1	25	1	1e-05	1e-06	2	1e+14	1e-08	1e+08	20000	1	0	0	1e-06	1e-07	2
sigma2_N1_log_part2_retest0_run1.in/run0	samples_retest/sample_retest_sigma2_N1_log_part2_0_run1	209	1.5	1.0.3.3	1e+8	1e-11	1e+5	10000	0	0	0	1e-05	1e-06	0	1e+17	1e-11	1e+5	20000	1	30	1	1e-08	1e-09	2
sigma2_N1_log_part2_retest1_run1.in/run0	samples_retest/sample_retest_sigma2_N1_log_part2_1_run1	1	1.5	1.0.3.3	1e+8	1e-11	1e+5	10000	0	0	0	1e-05	1e-06	0	1e+20	1e-11	1e+5	50000	1	35	1	1e-11	1e-12	2
sigma2_N1_log_part2.in/run2	samples/sample_N1_7_log	250000	1.5	1.0.3.3	1e+8	1e-11	1e+5	10000	0	0	0	1e-05	1e-06	0	1e+14	1e-11	1e+5	10000	1	25	1	1e-05	1e-06	2	1e+14	1e-08	1e+08	20000	1	0	0	1e-06	1e-07	2
sigma2_N1_log_part2_retest0_run2.in/run0	samples_retest/sample_retest_sigma2_N1_log_part2_0_run2	161	1.5	1.0.3.3	1e+8	1e-11	1e+5	10000	0	0	0	1e-05	1e-06	0	1e+17	1e-11	1e+5	20000	1	30	1	1e-08	1e-09	2
sigma2_N1_log_part2_retest1_run2.in/run0	samples_retest/sample_retest_sigma2_N1_log_part2_1_run2	1	1.5	1.0.3.3	1e+8	1e-11	1e+5	10000	0	0	0	1e-05	1e-06	0	1e+20	1e-11	1e+5	50000	1	35	1	1e-11	1e-12	2
sigma2_N1_log_part2.in/run3	samples/sample_N1_8_log	250000	1.5	1.0.3.3	1e+8	1e-11	1e+5	10000	0	0	0	1e-05	1e-06	0	1e+14	1e-11	1e+5	10000	1	25	1	1e-05	1e-06	2	1e+14	1e-08	1e+08	20000	1	0	0	1e-06	1e-07	2
sigma2_N1_log_part2_retest0_run3.in/run0	samples_retest/sample_retest_sigma2_N1_log_part2_0_run3	171	1.5	1.0.3.3	1e+8	1e-11	1e+5	10000	0	0	0	1e-05	1e-06	0	1e+17	1e-11	1e+5	20000	1	30	1	1e-08	1e-09	2
sigma2_N1_log_part2_retest1_run3.in/run0	samples_retest/sample_retest_sigma2_N1_log_part2_1_run3	1	1.5	1.0.3.3	1e+8	1e-11	1e+5	10000	0	0	0	1e-05	1e-06	0	1e+20	1e-11	1e+5	50000	1	35	1	1e-11	1e-12	2
sigma2_N1_log_part3.in/run0	samples/sample_N1_9_log	250000	1.5	1.0.3.3	1e+8	1e-11	1e+5	10000	0	0	0	1e-05	1e-06	0	1e+14	1e-11	1e+5	10000	1	25	1	1e-05	1e-06	2	1e+14	1e-08	1e+08	20000	1	0	0	1e-06	1e-07	2
sigma2_N1_log_part3_retest0_run0.in/run0	samples_retest/sample_retest_sigma2_N1_log_part3_0_run0	182	1.5	1.0.3.3	1e+8	1e-11	1e+5	10000	0	0	0	1e-05	1e-06	0	1e+17	1e-11	1e+5	20000	1	30	1	1e-08	1e-09	2
sigma2_N1_log_part3_retest1_run0.in/run0	samples_retest/sample_retest_sigma2_N1_log_part3_1_run0	2	1.5	1.0.3.3	1e+8	1e-11	1e+5	10000	0	0	0	1e-05	1e-06	0	1e+20	1e-11	1e+5	50000	1	35	1	1e-11	1e-12	2
sigma2_N1_log_part3.in/run1	samples/sample_N1_10_log	250000	1.5	1.0.3.3	1e+8	1e-11	1e+5	10000	0	0	0	1e-05	1e-06	0	1e+14	1e-11	1e+5	10000	1	25	1	1e-05	1e-06	2	1e+14	1e-08	1e+08	20000	1	0	0	1e-06	1e-07	2
sigma2_N1_log_part3_retest0_run1.in/run0	samples_retest/sample_retest_sigma2_N1_log_part3_0_run1	416	1.5	1.0.3.3	1e+8	1e-11	1e+5	10000	0	0	0	1e-05	1e-06	0	1e+17	1e-11	1e+5	20000	1	30	1	1e-08	1e-09	2
sigma2_N1_log_part3_retest1_run1.in/run0	samples_retest/sample_retest_sigma2_N1_log_part3_1_run1	1	1.5	1.0.3.3	1e+8	1e-11	1e+5	10000	0	0	0	1e-05	1e-06	0	1e+20	1e-11	1e+5	50000	1	35	1	1e-11	1e-12	2
sigma2_N1_log_part3.in/run2	samples/sample_N1_11_log	250000	1.5	1.0.3.3	1e+8	1e-11	1e+5	10000	0	0	0	1e-05	1e-06	0	1e+14	1e-11	1e+5	10000	1	25	1	1e-05	1e-06	2	1e+14	1e-08	1e+08	20000	1	0	0	1e-06	1e-07	2
sigma2_N1_log_part3_retest0_run2.in/run0	samples_retest/sample_retest_sigma2_N1_log_part3_0_run2	129	1.5	1.0.3.3	1e+8	1e-11	1e+5	10000	0	0	0	1e-05	1e-06	0	1e+17	1e-11	1e+5	20000	1	30	1	1e-08	1e-09	2
sigma2_N1_log_part3_retest1_run2.in/run0	samples_retest/sample_retest_sigma2_N1_log_part3_1_run2	1	1.5	1.0.3.3	1e+8	1e-11	1e+5	10000	0	0	0	1e-05	1e-06	0	1e+20	1e-11	1e+5	50000	1	35	1	1e-11	1e-12	2
sigma2_N1_log_part3.in/run3	samples/sample_N1_12_log	250000	1.5	1.0.3.3	1e+8	1e-11	1e+5	10000	0	0	0	1e-05	1e-06	0	1e+14	1e-11	1e+5	10000	1	25	1	1e-05	1e-06	2	1e+14	1e-08	1e+08	20000	1	0	0	1e-06	1e-07	2
sigma2_N1_log_part3_retest0_run3.in/run0	samples_retest/sample_retest_sigma2_N1_log_part3_0_run3	149	1.5	1.0.3.3	1e+8	1e-11	1e+5	10000	0	0	0	1e-05	1e-06	0	1e+17	1e-11	1e+5	20000	1	30	1	1e-08	1e-09	2
sigma2_N1_log_part4.in/run0	samples/sample_N1_13_log	250000	1.5	1.0.3.3	1e+8	1e-11	1e+5	10000	0	0	0	1e-05	1e-06	0	1e+14	1e-11	1e+5	10000	1	25	1	1e-05	1e-06	2	1e+14	1e-08	1e+08	20000	1	0	0	1e-06	1e-07	2
sigma2_N1_log_part4_retest0_run0.in/run0	samples_retest/sample_retest_sigma2_N1_log_part4_0_run0	147	1.5	1.0.3.3	1e+8	1e-11	1e+5	10000	0	0	0	1e-05	1e-06	0	1e+17	1e-11	1e+5	20000	1	30	1	1e-08	1e-09	2
sigma2_N1_log_part4_retest1_run0.in/run0	samples_retest/sample_retest_sigma2_N1_log_part4_1_run0	1	1.5	1.0.3.3	1e+8	1e-11	1e+5	10000	0	0	0	1e-05	1e-06	0	1e+20	1e-11	1e+5	50000	1	35	1	1e-11	1e-12	2
sigma2_N1_log_part4.in/run1	samples/sample_N1_14_log	250000	1.5	1.0.3.3	1e+8	1e-11	1e+5	10000	0	0	0	1e-05	1e-06	0	1e+14	1e-11	1e+5	10000	1	25	1	1e-05	1e-06	2	1e+14	1e-08	1e+08	20000	1	0	0	1e-06	1e-07	2
sigma2_N1_log_part4_retest0_run1.in/run0	samples_retest/sample_retest_sigma2_N1_log_part4_0_run1	262	1.5	1.0.3.3	1e+8	1e-11	1e+5	10000	0	0	0	1e-05	1e-06	0	1e+17	1e-11	1e+5	20000	1	30	1	1e-08	1e-09	2
sigma2_N1_log_part4.in/run2	samples/sample_N1_15_log	250000	1.5	1.0.3.3	1e+8	1e-11	1e+5	10000	0	0	0	1e-05	1e-06	0	1e+14	1e-11	1e+5	10000	1	25	1	1e-05	1e-06	2	1e+14	1e-08	1e+08	20000	1	0	0	1e-06	1e-07	2
sigma2_N1_log_part4_retest0_run2.in/run0	samples_retest/sample_retest_sigma2_N1_log_part4_0_run2	190	1.5	1.0.3.3	1e+8	1e-11	1e+5	10000	0	0	0	1e-05	1e-06	0	1e+17	1e-11	1e+5	20000	1	30	1	1e-08	1e-09	2
sigma2_N1_log_part4_retest1_run2.in/run0	samples_retest/sample_retest_sigma2_N1_log_part4_1_run2	1	1.5	1.0.3.3	1e+8	1e-11	1e+5	10000	0	0	0	1e-05	1e-06	0	1e+20	1e-11	1e+5	50000	1	35	1	1e-11	1e-12	2
sigma2_N1_log_part4.in/run3	samples/sample_N1_16_log	250000	1.5	1.0.3.3	1e+8	1e-11	1e+5	10000	0	0	0	1e-05	1e-06	0	1e+14	1e-11	1e+5	10000	1	25	1	1e-05	1e-06	2	1e+14	1e-08	1e+08	20000	1	0	0	1e-06	1e-07	2
sigma2_N1_log_part4_retest0_run3.in/run0	samples_retest/sample_retest_sigma2_N1_log_part4_0_run3	155	1.5	1.0.3.3	1e+8	1e-11	1e+5	10000	0	0	0	1e-05	1e-06	0	1e+17	1e-11	1e+5	20000	1	30	1	1e-08	1e-09	2
sigma2_N1_log_part4_retest1_run3.in/run0	samples_retest/sample_retest_sigma2_N1_log_part4_1_run3	3	1.5	1.0.3.3	1e+8	1e-11	1e+5	10000	0	0	0	1e-05	1e-06	0	1e+20	1e-11	1e+5	50000	1	35	1	1e-11	1e-12	2
sigma2_N1_log_part5.in/run0	samples/sample_N1_17_log	250000	1.5	1.0.3.3	1e+8	1e-11	1e+5	10000	0	0	0	1e-05	1e-06	0	1e+14	1e-11	1e+5	10000	1	25	1	1e-05	1e-06	2	1e+14	1e-08	1e+08	20000	1	0	0	1e-06	1e-07	2
sigma2_N1_log_part5_retest0_run0.in/run0	samples_retest/sample_retest_sigma2_N1_log_part5_0_run0	216	1.5	1.0.3.3	1e+8	1e-11	1e+5	10000	0	0	0	1e-05	1e-06	0	1e+17	1e-11	1e+5	20000	1	30	1	1e-08	1e-09	2
sigma2_N1_log_part5_retest1_run0.in/run0	samples_retest/sample_retest_sigma2_N1_log_part5_1_run0	1	1.5	1.0.3.3	1e+8	1e-11	1e+5	10000	0	0	0	1e-05	1e-06	0	1e+20	1e-11	1e+5	50000	1	35	1	1e-11	1e-12	2
sigma2_N1_log_part5.in/run1	samples/sample_N1_18_log	250000	1.5	1.0.3.3	1e+8	1e-11	1e+5	10000	0	0	0	1e-05	1e-06	0	1e+14	1e-11	1e+5	10000	1	25	1	1e-05	1e-06	2	1e+14	1e-08	1e+08	20000	1	0	0	1e-06	1e-07	2
sigma2_N1_log_part5_retest0_run1.in/run0	samples_retest/sample_retest_sigma2_N1_log_part5_0_run1	152	1.5	1.0.3.3	1e+8	1e-11	1e+5	10000	0	0	0	1e-05	1e-06	0	1e+17	1e-11	1e+5	20000	1	30	1	1e-08	1e-09	2
sigma2_N1_log_part5_retest1_run1.in/run0	samples_retest/sample_retest_sigma2_N1_log_part5_1_run1	1	1.5	1.0.3.3	1e+8	1e-11	1e+5	10000	0	0	0	1e-05	1e-06	0	1e+20	1e-11	1e+5	50000	1	35	1	1e-11	1e-12	2
sigma2_N1_log_part5.in/run2	samples/sample_N1_19_log	250000	1.5	1.0.3.3	1e+8	1e-11	1e+5	10000	0	0	0	1e-05	1e-06	0	1e+14	1e-11	1e+5	10000	1	25	1	1e-05	1e-06	2	1e+14	1e-08	1e+08	20000	1	0	0	1e-06	1e-07	2
sigma2_N1_log_part5_retest0_run2.in/run0	samples_retest/sample_retest_sigma2_N1_log_part5_0_run2	385	1.5	1.0.3.3	1e+8	1e-11	1e+5	10000	0	0	0	1e-05	1e-06	0	1e+17	1e-11	1e+5	20000	1	30	1	1e-08	1e-09	2
sigma2_N1_log_part5.in/run3	samples/sample_N1_20_log	250000	1.5	1.0.3.3	1e+8	1e-11	1e+5	10000	0	0	0	1e-05	1e-06	0	1e+14	1e-11	1e+5	10000	1	25	1	1e-05	1e-06	2	1e+14	1e-08	1e+08	20000	1	0	0	1e-06	1e-07	2
sigma2_N1_log_part5_retest0_run3.in/run0	samples_retest/sample_retest_sigma2_N1_log_part5_0_run3	319	1.5	1.0.3.3	1e+8	1e-11	1e+5	10000	0	0	0	1e-05	1e-06	0	1e+17	1e-11	1e+5	20000	1	30	1	1e-08	1e-09	2
sigma2_N1_log_part5_retest1_run3.in/run0	samples_retest/sample_retest_sigma2_N1_log_part5_1_run3	1	1.5	1.0.3.3	1e+8	1e-11	1e+5	10000	0	0	0	1e-05	1e-06	0	1e+20	1e-11	1e+5	50000	1	35	1	1e-11	1e-12	2
sigma2_N1_log_part6.in/run0	samples/sample_N1_21_log	250000	1.5	1.0.3.3	1e+8	1e-11	1e+5	10000	0	0	0	1e-05	1e-06	0	1e+14	1e-11	1e+5	10000	1	25	1	1e-05	1e-06	2	1e+14	1e-08	1e+08	20000	1	0	0	1e-06	1e-07	2
sigma2_N1_log_part6_retest0_run0.in/run0	samples_retest/sample_retest_sigma2_N1_log_part6_0_run0	162	1.5	1.0.3.3	1e+8	1e-11	1e+5	10000	0	0	0	1e-05	1e-06	0	1e+17	1e-11	1e+5	20000	1	30	1	1e-08	1e-09	2
sigma2_N1_log_part6_retest1_run0.in/run0	samples_retest/sample_retest_sigma2_N1_log_part6_1_run0	2	1.5	1.0.3.3	1e+8	1e-11	1e+5	10000	0	0	0	1e-05	1e-06	0	1e+20	1e-11	1e+5	50000	1	35	1	1e-11	1e-12	2
sigma2_N1_log_part6.in/run1	samples/sample_N1_22_log	250000	1.5	1.0.3.3	1e+8	1e-11	1e+5	10000	0	0	0	1e-05	1e-06	0	1e+14	1e-11	1e+5	10000	1	25	1	1e-05	1e-06	2	1e+14	1e-08	1e+08	20000	1	0	0	1e-06	1e-07	2
sigma2_N1_log_part6_retest0_run1.in/run0	samples_retest/sample_retest_sigma2_N1_log_part6_0_run1	123	1.5	1.0.3.3	1e+8	1e-11	1e+5	10000	0	0	0	1e-05	1e-06	0	1e+17	1e-11	1e+5	20000	1	30	1	1e-08	1e-09	2
sigma2_N1_log_part6_retest1_run1.in/run0	samples_retest/sample_retest_sigma2_N1_log_part6_1_run1	2	1.5	1.0.3.3	1e+8	1e-11	1e+5	10000	0	0	0	1e-05	1e-06	0	1e+20	1e-11	1e+5	50000	1	35	1	1e-11	1e-12	2
sigma2_N1_log_part6.in/run2	samples/sample_N1_23_log	250000	1.5	1.0.3.3	1e+8	1e-11	1e+5	10000	0	0	0	1e-05	1e-06	0	1e+14	1e-11	1e+5	10000	1	25	1	1e-05	1e-06	2	1e+14	1e-08	1e+08	20000	1	0	0	1e-06	1e-07	2
sigma2_N1_log_part6_retest0_run2.in/run0	samples_retest/sample_retest_sigma2_N1_log_part6_0_run2	153	1.5	1.0.3.3	1e+8	1e-11	1e+5	10000	0	0	0	1e-05	1e-06	0	1e+17	1e-11	1e+5	20000	1	30	1	1e-08	1e-09	2
sigma2_N1_log_part6.in/run3	samples/sample_N1_24_log	250000	1.5	1.0.3.3	1e+8	1e-11	1e+5	10000	0	0	0	1e-05	1e-06	0	1e+14	1e-11	1e+5	10000	1	25	1	1e-05	1e-06	2	1e+14	1e-08	1e+08	20000	1	0	0	1e-06	1e-07	2
sigma2_N1_log_part6_retest0_run3.in/run0	samples_retest/sample_retest_sigma2_N1_log_part6_0_run3	154	1.5	1.0.3.3	1e+8	1e-11	1e+5	10000	0	0	0	1e-05	1e-06	0	1e+17	1e-11	1e+5	20000	1	30	1	1e-08	1e-09	2
sigma2_N1_log_part6_retest1_run3.in/run0	samples_retest/sample_retest_sigma2_N1_log_part6_1_run3	1	1.5	1.0.3.3	1e+8	1e-11	1e+5	10000	0	0	0	1e-05	1e-06	0	1e+20	1e-11	1e+5	50000	1	35	1	1e-11	1e-12	2
sigma2_N1_log_part7.in/run0	samples/sample_N1_25_log	250000	1.5	1.0.3.3	1e+8	1e-11	1e+5	10000	0	0	0	1e-05	1e-06	0	1e+14	1e-11	1e+5	10000	1	25	1	1e-05	1e-06	2	1e+14	1e-08	1e+08	20000	1	0	0	1e-06	1e-07	2
sigma2_N1_log_part7_retest0_run0.in/run0	samples_retest/sample_retest_sigma2_N1_log_part7_0_run0	339	1.5	1.0.3.3	1e+8	1e-11	1e+5	10000	0	0	0	1e-05	1e-06	0	1e+17	1e-11	1e+5	20000	1	30	1	1e-08	1e-09	2
sigma2_N1_log_part7_retest1_run0.in/run0	samples_retest/sample_retest_sigma2_N1_log_part7_1_run0	2	1.5	1.0.3.3	1e+8	1e-11	1e+5	10000	0	0	0	1e-05	1e-06	0	1e+20	1e-11	1e+5	50000	1	35	1	1e-11	1e-12	2
sigma2_N1_log_part7.in/run1	samples/sample_N1_26_log	250000	1.5	1.0.3.3	1e+8	1e-11	1e+5	10000	0	0	0	1e-05	1e-06	0	1e+14	1e-11	1e+5	10000	1	25	1	1e-05	1e-06	2	1e+14	1e-08	1e+08	20000	1	0	0	1e-06	1e-07	2
sigma2_N1_log_part7_retest0_run1.in/run0	samples_retest/sample_retest_sigma2_N1_log_part7_0_run1	367	1.5	1.0.3.3	1e+8	1e-11	1e+5	10000	0	0	0	1e-05	1e-06	0	1e+17	1e-11	1e+5	20000	1	30	1	1e-08	1e-09	2
sigma2_N1_log_part7_retest1_run1.in/run0	samples_retest/sample_retest_sigma2_N1_log_part7_1_run1	1	1.5	1.0.3.3	1e+8	1e-11	1e+5	10000	0	0	0	1e-05	1e-06	0	1e+20	1e-11	1e+5	50000	1	35	1	1e-11	1e-12	2
sigma2_N1_log_part7.in/run2	samples/sample_N1_27_log	250000	1.5	1.0.3.3	1e+8	1e-11	1e+5	10000	0	0	0	1e-05	1e-06	0	1e+14	1e-11	1e+5	10000	1	25	1	1e-05	1e-06	2	1e+14	1e-08	1e+08	20000	1	0	0	1e-06	1e-07	2
sigma2_N1_log_part7_retest0_run2.in/run0	samples_retest/sample_retest_sigma2_N1_log_part7_0_run2	126	1.5	1.0.3.3	1e+8	1e-11	1e+5	10000	0	0	0	1e-05	1e-06	0	1e+17	1e-11	1e+5	20000	1	30	1	1e-08	1e-09	2
sigma2_N1_log_part7.in/run3	samples/sample_N1_28_log	250000	1.5	1.0.3.3	1e+8	1e-11	1e+5	10000	0	0	0	1e-05	1e-06	0	1e+14	1e-11	1e+5	10000	1	25	1	1e-05	1e-06	2	1e+14	1e-08	1e+08	20000	1	0	0	1e-06	1e-07	2
sigma2_N1_log_part7_retest0_run3.in/run0	samples_retest/sample_retest_sigma2_N1_log_part7_0_run3	179	1.5	1.0.3.3	1e+8	1e-11	1e+5	10000	0	0	0	1e-05	1e-06	0	1e+17	1e-11	1e+5	20000	1	30	1	1e-08	1e-09	2
sigma2_N1_log_part7_retest1_run3.in/run0	samples_retest/sample_retest_sigma2_N1_log_part7_1_run3	1	1.5	1.0.3.3	1e+8	1e-11	1e+5	10000	0	0	0	1e-05	1e-06	0	1e+20	1e-11	1e+5	50000	1	35	1	1e-11	1e-12	2
sigma2_N1_log_part8.in/run0	samples/sample_N1_29_log	250000	1.5	1.0.3.3	1e+8	1e-11	1e+5	10000	0	0	0	1e-05	1e-06	0	1e+14	1e-11	1e+5	10000	1	25	1	1e-05	1e-06	2	1e+14	1e-08	1e+08	20000	1	0	0	1e-06	1e-07	2
sigma2_N1_log_part8_retest0_run0.in/run0	samples_retest/sample_retest_sigma2_N1_log_part8_0_run0	165	1.5	1.0.3.3	1e+8	1e-11	1e+5	10000	0	0	0	1e-05	1e-06	0	1e+17	1e-11	1e+5	20000	1	30	1	1e-08	1e-09	2
sigma2_N1_log_part8_retest1_run0.in/run0	samples_retest/sample_retest_sigma2_N1_log_part8_1_run0	2	1.5	1.0.3.3	1e+8	1e-11	1e+5	10000	0	0	0	1e-05	1e-06	0	1e+20	1e-11	1e+5	50000	1	35	1	1e-11	1e-12	2
sigma2_N1_log_part8.in/run1	samples/sample_N1_30_log	250000	1.5	1.0.3.3	1e+8	1e-11	1e+5	10000	0	0	0	1e-05	1e-06	0	1e+14	1e-11	1e+5	10000	1	25	1	1e-05	1e-06	2	1e+14	1e-08	1e+08	20000	1	0	0	1e-06	1e-07	2
sigma2_N1_log_part8_retest0_run1.in/run0	samples_retest/sample_retest_sigma2_N1_log_part8_0_run1	206	1.5	1.0.3.3	1e+8	1e-11	1e+5	10000	0	0	0	1e-05	1e-06	0	1e+17	1e-11	1e+5	20000	1	30	1	1e-08	1e-09	2
sigma2_N1_log_part8_retest1_run1.in/run0	samples_retest/sample_retest_sigma2_N1_log_part8_1_run1	1	1.5	1.0.3.3	1e+8	1e-11	1e+5	10000	0	0	0	1e-05	1e-06	0	1e+20	1e-11	1e+5	50000	1	35	1	1e-11	1e-12	2
sigma2_N1_log_part8.in/run2	samples/sample_N1_31_log	250000	1.5	1.0.3.3	1e+8	1e-11	1e+5	10000	0	0	0	1e-05	1e-06	0	1e+14	1e-11	1e+5	10000	1	25	1	1e-05	1e-06	2	1e+14	1e-08	1e+08	20000	1	0	0	1e-06	1e-07	2
sigma2_N1_log_part8_retest0_run2.in/run0	samples_retest/sample_retest_sigma2_N1_log_part8_0_run2	252	1.5	1.0.3.3	1e+8	1e-11	1e+5	10000	0	0	0	1e-05	1e-06	0	1e+17	1e-11	1e+5	20000	1	30	1	1e-08	1e-09	2
sigma2_N1_log_part8.in/run3	samples/sample_N1_32_log	250000	1.5	1.0.3.3	1e+8	1e-11	1e+5	10000	0	0	0	1e-05	1e-06	0	1e+14	1e-11	1e+5	10000	1	25	1	1e-05	1e-06	2	1e+14	1e-08	1e+08	20000	1	0	0	1e-06	1e-07	2
sigma2_N1_log_part8_retest0_run3.in/run0	samples_retest/sample_retest_sigma2_N1_log_part8_0_run3	155	1.5	1.0.3.3	1e+8	1e-11	1e+5	10000	0	0	0	1e-05	1e-06	0	1e+17	1e-11	1e+5	20000	1	30	1	1e-08	1e-09	2
sigma2_N1_log_part9.in/run0	samples/sample_N1_33_log	250000	1.5	1.0.3.3	1e+8	1e-11	1e+5	10000	0	0	0	1e-05	1e-06	0	1e+14	1e-11	1e+5	10000	1	25	1	1e-05	1e-06	2	1e+14	1e-08	1e+08	20000	1	0	0	1e-06	1e-07	2
sigma2_N1_log_part9_retest0_run0.in/run0	samples_retest/sample_retest_sigma2_N1_log_part9_0_run0	306	1.5	1.0.3.3	1e+8	1e-11	1e+5	10000	0	0	0	1e-05	1e-06	0	1e+17	1e-11	1e+5	20000	1	30	1	1e-08	1e-09	2
sigma2_N1_log_part9.in/run1	samples/sample_N1_34_log	250000	1.5	1.0.3.3	1e+8	1e-11	1e+5	10000	0	0	0	1e-05	1e-06	0	1e+14	1e-11	1e+5	10000	1	25	1	1e-05	1e-06	2	1e+14	1e-08	1e+08	20000	1	0	0	1e-06	1e-07	2
sigma2_N1_log_part9_retest0_run1.in/run0	samples_retest/sample_retest_sigma2_N1_log_part9_0_run1	159	1.5	1.0.3.3	1e+8	1e-11	1e+5	10000	0	0	0	1e-05	1e-06	0	1e+17	1e-11	1e+5	20000	1	30	1	1e-08	1e-09	2
sigma2_N1_log_part9.in/run2	samples/sample_N1_35_log	250000	1.5	1.0.3.3	1e+8	1e-11	1e+5	10000	0	0	0	1e-05	1e-06	0	1e+14	1e-11	1e+5	10000	1	25	1	1e-05	1e-06	2	1e+14	1e-08	1e+08	20000	1	0	0	1e-06	1e-07	2
sigma2_N1_log_part9_retest0_run2.in/run0	samples_retest/sample_retest_sigma2_N1_log_part9_0_run2	216	1.5	1.0.3.3	1e+8	1e-11	1e+5	10000	0	0	0	1e-05	1e-06	0	1e+17	1e-11	1e+5	20000	1	30	1	1e-08	1e-09	2
sigma2_N1_log_part9.in/run3	samples/sample_N1_36_log	250000	1.5	1.0.3.3	1e+8	1e-11	1e+5	10000	0	0	0	1e-05	1e-06	0	1e+14	1e-11	1e+5	10000	1	25	1	1e-05	1e-06	2	1e+14	1e-08	1e+08	20000	1	0	0	1e-06	1e-07	2
sigma2_N1_log_part9_retest0_run3.in/run0	samples_retest/sample_retest_sigma2_N1_log_part9_0_run3	583	1.5	1.0.3.3	1e+8	1e-11	1e+5	10000	0	0	0	1e-05	1e-06	0	1e+17	1e-11	1e+5	20000	1	30	1	1e-08	1e-09	2
sigma2_N1_log_part10.in/run0	samples/sample_N1_37_log	250000	1.5	1.0.3.3	1e+8	1e-11	1e+5	10000	0	0	0	1e-05	1e-06	0	1e+14	1e-11	1e+5	10000	1	25	1	1e-05	1e-06	2	1e+14	1e-08	1e+08	20000	1	0	0	1e-06	1e-07	2
sigma2_N1_log_part10_retest0_run0.in/run0	samples_retest/sample_retest_sigma2_N1_log_part10_0_run0	330	1.5	1.0.3.3	1e+8	1e-11	1e+5	10000	0	0	0	1e-05	1e-06	0	1e+17	1e-11	1e+5	20000	1	30	1	1e-08	1e-09	2
sigma2_N1_log_part10_retest1_run0.in/run0	samples_retest/sample_retest_sigma2_N1_log_part10_1_run0	1	1.5	1.0.3.3	1e+8	1e-11	1e+5	10000	0	0	0	1e-05	1e-06	0	1e+20	1e-11	1e+5	50000	1	35	1	1e-11	1e-12	2
sigma2_N1_log_part10.in/run1	samples/sample_N1_38_log	250000	1.5	1.0.3.3	1e+8	1e-11	1e+5	10000	0	0	0	1e-05	1e-06	0	1e+14	1e-11	1e+5	10000	1	25	1	1e-05	1e-06	2	1e+14	1e-08	1e+08	20000	1	0	0	1e-06	1e-07	2
sigma2_N1_log_part10_retest0_run1.in/run0	samples_retest/sample_retest_sigma2_N1_log_part10_0_run1	191	1.5	1.0.3.3	1e+8	1e-11	1e+5	10000	0	0	0	1e-05	1e-06	0	1e+17	1e-11	1e+5	20000	1	30	1	1e-08	1e-09	2
sigma2_N1_log_part10_retest1_run1.in/run0	samples_retest/sample_retest_sigma2_N1_log_part10_1_run1	1	1.5	1.0.3.3	1e+8	1e-11	1e+5	10000	0	0	0	1e-05	1e-06	0	1e+20	1e-11	1e+5	50000	1	35	1	1e-11	1e-12	2
sigma2_N1_log_part10.in/run2	samples/sample_N1_39_log	250000	1.5	1.0.3.3	1e+8	1e-11	1e+5	10000	0	0	0	1e-05	1e-06	0	1e+14	1e-11	1e+5	10000	1	25	1	1e-05	1e-06	2	1e+14	1e-08	1e+08	20000	1	0	0	1e-06	1e-07	2
sigma2_N1_log_part10_retest0_run2.in/run0	samples_retest/sample_retest_sigma2_N1_log_part10_0_run2	177	1.5	1.0.3.3	1e+8	1e-11	1e+5	10000	0	0	0	1e-05	1e-06	0	1e+17	1e-11	1e+5	20000	1	30	1	1e-08	1e-09	2
sigma2_N1_log_part10_retest1_run2.in/run0	samples_retest/sample_retest_sigma2_N1_log_part10_1_run2	2	1.5	1.0.3.3	1e+8	1e-11	1e+5	10000	0	0	0	1e-05	1e-06	0	1e+20	1e-11	1e+5	50000	1	35	1	1e-11	1e-12	2
sigma2_N1_log_part10.in/run3	samples/sample_N1_40_log	250000	1.5	1.0.3.3	1e+8	1e-11	1e+5	10000	0	0	0	1e-05	1e-06	0	1e+14	1e-11	1e+5	10000	1	25	1	1e-05	1e-06	2	1e+14	1e-08	1e+08	20000	1	0	0	1e-06	1e-07	2
sigma2_N1_log_part10_retest0_run3.in/run0	samples_retest/sample_retest_sigma2_N1_log_part10_0_run3	189	1.5	1.0.3.3	1e+8	1e-11	1e+5	10000	0	0	0	1e-05	1e-06	0	1e+17	1e-11	1e+5	20000	1	30	1	1e-08	1e-09	2
sigma2_N1_log_part10_retest1_run3.in/run0	samples_retest/sample_retest_sigma2_N1_log_part10_1_run3	1	1.5	1.0.3.3	1e+8	1e-11	1e+5	10000	0	0	0	1e-05	1e-06	0	1e+20	1e-11	1e+5	50000	1	35	1	1e-11	1e-12	2
sigma2.5_N1_log_part1.in/run0	samples/sample_N1_1_log	250000	1.5	1.0.3.3	1e+8	1e-11	1e+5	10000	0	0	0	1e-05	1e-06	0	1e+14	1e-11	1e+5	10000	1	25	1	1e-05	1e-06	2	1e+14	1e-08	1e+08	20000	1	0	0	1e-06	1e-07	2
sigma2.5_N1_log_part1_retest0_run0.in/run0	samples_retest/sample_retest_sigma2.5_N1_log_part1_0_run0	131	1.5	1.0.3.3	1e+8	1e-11	1e+5	10000	0	0	0	1e-05	1e-06	0	1e+17	1e-11	1e+5	20000	1	30	1	1e-08	1e-09	2
sigma2.5_N1_log_part1_retest1_run0.in/run0	samples_retest/sample_retest_sigma2.5_N1_log_part1_1_run0	1	1.5	1.0.3.3	1e+8	1e-11	1e+5	10000	0	0	0	1e-05	1e-06	0	1e+20	1e-11	1e+5	50000	1	35	1	1e-11	1e-12	2
sigma2.5_N1_log_part1.in/run1	samples/sample_N1_2_log	250000	1.5	1.0.3.3	1e+8	1e-11	1e+5	10000	0	0	0	1e-05	1e-06	0	1e+14	1e-11	1e+5	10000	1	25	1	1e-05	1e-06	2	1e+14	1e-08	1e+08	20000	1	0	0	1e-06	1e-07	2
sigma2.5_N1_log_part1_retest0_run1.in/run0	samples_retest/sample_retest_sigma2.5_N1_log_part1_0_run1	218	1.5	1.0.3.3	1e+8	1e-11	1e+5	10000	0	0	0	1e-05	1e-06	0	1e+17	1e-11	1e+5	20000	1	30	1	1e-08	1e-09	2
sigma2.5_N1_log_part1_retest1_run1.in/run0	samples_retest/sample_retest_sigma2.5_N1_log_part1_1_run1	1	1.5	1.0.3.3	1e+8	1e-11	1e+5	10000	0	0	0	1e-05	1e-06	0	1e+20	1e-11	1e+5	50000	1	35	1	1e-11	1e-12	2
sigma2.5_N1_log_part1.in/run2	samples/sample_N1_3_log	250000	1.5	1.0.3.3	1e+8	1e-11	1e+5	10000	0	0	0	1e-05	1e-06	0	1e+14	1e-11	1e+5	10000	1	25	1	1e-05	1e-06	2	1e+14	1e-08	1e+08	20000	1	0	0	1e-06	1e-07	2
sigma2.5_N1_log_part1_retest0_run2.in/run0	samples_retest/sample_retest_sigma2.5_N1_log_part1_0_run2	224	1.5	1.0.3.3	1e+8	1e-11	1e+5	10000	0	0	0	1e-05	1e-06	0	1e+17	1e-11	1e+5	20000	1	30	1	1e-08	1e-09	2
sigma2.5_N1_log_part1.in/run3	samples/sample_N1_4_log	250000	1.5	1.0.3.3	1e+8	1e-11	1e+5	10000	0	0	0	1e-05	1e-06	0	1e+14	1e-11	1e+5	10000	1	25	1	1e-05	1e-06	2	1e+14	1e-08	1e+08	20000	1	0	0	1e-06	1e-07	2
sigma2.5_N1_log_part1_retest0_run3.in/run0	samples_retest/sample_retest_sigma2.5_N1_log_part1_0_run3	210	1.5	1.0.3.3	1e+8	1e-11	1e+5	10000	0	0	0	1e-05	1e-06	0	1e+17	1e-11	1e+5	20000	1	30	1	1e-08	1e-09	2
sigma2.5_N1_log_part2.in/run0	samples/sample_N1_5_log	250000	1.5	1.0.3.3	1e+8	1e-11	1e+5	10000	0	0	0	1e-05	1e-06	0	1e+14	1e-11	1e+5	10000	1	25	1	1e-05	1e-06	2	1e+14	1e-08	1e+08	20000	1	0	0	1e-06	1e-07	2
sigma2.5_N1_log_part2_retest0_run0.in/run0	samples_retest/sample_retest_sigma2.5_N1_log_part2_0_run0	320	1.5	1.0.3.3	1e+8	1e-11	1e+5	10000	0	0	0	1e-05	1e-06	0	1e+17	1e-11	1e+5	20000	1	30	1	1e-08	1e-09	2
sigma2.5_N1_log_part2_retest1_run0.in/run0	samples_retest/sample_retest_sigma2.5_N1_log_part2_1_run0	2	1.5	1.0.3.3	1e+8	1e-11	1e+5	10000	0	0	0	1e-05	1e-06	0	1e+20	1e-11	1e+5	50000	1	35	1	1e-11	1e-12	2
sigma2.5_N1_log_part2.in/run1	samples/sample_N1_6_log	250000	1.5	1.0.3.3	1e+8	1e-11	1e+5	10000	0	0	0	1e-05	1e-06	0	1e+14	1e-11	1e+5	10000	1	25	1	1e-05	1e-06	2	1e+14	1e-08	1e+08	20000	1	0	0	1e-06	1e-07	2
sigma2.5_N1_log_part2_retest0_run1.in/run0	samples_retest/sample_retest_sigma2.5_N1_log_part2_0_run1	254	1.5	1.0.3.3	1e+8	1e-11	1e+5	10000	0	0	0	1e-05	1e-06	0	1e+17	1e-11	1e+5	20000	1	30	1	1e-08	1e-09	2
sigma2.5_N1_log_part2_retest1_run1.in/run0	samples_retest/sample_retest_sigma2.5_N1_log_part2_1_run1	2	1.5	1.0.3.3	1e+8	1e-11	1e+5	10000	0	0	0	1e-05	1e-06	0	1e+20	1e-11	1e+5	50000	1	35	1	1e-11	1e-12	2
sigma2.5_N1_log_part2.in/run2	samples/sample_N1_7_log	250000	1.5	1.0.3.3	1e+8	1e-11	1e+5	10000	0	0	0	1e-05	1e-06	0	1e+14	1e-11	1e+5	10000	1	25	1	1e-05	1e-06	2	1e+14	1e-08	1e+08	20000	1	0	0	1e-06	1e-07	2
sigma2.5_N1_log_part2_retest0_run2.in/run0	samples_retest/sample_retest_sigma2.5_N1_log_part2_0_run2	246	1.5	1.0.3.3	1e+8	1e-11	1e+5	10000	0	0	0	1e-05	1e-06	0	1e+17	1e-11	1e+5	20000	1	30	1	1e-08	1e-09	2
sigma2.5_N1_log_part2.in/run3	samples/sample_N1_8_log	250000	1.5	1.0.3.3	1e+8	1e-11	1e+5	10000	0	0	0	1e-05	1e-06	0	1e+14	1e-11	1e+5	10000	1	25	1	1e-05	1e-06	2	1e+14	1e-08	1e+08	20000	1	0	0	1e-06	1e-07	2
sigma2.5_N1_log_part2_retest0_run3.in/run0	samples_retest/sample_retest_sigma2.5_N1_log_part2_0_run3	255	1.5	1.0.3.3	1e+8	1e-11	1e+5	10000	0	0	0	1e-05	1e-06	0	1e+17	1e-11	1e+5	20000	1	30	1	1e-08	1e-09	2
sigma2.5_N1_log_part2_retest1_run3.in/run0	samples_retest/sample_retest_sigma2.5_N1_log_part2_1_run3	1	1.5	1.0.3.3	1e+8	1e-11	1e+5	10000	0	0	0	1e-05	1e-06	0	1e+20	1e-11	1e+5	50000	1	35	1	1e-11	1e-12	2
sigma2.5_N1_log_part3.in/run0	samples/sample_N1_9_log	250000	1.5	1.0.3.3	1e+8	1e-11	1e+5	10000	0	0	0	1e-05	1e-06	0	1e+14	1e-11	1e+5	10000	1	25	1	1e-05	1e-06	2	1e+14	1e-08	1e+08	20000	1	0	0	1e-06	1e-07	2
sigma2.5_N1_log_part3_retest0_run0.in/run0	samples_retest/sample_retest_sigma2.5_N1_log_part3_0_run0	244	1.5	1.0.3.3	1e+8	1e-11	1e+5	10000	0	0	0	1e-05	1e-06	0	1e+17	1e-11	1e+5	20000	1	30	1	1e-08	1e-09	2
sigma2.5_N1_log_part3_retest1_run0.in/run0	samples_retest/sample_retest_sigma2.5_N1_log_part3_1_run0	1	1.5	1.0.3.3	1e+8	1e-11	1e+5	10000	0	0	0	1e-05	1e-06	0	1e+20	1e-11	1e+5	50000	1	35	1	1e-11	1e-12	2
sigma2.5_N1_log_part3.in/run1	samples/sample_N1_10_log	250000	1.5	1.0.3.3	1e+8	1e-11	1e+5	10000	0	0	0	1e-05	1e-06	0	1e+14	1e-11	1e+5	10000	1	25	1	1e-05	1e-06	2	1e+14	1e-08	1e+08	20000	1	0	0	1e-06	1e-07	2
sigma2.5_N1_log_part3_retest0_run1.in/run0	samples_retest/sample_retest_sigma2.5_N1_log_part3_0_run1	202	1.5	1.0.3.3	1e+8	1e-11	1e+5	10000	0	0	0	1e-05	1e-06	0	1e+17	1e-11	1e+5	20000	1	30	1	1e-08	1e-09	2
sigma2.5_N1_log_part3.in/run2	samples/sample_N1_11_log	250000	1.5	1.0.3.3	1e+8	1e-11	1e+5	10000	0	0	0	1e-05	1e-06	0	1e+14	1e-11	1e+5	10000	1	25	1	1e-05	1e-06	2	1e+14	1e-08	1e+08	20000	1	0	0	1e-06	1e-07	2
sigma2.5_N1_log_part3_retest0_run2.in/run0	samples_retest/sample_retest_sigma2.5_N1_log_part3_0_run2	170	1.5	1.0.3.3	1e+8	1e-11	1e+5	10000	0	0	0	1e-05	1e-06	0	1e+17	1e-11	1e+5	20000	1	30	1	1e-08	1e-09	2
sigma2.5_N1_log_part3_retest1_run2.in/run0	samples_retest/sample_retest_sigma2.5_N1_log_part3_1_run2	1	1.5	1.0.3.3	1e+8	1e-11	1e+5	10000	0	0	0	1e-05	1e-06	0	1e+20	1e-11	1e+5	50000	1	35	1	1e-11	1e-12	2
sigma2.5_N1_log_part3.in/run3	samples/sample_N1_12_log	250000	1.5	1.0.3.3	1e+8	1e-11	1e+5	10000	0	0	0	1e-05	1e-06	0	1e+14	1e-11	1e+5	10000	1	25	1	1e-05	1e-06	2	1e+14	1e-08	1e+08	20000	1	0	0	1e-06	1e-07	2
sigma2.5_N1_log_part3_retest0_run3.in/run0	samples_retest/sample_retest_sigma2.5_N1_log_part3_0_run3	318	1.5	1.0.3.3	1e+8	1e-11	1e+5	10000	0	0	0	1e-05	1e-06	0	1e+17	1e-11	1e+5	20000	1	30	1	1e-08	1e-09	2
sigma2.5_N1_log_part4.in/run0	samples/sample_N1_13_log	250000	1.5	1.0.3.3	1e+8	1e-11	1e+5	10000	0	0	0	1e-05	1e-06	0	1e+14	1e-11	1e+5	10000	1	25	1	1e-05	1e-06	2	1e+14	1e-08	1e+08	20000	1	0	0	1e-06	1e-07	2
sigma2.5_N1_log_part4_retest0_run0.in/run0	samples_retest/sample_retest_sigma2.5_N1_log_part4_0_run0	187	1.5	1.0.3.3	1e+8	1e-11	1e+5	10000	0	0	0	1e-05	1e-06	0	1e+17	1e-11	1e+5	20000	1	30	1	1e-08	1e-09	2
sigma2.5_N1_log_part4_retest1_run0.in/run0	samples_retest/sample_retest_sigma2.5_N1_log_part4_1_run0	2	1.5	1.0.3.3	1e+8	1e-11	1e+5	10000	0	0	0	1e-05	1e-06	0	1e+20	1e-11	1e+5	50000	1	35	1	1e-11	1e-12	2
sigma2.5_N1_log_part4.in/run1	samples/sample_N1_14_log	250000	1.5	1.0.3.3	1e+8	1e-11	1e+5	10000	0	0	0	1e-05	1e-06	0	1e+14	1e-11	1e+5	10000	1	25	1	1e-05	1e-06	2	1e+14	1e-08	1e+08	20000	1	0	0	1e-06	1e-07	2
sigma2.5_N1_log_part4_retest0_run1.in/run0	samples_retest/sample_retest_sigma2.5_N1_log_part4_0_run1	290	1.5	1.0.3.3	1e+8	1e-11	1e+5	10000	0	0	0	1e-05	1e-06	0	1e+17	1e-11	1e+5	20000	1	30	1	1e-08	1e-09	2
sigma2.5_N1_log_part4.in/run2	samples/sample_N1_15_log	250000	1.5	1.0.3.3	1e+8	1e-11	1e+5	10000	0	0	0	1e-05	1e-06	0	1e+14	1e-11	1e+5	10000	1	25	1	1e-05	1e-06	2	1e+14	1e-08	1e+08	20000	1	0	0	1e-06	1e-07	2
sigma2.5_N1_log_part4_retest0_run2.in/run0	samples_retest/sample_retest_sigma2.5_N1_log_part4_0_run2	176	1.5	1.0.3.3	1e+8	1e-11	1e+5	10000	0	0	0	1e-05	1e-06	0	1e+17	1e-11	1e+5	20000	1	30	1	1e-08	1e-09	2
sigma2.5_N1_log_part4_retest1_run2.in/run0	samples_retest/sample_retest_sigma2.5_N1_log_part4_1_run2	2	1.5	1.0.3.3	1e+8	1e-11	1e+5	10000	0	0	0	1e-05	1e-06	0	1e+20	1e-11	1e+5	50000	1	35	1	1e-11	1e-12	2
sigma2.5_N1_log_part4.in/run3	samples/sample_N1_16_log	250000	1.5	1.0.3.3	1e+8	1e-11	1e+5	10000	0	0	0	1e-05	1e-06	0	1e+14	1e-11	1e+5	10000	1	25	1	1e-05	1e-06	2	1e+14	1e-08	1e+08	20000	1	0	0	1e-06	1e-07	2
sigma2.5_N1_log_part4_retest0_run3.in/run0	samples_retest/sample_retest_sigma2.5_N1_log_part4_0_run3	313	1.5	1.0.3.3	1e+8	1e-11	1e+5	10000	0	0	0	1e-05	1e-06	0	1e+17	1e-11	1e+5	20000	1	30	1	1e-08	1e-09	2
sigma2.5_N1_log_part5.in/run0	samples/sample_N1_17_log	250000	1.5	1.0.3.3	1e+8	1e-11	1e+5	10000	0	0	0	1e-05	1e-06	0	1e+14	1e-11	1e+5	10000	1	25	1	1e-05	1e-06	2	1e+14	1e-08	1e+08	20000	1	0	0	1e-06	1e-07	2
sigma2.5_N1_log_part5_retest0_run0.in/run0	samples_retest/sample_retest_sigma2.5_N1_log_part5_0_run0	198	1.5	1.0.3.3	1e+8	1e-11	1e+5	10000	0	0	0	1e-05	1e-06	0	1e+17	1e-11	1e+5	20000	1	30	1	1e-08	1e-09	2
sigma2.5_N1_log_part5_retest1_run0.in/run0	samples_retest/sample_retest_sigma2.5_N1_log_part5_1_run0	2	1.5	1.0.3.3	1e+8	1e-11	1e+5	10000	0	0	0	1e-05	1e-06	0	1e+20	1e-11	1e+5	50000	1	35	1	1e-11	1e-12	2
sigma2.5_N1_log_part5.in/run1	samples/sample_N1_18_log	250000	1.5	1.0.3.3	1e+8	1e-11	1e+5	10000	0	0	0	1e-05	1e-06	0	1e+14	1e-11	1e+5	10000	1	25	1	1e-05	1e-06	2	1e+14	1e-08	1e+08	20000	1	0	0	1e-06	1e-07	2
sigma2.5_N1_log_part5_retest0_run1.in/run0	samples_retest/sample_retest_sigma2.5_N1_log_part5_0_run1	156	1.5	1.0.3.3	1e+8	1e-11	1e+5	10000	0	0	0	1e-05	1e-06	0	1e+17	1e-11	1e+5	20000	1	30	1	1e-08	1e-09	2
sigma2.5_N1_log_part5_retest1_run1.in/run0	samples_retest/sample_retest_sigma2.5_N1_log_part5_1_run1	3	1.5	1.0.3.3	1e+8	1e-11	1e+5	10000	0	0	0	1e-05	1e-06	0	1e+20	1e-11	1e+5	50000	1	35	1	1e-11	1e-12	2
sigma2.5_N1_log_part5.in/run2	samples/sample_N1_19_log	250000	1.5	1.0.3.3	1e+8	1e-11	1e+5	10000	0	0	0	1e-05	1e-06	0	1e+14	1e-11	1e+5	10000	1	25	1	1e-05	1e-06	2	1e+14	1e-08	1e+08	20000	1	0	0	1e-06	1e-07	2
sigma2.5_N1_log_part5_retest0_run2.in/run0	samples_retest/sample_retest_sigma2.5_N1_log_part5_0_run2	229	1.5	1.0.3.3	1e+8	1e-11	1e+5	10000	0	0	0	1e-05	1e-06	0	1e+17	1e-11	1e+5	20000	1	30	1	1e-08	1e-09	2
sigma2.5_N1_log_part5_retest1_run2.in/run0	samples_retest/sample_retest_sigma2.5_N1_log_part5_1_run2	1	1.5	1.0.3.3	1e+8	1e-11	1e+5	10000	0	0	0	1e-05	1e-06	0	1e+20	1e-11	1e+5	50000	1	35	1	1e-11	1e-12	2
sigma2.5_N1_log_part5.in/run3	samples/sample_N1_20_log	250000	1.5	1.0.3.3	1e+8	1e-11	1e+5	10000	0	0	0	1e-05	1e-06	0	1e+14	1e-11	1e+5	10000	1	25	1	1e-05	1e-06	2	1e+14	1e-08	1e+08	20000	1	0	0	1e-06	1e-07	2
sigma2.5_N1_log_part5_retest0_run3.in/run0	samples_retest/sample_retest_sigma2.5_N1_log_part5_0_run3	212	1.5	1.0.3.3	1e+8	1e-11	1e+5	10000	0	0	0	1e-05	1e-06	0	1e+17	1e-11	1e+5	20000	1	30	1	1e-08	1e-09	2
sigma2.5_N1_log_part6.in/run0	samples/sample_N1_21_log	250000	1.5	1.0.3.3	1e+8	1e-11	1e+5	10000	0	0	0	1e-05	1e-06	0	1e+14	1e-11	1e+5	10000	1	25	1	1e-05	1e-06	2	1e+14	1e-08	1e+08	20000	1	0	0	1e-06	1e-07	2
sigma2.5_N1_log_part6_retest0_run0.in/run0	samples_retest/sample_retest_sigma2.5_N1_log_part6_0_run0	163	1.5	1.0.3.3	1e+8	1e-11	1e+5	10000	0	0	0	1e-05	1e-06	0	1e+17	1e-11	1e+5	20000	1	30	1	1e-08	1e-09	2
sigma2.5_N1_log_part6_retest1_run0.in/run0	samples_retest/sample_retest_sigma2.5_N1_log_part6_1_run0	2	1.5	1.0.3.3	1e+8	1e-11	1e+5	10000	0	0	0	1e-05	1e-06	0	1e+20	1e-11	1e+5	50000	1	35	1	1e-11	1e-12	2
sigma2.5_N1_log_part6.in/run1	samples/sample_N1_22_log	250000	1.5	1.0.3.3	1e+8	1e-11	1e+5	10000	0	0	0	1e-05	1e-06	0	1e+14	1e-11	1e+5	10000	1	25	1	1e-05	1e-06	2	1e+14	1e-08	1e+08	20000	1	0	0	1e-06	1e-07	2
sigma2.5_N1_log_part6_retest0_run1.in/run0	samples_retest/sample_retest_sigma2.5_N1_log_part6_0_run1	296	1.5	1.0.3.3	1e+8	1e-11	1e+5	10000	0	0	0	1e-05	1e-06	0	1e+17	1e-11	1e+5	20000	1	30	1	1e-08	1e-09	2
sigma2.5_N1_log_part6.in/run2	samples/sample_N1_23_log	250000	1.5	1.0.3.3	1e+8	1e-11	1e+5	10000	0	0	0	1e-05	1e-06	0	1e+14	1e-11	1e+5	10000	1	25	1	1e-05	1e-06	2	1e+14	1e-08	1e+08	20000	1	0	0	1e-06	1e-07	2
sigma2.5_N1_log_part6_retest0_run2.in/run0	samples_retest/sample_retest_sigma2.5_N1_log_part6_0_run2	212	1.5	1.0.3.3	1e+8	1e-11	1e+5	10000	0	0	0	1e-05	1e-06	0	1e+17	1e-11	1e+5	20000	1	30	1	1e-08	1e-09	2
sigma2.5_N1_log_part6.in/run3	samples/sample_N1_24_log	250000	1.5	1.0.3.3	1e+8	1e-11	1e+5	10000	0	0	0	1e-05	1e-06	0	1e+14	1e-11	1e+5	10000	1	25	1	1e-05	1e-06	2	1e+14	1e-08	1e+08	20000	1	0	0	1e-06	1e-07	2
sigma2.5_N1_log_part6_retest0_run3.in/run0	samples_retest/sample_retest_sigma2.5_N1_log_part6_0_run3	211	1.5	1.0.3.3	1e+8	1e-11	1e+5	10000	0	0	0	1e-05	1e-06	0	1e+17	1e-11	1e+5	20000	1	30	1	1e-08	1e-09	2
sigma2.5_N1_log_part6_retest1_run3.in/run0	samples_retest/sample_retest_sigma2.5_N1_log_part6_1_run3	1	1.5	1.0.3.3	1e+8	1e-11	1e+5	10000	0	0	0	1e-05	1e-06	0	1e+20	1e-11	1e+5	50000	1	35	1	1e-11	1e-12	2
sigma3_N1_log_part1.in/run0	samples/sample_N1_1_log	250000	1.5	1.0.3.3	1e+8	1e-11	1e+5	10000	0	0	0	1e-05	1e-06	0	1e+14	1e-11	1e+5	10000	1	25	1	1e-05	1e-06	2	1e+14	1e-08	1e+08	20000	1	0	0	1e-06	1e-07	2
sigma3_N1_log_part1_retest0_run0.in/run0	samples_retest/sample_retest_sigma3_N1_log_part1_0_run0	603	1.5	1.0.3.3	1e+8	1e-11	1e+5	10000	0	0	0	1e-05	1e-06	0	1e+17	1e-11	1e+5	20000	1	30	1	1e-08	1e-09	2
sigma3_N1_log_part1_retest1_run0.in/run0	samples_retest/sample_retest_sigma3_N1_log_part1_1_run0	2	1.5	1.0.3.3	1e+8	1e-11	1e+5	10000	0	0	0	1e-05	1e-06	0	1e+20	1e-11	1e+5	50000	1	35	1	1e-11	1e-12	2
sigma3_N1_log_part1.in/run1	samples/sample_N1_2_log	250000	1.5	1.0.3.3	1e+8	1e-11	1e+5	10000	0	0	0	1e-05	1e-06	0	1e+14	1e-11	1e+5	10000	1	25	1	1e-05	1e-06	2	1e+14	1e-08	1e+08	20000	1	0	0	1e-06	1e-07	2
sigma3_N1_log_part1_retest0_run1.in/run0	samples_retest/sample_retest_sigma3_N1_log_part1_0_run1	227	1.5	1.0.3.3	1e+8	1e-11	1e+5	10000	0	0	0	1e-05	1e-06	0	1e+17	1e-11	1e+5	20000	1	30	1	1e-08	1e-09	2
sigma3_N1_log_part1_retest1_run1.in/run0	samples_retest/sample_retest_sigma3_N1_log_part1_1_run1	1	1.5	1.0.3.3	1e+8	1e-11	1e+5	10000	0	0	0	1e-05	1e-06	0	1e+20	1e-11	1e+5	50000	1	35	1	1e-11	1e-12	2
sigma3_N1_log_part1.in/run2	samples/sample_N1_3_log	250000	1.5	1.0.3.3	1e+8	1e-11	1e+5	10000	0	0	0	1e-05	1e-06	0	1e+14	1e-11	1e+5	10000	1	25	1	1e-05	1e-06	2	1e+14	1e-08	1e+08	20000	1	0	0	1e-06	1e-07	2
sigma3_N1_log_part1_retest0_run2.in/run0	samples_retest/sample_retest_sigma3_N1_log_part1_0_run2	302	1.5	1.0.3.3	1e+8	1e-11	1e+5	10000	0	0	0	1e-05	1e-06	0	1e+17	1e-11	1e+5	20000	1	30	1	1e-08	1e-09	2
sigma3_N1_log_part1.in/run3	samples/sample_N1_4_log	250000	1.5	1.0.3.3	1e+8	1e-11	1e+5	10000	0	0	0	1e-05	1e-06	0	1e+14	1e-11	1e+5	10000	1	25	1	1e-05	1e-06	2	1e+14	1e-08	1e+08	20000	1	0	0	1e-06	1e-07	2
sigma3_N1_log_part1_retest0_run3.in/run0	samples_retest/sample_retest_sigma3_N1_log_part1_0_run3	205	1.5	1.0.3.3	1e+8	1e-11	1e+5	10000	0	0	0	1e-05	1e-06	0	1e+17	1e-11	1e+5	20000	1	30	1	1e-08	1e-09	2
sigma3_N1_log_part2.in/run0	samples/sample_N1_5_log	250000	1.5	1.0.3.3	1e+8	1e-11	1e+5	10000	0	0	0	1e-05	1e-06	0	1e+14	1e-11	1e+5	10000	1	25	1	1e-05	1e-06	2	1e+14	1e-08	1e+08	20000	1	0	0	1e-06	1e-07	2
sigma3_N1_log_part2_retest0_run0.in/run0	samples_retest/sample_retest_sigma3_N1_log_part2_0_run0	159	1.5	1.0.3.3	1e+8	1e-11	1e+5	10000	0	0	0	1e-05	1e-06	0	1e+17	1e-11	1e+5	20000	1	30	1	1e-08	1e-09	2
sigma3_N1_log_part2.in/run1	samples/sample_N1_6_log	250000	1.5	1.0.3.3	1e+8	1e-11	1e+5	10000	0	0	0	1e-05	1e-06	0	1e+14	1e-11	1e+5	10000	1	25	1	1e-05	1e-06	2	1e+14	1e-08	1e+08	20000	1	0	0	1e-06	1e-07	2
sigma3_N1_log_part2_retest0_run1.in/run0	samples_retest/sample_retest_sigma3_N1_log_part2_0_run1	195	1.5	1.0.3.3	1e+8	1e-11	1e+5	10000	0	0	0	1e-05	1e-06	0	1e+17	1e-11	1e+5	20000	1	30	1	1e-08	1e-09	2
sigma3_N1_log_part2_retest1_run1.in/run0	samples_retest/sample_retest_sigma3_N1_log_part2_1_run1	1	1.5	1.0.3.3	1e+8	1e-11	1e+5	10000	0	0	0	1e-05	1e-06	0	1e+20	1e-11	1e+5	50000	1	35	1	1e-11	1e-12	2
sigma3_N1_log_part2.in/run2	samples/sample_N1_7_log	250000	1.5	1.0.3.3	1e+8	1e-11	1e+5	10000	0	0	0	1e-05	1e-06	0	1e+14	1e-11	1e+5	10000	1	25	1	1e-05	1e-06	2	1e+14	1e-08	1e+08	20000	1	0	0	1e-06	1e-07	2
sigma3_N1_log_part2_retest0_run2.in/run0	samples_retest/sample_retest_sigma3_N1_log_part2_0_run2	255	1.5	1.0.3.3	1e+8	1e-11	1e+5	10000	0	0	0	1e-05	1e-06	0	1e+17	1e-11	1e+5	20000	1	30	1	1e-08	1e-09	2
sigma3_N1_log_part2.in/run3	samples/sample_N1_8_log	250000	1.5	1.0.3.3	1e+8	1e-11	1e+5	10000	0	0	0	1e-05	1e-06	0	1e+14	1e-11	1e+5	10000	1	25	1	1e-05	1e-06	2	1e+14	1e-08	1e+08	20000	1	0	0	1e-06	1e-07	2
sigma3_N1_log_part2_retest0_run3.in/run0	samples_retest/sample_retest_sigma3_N1_log_part2_0_run3	219	1.5	1.0.3.3	1e+8	1e-11	1e+5	10000	0	0	0	1e-05	1e-06	0	1e+17	1e-11	1e+5	20000	1	30	1	1e-08	1e-09	2
sigma3_N1_log_part3.in/run0	samples/sample_N1_9_log	250000	1.5	1.0.3.3	1e+8	1e-11	1e+5	10000	0	0	0	1e-05	1e-06	0	1e+14	1e-11	1e+5	10000	1	25	1	1e-05	1e-06	2	1e+14	1e-08	1e+08	20000	1	0	0	1e-06	1e-07	2
sigma3_N1_log_part3_retest0_run0.in/run0	samples_retest/sample_retest_sigma3_N1_log_part3_0_run0	252	1.5	1.0.3.3	1e+8	1e-11	1e+5	10000	0	0	0	1e-05	1e-06	0	1e+17	1e-11	1e+5	20000	1	30	1	1e-08	1e-09	2
sigma3_N1_log_part3_retest1_run0.in/run0	samples_retest/sample_retest_sigma3_N1_log_part3_1_run0	1	1.5	1.0.3.3	1e+8	1e-11	1e+5	10000	0	0	0	1e-05	1e-06	0	1e+20	1e-11	1e+5	50000	1	35	1	1e-11	1e-12	2
sigma3_N1_log_part3.in/run1	samples/sample_N1_10_log	250000	1.5	1.0.3.3	1e+8	1e-11	1e+5	10000	0	0	0	1e-05	1e-06	0	1e+14	1e-11	1e+5	10000	1	25	1	1e-05	1e-06	2	1e+14	1e-08	1e+08	20000	1	0	0	1e-06	1e-07	2
sigma3_N1_log_part3_retest0_run1.in/run0	samples_retest/sample_retest_sigma3_N1_log_part3_0_run1	223	1.5	1.0.3.3	1e+8	1e-11	1e+5	10000	0	0	0	1e-05	1e-06	0	1e+17	1e-11	1e+5	20000	1	30	1	1e-08	1e-09	2
sigma3_N1_log_part3.in/run2	samples/sample_N1_11_log	250000	1.5	1.0.3.3	1e+8	1e-11	1e+5	10000	0	0	0	1e-05	1e-06	0	1e+14	1e-11	1e+5	10000	1	25	1	1e-05	1e-06	2	1e+14	1e-08	1e+08	20000	1	0	0	1e-06	1e-07	2
sigma3_N1_log_part3_retest0_run2.in/run0	samples_retest/sample_retest_sigma3_N1_log_part3_0_run2	814	1.5	1.0.3.3	1e+8	1e-11	1e+5	10000	0	0	0	1e-05	1e-06	0	1e+17	1e-11	1e+5	20000	1	30	1	1e-08	1e-09	2
sigma3_N1_log_part3_retest1_run2.in/run0	samples_retest/sample_retest_sigma3_N1_log_part3_1_run2	1	1.5	1.0.3.3	1e+8	1e-11	1e+5	10000	0	0	0	1e-05	1e-06	0	1e+20	1e-11	1e+5	50000	1	35	1	1e-11	1e-12	2
sigma3_N1_log_part3.in/run3	samples/sample_N1_12_log	250000	1.5	1.0.3.3	1e+8	1e-11	1e+5	10000	0	0	0	1e-05	1e-06	0	1e+14	1e-11	1e+5	10000	1	25	1	1e-05	1e-06	2	1e+14	1e-08	1e+08	20000	1	0	0	1e-06	1e-07	2
sigma3_N1_log_part3_retest0_run3.in/run0	samples_retest/sample_retest_sigma3_N1_log_part3_0_run3	204	1.5	1.0.3.3	1e+8	1e-11	1e+5	10000	0	0	0	1e-05	1e-06	0	1e+17	1e-11	1e+5	20000	1	30	1	1e-08	1e-09	2
sigma3_N1_log_part4.in/run0	samples/sample_N1_13_log	250000	1.5	1.0.3.3	1e+8	1e-11	1e+5	10000	0	0	0	1e-05	1e-06	0	1e+14	1e-11	1e+5	10000	1	25	1	1e-05	1e-06	2	1e+14	1e-08	1e+08	20000	1	0	0	1e-06	1e-07	2
sigma3_N1_log_part4_retest0_run0.in/run0	samples_retest/sample_retest_sigma3_N1_log_part4_0_run0	149	1.5	1.0.3.3	1e+8	1e-11	1e+5	10000	0	0	0	1e-05	1e-06	0	1e+17	1e-11	1e+5	20000	1	30	1	1e-08	1e-09	2
sigma3_N1_log_part4_retest1_run0.in/run0	samples_retest/sample_retest_sigma3_N1_log_part4_1_run0	1	1.5	1.0.3.3	1e+8	1e-11	1e+5	10000	0	0	0	1e-05	1e-06	0	1e+20	1e-11	1e+5	50000	1	35	1	1e-11	1e-12	2
sigma3_N1_log_part4.in/run1	samples/sample_N1_14_log	250000	1.5	1.0.3.3	1e+8	1e-11	1e+5	10000	0	0	0	1e-05	1e-06	0	1e+14	1e-11	1e+5	10000	1	25	1	1e-05	1e-06	2	1e+14	1e-08	1e+08	20000	1	0	0	1e-06	1e-07	2
sigma3_N1_log_part4_retest0_run1.in/run0	samples_retest/sample_retest_sigma3_N1_log_part4_0_run1	202	1.5	1.0.3.3	1e+8	1e-11	1e+5	10000	0	0	0	1e-05	1e-06	0	1e+17	1e-11	1e+5	20000	1	30	1	1e-08	1e-09	2
sigma3_N1_log_part4_retest1_run1.in/run0	samples_retest/sample_retest_sigma3_N1_log_part4_1_run1	1	1.5	1.0.3.3	1e+8	1e-11	1e+5	10000	0	0	0	1e-05	1e-06	0	1e+20	1e-11	1e+5	50000	1	35	1	1e-11	1e-12	2
sigma3_N1_log_part4.in/run2	samples/sample_N1_15_log	250000	1.5	1.0.3.3	1e+8	1e-11	1e+5	10000	0	0	0	1e-05	1e-06	0	1e+14	1e-11	1e+5	10000	1	25	1	1e-05	1e-06	2	1e+14	1e-08	1e+08	20000	1	0	0	1e-06	1e-07	2
sigma3_N1_log_part4_retest0_run2.in/run0	samples_retest/sample_retest_sigma3_N1_log_part4_0_run2	253	1.5	1.0.3.3	1e+8	1e-11	1e+5	10000	0	0	0	1e-05	1e-06	0	1e+17	1e-11	1e+5	20000	1	30	1	1e-08	1e-09	2
sigma3_N1_log_part4_retest1_run2.in/run0	samples_retest/sample_retest_sigma3_N1_log_part4_1_run2	2	1.5	1.0.3.3	1e+8	1e-11	1e+5	10000	0	0	0	1e-05	1e-06	0	1e+20	1e-11	1e+5	50000	1	35	1	1e-11	1e-12	2
sigma3_N1_log_part4.in/run3	samples/sample_N1_16_log	250000	1.5	1.0.3.3	1e+8	1e-11	1e+5	10000	0	0	0	1e-05	1e-06	0	1e+14	1e-11	1e+5	10000	1	25	1	1e-05	1e-06	2	1e+14	1e-08	1e+08	20000	1	0	0	1e-06	1e-07	2
sigma3_N1_log_part4_retest0_run3.in/run0	samples_retest/sample_retest_sigma3_N1_log_part4_0_run3	226	1.5	1.0.3.3	1e+8	1e-11	1e+5	10000	0	0	0	1e-05	1e-06	0	1e+17	1e-11	1e+5	20000	1	30	1	1e-08	1e-09	2
sigma3_N1_log_part4_retest1_run3.in/run0	samples_retest/sample_retest_sigma3_N1_log_part4_1_run3	1	1.5	1.0.3.3	1e+8	1e-11	1e+5	10000	0	0	0	1e-05	1e-06	0	1e+20	1e-11	1e+5	50000	1	35	1	1e-11	1e-12	2
sigma4_N1_log_part1.in/run0	samples/sample_N1_1_log	250000	1.5	1.0.3.3	1e+8	1e-11	1e+5	10000	0	0	0	1e-05	1e-06	0	1e+14	1e-11	1e+5	10000	1	25	1	1e-05	1e-06	2	1e+14	1e-08	1e+08	20000	1	0	0	1e-06	1e-07	2
sigma4_N1_log_part1_retest0_run0.in/run0	samples_retest/sample_retest_sigma4_N1_log_part1_0_run0	202	1.5	1.0.3.3	1e+8	1e-11	1e+5	10000	0	0	0	1e-05	1e-06	0	1e+17	1e-11	1e+5	20000	1	30	1	1e-08	1e-09	2
sigma4_N1_log_part1.in/run1	samples/sample_N1_2_log	250000	1.5	1.0.3.3	1e+8	1e-11	1e+5	10000	0	0	0	1e-05	1e-06	0	1e+14	1e-11	1e+5	10000	1	25	1	1e-05	1e-06	2	1e+14	1e-08	1e+08	20000	1	0	0	1e-06	1e-07	2
sigma4_N1_log_part1_retest0_run1.in/run0	samples_retest/sample_retest_sigma4_N1_log_part1_0_run1	350	1.5	1.0.3.3	1e+8	1e-11	1e+5	10000	0	0	0	1e-05	1e-06	0	1e+17	1e-11	1e+5	20000	1	30	1	1e-08	1e-09	2
sigma4_N1_log_part1_retest1_run1.in/run0	samples_retest/sample_retest_sigma4_N1_log_part1_1_run1	1	1.5	1.0.3.3	1e+8	1e-11	1e+5	10000	0	0	0	1e-05	1e-06	0	1e+20	1e-11	1e+5	50000	1	35	1	1e-11	1e-12	2
sigma4_N1_log_part1.in/run2	samples/sample_N1_3_log	250000	1.5	1.0.3.3	1e+8	1e-11	1e+5	10000	0	0	0	1e-05	1e-06	0	1e+14	1e-11	1e+5	10000	1	25	1	1e-05	1e-06	2	1e+14	1e-08	1e+08	20000	1	0	0	1e-06	1e-07	2
sigma4_N1_log_part1_retest0_run2.in/run0	samples_retest/sample_retest_sigma4_N1_log_part1_0_run2	234	1.5	1.0.3.3	1e+8	1e-11	1e+5	10000	0	0	0	1e-05	1e-06	0	1e+17	1e-11	1e+5	20000	1	30	1	1e-08	1e-09	2
sigma4_N1_log_part1_retest1_run2.in/run0	samples_retest/sample_retest_sigma4_N1_log_part1_1_run2	1	1.5	1.0.3.3	1e+8	1e-11	1e+5	10000	0	0	0	1e-05	1e-06	0	1e+20	1e-11	1e+5	50000	1	35	1	1e-11	1e-12	2
sigma4_N1_log_part1.in/run3	samples/sample_N1_4_log	250000	1.5	1.0.3.3	1e+8	1e-11	1e+5	10000	0	0	0	1e-05	1e-06	0	1e+14	1e-11	1e+5	10000	1	25	1	1e-05	1e-06	2	1e+14	1e-08	1e+08	20000	1	0	0	1e-06	1e-07	2
sigma4_N1_log_part1_retest0_run3.in/run0	samples_retest/sample_retest_sigma4_N1_log_part1_0_run3	287	1.5	1.0.3.3	1e+8	1e-11	1e+5	10000	0	0	0	1e-05	1e-06	0	1e+17	1e-11	1e+5	20000	1	30	1	1e-08	1e-09	2
sigma4_N1_log_part1_retest1_run3.in/run0	samples_retest/sample_retest_sigma4_N1_log_part1_1_run3	1	1.5	1.0.3.3	1e+8	1e-11	1e+5	10000	0	0	0	1e-05	1e-06	0	1e+20	1e-11	1e+5	50000	1	35	1	1e-11	1e-12	2
sigma4_N1_log_part2.in/run0	samples/sample_N1_5_log	250000	1.5	1.0.3.3	1e+8	1e-11	1e+5	10000	0	0	0	1e-05	1e-06	0	1e+14	1e-11	1e+5	10000	1	25	1	1e-05	1e-06	2	1e+14	1e-08	1e+08	20000	1	0	0	1e-06	1e-07	2
sigma4_N1_log_part2_retest0_run0.in/run0	samples_retest/sample_retest_sigma4_N1_log_part2_0_run0	274	1.5	1.0.3.3	1e+8	1e-11	1e+5	10000	0	0	0	1e-05	1e-06	0	1e+17	1e-11	1e+5	20000	1	30	1	1e-08	1e-09	2
sigma4_N1_log_part2.in/run1	samples/sample_N1_6_log	250000	1.5	1.0.3.3	1e+8	1e-11	1e+5	10000	0	0	0	1e-05	1e-06	0	1e+14	1e-11	1e+5	10000	1	25	1	1e-05	1e-06	2	1e+14	1e-08	1e+08	20000	1	0	0	1e-06	1e-07	2
sigma4_N1_log_part2_retest0_run1.in/run0	samples_retest/sample_retest_sigma4_N1_log_part2_0_run1	187	1.5	1.0.3.3	1e+8	1e-11	1e+5	10000	0	0	0	1e-05	1e-06	0	1e+17	1e-11	1e+5	20000	1	30	1	1e-08	1e-09	2
sigma4_N1_log_part2.in/run2	samples/sample_N1_7_log	250000	1.5	1.0.3.3	1e+8	1e-11	1e+5	10000	0	0	0	1e-05	1e-06	0	1e+14	1e-11	1e+5	10000	1	25	1	1e-05	1e-06	2	1e+14	1e-08	1e+08	20000	1	0	0	1e-06	1e-07	2
sigma4_N1_log_part2_retest0_run2.in/run0	samples_retest/sample_retest_sigma4_N1_log_part2_0_run2	154	1.5	1.0.3.3	1e+8	1e-11	1e+5	10000	0	0	0	1e-05	1e-06	0	1e+17	1e-11	1e+5	20000	1	30	1	1e-08	1e-09	2
sigma4_N1_log_part2.in/run3	samples/sample_N1_8_log	250000	1.5	1.0.3.3	1e+8	1e-11	1e+5	10000	0	0	0	1e-05	1e-06	0	1e+14	1e-11	1e+5	10000	1	25	1	1e-05	1e-06	2	1e+14	1e-08	1e+08	20000	1	0	0	1e-06	1e-07	2
sigma4_N1_log_part2_retest0_run3.in/run0	samples_retest/sample_retest_sigma4_N1_log_part2_0_run3	302	1.5	1.0.3.3	1e+8	1e-11	1e+5	10000	0	0	0	1e-05	1e-06	0	1e+17	1e-11	1e+5	20000	1	30	1	1e-08	1e-09	2
sigma4_N1_log_part3.in/run0	samples/sample_N1_9_log	250000	1.5	1.0.3.3	1e+8	1e-11	1e+5	10000	0	0	0	1e-05	1e-06	0	1e+14	1e-11	1e+5	10000	1	25	1	1e-05	1e-06	2	1e+14	1e-08	1e+08	20000	1	0	0	1e-06	1e-07	2
sigma4_N1_log_part3_retest0_run0.in/run0	samples_retest/sample_retest_sigma4_N1_log_part3_0_run0	305	1.5	1.0.3.3	1e+8	1e-11	1e+5	10000	0	0	0	1e-05	1e-06	0	1e+17	1e-11	1e+5	20000	1	30	1	1e-08	1e-09	2
sigma4_N1_log_part3.in/run1	samples/sample_N1_10_log	250000	1.5	1.0.3.3	1e+8	1e-11	1e+5	10000	0	0	0	1e-05	1e-06	0	1e+14	1e-11	1e+5	10000	1	25	1	1e-05	1e-06	2	1e+14	1e-08	1e+08	20000	1	0	0	1e-06	1e-07	2
sigma4_N1_log_part3_retest0_run1.in/run0	samples_retest/sample_retest_sigma4_N1_log_part3_0_run1	363	1.5	1.0.3.3	1e+8	1e-11	1e+5	10000	0	0	0	1e-05	1e-06	0	1e+17	1e-11	1e+5	20000	1	30	1	1e-08	1e-09	2
sigma4_N1_log_part3.in/run2	samples/sample_N1_11_log	250000	1.5	1.0.3.3	1e+8	1e-11	1e+5	10000	0	0	0	1e-05	1e-06	0	1e+14	1e-11	1e+5	10000	1	25	1	1e-05	1e-06	2	1e+14	1e-08	1e+08	20000	1	0	0	1e-06	1e-07	2
sigma4_N1_log_part3_retest0_run2.in/run0	samples_retest/sample_retest_sigma4_N1_log_part3_0_run2	235	1.5	1.0.3.3	1e+8	1e-11	1e+5	10000	0	0	0	1e-05	1e-06	0	1e+17	1e-11	1e+5	20000	1	30	1	1e-08	1e-09	2
sigma4_N1_log_part3.in/run3	samples/sample_N1_12_log	250000	1.5	1.0.3.3	1e+8	1e-11	1e+5	10000	0	0	0	1e-05	1e-06	0	1e+14	1e-11	1e+5	10000	1	25	1	1e-05	1e-06	2	1e+14	1e-08	1e+08	20000	1	0	0	1e-06	1e-07	2
sigma4_N1_log_part3_retest0_run3.in/run0	samples_retest/sample_retest_sigma4_N1_log_part3_0_run3	245	1.5	1.0.3.3	1e+8	1e-11	1e+5	10000	0	0	0	1e-05	1e-06	0	1e+17	1e-11	1e+5	20000	1	30	1	1e-08	1e-09	2
sigma4_N1_log_part3_retest1_run3.in/run0	samples_retest/sample_retest_sigma4_N1_log_part3_1_run3	1	1.5	1.0.3.3	1e+8	1e-11	1e+5	10000	0	0	0	1e-05	1e-06	0	1e+20	1e-11	1e+5	50000	1	35	1	1e-11	1e-12	2
sigma4_N1_log_part4.in/run0	samples/sample_N1_13_log	250000	1.5	1.0.3.3	1e+8	1e-11	1e+5	10000	0	0	0	1e-05	1e-06	0	1e+14	1e-11	1e+5	10000	1	25	1	1e-05	1e-06	2	1e+14	1e-08	1e+08	20000	1	0	0	1e-06	1e-07	2
sigma4_N1_log_part4_retest0_run0.in/run0	samples_retest/sample_retest_sigma4_N1_log_part4_0_run0	325	1.5	1.0.3.3	1e+8	1e-11	1e+5	10000	0	0	0	1e-05	1e-06	0	1e+17	1e-11	1e+5	20000	1	30	1	1e-08	1e-09	2
sigma4_N1_log_part4_retest1_run0.in/run0	samples_retest/sample_retest_sigma4_N1_log_part4_1_run0	1	1.5	1.0.3.3	1e+8	1e-11	1e+5	10000	0	0	0	1e-05	1e-06	0	1e+20	1e-11	1e+5	50000	1	35	1	1e-11	1e-12	2
sigma4_N1_log_part4.in/run1	samples/sample_N1_14_log	250000	1.5	1.0.3.3	1e+8	1e-11	1e+5	10000	0	0	0	1e-05	1e-06	0	1e+14	1e-11	1e+5	10000	1	25	1	1e-05	1e-06	2	1e+14	1e-08	1e+08	20000	1	0	0	1e-06	1e-07	2
sigma4_N1_log_part4_retest0_run1.in/run0	samples_retest/sample_retest_sigma4_N1_log_part4_0_run1	219	1.5	1.0.3.3	1e+8	1e-11	1e+5	10000	0	0	0	1e-05	1e-06	0	1e+17	1e-11	1e+5	20000	1	30	1	1e-08	1e-09	2
sigma4_N1_log_part4_retest1_run1.in/run0	samples_retest/sample_retest_sigma4_N1_log_part4_1_run1	1	1.5	1.0.3.3	1e+8	1e-11	1e+5	10000	0	0	0	1e-05	1e-06	0	1e+20	1e-11	1e+5	50000	1	35	1	1e-11	1e-12	2
sigma4_N1_log_part4.in/run2	samples/sample_N1_15_log	250000	1.5	1.0.3.3	1e+8	1e-11	1e+5	10000	0	0	0	1e-05	1e-06	0	1e+14	1e-11	1e+5	10000	1	25	1	1e-05	1e-06	2	1e+14	1e-08	1e+08	20000	1	0	0	1e-06	1e-07	2
sigma4_N1_log_part4_retest0_run2.in/run0	samples_retest/sample_retest_sigma4_N1_log_part4_0_run2	323	1.5	1.0.3.3	1e+8	1e-11	1e+5	10000	0	0	0	1e-05	1e-06	0	1e+17	1e-11	1e+5	20000	1	30	1	1e-08	1e-09	2
sigma4_N1_log_part4_retest1_run2.in/run0	samples_retest/sample_retest_sigma4_N1_log_part4_1_run2	2	1.5	1.0.3.3	1e+8	1e-11	1e+5	10000	0	0	0	1e-05	1e-06	0	1e+20	1e-11	1e+5	50000	1	35	1	1e-11	1e-12	2
sigma4_N1_log_part4.in/run3	samples/sample_N1_16_log	250000	1.5	1.0.3.3	1e+8	1e-11	1e+5	10000	0	0	0	1e-05	1e-06	0	1e+14	1e-11	1e+5	10000	1	25	1	1e-05	1e-06	2	1e+14	1e-08	1e+08	20000	1	0	0	1e-06	1e-07	2
sigma4_N1_log_part4_retest0_run3.in/run0	samples_retest/sample_retest_sigma4_N1_log_part4_0_run3	357	1.5	1.0.3.3	1e+8	1e-11	1e+5	10000	0	0	0	1e-05	1e-06	0	1e+17	1e-11	1e+5	20000	1	30	1	1e-08	1e-09	2
sigma4_N1_log_part4_retest1_run3.in/run0	samples_retest/sample_retest_sigma4_N1_log_part4_1_run3	1	1.5	1.0.3.3	1e+8	1e-11	1e+5	10000	0	0	0	1e-05	1e-06	0	1e+20	1e-11	1e+5	50000	1	35	1	1e-11	1e-12	2
sigma5_N1_log_part1.in/run0	samples/sample_N1_1_log	250000	1.5	1.0.3.3	1e+8	1e-11	1e+5	10000	0	0	0	1e-05	1e-06	0	1e+14	1e-11	1e+5	10000	1	25	1	1e-05	1e-06	2	1e+14	1e-08	1e+08	20000	1	0	0	1e-06	1e-07	2
sigma5_N1_log_part1_retest0_run0.in/run0	samples_retest/sample_retest_sigma5_N1_log_part1_0_run0	591	1.5	1.0.3.3	1e+8	1e-11	1e+5	10000	0	0	0	1e-05	1e-06	0	1e+17	1e-11	1e+5	20000	1	30	1	1e-08	1e-09	2
sigma5_N1_log_part1_retest1_run0.in/run0	samples_retest/sample_retest_sigma5_N1_log_part1_1_run0	2	1.5	1.0.3.3	1e+8	1e-11	1e+5	10000	0	0	0	1e-05	1e-06	0	1e+20	1e-11	1e+5	50000	1	35	1	1e-11	1e-12	2
sigma5_N1_log_part1.in/run1	samples/sample_N1_2_log	250000	1.5	1.0.3.3	1e+8	1e-11	1e+5	10000	0	0	0	1e-05	1e-06	0	1e+14	1e-11	1e+5	10000	1	25	1	1e-05	1e-06	2	1e+14	1e-08	1e+08	20000	1	0	0	1e-06	1e-07	2
sigma5_N1_log_part1_retest0_run1.in/run0	samples_retest/sample_retest_sigma5_N1_log_part1_0_run1	266	1.5	1.0.3.3	1e+8	1e-11	1e+5	10000	0	0	0	1e-05	1e-06	0	1e+17	1e-11	1e+5	20000	1	30	1	1e-08	1e-09	2
sigma5_N1_log_part1.in/run2	samples/sample_N1_3_log	250000	1.5	1.0.3.3	1e+8	1e-11	1e+5	10000	0	0	0	1e-05	1e-06	0	1e+14	1e-11	1e+5	10000	1	25	1	1e-05	1e-06	2	1e+14	1e-08	1e+08	20000	1	0	0	1e-06	1e-07	2
sigma5_N1_log_part1_retest0_run2.in/run0	samples_retest/sample_retest_sigma5_N1_log_part1_0_run2	286	1.5	1.0.3.3	1e+8	1e-11	1e+5	10000	0	0	0	1e-05	1e-06	0	1e+17	1e-11	1e+5	20000	1	30	1	1e-08	1e-09	2
sigma5_N1_log_part1.in/run3	samples/sample_N1_4_log	250000	1.5	1.0.3.3	1e+8	1e-11	1e+5	10000	0	0	0	1e-05	1e-06	0	1e+14	1e-11	1e+5	10000	1	25	1	1e-05	1e-06	2	1e+14	1e-08	1e+08	20000	1	0	0	1e-06	1e-07	2
sigma5_N1_log_part1_retest0_run3.in/run0	samples_retest/sample_retest_sigma5_N1_log_part1_0_run3	310	1.5	1.0.3.3	1e+8	1e-11	1e+5	10000	0	0	0	1e-05	1e-06	0	1e+17	1e-11	1e+5	20000	1	30	1	1e-08	1e-09	2
sigma5_N1_log_part2.in/run0	samples/sample_N1_5_log	250000	1.5	1.0.3.3	1e+8	1e-11	1e+5	10000	0	0	0	1e-05	1e-06	0	1e+14	1e-11	1e+5	10000	1	25	1	1e-05	1e-06	2	1e+14	1e-08	1e+08	20000	1	0	0	1e-06	1e-07	2
sigma5_N1_log_part2_retest0_run0.in/run0	samples_retest/sample_retest_sigma5_N1_log_part2_0_run0	372	1.5	1.0.3.3	1e+8	1e-11	1e+5	10000	0	0	0	1e-05	1e-06	0	1e+17	1e-11	1e+5	20000	1	30	1	1e-08	1e-09	2
sigma5_N1_log_part2_retest1_run0.in/run0	samples_retest/sample_retest_sigma5_N1_log_part2_1_run0	2	1.5	1.0.3.3	1e+8	1e-11	1e+5	10000	0	0	0	1e-05	1e-06	0	1e+20	1e-11	1e+5	50000	1	35	1	1e-11	1e-12	2
sigma5_N1_log_part2.in/run1	samples/sample_N1_6_log	250000	1.5	1.0.3.3	1e+8	1e-11	1e+5	10000	0	0	0	1e-05	1e-06	0	1e+14	1e-11	1e+5	10000	1	25	1	1e-05	1e-06	2	1e+14	1e-08	1e+08	20000	1	0	0	1e-06	1e-07	2
sigma5_N1_log_part2_retest0_run1.in/run0	samples_retest/sample_retest_sigma5_N1_log_part2_0_run1	377	1.5	1.0.3.3	1e+8	1e-11	1e+5	10000	0	0	0	1e-05	1e-06	0	1e+17	1e-11	1e+5	20000	1	30	1	1e-08	1e-09	2
sigma5_N1_log_part2_retest1_run1.in/run0	samples_retest/sample_retest_sigma5_N1_log_part2_1_run1	1	1.5	1.0.3.3	1e+8	1e-11	1e+5	10000	0	0	0	1e-05	1e-06	0	1e+20	1e-11	1e+5	50000	1	35	1	1e-11	1e-12	2
sigma5_N1_log_part2.in/run2	samples/sample_N1_7_log	250000	1.5	1.0.3.3	1e+8	1e-11	1e+5	10000	0	0	0	1e-05	1e-06	0	1e+14	1e-11	1e+5	10000	1	25	1	1e-05	1e-06	2	1e+14	1e-08	1e+08	20000	1	0	0	1e-06	1e-07	2
sigma5_N1_log_part2_retest0_run2.in/run0	samples_retest/sample_retest_sigma5_N1_log_part2_0_run2	269	1.5	1.0.3.3	1e+8	1e-11	1e+5	10000	0	0	0	1e-05	1e-06	0	1e+17	1e-11	1e+5	20000	1	30	1	1e-08	1e-09	2
sigma5_N1_log_part2.in/run3	samples/sample_N1_8_log	250000	1.5	1.0.3.3	1e+8	1e-11	1e+5	10000	0	0	0	1e-05	1e-06	0	1e+14	1e-11	1e+5	10000	1	25	1	1e-05	1e-06	2	1e+14	1e-08	1e+08	20000	1	0	0	1e-06	1e-07	2
sigma5_N1_log_part2_retest0_run3.in/run0	samples_retest/sample_retest_sigma5_N1_log_part2_0_run3	484	1.5	1.0.3.3	1e+8	1e-11	1e+5	10000	0	0	0	1e-05	1e-06	0	1e+17	1e-11	1e+5	20000	1	30	1	1e-08	1e-09	2
sigma5_N1_log_part3.in/run0	samples/sample_N1_9_log	250000	1.5	1.0.3.3	1e+8	1e-11	1e+5	10000	0	0	0	1e-05	1e-06	0	1e+14	1e-11	1e+5	10000	1	25	1	1e-05	1e-06	2	1e+14	1e-08	1e+08	20000	1	0	0	1e-06	1e-07	2
sigma5_N1_log_part3_retest0_run0.in/run0	samples_retest/sample_retest_sigma5_N1_log_part3_0_run0	222	1.5	1.0.3.3	1e+8	1e-11	1e+5	10000	0	0	0	1e-05	1e-06	0	1e+17	1e-11	1e+5	20000	1	30	1	1e-08	1e-09	2
sigma5_N1_log_part3.in/run1	samples/sample_N1_10_log	250000	1.5	1.0.3.3	1e+8	1e-11	1e+5	10000	0	0	0	1e-05	1e-06	0	1e+14	1e-11	1e+5	10000	1	25	1	1e-05	1e-06	2	1e+14	1e-08	1e+08	20000	1	0	0	1e-06	1e-07	2
sigma5_N1_log_part3_retest0_run1.in/run0	samples_retest/sample_retest_sigma5_N1_log_part3_0_run1	336	1.5	1.0.3.3	1e+8	1e-11	1e+5	10000	0	0	0	1e-05	1e-06	0	1e+17	1e-11	1e+5	20000	1	30	1	1e-08	1e-09	2
sigma5_N1_log_part3_retest1_run1.in/run0	samples_retest/sample_retest_sigma5_N1_log_part3_1_run1	1	1.5	1.0.3.3	1e+8	1e-11	1e+5	10000	0	0	0	1e-05	1e-06	0	1e+20	1e-11	1e+5	50000	1	35	1	1e-11	1e-12	2
sigma5_N1_log_part3.in/run2	samples/sample_N1_11_log	250000	1.5	1.0.3.3	1e+8	1e-11	1e+5	10000	0	0	0	1e-05	1e-06	0	1e+14	1e-11	1e+5	10000	1	25	1	1e-05	1e-06	2	1e+14	1e-08	1e+08	20000	1	0	0	1e-06	1e-07	2
sigma5_N1_log_part3_retest0_run2.in/run0	samples_retest/sample_retest_sigma5_N1_log_part3_0_run2	420	1.5	1.0.3.3	1e+8	1e-11	1e+5	10000	0	0	0	1e-05	1e-06	0	1e+17	1e-11	1e+5	20000	1	30	1	1e-08	1e-09	2
sigma5_N1_log_part3.in/run3	samples/sample_N1_12_log	250000	1.5	1.0.3.3	1e+8	1e-11	1e+5	10000	0	0	0	1e-05	1e-06	0	1e+14	1e-11	1e+5	10000	1	25	1	1e-05	1e-06	2	1e+14	1e-08	1e+08	20000	1	0	0	1e-06	1e-07	2
sigma5_N1_log_part3_retest0_run3.in/run0	samples_retest/sample_retest_sigma5_N1_log_part3_0_run3	270	1.5	1.0.3.3	1e+8	1e-11	1e+5	10000	0	0	0	1e-05	1e-06	0	1e+17	1e-11	1e+5	20000	1	30	1	1e-08	1e-09	2
sigma5_N1_log_part4.in/run0	samples/sample_N1_13_log	250000	1.5	1.0.3.3	1e+8	1e-11	1e+5	10000	0	0	0	1e-05	1e-06	0	1e+14	1e-11	1e+5	10000	1	25	1	1e-05	1e-06	2	1e+14	1e-08	1e+08	20000	1	0	0	1e-06	1e-07	2
sigma5_N1_log_part4_retest0_run0.in/run0	samples_retest/sample_retest_sigma5_N1_log_part4_0_run0	298	1.5	1.0.3.3	1e+8	1e-11	1e+5	10000	0	0	0	1e-05	1e-06	0	1e+17	1e-11	1e+5	20000	1	30	1	1e-08	1e-09	2
sigma5_N1_log_part4.in/run1	samples/sample_N1_14_log	250000	1.5	1.0.3.3	1e+8	1e-11	1e+5	10000	0	0	0	1e-05	1e-06	0	1e+14	1e-11	1e+5	10000	1	25	1	1e-05	1e-06	2	1e+14	1e-08	1e+08	20000	1	0	0	1e-06	1e-07	2
sigma5_N1_log_part4_retest0_run1.in/run0	samples_retest/sample_retest_sigma5_N1_log_part4_0_run1	250	1.5	1.0.3.3	1e+8	1e-11	1e+5	10000	0	0	0	1e-05	1e-06	0	1e+17	1e-11	1e+5	20000	1	30	1	1e-08	1e-09	2
sigma5_N1_log_part4_retest1_run1.in/run0	samples_retest/sample_retest_sigma5_N1_log_part4_1_run1	2	1.5	1.0.3.3	1e+8	1e-11	1e+5	10000	0	0	0	1e-05	1e-06	0	1e+20	1e-11	1e+5	50000	1	35	1	1e-11	1e-12	2
sigma5_N1_log_part4.in/run2	samples/sample_N1_15_log	250000	1.5	1.0.3.3	1e+8	1e-11	1e+5	10000	0	0	0	1e-05	1e-06	0	1e+14	1e-11	1e+5	10000	1	25	1	1e-05	1e-06	2	1e+14	1e-08	1e+08	20000	1	0	0	1e-06	1e-07	2
sigma5_N1_log_part4_retest0_run2.in/run0	samples_retest/sample_retest_sigma5_N1_log_part4_0_run2	241	1.5	1.0.3.3	1e+8	1e-11	1e+5	10000	0	0	0	1e-05	1e-06	0	1e+17	1e-11	1e+5	20000	1	30	1	1e-08	1e-09	2
sigma5_N1_log_part4_retest1_run2.in/run0	samples_retest/sample_retest_sigma5_N1_log_part4_1_run2	2	1.5	1.0.3.3	1e+8	1e-11	1e+5	10000	0	0	0	1e-05	1e-06	0	1e+20	1e-11	1e+5	50000	1	35	1	1e-11	1e-12	2
sigma5_N1_log_part4.in/run3	samples/sample_N1_16_log	250000	1.5	1.0.3.3	1e+8	1e-11	1e+5	10000	0	0	0	1e-05	1e-06	0	1e+14	1e-11	1e+5	10000	1	25	1	1e-05	1e-06	2	1e+14	1e-08	1e+08	20000	1	0	0	1e-06	1e-07	2
sigma5_N1_log_part4_retest0_run3.in/run0	samples_retest/sample_retest_sigma5_N1_log_part4_0_run3	321	1.5	1.0.3.3	1e+8	1e-11	1e+5	10000	0	0	0	1e-05	1e-06	0	1e+17	1e-11	1e+5	20000	1	30	1	1e-08	1e-09	2
sigma7_N1_log_part1.in/run0	samples/sample_N1_1_log	250000	1.5	1.0.3.3	1e+8	1e-11	1e+5	10000	0	0	0	1e-05	1e-06	0	1e+14	1e-11	1e+5	10000	1	25	1	1e-05	1e-06	2	1e+14	1e-08	1e+08	20000	1	0	0	1e-06	1e-07	2
sigma7_N1_log_part1_retest0_run0.in/run0	samples_retest/sample_retest_sigma7_N1_log_part1_0_run0	362	1.5	1.0.3.3	1e+8	1e-11	1e+5	10000	0	0	0	1e-05	1e-06	0	1e+17	1e-11	1e+5	20000	1	30	1	1e-08	1e-09	2
sigma7_N1_log_part1.in/run1	samples/sample_N1_2_log	250000	1.5	1.0.3.3	1e+8	1e-11	1e+5	10000	0	0	0	1e-05	1e-06	0	1e+14	1e-11	1e+5	10000	1	25	1	1e-05	1e-06	2	1e+14	1e-08	1e+08	20000	1	0	0	1e-06	1e-07	2
sigma7_N1_log_part1_retest0_run1.in/run0	samples_retest/sample_retest_sigma7_N1_log_part1_0_run1	630	1.5	1.0.3.3	1e+8	1e-11	1e+5	10000	0	0	0	1e-05	1e-06	0	1e+17	1e-11	1e+5	20000	1	30	1	1e-08	1e-09	2
sigma7_N1_log_part1.in/run2	samples/sample_N1_3_log	250000	1.5	1.0.3.3	1e+8	1e-11	1e+5	10000	0	0	0	1e-05	1e-06	0	1e+14	1e-11	1e+5	10000	1	25	1	1e-05	1e-06	2	1e+14	1e-08	1e+08	20000	1	0	0	1e-06	1e-07	2
sigma7_N1_log_part1_retest0_run2.in/run0	samples_retest/sample_retest_sigma7_N1_log_part1_0_run2	447	1.5	1.0.3.3	1e+8	1e-11	1e+5	10000	0	0	0	1e-05	1e-06	0	1e+17	1e-11	1e+5	20000	1	30	1	1e-08	1e-09	2
sigma7_N1_log_part1_retest1_run2.in/run0	samples_retest/sample_retest_sigma7_N1_log_part1_1_run2	1	1.5	1.0.3.3	1e+8	1e-11	1e+5	10000	0	0	0	1e-05	1e-06	0	1e+20	1e-11	1e+5	50000	1	35	1	1e-11	1e-12	2
sigma7_N1_log_part1.in/run3	samples/sample_N1_4_log	250000	1.5	1.0.3.3	1e+8	1e-11	1e+5	10000	0	0	0	1e-05	1e-06	0	1e+14	1e-11	1e+5	10000	1	25	1	1e-05	1e-06	2	1e+14	1e-08	1e+08	20000	1	0	0	1e-06	1e-07	2
sigma7_N1_log_part1_retest0_run3.in/run0	samples_retest/sample_retest_sigma7_N1_log_part1_0_run3	372	1.5	1.0.3.3	1e+8	1e-11	1e+5	10000	0	0	0	1e-05	1e-06	0	1e+17	1e-11	1e+5	20000	1	30	1	1e-08	1e-09	2
sigma7_N1_log_part2.in/run0	samples/sample_N1_5_log	250000	1.5	1.0.3.3	1e+8	1e-11	1e+5	10000	0	0	0	1e-05	1e-06	0	1e+14	1e-11	1e+5	10000	1	25	1	1e-05	1e-06	2	1e+14	1e-08	1e+08	20000	1	0	0	1e-06	1e-07	2
sigma7_N1_log_part2_retest0_run0.in/run0	samples_retest/sample_retest_sigma7_N1_log_part2_0_run0	356	1.5	1.0.3.3	1e+8	1e-11	1e+5	10000	0	0	0	1e-05	1e-06	0	1e+17	1e-11	1e+5	20000	1	30	1	1e-08	1e-09	2
sigma7_N1_log_part2_retest1_run0.in/run0	samples_retest/sample_retest_sigma7_N1_log_part2_1_run0	1	1.5	1.0.3.3	1e+8	1e-11	1e+5	10000	0	0	0	1e-05	1e-06	0	1e+20	1e-11	1e+5	50000	1	35	1	1e-11	1e-12	2
sigma7_N1_log_part2.in/run1	samples/sample_N1_6_log	250000	1.5	1.0.3.3	1e+8	1e-11	1e+5	10000	0	0	0	1e-05	1e-06	0	1e+14	1e-11	1e+5	10000	1	25	1	1e-05	1e-06	2	1e+14	1e-08	1e+08	20000	1	0	0	1e-06	1e-07	2
sigma7_N1_log_part2_retest0_run1.in/run0	samples_retest/sample_retest_sigma7_N1_log_part2_0_run1	595	1.5	1.0.3.3	1e+8	1e-11	1e+5	10000	0	0	0	1e-05	1e-06	0	1e+17	1e-11	1e+5	20000	1	30	1	1e-08	1e-09	2
sigma7_N1_log_part2.in/run2	samples/sample_N1_7_log	250000	1.5	1.0.3.3	1e+8	1e-11	1e+5	10000	0	0	0	1e-05	1e-06	0	1e+14	1e-11	1e+5	10000	1	25	1	1e-05	1e-06	2	1e+14	1e-08	1e+08	20000	1	0	0	1e-06	1e-07	2
sigma7_N1_log_part2_retest0_run2.in/run0	samples_retest/sample_retest_sigma7_N1_log_part2_0_run2	543	1.5	1.0.3.3	1e+8	1e-11	1e+5	10000	0	0	0	1e-05	1e-06	0	1e+17	1e-11	1e+5	20000	1	30	1	1e-08	1e-09	2
sigma7_N1_log_part2.in/run3	samples/sample_N1_8_log	250000	1.5	1.0.3.3	1e+8	1e-11	1e+5	10000	0	0	0	1e-05	1e-06	0	1e+14	1e-11	1e+5	10000	1	25	1	1e-05	1e-06	2	1e+14	1e-08	1e+08	20000	1	0	0	1e-06	1e-07	2
sigma7_N1_log_part2_retest0_run3.in/run0	samples_retest/sample_retest_sigma7_N1_log_part2_0_run3	1223	1.5	1.0.3.3	1e+8	1e-11	1e+5	10000	0	0	0	1e-05	1e-06	0	1e+17	1e-11	1e+5	20000	1	30	1	1e-08	1e-09	2
sigma7_N1_log_part2_retest1_run3.in/run0	samples_retest/sample_retest_sigma7_N1_log_part2_1_run3	1	1.5	1.0.3.3	1e+8	1e-11	1e+5	10000	0	0	0	1e-05	1e-06	0	1e+20	1e-11	1e+5	50000	1	35	1	1e-11	1e-12	2
sigma7_N1_log_part3.in/run0	samples/sample_N1_9_log	250000	1.5	1.0.3.3	1e+8	1e-11	1e+5	10000	0	0	0	1e-05	1e-06	0	1e+14	1e-11	1e+5	10000	1	25	1	1e-05	1e-06	2	1e+14	1e-08	1e+08	20000	1	0	0	1e-06	1e-07	2
sigma7_N1_log_part3_retest0_run0.in/run0	samples_retest/sample_retest_sigma7_N1_log_part3_0_run0	300	1.5	1.0.3.3	1e+8	1e-11	1e+5	10000	0	0	0	1e-05	1e-06	0	1e+17	1e-11	1e+5	20000	1	30	1	1e-08	1e-09	2
sigma7_N1_log_part3.in/run1	samples/sample_N1_10_log	250000	1.5	1.0.3.3	1e+8	1e-11	1e+5	10000	0	0	0	1e-05	1e-06	0	1e+14	1e-11	1e+5	10000	1	25	1	1e-05	1e-06	2	1e+14	1e-08	1e+08	20000	1	0	0	1e-06	1e-07	2
sigma7_N1_log_part3_retest0_run1.in/run0	samples_retest/sample_retest_sigma7_N1_log_part3_0_run1	360	1.5	1.0.3.3	1e+8	1e-11	1e+5	10000	0	0	0	1e-05	1e-06	0	1e+17	1e-11	1e+5	20000	1	30	1	1e-08	1e-09	2
sigma7_N1_log_part3_retest1_run1.in/run0	samples_retest/sample_retest_sigma7_N1_log_part3_1_run1	1	1.5	1.0.3.3	1e+8	1e-11	1e+5	10000	0	0	0	1e-05	1e-06	0	1e+20	1e-11	1e+5	50000	1	35	1	1e-11	1e-12	2
sigma7_N1_log_part3.in/run2	samples/sample_N1_11_log	250000	1.5	1.0.3.3	1e+8	1e-11	1e+5	10000	0	0	0	1e-05	1e-06	0	1e+14	1e-11	1e+5	10000	1	25	1	1e-05	1e-06	2	1e+14	1e-08	1e+08	20000	1	0	0	1e-06	1e-07	2
sigma7_N1_log_part3_retest0_run2.in/run0	samples_retest/sample_retest_sigma7_N1_log_part3_0_run2	696	1.5	1.0.3.3	1e+8	1e-11	1e+5	10000	0	0	0	1e-05	1e-06	0	1e+17	1e-11	1e+5	20000	1	30	1	1e-08	1e-09	2
sigma7_N1_log_part3_retest1_run2.in/run0	samples_retest/sample_retest_sigma7_N1_log_part3_1_run2	1	1.5	1.0.3.3	1e+8	1e-11	1e+5	10000	0	0	0	1e-05	1e-06	0	1e+20	1e-11	1e+5	50000	1	35	1	1e-11	1e-12	2
sigma7_N1_log_part3.in/run3	samples/sample_N1_12_log	250000	1.5	1.0.3.3	1e+8	1e-11	1e+5	10000	0	0	0	1e-05	1e-06	0	1e+14	1e-11	1e+5	10000	1	25	1	1e-05	1e-06	2	1e+14	1e-08	1e+08	20000	1	0	0	1e-06	1e-07	2
sigma7_N1_log_part3_retest0_run3.in/run0	samples_retest/sample_retest_sigma7_N1_log_part3_0_run3	536	1.5	1.0.3.3	1e+8	1e-11	1e+5	10000	0	0	0	1e-05	1e-06	0	1e+17	1e-11	1e+5	20000	1	30	1	1e-08	1e-09	2
sigma7_N1_log_part3_retest1_run3.in/run0	samples_retest/sample_retest_sigma7_N1_log_part3_1_run3	1	1.5	1.0.3.3	1e+8	1e-11	1e+5	10000	0	0	0	1e-05	1e-06	0	1e+20	1e-11	1e+5	50000	1	35	1	1e-11	1e-12	2
sigma7_N1_log_part4.in/run0	samples/sample_N1_13_log	250000	1.5	1.0.3.3	1e+8	1e-11	1e+5	10000	0	0	0	1e-05	1e-06	0	1e+14	1e-11	1e+5	10000	1	25	1	1e-05	1e-06	2	1e+14	1e-08	1e+08	20000	1	0	0	1e-06	1e-07	2
sigma7_N1_log_part4_retest0_run0.in/run0	samples_retest/sample_retest_sigma7_N1_log_part4_0_run0	433	1.5	1.0.3.3	1e+8	1e-11	1e+5	10000	0	0	0	1e-05	1e-06	0	1e+17	1e-11	1e+5	20000	1	30	1	1e-08	1e-09	2
sigma7_N1_log_part4_retest1_run0.in/run0	samples_retest/sample_retest_sigma7_N1_log_part4_1_run0	1	1.5	1.0.3.3	1e+8	1e-11	1e+5	10000	0	0	0	1e-05	1e-06	0	1e+20	1e-11	1e+5	50000	1	35	1	1e-11	1e-12	2
sigma7_N1_log_part4.in/run1	samples/sample_N1_14_log	250000	1.5	1.0.3.3	1e+8	1e-11	1e+5	10000	0	0	0	1e-05	1e-06	0	1e+14	1e-11	1e+5	10000	1	25	1	1e-05	1e-06	2	1e+14	1e-08	1e+08	20000	1	0	0	1e-06	1e-07	2
sigma7_N1_log_part4_retest0_run1.in/run0	samples_retest/sample_retest_sigma7_N1_log_part4_0_run1	545	1.5	1.0.3.3	1e+8	1e-11	1e+5	10000	0	0	0	1e-05	1e-06	0	1e+17	1e-11	1e+5	20000	1	30	1	1e-08	1e-09	2
sigma7_N1_log_part4_retest1_run1.in/run0	samples_retest/sample_retest_sigma7_N1_log_part4_1_run1	2	1.5	1.0.3.3	1e+8	1e-11	1e+5	10000	0	0	0	1e-05	1e-06	0	1e+20	1e-11	1e+5	50000	1	35	1	1e-11	1e-12	2
sigma7_N1_log_part4.in/run2	samples/sample_N1_15_log	250000	1.5	1.0.3.3	1e+8	1e-11	1e+5	10000	0	0	0	1e-05	1e-06	0	1e+14	1e-11	1e+5	10000	1	25	1	1e-05	1e-06	2	1e+14	1e-08	1e+08	20000	1	0	0	1e-06	1e-07	2
sigma7_N1_log_part4_retest0_run2.in/run0	samples_retest/sample_retest_sigma7_N1_log_part4_0_run2	354	1.5	1.0.3.3	1e+8	1e-11	1e+5	10000	0	0	0	1e-05	1e-06	0	1e+17	1e-11	1e+5	20000	1	30	1	1e-08	1e-09	2
sigma7_N1_log_part4_retest1_run2.in/run0	samples_retest/sample_retest_sigma7_N1_log_part4_1_run2	1	1.5	1.0.3.3	1e+8	1e-11	1e+5	10000	0	0	0	1e-05	1e-06	0	1e+20	1e-11	1e+5	50000	1	35	1	1e-11	1e-12	2
sigma7_N1_log_part4.in/run3	samples/sample_N1_16_log	250000	1.5	1.0.3.3	1e+8	1e-11	1e+5	10000	0	0	0	1e-05	1e-06	0	1e+14	1e-11	1e+5	10000	1	25	1	1e-05	1e-06	2	1e+14	1e-08	1e+08	20000	1	0	0	1e-06	1e-07	2
sigma7_N1_log_part4_retest0_run3.in/run0	samples_retest/sample_retest_sigma7_N1_log_part4_0_run3	427	1.5	1.0.3.3	1e+8	1e-11	1e+5	10000	0	0	0	1e-05	1e-06	0	1e+17	1e-11	1e+5	20000	1	30	1	1e-08	1e-09	2
sigma10_N1_log_part1.in/run0	samples/sample_N1_1_log	250000	1.5	1.0.3.3	1e+8	1e-11	1e+5	10000	0	0	0	1e-05	1e-06	0	1e+14	1e-11	1e+5	10000	1	25	1	1e-05	1e-06	2	1e+14	1e-08	1e+08	20000	1	0	0	1e-06	1e-07	2
sigma10_N1_log_part1_retest0_run0.in/run0	samples_retest/sample_retest_sigma10_N1_log_part1_0_run0	639	1.5	1.0.3.3	1e+8	1e-11	1e+5	10000	0	0	0	1e-05	1e-06	0	1e+17	1e-11	1e+5	20000	1	30	1	1e-08	1e-09	2
sigma10_N1_log_part1.in/run1	samples/sample_N1_2_log	250000	1.5	1.0.3.3	1e+8	1e-11	1e+5	10000	0	0	0	1e-05	1e-06	0	1e+14	1e-11	1e+5	10000	1	25	1	1e-05	1e-06	2	1e+14	1e-08	1e+08	20000	1	0	0	1e-06	1e-07	2
sigma10_N1_log_part1_retest0_run1.in/run0	samples_retest/sample_retest_sigma10_N1_log_part1_0_run1	579	1.5	1.0.3.3	1e+8	1e-11	1e+5	10000	0	0	0	1e-05	1e-06	0	1e+17	1e-11	1e+5	20000	1	30	1	1e-08	1e-09	2
sigma10_N1_log_part1_retest1_run1.in/run0	samples_retest/sample_retest_sigma10_N1_log_part1_1_run1	1	1.5	1.0.3.3	1e+8	1e-11	1e+5	10000	0	0	0	1e-05	1e-06	0	1e+20	1e-11	1e+5	50000	1	35	1	1e-11	1e-12	2
sigma10_N1_log_part1.in/run2	samples/sample_N1_3_log	250000	1.5	1.0.3.3	1e+8	1e-11	1e+5	10000	0	0	0	1e-05	1e-06	0	1e+14	1e-11	1e+5	10000	1	25	1	1e-05	1e-06	2	1e+14	1e-08	1e+08	20000	1	0	0	1e-06	1e-07	2
sigma10_N1_log_part1_retest0_run2.in/run0	samples_retest/sample_retest_sigma10_N1_log_part1_0_run2	571	1.5	1.0.3.3	1e+8	1e-11	1e+5	10000	0	0	0	1e-05	1e-06	0	1e+17	1e-11	1e+5	20000	1	30	1	1e-08	1e-09	2
sigma10_N1_log_part1_retest1_run2.in/run0	samples_retest/sample_retest_sigma10_N1_log_part1_1_run2	1	1.5	1.0.3.3	1e+8	1e-11	1e+5	10000	0	0	0	1e-05	1e-06	0	1e+20	1e-11	1e+5	50000	1	35	1	1e-11	1e-12	2
sigma10_N1_log_part1.in/run3	samples/sample_N1_4_log	250000	1.5	1.0.3.3	1e+8	1e-11	1e+5	10000	0	0	0	1e-05	1e-06	0	1e+14	1e-11	1e+5	10000	1	25	1	1e-05	1e-06	2	1e+14	1e-08	1e+08	20000	1	0	0	1e-06	1e-07	2
sigma10_N1_log_part1_retest0_run3.in/run0	samples_retest/sample_retest_sigma10_N1_log_part1_0_run3	600	1.5	1.0.3.3	1e+8	1e-11	1e+5	10000	0	0	0	1e-05	1e-06	0	1e+17	1e-11	1e+5	20000	1	30	1	1e-08	1e-09	2
sigma10_N1_log_part2.in/run0	samples/sample_N1_5_log	250000	1.5	1.0.3.3	1e+8	1e-11	1e+5	10000	0	0	0	1e-05	1e-06	0	1e+14	1e-11	1e+5	10000	1	25	1	1e-05	1e-06	2	1e+14	1e-08	1e+08	20000	1	0	0	1e-06	1e-07	2
sigma10_N1_log_part2_retest0_run0.in/run0	samples_retest/sample_retest_sigma10_N1_log_part2_0_run0	1327	1.5	1.0.3.3	1e+8	1e-11	1e+5	10000	0	0	0	1e-05	1e-06	0	1e+17	1e-11	1e+5	20000	1	30	1	1e-08	1e-09	2
sigma10_N1_log_part2_retest1_run0.in/run0	samples_retest/sample_retest_sigma10_N1_log_part2_1_run0	1	1.5	1.0.3.3	1e+8	1e-11	1e+5	10000	0	0	0	1e-05	1e-06	0	1e+20	1e-11	1e+5	50000	1	35	1	1e-11	1e-12	2
sigma10_N1_log_part2.in/run1	samples/sample_N1_6_log	250000	1.5	1.0.3.3	1e+8	1e-11	1e+5	10000	0	0	0	1e-05	1e-06	0	1e+14	1e-11	1e+5	10000	1	25	1	1e-05	1e-06	2	1e+14	1e-08	1e+08	20000	1	0	0	1e-06	1e-07	2
sigma10_N1_log_part2_retest0_run1.in/run0	samples_retest/sample_retest_sigma10_N1_log_part2_0_run1	444	1.5	1.0.3.3	1e+8	1e-11	1e+5	10000	0	0	0	1e-05	1e-06	0	1e+17	1e-11	1e+5	20000	1	30	1	1e-08	1e-09	2
sigma10_N1_log_part2_retest1_run1.in/run0	samples_retest/sample_retest_sigma10_N1_log_part2_1_run1	2	1.5	1.0.3.3	1e+8	1e-11	1e+5	10000	0	0	0	1e-05	1e-06	0	1e+20	1e-11	1e+5	50000	1	35	1	1e-11	1e-12	2
sigma10_N1_log_part2.in/run2	samples/sample_N1_7_log	250000	1.5	1.0.3.3	1e+8	1e-11	1e+5	10000	0	0	0	1e-05	1e-06	0	1e+14	1e-11	1e+5	10000	1	25	1	1e-05	1e-06	2	1e+14	1e-08	1e+08	20000	1	0	0	1e-06	1e-07	2
sigma10_N1_log_part2_retest0_run2.in/run0	samples_retest/sample_retest_sigma10_N1_log_part2_0_run2	587	1.5	1.0.3.3	1e+8	1e-11	1e+5	10000	0	0	0	1e-05	1e-06	0	1e+17	1e-11	1e+5	20000	1	30	1	1e-08	1e-09	2
sigma10_N1_log_part2_retest1_run2.in/run0	samples_retest/sample_retest_sigma10_N1_log_part2_1_run2	2	1.5	1.0.3.3	1e+8	1e-11	1e+5	10000	0	0	0	1e-05	1e-06	0	1e+20	1e-11	1e+5	50000	1	35	1	1e-11	1e-12	2
sigma10_N1_log_part2.in/run3	samples/sample_N1_8_log	250000	1.5	1.0.3.3	1e+8	1e-11	1e+5	10000	0	0	0	1e-05	1e-06	0	1e+14	1e-11	1e+5	10000	1	25	1	1e-05	1e-06	2	1e+14	1e-08	1e+08	20000	1	0	0	1e-06	1e-07	2
sigma10_N1_log_part2_retest0_run3.in/run0	samples_retest/sample_retest_sigma10_N1_log_part2_0_run3	1035	1.5	1.0.3.3	1e+8	1e-11	1e+5	10000	0	0	0	1e-05	1e-06	0	1e+17	1e-11	1e+5	20000	1	30	1	1e-08	1e-09	2
sigma10_N1_log_part2_retest1_run3.in/run0	samples_retest/sample_retest_sigma10_N1_log_part2_1_run3	2	1.5	1.0.3.3	1e+8	1e-11	1e+5	10000	0	0	0	1e-05	1e-06	0	1e+20	1e-11	1e+5	50000	1	35	1	1e-11	1e-12	2
sigma10_N1_log_part3.in/run0	samples/sample_N1_9_log	250000	1.5	1.0.3.3	1e+8	1e-11	1e+5	10000	0	0	0	1e-05	1e-06	0	1e+14	1e-11	1e+5	10000	1	25	1	1e-05	1e-06	2	1e+14	1e-08	1e+08	20000	1	0	0	1e-06	1e-07	2
sigma10_N1_log_part3_retest0_run0.in/run0	samples_retest/sample_retest_sigma10_N1_log_part3_0_run0	517	1.5	1.0.3.3	1e+8	1e-11	1e+5	10000	0	0	0	1e-05	1e-06	0	1e+17	1e-11	1e+5	20000	1	30	1	1e-08	1e-09	2
sigma10_N1_log_part3.in/run1	samples/sample_N1_10_log	250000	1.5	1.0.3.3	1e+8	1e-11	1e+5	10000	0	0	0	1e-05	1e-06	0	1e+14	1e-11	1e+5	10000	1	25	1	1e-05	1e-06	2	1e+14	1e-08	1e+08	20000	1	0	0	1e-06	1e-07	2
sigma10_N1_log_part3_retest0_run1.in/run0	samples_retest/sample_retest_sigma10_N1_log_part3_0_run1	679	1.5	1.0.3.3	1e+8	1e-11	1e+5	10000	0	0	0	1e-05	1e-06	0	1e+17	1e-11	1e+5	20000	1	30	1	1e-08	1e-09	2
sigma10_N1_log_part3_retest1_run1.in/run0	samples_retest/sample_retest_sigma10_N1_log_part3_1_run1	1	1.5	1.0.3.3	1e+8	1e-11	1e+5	10000	0	0	0	1e-05	1e-06	0	1e+20	1e-11	1e+5	50000	1	35	1	1e-11	1e-12	2
sigma10_N1_log_part3.in/run2	samples/sample_N1_11_log	250000	1.5	1.0.3.3	1e+8	1e-11	1e+5	10000	0	0	0	1e-05	1e-06	0	1e+14	1e-11	1e+5	10000	1	25	1	1e-05	1e-06	2	1e+14	1e-08	1e+08	20000	1	0	0	1e-06	1e-07	2
sigma10_N1_log_part3_retest0_run2.in/run0	samples_retest/sample_retest_sigma10_N1_log_part3_0_run2	739	1.5	1.0.3.3	1e+8	1e-11	1e+5	10000	0	0	0	1e-05	1e-06	0	1e+17	1e-11	1e+5	20000	1	30	1	1e-08	1e-09	2
sigma10_N1_log_part3.in/run3	samples/sample_N1_12_log	250000	1.5	1.0.3.3	1e+8	1e-11	1e+5	10000	0	0	0	1e-05	1e-06	0	1e+14	1e-11	1e+5	10000	1	25	1	1e-05	1e-06	2	1e+14	1e-08	1e+08	20000	1	0	0	1e-06	1e-07	2
sigma10_N1_log_part3_retest0_run3.in/run0	samples_retest/sample_retest_sigma10_N1_log_part3_0_run3	790	1.5	1.0.3.3	1e+8	1e-11	1e+5	10000	0	0	0	1e-05	1e-06	0	1e+17	1e-11	1e+5	20000	1	30	1	1e-08	1e-09	2
sigma10_N1_log_part3_retest1_run3.in/run0	samples_retest/sample_retest_sigma10_N1_log_part3_1_run3	1	1.5	1.0.3.3	1e+8	1e-11	1e+5	10000	0	0	0	1e-05	1e-06	0	1e+20	1e-11	1e+5	50000	1	35	1	1e-11	1e-12	2
sigma10_N1_log_part4.in/run0	samples/sample_N1_13_log	250000	1.5	1.0.3.3	1e+8	1e-11	1e+5	10000	0	0	0	1e-05	1e-06	0	1e+14	1e-11	1e+5	10000	1	25	1	1e-05	1e-06	2	1e+14	1e-08	1e+08	20000	1	0	0	1e-06	1e-07	2
sigma10_N1_log_part4_retest0_run0.in/run0	samples_retest/sample_retest_sigma10_N1_log_part4_0_run0	621	1.5	1.0.3.3	1e+8	1e-11	1e+5	10000	0	0	0	1e-05	1e-06	0	1e+17	1e-11	1e+5	20000	1	30	1	1e-08	1e-09	2
sigma10_N1_log_part4_retest1_run0.in/run0	samples_retest/sample_retest_sigma10_N1_log_part4_1_run0	2	1.5	1.0.3.3	1e+8	1e-11	1e+5	10000	0	0	0	1e-05	1e-06	0	1e+20	1e-11	1e+5	50000	1	35	1	1e-11	1e-12	2
sigma10_N1_log_part4.in/run1	samples/sample_N1_14_log	250000	1.5	1.0.3.3	1e+8	1e-11	1e+5	10000	0	0	0	1e-05	1e-06	0	1e+14	1e-11	1e+5	10000	1	25	1	1e-05	1e-06	2	1e+14	1e-08	1e+08	20000	1	0	0	1e-06	1e-07	2
sigma10_N1_log_part4_retest0_run1.in/run0	samples_retest/sample_retest_sigma10_N1_log_part4_0_run1	1049	1.5	1.0.3.3	1e+8	1e-11	1e+5	10000	0	0	0	1e-05	1e-06	0	1e+17	1e-11	1e+5	20000	1	30	1	1e-08	1e-09	2
sigma10_N1_log_part4.in/run2	samples/sample_N1_15_log	250000	1.5	1.0.3.3	1e+8	1e-11	1e+5	10000	0	0	0	1e-05	1e-06	0	1e+14	1e-11	1e+5	10000	1	25	1	1e-05	1e-06	2	1e+14	1e-08	1e+08	20000	1	0	0	1e-06	1e-07	2
sigma10_N1_log_part4_retest0_run2.in/run0	samples_retest/sample_retest_sigma10_N1_log_part4_0_run2	397	1.5	1.0.3.3	1e+8	1e-11	1e+5	10000	0	0	0	1e-05	1e-06	0	1e+17	1e-11	1e+5	20000	1	30	1	1e-08	1e-09	2
sigma10_N1_log_part4_retest1_run2.in/run0	samples_retest/sample_retest_sigma10_N1_log_part4_1_run2	1	1.5	1.0.3.3	1e+8	1e-11	1e+5	10000	0	0	0	1e-05	1e-06	0	1e+20	1e-11	1e+5	50000	1	35	1	1e-11	1e-12	2
sigma10_N1_log_part4.in/run3	samples/sample_N1_16_log	250000	1.5	1.0.3.3	1e+8	1e-11	1e+5	10000	0	0	0	1e-05	1e-06	0	1e+14	1e-11	1e+5	10000	1	25	1	1e-05	1e-06	2	1e+14	1e-08	1e+08	20000	1	0	0	1e-06	1e-07	2
sigma10_N1_log_part4_retest0_run3.in/run0	samples_retest/sample_retest_sigma10_N1_log_part4_0_run3	1598	1.5	1.0.3.3	1e+8	1e-11	1e+5	10000	0	0	0	1e-05	1e-06	0	1e+17	1e-11	1e+5	20000	1	30	1	1e-08	1e-09	2
sigma15_N1_log_part1.in/run0	samples/sample_N1_1_log	250000	1.5	1.0.3.3	1e+8	1e-11	1e+5	10000	0	0	0	1e-05	1e-06	0	1e+14	1e-11	1e+5	10000	1	25	1	1e-05	1e-06	2	1e+14	1e-08	1e+08	20000	1	0	0	1e-06	1e-07	2
sigma15_N1_log_part1_retest0_run0.in/run0	samples_retest/sample_retest_sigma15_N1_log_part1_0_run0	786	1.5	1.0.3.3	1e+8	1e-11	1e+5	10000	0	0	0	1e-05	1e-06	0	1e+17	1e-11	1e+5	20000	1	30	1	1e-08	1e-09	2
sigma15_N1_log_part1_retest1_run0.in/run0	samples_retest/sample_retest_sigma15_N1_log_part1_1_run0	1	1.5	1.0.3.3	1e+8	1e-11	1e+5	10000	0	0	0	1e-05	1e-06	0	1e+20	1e-11	1e+5	50000	1	35	1	1e-11	1e-12	2
sigma15_N1_log_part1.in/run1	samples/sample_N1_2_log	250000	1.5	1.0.3.3	1e+8	1e-11	1e+5	10000	0	0	0	1e-05	1e-06	0	1e+14	1e-11	1e+5	10000	1	25	1	1e-05	1e-06	2	1e+14	1e-08	1e+08	20000	1	0	0	1e-06	1e-07	2
sigma15_N1_log_part1_retest0_run1.in/run0	samples_retest/sample_retest_sigma15_N1_log_part1_0_run1	686	1.5	1.0.3.3	1e+8	1e-11	1e+5	10000	0	0	0	1e-05	1e-06	0	1e+17	1e-11	1e+5	20000	1	30	1	1e-08	1e-09	2
sigma15_N1_log_part1.in/run2	samples/sample_N1_3_log	250000	1.5	1.0.3.3	1e+8	1e-11	1e+5	10000	0	0	0	1e-05	1e-06	0	1e+14	1e-11	1e+5	10000	1	25	1	1e-05	1e-06	2	1e+14	1e-08	1e+08	20000	1	0	0	1e-06	1e-07	2
sigma15_N1_log_part1_retest0_run2.in/run0	samples_retest/sample_retest_sigma15_N1_log_part1_0_run2	581	1.5	1.0.3.3	1e+8	1e-11	1e+5	10000	0	0	0	1e-05	1e-06	0	1e+17	1e-11	1e+5	20000	1	30	1	1e-08	1e-09	2
sigma15_N1_log_part1_retest1_run2.in/run0	samples_retest/sample_retest_sigma15_N1_log_part1_1_run2	1	1.5	1.0.3.3	1e+8	1e-11	1e+5	10000	0	0	0	1e-05	1e-06	0	1e+20	1e-11	1e+5	50000	1	35	1	1e-11	1e-12	2
sigma15_N1_log_part1.in/run3	samples/sample_N1_4_log	250000	1.5	1.0.3.3	1e+8	1e-11	1e+5	10000	0	0	0	1e-05	1e-06	0	1e+14	1e-11	1e+5	10000	1	25	1	1e-05	1e-06	2	1e+14	1e-08	1e+08	20000	1	0	0	1e-06	1e-07	2
sigma15_N1_log_part1_retest0_run3.in/run0	samples_retest/sample_retest_sigma15_N1_log_part1_0_run3	607	1.5	1.0.3.3	1e+8	1e-11	1e+5	10000	0	0	0	1e-05	1e-06	0	1e+17	1e-11	1e+5	20000	1	30	1	1e-08	1e-09	2
sigma15_N1_log_part2.in/run0	samples/sample_N1_5_log	250000	1.5	1.0.3.3	1e+8	1e-11	1e+5	10000	0	0	0	1e-05	1e-06	0	1e+14	1e-11	1e+5	10000	1	25	1	1e-05	1e-06	2	1e+14	1e-08	1e+08	20000	1	0	0	1e-06	1e-07	2
sigma15_N1_log_part2_retest0_run0.in/run0	samples_retest/sample_retest_sigma15_N1_log_part2_0_run0	766	1.5	1.0.3.3	1e+8	1e-11	1e+5	10000	0	0	0	1e-05	1e-06	0	1e+17	1e-11	1e+5	20000	1	30	1	1e-08	1e-09	2
sigma15_N1_log_part2.in/run1	samples/sample_N1_6_log	250000	1.5	1.0.3.3	1e+8	1e-11	1e+5	10000	0	0	0	1e-05	1e-06	0	1e+14	1e-11	1e+5	10000	1	25	1	1e-05	1e-06	2	1e+14	1e-08	1e+08	20000	1	0	0	1e-06	1e-07	2
sigma15_N1_log_part2_retest0_run1.in/run0	samples_retest/sample_retest_sigma15_N1_log_part2_0_run1	785	1.5	1.0.3.3	1e+8	1e-11	1e+5	10000	0	0	0	1e-05	1e-06	0	1e+17	1e-11	1e+5	20000	1	30	1	1e-08	1e-09	2
sigma15_N1_log_part2_retest1_run1.in/run0	samples_retest/sample_retest_sigma15_N1_log_part2_1_run1	1	1.5	1.0.3.3	1e+8	1e-11	1e+5	10000	0	0	0	1e-05	1e-06	0	1e+20	1e-11	1e+5	50000	1	35	1	1e-11	1e-12	2
sigma15_N1_log_part2.in/run2	samples/sample_N1_7_log	250000	1.5	1.0.3.3	1e+8	1e-11	1e+5	10000	0	0	0	1e-05	1e-06	0	1e+14	1e-11	1e+5	10000	1	25	1	1e-05	1e-06	2	1e+14	1e-08	1e+08	20000	1	0	0	1e-06	1e-07	2
sigma15_N1_log_part2_retest0_run2.in/run0	samples_retest/sample_retest_sigma15_N1_log_part2_0_run2	721	1.5	1.0.3.3	1e+8	1e-11	1e+5	10000	0	0	0	1e-05	1e-06	0	1e+17	1e-11	1e+5	20000	1	30	1	1e-08	1e-09	2
sigma15_N1_log_part2.in/run3	samples/sample_N1_8_log	250000	1.5	1.0.3.3	1e+8	1e-11	1e+5	10000	0	0	0	1e-05	1e-06	0	1e+14	1e-11	1e+5	10000	1	25	1	1e-05	1e-06	2	1e+14	1e-08	1e+08	20000	1	0	0	1e-06	1e-07	2
sigma15_N1_log_part2_retest0_run3.in/run0	samples_retest/sample_retest_sigma15_N1_log_part2_0_run3	1516	1.5	1.0.3.3	1e+8	1e-11	1e+5	10000	0	0	0	1e-05	1e-06	0	1e+17	1e-11	1e+5	20000	1	30	1	1e-08	1e-09	2
sigma15_N1_log_part3.in/run0	samples/sample_N1_9_log	250000	1.5	1.0.3.3	1e+8	1e-11	1e+5	10000	0	0	0	1e-05	1e-06	0	1e+14	1e-11	1e+5	10000	1	25	1	1e-05	1e-06	2	1e+14	1e-08	1e+08	20000	1	0	0	1e-06	1e-07	2
sigma15_N1_log_part3_retest0_run0.in/run0	samples_retest/sample_retest_sigma15_N1_log_part3_0_run0	987	1.5	1.0.3.3	1e+8	1e-11	1e+5	10000	0	0	0	1e-05	1e-06	0	1e+17	1e-11	1e+5	20000	1	30	1	1e-08	1e-09	2
sigma15_N1_log_part3.in/run1	samples/sample_N1_10_log	250000	1.5	1.0.3.3	1e+8	1e-11	1e+5	10000	0	0	0	1e-05	1e-06	0	1e+14	1e-11	1e+5	10000	1	25	1	1e-05	1e-06	2	1e+14	1e-08	1e+08	20000	1	0	0	1e-06	1e-07	2
sigma15_N1_log_part3_retest0_run1.in/run0	samples_retest/sample_retest_sigma15_N1_log_part3_0_run1	810	1.5	1.0.3.3	1e+8	1e-11	1e+5	10000	0	0	0	1e-05	1e-06	0	1e+17	1e-11	1e+5	20000	1	30	1	1e-08	1e-09	2
sigma15_N1_log_part3_retest1_run1.in/run0	samples_retest/sample_retest_sigma15_N1_log_part3_1_run1	1	1.5	1.0.3.3	1e+8	1e-11	1e+5	10000	0	0	0	1e-05	1e-06	0	1e+20	1e-11	1e+5	50000	1	35	1	1e-11	1e-12	2
sigma15_N1_log_part3.in/run2	samples/sample_N1_11_log	250000	1.5	1.0.3.3	1e+8	1e-11	1e+5	10000	0	0	0	1e-05	1e-06	0	1e+14	1e-11	1e+5	10000	1	25	1	1e-05	1e-06	2	1e+14	1e-08	1e+08	20000	1	0	0	1e-06	1e-07	2
sigma15_N1_log_part3_retest0_run2.in/run0	samples_retest/sample_retest_sigma15_N1_log_part3_0_run2	835	1.5	1.0.3.3	1e+8	1e-11	1e+5	10000	0	0	0	1e-05	1e-06	0	1e+17	1e-11	1e+5	20000	1	30	1	1e-08	1e-09	2
sigma15_N1_log_part3_retest1_run2.in/run0	samples_retest/sample_retest_sigma15_N1_log_part3_1_run2	1	1.5	1.0.3.3	1e+8	1e-11	1e+5	10000	0	0	0	1e-05	1e-06	0	1e+20	1e-11	1e+5	50000	1	35	1	1e-11	1e-12	2
sigma15_N1_log_part3.in/run3	samples/sample_N1_12_log	250000	1.5	1.0.3.3	1e+8	1e-11	1e+5	10000	0	0	0	1e-05	1e-06	0	1e+14	1e-11	1e+5	10000	1	25	1	1e-05	1e-06	2	1e+14	1e-08	1e+08	20000	1	0	0	1e-06	1e-07	2
sigma15_N1_log_part3_retest0_run3.in/run0	samples_retest/sample_retest_sigma15_N1_log_part3_0_run3	2070	1.5	1.0.3.3	1e+8	1e-11	1e+5	10000	0	0	0	1e-05	1e-06	0	1e+17	1e-11	1e+5	20000	1	30	1	1e-08	1e-09	2
sigma15_N1_log_part3_retest1_run3.in/run0	samples_retest/sample_retest_sigma15_N1_log_part3_1_run3	2	1.5	1.0.3.3	1e+8	1e-11	1e+5	10000	0	0	0	1e-05	1e-06	0	1e+20	1e-11	1e+5	50000	1	35	1	1e-11	1e-12	2
sigma15_N1_log_part4.in/run0	samples/sample_N1_13_log	250000	1.5	1.0.3.3	1e+8	1e-11	1e+5	10000	0	0	0	1e-05	1e-06	0	1e+14	1e-11	1e+5	10000	1	25	1	1e-05	1e-06	2	1e+14	1e-08	1e+08	20000	1	0	0	1e-06	1e-07	2
sigma15_N1_log_part4_retest0_run0.in/run0	samples_retest/sample_retest_sigma15_N1_log_part4_0_run0	769	1.5	1.0.3.3	1e+8	1e-11	1e+5	10000	0	0	0	1e-05	1e-06	0	1e+17	1e-11	1e+5	20000	1	30	1	1e-08	1e-09	2
sigma15_N1_log_part4_retest1_run0.in/run0	samples_retest/sample_retest_sigma15_N1_log_part4_1_run0	2	1.5	1.0.3.3	1e+8	1e-11	1e+5	10000	0	0	0	1e-05	1e-06	0	1e+20	1e-11	1e+5	50000	1	35	1	1e-11	1e-12	2
sigma15_N1_log_part4.in/run1	samples/sample_N1_14_log	250000	1.5	1.0.3.3	1e+8	1e-11	1e+5	10000	0	0	0	1e-05	1e-06	0	1e+14	1e-11	1e+5	10000	1	25	1	1e-05	1e-06	2	1e+14	1e-08	1e+08	20000	1	0	0	1e-06	1e-07	2
sigma15_N1_log_part4_retest0_run1.in/run0	samples_retest/sample_retest_sigma15_N1_log_part4_0_run1	767	1.5	1.0.3.3	1e+8	1e-11	1e+5	10000	0	0	0	1e-05	1e-06	0	1e+17	1e-11	1e+5	20000	1	30	1	1e-08	1e-09	2
sigma15_N1_log_part4_retest1_run1.in/run0	samples_retest/sample_retest_sigma15_N1_log_part4_1_run1	1	1.5	1.0.3.3	1e+8	1e-11	1e+5	10000	0	0	0	1e-05	1e-06	0	1e+20	1e-11	1e+5	50000	1	35	1	1e-11	1e-12	2
sigma15_N1_log_part4.in/run2	samples/sample_N1_15_log	250000	1.5	1.0.3.3	1e+8	1e-11	1e+5	10000	0	0	0	1e-05	1e-06	0	1e+14	1e-11	1e+5	10000	1	25	1	1e-05	1e-06	2	1e+14	1e-08	1e+08	20000	1	0	0	1e-06	1e-07	2
sigma15_N1_log_part4_retest0_run2.in/run0	samples_retest/sample_retest_sigma15_N1_log_part4_0_run2	700	1.5	1.0.3.3	1e+8	1e-11	1e+5	10000	0	0	0	1e-05	1e-06	0	1e+17	1e-11	1e+5	20000	1	30	1	1e-08	1e-09	2
sigma15_N1_log_part4_retest1_run2.in/run0	samples_retest/sample_retest_sigma15_N1_log_part4_1_run2	1	1.5	1.0.3.3	1e+8	1e-11	1e+5	10000	0	0	0	1e-05	1e-06	0	1e+20	1e-11	1e+5	50000	1	35	1	1e-11	1e-12	2
sigma15_N1_log_part4.in/run3	samples/sample_N1_16_log	250000	1.5	1.0.3.3	1e+8	1e-11	1e+5	10000	0	0	0	1e-05	1e-06	0	1e+14	1e-11	1e+5	10000	1	25	1	1e-05	1e-06	2	1e+14	1e-08	1e+08	20000	1	0	0	1e-06	1e-07	2
sigma15_N1_log_part4_retest0_run3.in/run0	samples_retest/sample_retest_sigma15_N1_log_part4_0_run3	2055	1.5	1.0.3.3	1e+8	1e-11	1e+5	10000	0	0	0	1e-05	1e-06	0	1e+17	1e-11	1e+5	20000	1	30	1	1e-08	1e-09	2
sigma15_N1_log_part4_retest1_run3.in/run0	samples_retest/sample_retest_sigma15_N1_log_part4_1_run3	1	1.5	1.0.3.3	1e+8	1e-11	1e+5	10000	0	0	0	1e-05	1e-06	0	1e+20	1e-11	1e+5	50000	1	35	1	1e-11	1e-12	2
sigma20_N1_log_part1.in/run0	samples/sample_N1_1_log	250000	1.5	1.0.3.3	1e+8	1e-11	1e+5	10000	0	0	0	1e-05	1e-06	0	1e+14	1e-11	1e+5	10000	1	25	1	1e-05	1e-06	2	1e+14	1e-08	1e+08	20000	1	0	0	1e-06	1e-07	2
sigma20_N1_log_part1_retest0_run0.in/run0	samples_retest/sample_retest_sigma20_N1_log_part1_0_run0	1058	1.5	1.0.3.3	1e+8	1e-11	1e+5	10000	0	0	0	1e-05	1e-06	0	1e+17	1e-11	1e+5	20000	1	30	1	1e-08	1e-09	2
sigma20_N1_log_part1_retest1_run0.in/run0	samples_retest/sample_retest_sigma20_N1_log_part1_1_run0	2	1.5	1.0.3.3	1e+8	1e-11	1e+5	10000	0	0	0	1e-05	1e-06	0	1e+20	1e-11	1e+5	50000	1	35	1	1e-11	1e-12	2
sigma20_N1_log_part1.in/run1	samples/sample_N1_2_log	250000	1.5	1.0.3.3	1e+8	1e-11	1e+5	10000	0	0	0	1e-05	1e-06	0	1e+14	1e-11	1e+5	10000	1	25	1	1e-05	1e-06	2	1e+14	1e-08	1e+08	20000	1	0	0	1e-06	1e-07	2
sigma20_N1_log_part1_retest0_run1.in/run0	samples_retest/sample_retest_sigma20_N1_log_part1_0_run1	882	1.5	1.0.3.3	1e+8	1e-11	1e+5	10000	0	0	0	1e-05	1e-06	0	1e+17	1e-11	1e+5	20000	1	30	1	1e-08	1e-09	2
sigma20_N1_log_part1.in/run2	samples/sample_N1_3_log	250000	1.5	1.0.3.3	1e+8	1e-11	1e+5	10000	0	0	0	1e-05	1e-06	0	1e+14	1e-11	1e+5	10000	1	25	1	1e-05	1e-06	2	1e+14	1e-08	1e+08	20000	1	0	0	1e-06	1e-07	2
sigma20_N1_log_part1_retest0_run2.in/run0	samples_retest/sample_retest_sigma20_N1_log_part1_0_run2	1101	1.5	1.0.3.3	1e+8	1e-11	1e+5	10000	0	0	0	1e-05	1e-06	0	1e+17	1e-11	1e+5	20000	1	30	1	1e-08	1e-09	2
sigma20_N1_log_part1_retest1_run2.in/run0	samples_retest/sample_retest_sigma20_N1_log_part1_1_run2	2	1.5	1.0.3.3	1e+8	1e-11	1e+5	10000	0	0	0	1e-05	1e-06	0	1e+20	1e-11	1e+5	50000	1	35	1	1e-11	1e-12	2
sigma20_N1_log_part1.in/run3	samples/sample_N1_4_log	250000	1.5	1.0.3.3	1e+8	1e-11	1e+5	10000	0	0	0	1e-05	1e-06	0	1e+14	1e-11	1e+5	10000	1	25	1	1e-05	1e-06	2	1e+14	1e-08	1e+08	20000	1	0	0	1e-06	1e-07	2
sigma20_N1_log_part1_retest0_run3.in/run0	samples_retest/sample_retest_sigma20_N1_log_part1_0_run3	970	1.5	1.0.3.3	1e+8	1e-11	1e+5	10000	0	0	0	1e-05	1e-06	0	1e+17	1e-11	1e+5	20000	1	30	1	1e-08	1e-09	2
sigma20_N1_log_part2.in/run0	samples/sample_N1_5_log	250000	1.5	1.0.3.3	1e+8	1e-11	1e+5	10000	0	0	0	1e-05	1e-06	0	1e+14	1e-11	1e+5	10000	1	25	1	1e-05	1e-06	2	1e+14	1e-08	1e+08	20000	1	0	0	1e-06	1e-07	2
sigma20_N1_log_part2_retest0_run0.in/run0	samples_retest/sample_retest_sigma20_N1_log_part2_0_run0	775	1.5	1.0.3.3	1e+8	1e-11	1e+5	10000	0	0	0	1e-05	1e-06	0	1e+17	1e-11	1e+5	20000	1	30	1	1e-08	1e-09	2
sigma20_N1_log_part2.in/run1	samples/sample_N1_6_log	250000	1.5	1.0.3.3	1e+8	1e-11	1e+5	10000	0	0	0	1e-05	1e-06	0	1e+14	1e-11	1e+5	10000	1	25	1	1e-05	1e-06	2	1e+14	1e-08	1e+08	20000	1	0	0	1e-06	1e-07	2
sigma20_N1_log_part2_retest0_run1.in/run0	samples_retest/sample_retest_sigma20_N1_log_part2_0_run1	1711	1.5	1.0.3.3	1e+8	1e-11	1e+5	10000	0	0	0	1e-05	1e-06	0	1e+17	1e-11	1e+5	20000	1	30	1	1e-08	1e-09	2
sigma20_N1_log_part2_retest1_run1.in/run0	samples_retest/sample_retest_sigma20_N1_log_part2_1_run1	3	1.5	1.0.3.3	1e+8	1e-11	1e+5	10000	0	0	0	1e-05	1e-06	0	1e+20	1e-11	1e+5	50000	1	35	1	1e-11	1e-12	2
sigma20_N1_log_part2.in/run2	samples/sample_N1_7_log	250000	1.5	1.0.3.3	1e+8	1e-11	1e+5	10000	0	0	0	1e-05	1e-06	0	1e+14	1e-11	1e+5	10000	1	25	1	1e-05	1e-06	2	1e+14	1e-08	1e+08	20000	1	0	0	1e-06	1e-07	2
sigma20_N1_log_part2_retest0_run2.in/run0	samples_retest/sample_retest_sigma20_N1_log_part2_0_run2	2064	1.5	1.0.3.3	1e+8	1e-11	1e+5	10000	0	0	0	1e-05	1e-06	0	1e+17	1e-11	1e+5	20000	1	30	1	1e-08	1e-09	2
sigma20_N1_log_part2.in/run3	samples/sample_N1_8_log	250000	1.5	1.0.3.3	1e+8	1e-11	1e+5	10000	0	0	0	1e-05	1e-06	0	1e+14	1e-11	1e+5	10000	1	25	1	1e-05	1e-06	2	1e+14	1e-08	1e+08	20000	1	0	0	1e-06	1e-07	2
sigma20_N1_log_part2_retest0_run3.in/run0	samples_retest/sample_retest_sigma20_N1_log_part2_0_run3	778	1.5	1.0.3.3	1e+8	1e-11	1e+5	10000	0	0	0	1e-05	1e-06	0	1e+17	1e-11	1e+5	20000	1	30	1	1e-08	1e-09	2
sigma20_N1_log_part2_retest1_run3.in/run0	samples_retest/sample_retest_sigma20_N1_log_part2_1_run3	1	1.5	1.0.3.3	1e+8	1e-11	1e+5	10000	0	0	0	1e-05	1e-06	0	1e+20	1e-11	1e+5	50000	1	35	1	1e-11	1e-12	2
sigma20_N1_log_part3.in/run0	samples/sample_N1_9_log	250000	1.5	1.0.3.3	1e+8	1e-11	1e+5	10000	0	0	0	1e-05	1e-06	0	1e+14	1e-11	1e+5	10000	1	25	1	1e-05	1e-06	2	1e+14	1e-08	1e+08	20000	1	0	0	1e-06	1e-07	2
sigma20_N1_log_part3_retest0_run0.in/run0	samples_retest/sample_retest_sigma20_N1_log_part3_0_run0	1155	1.5	1.0.3.3	1e+8	1e-11	1e+5	10000	0	0	0	1e-05	1e-06	0	1e+17	1e-11	1e+5	20000	1	30	1	1e-08	1e-09	2
sigma20_N1_log_part3_retest1_run0.in/run0	samples_retest/sample_retest_sigma20_N1_log_part3_1_run0	1	1.5	1.0.3.3	1e+8	1e-11	1e+5	10000	0	0	0	1e-05	1e-06	0	1e+20	1e-11	1e+5	50000	1	35	1	1e-11	1e-12	2
sigma20_N1_log_part3.in/run1	samples/sample_N1_10_log	250000	1.5	1.0.3.3	1e+8	1e-11	1e+5	10000	0	0	0	1e-05	1e-06	0	1e+14	1e-11	1e+5	10000	1	25	1	1e-05	1e-06	2	1e+14	1e-08	1e+08	20000	1	0	0	1e-06	1e-07	2
sigma20_N1_log_part3_retest0_run1.in/run0	samples_retest/sample_retest_sigma20_N1_log_part3_0_run1	1922	1.5	1.0.3.3	1e+8	1e-11	1e+5	10000	0	0	0	1e-05	1e-06	0	1e+17	1e-11	1e+5	20000	1	30	1	1e-08	1e-09	2	1e+14	1e-08	1e+08	20000	1	0	0	1e-06	1e-07	2
sigma20_N1_log_part3_retest1_run1.in/run0	samples_retest/sample_retest_sigma20_N1_log_part3_1_run1	1	1.5	1.0.3.3	1e+8	1e-11	1e+5	10000	0	0	0	1e-05	1e-06	0	1e+20	1e-11	1e+5	50000	1	35	1	1e-11	1e-12	2
sigma20_N1_log_part3.in/run2	samples/sample_N1_11_log	250000	1.5	1.0.3.3	1e+8	1e-11	1e+5	10000	0	0	0	1e-05	1e-06	0	1e+14	1e-11	1e+5	10000	1	25	1	1e-05	1e-06	2	1e+14	1e-08	1e+08	20000	1	0	0	1e-06	1e-07	2
sigma20_N1_log_part3_retest0_run2.in/run0	samples_retest/sample_retest_sigma20_N1_log_part3_0_run2	2323	1.5	1.0.3.3	1e+8	1e-11	1e+5	10000	0	0	0	1e-05	1e-06	0	1e+17	1e-11	1e+5	20000	1	30	1	1e-08	1e-09	2
sigma20_N1_log_part3_retest1_run2.in/run0	samples_retest/sample_retest_sigma20_N1_log_part3_1_run2	1	1.5	1.0.3.3	1e+8	1e-11	1e+5	10000	0	0	0	1e-05	1e-06	0	1e+20	1e-11	1e+5	50000	1	35	1	1e-11	1e-12	2
sigma20_N1_log_part3.in/run3	samples/sample_N1_12_log	250000	1.5	1.0.3.3	1e+8	1e-11	1e+5	10000	0	0	0	1e-05	1e-06	0	1e+14	1e-11	1e+5	10000	1	25	1	1e-05	1e-06	2	1e+14	1e-08	1e+08	20000	1	0	0	1e-06	1e-07	2
sigma20_N1_log_part3_retest0_run3.in/run0	samples_retest/sample_retest_sigma20_N1_log_part3_0_run3	1304	1.5	1.0.3.3	1e+8	1e-11	1e+5	10000	0	0	0	1e-05	1e-06	0	1e+17	1e-11	1e+5	20000	1	30	1	1e-08	1e-09	2
sigma20_N1_log_part4.in/run0	samples/sample_N1_13_log	250000	1.5	1.0.3.3	1e+8	1e-11	1e+5	10000	0	0	0	1e-05	1e-06	0	1e+14	1e-11	1e+5	10000	1	25	1	1e-05	1e-06	2	1e+14	1e-08	1e+08	20000	1	0	0	1e-06	1e-07	2
sigma20_N1_log_part4_retest0_run0.in/run0	samples_retest/sample_retest_sigma20_N1_log_part4_0_run0	3947	1.5	1.0.3.3	1e+8	1e-11	1e+5	10000	0	0	0	1e-05	1e-06	0	1e+17	1e-11	1e+5	20000	1	30	1	1e-08	1e-09	2
sigma20_N1_log_part4_retest1_run0.in/run0	samples_retest/sample_retest_sigma20_N1_log_part4_1_run0	1	1.5	1.0.3.3	1e+8	1e-11	1e+5	10000	0	0	0	1e-05	1e-06	0	1e+20	1e-11	1e+5	50000	1	35	1	1e-11	1e-12	2
sigma20_N1_log_part4.in/run1	samples/sample_N1_14_log	250000	1.5	1.0.3.3	1e+8	1e-11	1e+5	10000	0	0	0	1e-05	1e-06	0	1e+14	1e-11	1e+5	10000	1	25	1	1e-05	1e-06	2	1e+14	1e-08	1e+08	20000	1	0	0	1e-06	1e-07	2
sigma20_N1_log_part4_retest0_run1.in/run0	samples_retest/sample_retest_sigma20_N1_log_part4_0_run1	1006	1.5	1.0.3.3	1e+8	1e-11	1e+5	10000	0	0	0	1e-05	1e-06	0	1e+17	1e-11	1e+5	20000	1	30	1	1e-08	1e-09	2
sigma20_N1_log_part4_retest1_run1.in/run0	samples_retest/sample_retest_sigma20_N1_log_part4_1_run1	1	1.5	1.0.3.3	1e+8	1e-11	1e+5	10000	0	0	0	1e-05	1e-06	0	1e+20	1e-11	1e+5	50000	1	35	1	1e-11	1e-12	2
sigma20_N1_log_part4.in/run2	samples/sample_N1_15_log	250000	1.5	1.0.3.3	1e+8	1e-11	1e+5	10000	0	0	0	1e-05	1e-06	0	1e+14	1e-11	1e+5	10000	1	25	1	1e-05	1e-06	2	1e+14	1e-08	1e+08	20000	1	0	0	1e-06	1e-07	2
sigma20_N1_log_part4_retest0_run2.in/run0	samples_retest/sample_retest_sigma20_N1_log_part4_0_run2	780	1.5	1.0.3.3	1e+8	1e-11	1e+5	10000	0	0	0	1e-05	1e-06	0	1e+17	1e-11	1e+5	20000	1	30	1	1e-08	1e-09	2
sigma20_N1_log_part4_retest1_run2.in/run0	samples_retest/sample_retest_sigma20_N1_log_part4_1_run2	1	1.5	1.0.3.3	1e+8	1e-11	1e+5	10000	0	0	0	1e-05	1e-06	0	1e+20	1e-11	1e+5	50000	1	35	1	1e-11	1e-12	2
sigma20_N1_log_part4.in/run3	samples/sample_N1_16_log	250000	1.5	1.0.3.3	1e+8	1e-11	1e+5	10000	0	0	0	1e-05	1e-06	0	1e+14	1e-11	1e+5	10000	1	25	1	1e-05	1e-06	2	1e+14	1e-08	1e+08	20000	1	0	0	1e-06	1e-07	2
sigma20_N1_log_part4_retest0_run3.in/run0	samples_retest/sample_retest_sigma20_N1_log_part4_0_run3	1071	1.5	1.0.3.3	1e+8	1e-11	1e+5	10000	0	0	0	1e-05	1e-06	0	1e+17	1e-11	1e+5	20000	1	30	1	1e-08	1e-09	2
sigma20_N1_log_part4_retest1_run3.in/run0	samples_retest/sample_retest_sigma20_N1_log_part4_1_run3	1	1.5	1.0.3.3	1e+8	1e-11	1e+5	10000	0	0	0	1e-05	1e-06	0	1e+20	1e-11	1e+5	50000	1	35	1	1e-11	1e-12	2
sigma50_N1_log_part1.in/run0	samples/sample_N1_1_log	250000	1.5	1.0.3.3	1e+8	1e-11	1e+5	10000	0	0	0	1e-05	1e-06	0	1e+14	1e-11	1e+5	10000	1	25	1	1e-05	1e-06	2	1e+14	1e-08	1e+08	20000	1	0	0	1e-06	1e-07	2
sigma50_N1_log_part1_retest0_run0.in/run0	samples_retest/sample_retest_sigma50_N1_log_part1_0_run0	3353	1.5	1.0.3.3	1e+8	1e-11	1e+5	10000	0	0	0	1e-05	1e-06	0	1e+17	1e-11	1e+5	20000	1	30	1	1e-08	1e-09	2
sigma50_N1_log_part1_retest1_run0.in/run0	samples_retest/sample_retest_sigma50_N1_log_part1_1_run0	1	1.5	1.0.3.3	1e+8	1e-11	1e+5	10000	0	0	0	1e-05	1e-06	0	1e+20	1e-11	1e+5	50000	1	35	1	1e-11	1e-12	2
sigma50_N1_log_part1.in/run1	samples/sample_N1_2_log	250000	1.5	1.0.3.3	1e+8	1e-11	1e+5	10000	0	0	0	1e-05	1e-06	0	1e+14	1e-11	1e+5	10000	1	25	1	1e-05	1e-06	2	1e+14	1e-08	1e+08	20000	1	0	0	1e-06	1e-07	2
sigma50_N1_log_part1_retest0_run1.in/run0	samples_retest/sample_retest_sigma50_N1_log_part1_0_run1	1903	1.5	1.0.3.3	1e+8	1e-11	1e+5	10000	0	0	0	1e-05	1e-06	0	1e+17	1e-11	1e+5	20000	1	30	1	1e-08	1e-09	2
sigma50_N1_log_part1.in/run2	samples/sample_N1_3_log	250000	1.5	1.0.3.3	1e+8	1e-11	1e+5	10000	0	0	0	1e-05	1e-06	0	1e+14	1e-11	1e+5	10000	1	25	1	1e-05	1e-06	2	1e+14	1e-08	1e+08	20000	1	0	0	1e-06	1e-07	2	1e+14	1e-08	1e+08	20000	1	0	0	1e-06	1e-07	2	1e+14	1e-08	1e+08	20000	1
sigma50_N1_log_part1_retest0_run2.in/run0	samples_retest/sample_retest_sigma50_N1_log_part1_0_run2	13187	1.5	1.0.3.3	1e+8	1e-11	1e+5	10000	0	0	0	1e-05	1e-06	0	1e+17	1e-11	1e+5	20000	1	30	1	1e-08	1e-09	2
sigma50_N1_log_part1_retest1_run2.in/run0	samples_retest/sample_retest_sigma50_N1_log_part1_1_run2	2	1.5	1.0.3.3	1e+8	1e-11	1e+5	10000	0	0	0	1e-05	1e-06	0	1e+20	1e-11	1e+5	50000	1	35	1	1e-11	1e-12	2
sigma50_N1_log_part1.in/run3	samples/sample_N1_4_log	250000	1.5	1.0.3.3	1e+8	1e-11	1e+5	10000	0	0	0	1e-05	1e-06	0	1e+14	1e-11	1e+5	10000	1	25	1	1e-05	1e-06	2	1e+14	1e-08	1e+08	20000	1	0	0	1e-06	1e-07	2
sigma50_N1_log_part1_retest0_run3.in/run0	samples_retest/sample_retest_sigma50_N1_log_part1_0_run3	2119	1.5	1.0.3.3	1e+8	1e-11	1e+5	10000	0	0	0	1e-05	1e-06	0	1e+17	1e-11	1e+5	20000	1	30	1	1e-08	1e-09	2
sigma50_N1_log_part2.in/run0	samples/sample_N1_5_log	250000	1.5	1.0.3.3	1e+8	1e-11	1e+5	10000	0	0	0	1e-05	1e-06	0	1e+14	1e-11	1e+5	10000	1	25	1	1e-05	1e-06	2	1e+14	1e-08	1e+08	20000	1	0	0	1e-06	1e-07	2
sigma50_N1_log_part2_retest0_run0.in/run0	samples_retest/sample_retest_sigma50_N1_log_part2_0_run0	2341	1.5	1.0.3.3	1e+8	1e-11	1e+5	10000	0	0	0	1e-05	1e-06	0	1e+17	1e-11	1e+5	20000	1	30	1	1e-08	1e-09	2	1e+14	1e-08	1e+08	20000	1	0	0	1e-06	1e-07	2
sigma50_N1_log_part2_retest1_run0.in/run0	samples_retest/sample_retest_sigma50_N1_log_part2_1_run0	1	1.5	1.0.3.3	1e+8	1e-11	1e+5	10000	0	0	0	1e-05	1e-06	0	1e+20	1e-11	1e+5	50000	1	35	1	1e-11	1e-12	2
sigma50_N1_log_part2.in/run1	samples/sample_N1_6_log	250000	1.5	1.0.3.3	1e+8	1e-11	1e+5	10000	0	0	0	1e-05	1e-06	0	1e+14	1e-11	1e+5	10000	1	25	1	1e-05	1e-06	2	1e+14	1e-08	1e+08	20000	1	0	0	1e-06	1e-07	2
sigma50_N1_log_part2_retest0_run1.in/run0	samples_retest/sample_retest_sigma50_N1_log_part2_0_run1	5497	1.5	1.0.3.3	1e+8	1e-11	1e+5	10000	0	0	0	1e-05	1e-06	0	1e+17	1e-11	1e+5	20000	1	30	1	1e-08	1e-09	2	1e+14	1e-08	1e+08	20000	1	0	0	1e-06	1e-07	2
sigma50_N1_log_part2_retest1_run1.in/run0	samples_retest/sample_retest_sigma50_N1_log_part2_1_run1	1	1.5	1.0.3.3	1e+8	1e-11	1e+5	10000	0	0	0	1e-05	1e-06	0	1e+20	1e-11	1e+5	50000	1	35	1	1e-11	1e-12	2
sigma50_N1_log_part2.in/run2	samples/sample_N1_7_log	250000	1.5	1.0.3.3	1e+8	1e-11	1e+5	10000	0	0	0	1e-05	1e-06	0	1e+14	1e-11	1e+5	10000	1	25	1	1e-05	1e-06	2	1e+14	1e-08	1e+08	20000	1	0	0	1e-06	1e-07	2	1e+14	1e-08	1e+08	20000	1	0	0	1e-06	1e-07	2
sigma50_N1_log_part2_retest0_run2.in/run0	samples_retest/sample_retest_sigma50_N1_log_part2_0_run2	2103	1.5	1.0.3.3	1e+8	1e-11	1e+5	10000	0	0	0	1e-05	1e-06	0	1e+17	1e-11	1e+5	20000	1	30	1	1e-08	1e-09	2
sigma50_N1_log_part2_retest1_run2.in/run0	samples_retest/sample_retest_sigma50_N1_log_part2_1_run2	1	1.5	1.0.3.3	1e+8	1e-11	1e+5	10000	0	0	0	1e-05	1e-06	0	1e+20	1e-11	1e+5	50000	1	35	1	1e-11	1e-12	2
sigma50_N1_log_part2.in/run3	samples/sample_N1_8_log	250000	1.5	1.0.3.3	1e+8	1e-11	1e+5	10000	0	0	0	1e-05	1e-06	0	1e+14	1e-11	1e+5	10000	1	25	1	1e-05	1e-06	2	1e+14	1e-08	1e+08	20000	1	0	0	1e-06	1e-07	2
sigma50_N1_log_part2_retest0_run3.in/run0	samples_retest/sample_retest_sigma50_N1_log_part2_0_run3	2327	1.5	1.0.3.3	1e+8	1e-11	1e+5	10000	0	0	0	1e-05	1e-06	0	1e+17	1e-11	1e+5	20000	1	30	1	1e-08	1e-09	2
sigma50_N1_log_part3.in/run0	samples/sample_N1_9_log	250000	1.5	1.0.3.3	1e+8	1e-11	1e+5	10000	0	0	0	1e-05	1e-06	0	1e+14	1e-11	1e+5	10000	1	25	1	1e-05	1e-06	2	1e+14	1e-08	1e+08	20000	1	0	0	1e-06	1e-07	2
sigma50_N1_log_part3_retest0_run0.in/run0	samples_retest/sample_retest_sigma50_N1_log_part3_0_run0	1443	1.5	1.0.3.3	1e+8	1e-11	1e+5	10000	0	0	0	1e-05	1e-06	0	1e+17	1e-11	1e+5	20000	1	30	1	1e-08	1e-09	2
sigma50_N1_log_part3_retest1_run0.in/run0	samples_retest/sample_retest_sigma50_N1_log_part3_1_run0	1	1.5	1.0.3.3	1e+8	1e-11	1e+5	10000	0	0	0	1e-05	1e-06	0	1e+20	1e-11	1e+5	50000	1	35	1	1e-11	1e-12	2
sigma50_N1_log_part3.in/run1	samples/sample_N1_10_log	250000	1.5	1.0.3.3	1e+8	1e-11	1e+5	10000	0	0	0	1e-05	1e-06	0	1e+14	1e-11	1e+5	10000	1	25	1	1e-05	1e-06	2	1e+14	1e-08	1e+08	20000	1	0	0	1e-06	1e-07	2
sigma50_N1_log_part3_retest0_run1.in/run0	samples_retest/sample_retest_sigma50_N1_log_part3_0_run1	4412	1.5	1.0.3.3	1e+8	1e-11	1e+5	10000	0	0	0	1e-05	1e-06	0	1e+17	1e-11	1e+5	20000	1	30	1	1e-08	1e-09	2
sigma50_N1_log_part3.in/run2	samples/sample_N1_11_log	250000	1.5	1.0.3.3	1e+8	1e-11	1e+5	10000	0	0	0	1e-05	1e-06	0	1e+14	1e-11	1e+5	10000	1	25	1	1e-05	1e-06	2	1e+14	1e-08	1e+08	20000	1	0	0	1e-06	1e-07	2	1e+14	1e-08	1e+08	20000	1	0	0	1e-06	1e-07	2	1e+14	1e-08	1e+08	20000	1
sigma50_N1_log_part3_retest0_run2.in/run0	samples_retest/sample_retest_sigma50_N1_log_part3_0_run2	3208	1.5	1.0.3.3	1e+8	1e-11	1e+5	10000	0	0	0	1e-05	1e-06	0	1e+17	1e-11	1e+5	20000	1	30	1	1e-08	1e-09	2	1e+14	1e-08	1e+08	20000	1	0	0	1e-06	1e-07	2
sigma50_N1_log_part3_retest1_run2.in/run0	samples_retest/sample_retest_sigma50_N1_log_part3_1_run2	2	1.5	1.0.3.3	1e+8	1e-11	1e+5	10000	0	0	0	1e-05	1e-06	0	1e+20	1e-11	1e+5	50000	1	35	1	1e-11	1e-12	2
sigma50_N1_log_part3.in/run3	samples/sample_N1_12_log	250000	1.5	1.0.3.3	1e+8	1e-11	1e+5	10000	0	0	0	1e-05	1e-06	0	1e+14	1e-11	1e+5	10000	1	25	1	1e-05	1e-06	2	1e+14	1e-08	1e+08	20000	1	0	0	1e-06	1e-07	2
sigma50_N1_log_part3_retest0_run3.in/run0	samples_retest/sample_retest_sigma50_N1_log_part3_0_run3	3764	1.5	1.0.3.3	1e+8	1e-11	1e+5	10000	0	0	0	1e-05	1e-06	0	1e+17	1e-11	1e+5	20000	1	30	1	1e-08	1e-09	2
sigma50_N1_log_part4.in/run0	samples/sample_N1_13_log	250000	1.5	1.0.3.3	1e+8	1e-11	1e+5	10000	0	0	0	1e-05	1e-06	0	1e+14	1e-11	1e+5	10000	1	25	1	1e-05	1e-06	2	1e+14	1e-08	1e+08	20000	1	0	0	1e-06	1e-07	2
sigma50_N1_log_part4_retest0_run0.in/run0	samples_retest/sample_retest_sigma50_N1_log_part4_0_run0	1393	1.5	1.0.3.3	1e+8	1e-11	1e+5	10000	0	0	0	1e-05	1e-06	0	1e+17	1e-11	1e+5	20000	1	30	1	1e-08	1e-09	2
sigma50_N1_log_part4_retest1_run0.in/run0	samples_retest/sample_retest_sigma50_N1_log_part4_1_run0	2	1.5	1.0.3.3	1e+8	1e-11	1e+5	10000	0	0	0	1e-05	1e-06	0	1e+20	1e-11	1e+5	50000	1	35	1	1e-11	1e-12	2
sigma50_N1_log_part4.in/run1	samples/sample_N1_14_log	250000	1.5	1.0.3.3	1e+8	1e-11	1e+5	10000	0	0	0	1e-05	1e-06	0	1e+14	1e-11	1e+5	10000	1	25	1	1e-05	1e-06	2	1e+14	1e-08	1e+08	20000	1	0	0	1e-06	1e-07	2
sigma50_N1_log_part4_retest0_run1.in/run0	samples_retest/sample_retest_sigma50_N1_log_part4_0_run1	8510	1.5	1.0.3.3	1e+8	1e-11	1e+5	10000	0	0	0	1e-05	1e-06	0	1e+17	1e-11	1e+5	20000	1	30	1	1e-08	1e-09	2
sigma50_N1_log_part4.in/run2	samples/sample_N1_15_log	250000	1.5	1.0.3.3	1e+8	1e-11	1e+5	10000	0	0	0	1e-05	1e-06	0	1e+14	1e-11	1e+5	10000	1	25	1	1e-05	1e-06	2	1e+14	1e-08	1e+08	20000	1	0	0	1e-06	1e-07	2
sigma50_N1_log_part4_retest0_run2.in/run0	samples_retest/sample_retest_sigma50_N1_log_part4_0_run2	2194	1.5	1.0.3.3	1e+8	1e-11	1e+5	10000	0	0	0	1e-05	1e-06	0	1e+17	1e-11	1e+5	20000	1	30	1	1e-08	1e-09	2
sigma50_N1_log_part4_retest1_run2.in/run0	samples_retest/sample_retest_sigma50_N1_log_part4_1_run2	1	1.5	1.0.3.3	1e+8	1e-11	1e+5	10000	0	0	0	1e-05	1e-06	0	1e+20	1e-11	1e+5	50000	1	35	1	1e-11	1e-12	2
sigma50_N1_log_part4.in/run3	samples/sample_N1_16_log	250000	1.5	1.0.3.3	1e+8	1e-11	1e+5	10000	0	0	0	1e-05	1e-06	0	1e+14	1e-11	1e+5	10000	1	25	1	1e-05	1e-06	2	1e+14	1e-08	1e+08	20000	1	0	0	1e-06	1e-07	2
sigma50_N1_log_part4_retest0_run3.in/run0	samples_retest/sample_retest_sigma50_N1_log_part4_0_run3	1719	1.5	1.0.3.3	1e+8	1e-11	1e+5	10000	0	0	0	1e-05	1e-06	0	1e+17	1e-11	1e+5	20000	1	30	1	1e-08	1e-09	2
sigma50_N1_log_part4_retest1_run3.in/run0	samples_retest/sample_retest_sigma50_N1_log_part4_1_run3	1	1.5	1.0.3.3	1e+8	1e-11	1e+5	10000	0	0	0	1e-05	1e-06	0	1e+20	1e-11	1e+5	50000	1	35	1	1e-11	1e-12	2
sigma100_N1_log_part1.in/run0	samples/sample_N1_1_log	250000	1.5	1.0.3.3	1e+8	1e-11	1e+5	10000	0	0	0	1e-05	1e-06	0	1e+14	1e-11	1e+5	10000	1	25	1	1e-05	1e-06	2	1e+14	1e-08	1e+08	20000	1	0	0	1e-06	1e-07	2
sigma100_N1_log_part1_retest0_run0.in/run0	samples_retest/sample_retest_sigma100_N1_log_part1_0_run0	10874	1.5	1.0.3.3	1e+8	1e-11	1e+5	10000	0	0	0	1e-05	1e-06	0	1e+17	1e-11	1e+5	20000	1	30	1	1e-08	1e-09	2	1e+14	1e-08	1e+08	20000	1	0	0	1e-06	1e-07	2
sigma100_N1_log_part1_retest1_run0.in/run0	samples_retest/sample_retest_sigma100_N1_log_part1_1_run0	6	1.5	1.0.3.3	1e+8	1e-11	1e+5	10000	0	0	0	1e-05	1e-06	0	1e+20	1e-11	1e+5	50000	1	35	1	1e-11	1e-12	2
sigma100_N1_log_part1.in/run1	samples/sample_N1_2_log	250000	1.5	1.0.3.3	1e+8	1e-11	1e+5	10000	0	0	0	1e-05	1e-06	0	1e+14	1e-11	1e+5	10000	1	25	1	1e-05	1e-06	2	1e+14	1e-08	1e+08	20000	1	0	0	1e-06	1e-07	2
sigma100_N1_log_part1_retest0_run1.in/run0	samples_retest/sample_retest_sigma100_N1_log_part1_0_run1	4165	1.5	1.0.3.3	1e+8	1e-11	1e+5	10000	0	0	0	1e-05	1e-06	0	1e+17	1e-11	1e+5	20000	1	30	1	1e-08	1e-09	2
sigma100_N1_log_part1.in/run2	samples/sample_N1_3_log	250000	1.5	1.0.3.3	1e+8	1e-11	1e+5	10000	0	0	0	1e-05	1e-06	0	1e+14	1e-11	1e+5	10000	1	25	1	1e-05	1e-06	2	1e+14	1e-08	1e+08	20000	1	0	0	1e-06	1e-07	2	1e+14	1e-08	1e+08	20000	1	0	0	1e-06	1e-07	2
sigma100_N1_log_part1_retest0_run2.in/run0	samples_retest/sample_retest_sigma100_N1_log_part1_0_run2	7538	1.5	1.0.3.3	1e+8	1e-11	1e+5	10000	0	0	0	1e-05	1e-06	0	1e+17	1e-11	1e+5	20000	1	30	1	1e-08	1e-09	2
sigma100_N1_log_part1.in/run3	samples/sample_N1_4_log	250000	1.5	1.0.3.3	1e+8	1e-11	1e+5	10000	0	0	0	1e-05	1e-06	0	1e+14	1e-11	1e+5	10000	1	25	1	1e-05	1e-06	2	1e+14	1e-08	1e+08	20000	1	0	0	1e-06	1e-07	2	1e+14	1e-08	1e+08	20000	1	0	0	1e-06	1e-07	2	1e+14	1e-08	1e+08	20000	1
sigma100_N1_log_part1_retest0_run3.in/run0	samples_retest/sample_retest_sigma100_N1_log_part1_0_run3	4050	1.5	1.0.3.3	1e+8	1e-11	1e+5	10000	0	0	0	1e-05	1e-06	0	1e+17	1e-11	1e+5	20000	1	30	1	1e-08	1e-09	2
sigma100_N1_log_part2.in/run0	samples/sample_N1_5_log	250000	1.5	1.0.3.3	1e+8	1e-11	1e+5	10000	0	0	0	1e-05	1e-06	0	1e+14	1e-11	1e+5	10000	1	25	1	1e-05	1e-06	2	1e+14	1e-08	1e+08	20000	1	0	0	1e-06	1e-07	2	1e+14	1e-08	1e+08	20000	1	0	0	1e-06	1e-07	2
sigma100_N1_log_part2_retest0_run0.in/run0	samples_retest/sample_retest_sigma100_N1_log_part2_0_run0	3367	1.5	1.0.3.3	1e+8	1e-11	1e+5	10000	0	0	0	1e-05	1e-06	0	1e+17	1e-11	1e+5	20000	1	30	1	1e-08	1e-09	2
sigma100_N1_log_part2.in/run1	samples/sample_N1_6_log	250000	1.5	1.0.3.3	1e+8	1e-11	1e+5	10000	0	0	0	1e-05	1e-06	0	1e+14	1e-11	1e+5	10000	1	25	1	1e-05	1e-06	2	1e+14	1e-08	1e+08	20000	1	0	0	1e-06	1e-07	2	1e+14	1e-08	1e+08	20000	1	0	0	1e-06	1e-07	2	1e+14	1e-08	1e+08	20000	1
sigma100_N1_log_part2_retest0_run1.in/run0	samples_retest/sample_retest_sigma100_N1_log_part2_0_run1	7533	1.5	1.0.3.3	1e+8	1e-11	1e+5	10000	0	0	0	1e-05	1e-06	0	1e+17	1e-11	1e+5	20000	1	30	1	1e-08	1e-09	2
sigma100_N1_log_part2_retest1_run1.in/run0	samples_retest/sample_retest_sigma100_N1_log_part2_1_run1	1	1.5	1.0.3.3	1e+8	1e-11	1e+5	10000	0	0	0	1e-05	1e-06	0	1e+20	1e-11	1e+5	50000	1	35	1	1e-11	1e-12	2
sigma100_N1_log_part2.in/run2	samples/sample_N1_7_log	250000	1.5	1.0.3.3	1e+8	1e-11	1e+5	10000	0	0	0	1e-05	1e-06	0	1e+14	1e-11	1e+5	10000	1	25	1	1e-05	1e-06	2	1e+14	1e-08	1e+08	20000	1	0	0	1e-06	1e-07	2
sigma100_N1_log_part2_retest0_run2.in/run0	samples_retest/sample_retest_sigma100_N1_log_part2_0_run2	3765	1.5	1.0.3.3	1e+8	1e-11	1e+5	10000	0	0	0	1e-05	1e-06	0	1e+17	1e-11	1e+5	20000	1	30	1	1e-08	1e-09	2
sigma100_N1_log_part2_retest1_run2.in/run0	samples_retest/sample_retest_sigma100_N1_log_part2_1_run2	1	1.5	1.0.3.3	1e+8	1e-11	1e+5	10000	0	0	0	1e-05	1e-06	0	1e+20	1e-11	1e+5	50000	1	35	1	1e-11	1e-12	2
sigma100_N1_log_part2.in/run3	samples/sample_N1_8_log	250000	1.5	1.0.3.3	1e+8	1e-11	1e+5	10000	0	0	0	1e-05	1e-06	0	1e+14	1e-11	1e+5	10000	1	25	1	1e-05	1e-06	2	1e+14	1e-08	1e+08	20000	1	0	0	1e-06	1e-07	2	1e+14	1e-08	1e+08	20000	1	0	0	1e-06	1e-07	2	1e+14	1e-08	1e+08	20000	1
sigma100_N1_log_part2_retest0_run3.in/run0	samples_retest/sample_retest_sigma100_N1_log_part2_0_run3	6216	1.5	1.0.3.3	1e+8	1e-11	1e+5	10000	0	0	0	1e-05	1e-06	0	1e+17	1e-11	1e+5	20000	1	30	1	1e-08	1e-09	2
sigma100_N1_log_part2_retest1_run3.in/run0	samples_retest/sample_retest_sigma100_N1_log_part2_1_run3	1	1.5	1.0.3.3	1e+8	1e-11	1e+5	10000	0	0	0	1e-05	1e-06	0	1e+20	1e-11	1e+5	50000	1	35	1	1e-11	1e-12	2
sigma100_N1_log_part3.in/run0	samples/sample_N1_9_log	250000	1.5	1.0.3.3	1e+8	1e-11	1e+5	10000	0	0	0	1e-05	1e-06	0	1e+14	1e-11	1e+5	10000	1	25	1	1e-05	1e-06	2	1e+14	1e-08	1e+08	20000	1	0	0	1e-06	1e-07	2
sigma100_N1_log_part3_retest0_run0.in/run0	samples_retest/sample_retest_sigma100_N1_log_part3_0_run0	4250	1.5	1.0.3.3	1e+8	1e-11	1e+5	10000	0	0	0	1e-05	1e-06	0	1e+17	1e-11	1e+5	20000	1	30	1	1e-08	1e-09	2
sigma100_N1_log_part3_retest1_run0.in/run0	samples_retest/sample_retest_sigma100_N1_log_part3_1_run0	1	1.5	1.0.3.3	1e+8	1e-11	1e+5	10000	0	0	0	1e-05	1e-06	0	1e+20	1e-11	1e+5	50000	1	35	1	1e-11	1e-12	2
sigma100_N1_log_part3.in/run1	samples/sample_N1_10_log	250000	1.5	1.0.3.3	1e+8	1e-11	1e+5	10000	0	0	0	1e-05	1e-06	0	1e+14	1e-11	1e+5	10000	1	25	1	1e-05	1e-06	2	1e+14	1e-08	1e+08	20000	1	0	0	1e-06	1e-07	2
sigma100_N1_log_part3_retest0_run1.in/run0	samples_retest/sample_retest_sigma100_N1_log_part3_0_run1	7564	1.5	1.0.3.3	1e+8	1e-11	1e+5	10000	0	0	0	1e-05	1e-06	0	1e+17	1e-11	1e+5	20000	1	30	1	1e-08	1e-09	2
sigma100_N1_log_part3_retest1_run1.in/run0	samples_retest/sample_retest_sigma100_N1_log_part3_1_run1	2	1.5	1.0.3.3	1e+8	1e-11	1e+5	10000	0	0	0	1e-05	1e-06	0	1e+20	1e-11	1e+5	50000	1	35	1	1e-11	1e-12	2
sigma100_N1_log_part3.in/run2	samples/sample_N1_11_log	250000	1.5	1.0.3.3	1e+8	1e-11	1e+5	10000	0	0	0	1e-05	1e-06	0	1e+14	1e-11	1e+5	10000	1	25	1	1e-05	1e-06	2	1e+14	1e-08	1e+08	20000	1	0	0	1e-06	1e-07	2
sigma100_N1_log_part3_retest0_run2.in/run0	samples_retest/sample_retest_sigma100_N1_log_part3_0_run2	4360	1.5	1.0.3.3	1e+8	1e-11	1e+5	10000	0	0	0	1e-05	1e-06	0	1e+17	1e-11	1e+5	20000	1	30	1	1e-08	1e-09	2
sigma100_N1_log_part3.in/run3	samples/sample_N1_12_log	250000	1.5	1.0.3.3	1e+8	1e-11	1e+5	10000	0	0	0	1e-05	1e-06	0	1e+14	1e-11	1e+5	10000	1	25	1	1e-05	1e-06	2	1e+14	1e-08	1e+08	20000	1	0	0	1e-06	1e-07	2
sigma100_N1_log_part3_retest0_run3.in/run0	samples_retest/sample_retest_sigma100_N1_log_part3_0_run3	4735	1.5	1.0.3.3	1e+8	1e-11	1e+5	10000	0	0	0	1e-05	1e-06	0	1e+17	1e-11	1e+5	20000	1	30	1	1e-08	1e-09	2
sigma100_N1_log_part4.in/run0	samples/sample_N1_13_log	250000	1.5	1.0.3.3	1e+8	1e-11	1e+5	10000	0	0	0	1e-05	1e-06	0	1e+14	1e-11	1e+5	10000	1	25	1	1e-05	1e-06	2	1e+14	1e-08	1e+08	20000	1	0	0	1e-06	1e-07	2
sigma100_N1_log_part4_retest0_run0.in/run0	samples_retest/sample_retest_sigma100_N1_log_part4_0_run0	4149	1.5	1.0.3.3	1e+8	1e-11	1e+5	10000	0	0	0	1e-05	1e-06	0	1e+17	1e-11	1e+5	20000	1	30	1	1e-08	1e-09	2
sigma100_N1_log_part4_retest1_run0.in/run0	samples_retest/sample_retest_sigma100_N1_log_part4_1_run0	1	1.5	1.0.3.3	1e+8	1e-11	1e+5	10000	0	0	0	1e-05	1e-06	0	1e+20	1e-11	1e+5	50000	1	35	1	1e-11	1e-12	2
sigma100_N1_log_part4.in/run1	samples/sample_N1_14_log	250000	1.5	1.0.3.3	1e+8	1e-11	1e+5	10000	0	0	0	1e-05	1e-06	0	1e+14	1e-11	1e+5	10000	1	25	1	1e-05	1e-06	2	1e+14	1e-08	1e+08	20000	1	0	0	1e-06	1e-07	2	1e+14	1e-08	1e+08	20000	1	0	0	1e-06	1e-07	2
sigma100_N1_log_part4_retest0_run1.in/run0	samples_retest/sample_retest_sigma100_N1_log_part4_0_run1	3293	1.5	1.0.3.3	1e+8	1e-11	1e+5	10000	0	0	0	1e-05	1e-06	0	1e+17	1e-11	1e+5	20000	1	30	1	1e-08	1e-09	2
sigma100_N1_log_part4.in/run2	samples/sample_N1_15_log	250000	1.5	1.0.3.3	1e+8	1e-11	1e+5	10000	0	0	0	1e-05	1e-06	0	1e+14	1e-11	1e+5	10000	1	25	1	1e-05	1e-06	2	1e+14	1e-08	1e+08	20000	1	0	0	1e-06	1e-07	2
sigma100_N1_log_part4_retest0_run2.in/run0	samples_retest/sample_retest_sigma100_N1_log_part4_0_run2	3057	1.5	1.0.3.3	1e+8	1e-11	1e+5	10000	0	0	0	1e-05	1e-06	0	1e+17	1e-11	1e+5	20000	1	30	1	1e-08	1e-09	2	1e+14	1e-08	1e+08	20000	1	0	0	1e-06	1e-07	2
sigma100_N1_log_part4_retest1_run2.in/run0	samples_retest/sample_retest_sigma100_N1_log_part4_1_run2	2	1.5	1.0.3.3	1e+8	1e-11	1e+5	10000	0	0	0	1e-05	1e-06	0	1e+20	1e-11	1e+5	50000	1	35	1	1e-11	1e-12	2
sigma100_N1_log_part4.in/run3	samples/sample_N1_16_log	250000	1.5	1.0.3.3	1e+8	1e-11	1e+5	10000	0	0	0	1e-05	1e-06	0	1e+14	1e-11	1e+5	10000	1	25	1	1e-05	1e-06	2	1e+14	1e-08	1e+08	20000	1	0	0	1e-06	1e-07	2
sigma100_N1_log_part4_retest0_run3.in/run0	samples_retest/sample_retest_sigma100_N1_log_part4_0_run3	4620	1.5	1.0.3.3	1e+8	1e-11	1e+5	10000	0	0	0	1e-05	1e-06	0	1e+17	1e-11	1e+5	20000	1	30	1	1e-08	1e-09	2
sigma100_N1_log_part4_retest1_run3.in/run0	samples_retest/sample_retest_sigma100_N1_log_part4_1_run3	1	1.5	1.0.3.3	1e+8	1e-11	1e+5	10000	0	0	0	1e-05	1e-06	0	1e+20	1e-11	1e+5	50000	1	35	1	1e-11	1e-12	2
sigma200_N1_log_part1.in/run0	samples/sample_N1_1_log	250000	1.5	1.0.3.3	1e+8	1e-11	1e+5	10000	0	0	0	1e-05	1e-06	0	1e+14	1e-11	1e+5	10000	1	25	1	1e-05	1e-06	2	1e+14	1e-08	1e+08	20000	1	0	0	1e-06	1e-07	2	1e+14	1e-08	1e+08	20000	1	0	0	1e-06	1e-07	2	1e+14	1e-08	1e+08	20000	1
sigma200_N1_log_part1_retest0_run0.in/run0	samples_retest/sample_retest_sigma200_N1_log_part1_0_run0	8222	1.5	1.0.3.3	1e+8	1e-11	1e+5	10000	0	0	0	1e-05	1e-06	0	1e+17	1e-11	1e+5	20000	1	30	1	1e-08	1e-09	2	1e+14	1e-08	1e+08	20000	1	0	0	1e-06	1e-07	2
sigma200_N1_log_part1_retest1_run0.in/run0	samples_retest/sample_retest_sigma200_N1_log_part1_1_run0	3	1.5	1.0.3.3	1e+8	1e-11	1e+5	10000	0	0	0	1e-05	1e-06	0	1e+20	1e-11	1e+5	50000	1	35	1	1e-11	1e-12	2
sigma200_N1_log_part1.in/run1	samples/sample_N1_2_log	250000	1.5	1.0.3.3	1e+8	1e-11	1e+5	10000	0	0	0	1e-05	1e-06	0	1e+14	1e-11	1e+5	10000	1	25	1	1e-05	1e-06	2	1e+14	1e-08	1e+08	20000	1	0	0	1e-06	1e-07	2
sigma200_N1_log_part1_retest0_run1.in/run0	samples_retest/sample_retest_sigma200_N1_log_part1_0_run1	5147	1.5	1.0.3.3	1e+8	1e-11	1e+5	10000	0	0	0	1e-05	1e-06	0	1e+17	1e-11	1e+5	20000	1	30	1	1e-08	1e-09	2
sigma200_N1_log_part1_retest1_run1.in/run0	samples_retest/sample_retest_sigma200_N1_log_part1_1_run1	1	1.5	1.0.3.3	1e+8	1e-11	1e+5	10000	0	0	0	1e-05	1e-06	0	1e+20	1e-11	1e+5	50000	1	35	1	1e-11	1e-12	2
sigma200_N1_log_part1.in/run2	samples/sample_N1_3_log	250000	1.5	1.0.3.3	1e+8	1e-11	1e+5	10000	0	0	0	1e-05	1e-06	0	1e+14	1e-11	1e+5	10000	1	25	1	1e-05	1e-06	2	1e+14	1e-08	1e+08	20000	1	0	0	1e-06	1e-07	2
sigma200_N1_log_part1_retest0_run2.in/run0	samples_retest/sample_retest_sigma200_N1_log_part1_0_run2	6746	1.5	1.0.3.3	1e+8	1e-11	1e+5	10000	0	0	0	1e-05	1e-06	0	1e+17	1e-11	1e+5	20000	1	30	1	1e-08	1e-09	2
sigma200_N1_log_part1_retest1_run2.in/run0	samples_retest/sample_retest_sigma200_N1_log_part1_1_run2	2	1.5	1.0.3.3	1e+8	1e-11	1e+5	10000	0	0	0	1e-05	1e-06	0	1e+20	1e-11	1e+5	50000	1	35	1	1e-11	1e-12	2
sigma200_N1_log_part1.in/run3	samples/sample_N1_4_log	250000	1.5	1.0.3.3	1e+8	1e-11	1e+5	10000	0	0	0	1e-05	1e-06	0	1e+14	1e-11	1e+5	10000	1	25	1	1e-05	1e-06	2	1e+14	1e-08	1e+08	20000	1	0	0	1e-06	1e-07	2	1e+14	1e-08	1e+08	20000	1	0	0	1e-06	1e-07	2
sigma200_N1_log_part1_retest0_run3.in/run0	samples_retest/sample_retest_sigma200_N1_log_part1_0_run3	15178	1.5	1.0.3.3	1e+8	1e-11	1e+5	10000	0	0	0	1e-05	1e-06	0	1e+17	1e-11	1e+5	20000	1	30	1	1e-08	1e-09	2	1e+14	1e-08	1e+08	20000	1	0	0	1e-06	1e-07	2
sigma200_N1_log_part1_retest1_run3.in/run0	samples_retest/sample_retest_sigma200_N1_log_part1_1_run3	4	1.5	1.0.3.3	1e+8	1e-11	1e+5	10000	0	0	0	1e-05	1e-06	0	1e+20	1e-11	1e+5	50000	1	35	1	1e-11	1e-12	2
sigma200_N1_log_part2.in/run0	samples/sample_N1_5_log	250000	1.5	1.0.3.3	1e+8	1e-11	1e+5	10000	0	0	0	1e-05	1e-06	0	1e+14	1e-11	1e+5	10000	1	25	1	1e-05	1e-06	2	1e+14	1e-08	1e+08	20000	1	0	0	1e-06	1e-07	2
sigma200_N1_log_part2_retest0_run0.in/run0	samples_retest/sample_retest_sigma200_N1_log_part2_0_run0	9198	1.5	1.0.3.3	1e+8	1e-11	1e+5	10000	0	0	0	1e-05	1e-06	0	1e+17	1e-11	1e+5	20000	1	30	1	1e-08	1e-09	2
sigma200_N1_log_part2.in/run1	samples/sample_N1_6_log	250000	1.5	1.0.3.3	1e+8	1e-11	1e+5	10000	0	0	0	1e-05	1e-06	0	1e+14	1e-11	1e+5	10000	1	25	1	1e-05	1e-06	2	1e+14	1e-08	1e+08	20000	1	0	0	1e-06	1e-07	2	1e+14	1e-08	1e+08	20000	1	0	0	1e-06	1e-07	2
sigma200_N1_log_part2_retest0_run1.in/run0	samples_retest/sample_retest_sigma200_N1_log_part2_0_run1	4832	1.5	1.0.3.3	1e+8	1e-11	1e+5	10000	0	0	0	1e-05	1e-06	0	1e+17	1e-11	1e+5	20000	1	30	1	1e-08	1e-09	2
sigma200_N1_log_part2_retest1_run1.in/run0	samples_retest/sample_retest_sigma200_N1_log_part2_1_run1	1	1.5	1.0.3.3	1e+8	1e-11	1e+5	10000	0	0	0	1e-05	1e-06	0	1e+20	1e-11	1e+5	50000	1	35	1	1e-11	1e-12	2
sigma200_N1_log_part2.in/run2	samples/sample_N1_7_log	250000	1.5	1.0.3.3	1e+8	1e-11	1e+5	10000	0	0	0	1e-05	1e-06	0	1e+14	1e-11	1e+5	10000	1	25	1	1e-05	1e-06	2	1e+14	1e-08	1e+08	20000	1	0	0	1e-06	1e-07	2	1e+14	1e-08	1e+08	20000	1	0	0	1e-06	1e-07	2	1e+14	1e-08	1e+08	20000	1
sigma200_N1_log_part2_retest0_run2.in/run0	samples_retest/sample_retest_sigma200_N1_log_part2_0_run2	6892	1.5	1.0.3.3	1e+8	1e-11	1e+5	10000	0	0	0	1e-05	1e-06	0	1e+17	1e-11	1e+5	20000	1	30	1	1e-08	1e-09	2	1e+14	1e-08	1e+08	20000	1	0	0	1e-06	1e-07	2
sigma200_N1_log_part2_retest1_run2.in/run0	samples_retest/sample_retest_sigma200_N1_log_part2_1_run2	2	1.5	1.0.3.3	1e+8	1e-11	1e+5	10000	0	0	0	1e-05	1e-06	0	1e+20	1e-11	1e+5	50000	1	35	1	1e-11	1e-12	2
sigma200_N1_log_part2.in/run3	samples/sample_N1_8_log	250000	1.5	1.0.3.3	1e+8	1e-11	1e+5	10000	0	0	0	1e-05	1e-06	0	1e+14	1e-11	1e+5	10000	1	25	1	1e-05	1e-06	2	1e+14	1e-08	1e+08	20000	1	0	0	1e-06	1e-07	2	1e+14	1e-08	1e+08	20000	1	0	0	1e-06	1e-07	2
sigma200_N1_log_part2_retest0_run3.in/run0	samples_retest/sample_retest_sigma200_N1_log_part2_0_run3	12467	1.5	1.0.3.3	1e+8	1e-11	1e+5	10000	0	0	0	1e-05	1e-06	0	1e+17	1e-11	1e+5	20000	1	30	1	1e-08	1e-09	2	1e+14	1e-08	1e+08	20000	1	0	0	1e-06	1e-07	2	1e+14	1e-08	1e+08	20000	1	0	0	1e-06	1e-07	2	1e+14	1e-08	1e+08	20000	1
sigma200_N1_log_part2_retest1_run3.in/run0	samples_retest/sample_retest_sigma200_N1_log_part2_1_run3	1	1.5	1.0.3.3	1e+8	1e-11	1e+5	10000	0	0	0	1e-05	1e-06	0	1e+20	1e-11	1e+5	50000	1	35	1	1e-11	1e-12	2
sigma200_N1_log_part3.in/run0	samples/sample_N1_9_log	250000	1.5	1.0.3.3	1e+8	1e-11	1e+5	10000	0	0	0	1e-05	1e-06	0	1e+14	1e-11	1e+5	10000	1	25	1	1e-05	1e-06	2	1e+14	1e-08	1e+08	20000	1	0	0	1e-06	1e-07	2	1e+14	1e-08	1e+08	20000	1	0	0	1e-06	1e-07	2	1e+14	1e-08	1e+08	20000	1
sigma200_N1_log_part3_retest0_run0.in/run0	samples_retest/sample_retest_sigma200_N1_log_part3_0_run0	14015	1.5	1.0.3.3	1e+8	1e-11	1e+5	10000	0	0	0	1e-05	1e-06	0	1e+17	1e-11	1e+5	20000	1	30	1	1e-08	1e-09	2	1e+14	1e-08	1e+08	20000	1	0	0	1e-06	1e-07	2
sigma200_N1_log_part3_retest1_run0.in/run0	samples_retest/sample_retest_sigma200_N1_log_part3_1_run0	2	1.5	1.0.3.3	1e+8	1e-11	1e+5	10000	0	0	0	1e-05	1e-06	0	1e+20	1e-11	1e+5	50000	1	35	1	1e-11	1e-12	2
sigma200_N1_log_part3.in/run1	samples/sample_N1_10_log	250000	1.5	1.0.3.3	1e+8	1e-11	1e+5	10000	0	0	0	1e-05	1e-06	0	1e+14	1e-11	1e+5	10000	1	25	1	1e-05	1e-06	2	1e+14	1e-08	1e+08	20000	1	0	0	1e-06	1e-07	2
sigma200_N1_log_part3_retest0_run1.in/run0	samples_retest/sample_retest_sigma200_N1_log_part3_0_run1	22009	1.5	1.0.3.3	1e+8	1e-11	1e+5	10000	0	0	0	1e-05	1e-06	0	1e+17	1e-11	1e+5	20000	1	30	1	1e-08	1e-09	2	1e+14	1e-08	1e+08	20000	1	0	0	1e-06	1e-07	2
sigma200_N1_log_part3_retest1_run1.in/run0	samples_retest/sample_retest_sigma200_N1_log_part3_1_run1	1	1.5	1.0.3.3	1e+8	1e-11	1e+5	10000	0	0	0	1e-05	1e-06	0	1e+20	1e-11	1e+5	50000	1	35	1	1e-11	1e-12	2
sigma200_N1_log_part3.in/run2	samples/sample_N1_11_log	250000	1.5	1.0.3.3	1e+8	1e-11	1e+5	10000	0	0	0	1e-05	1e-06	0	1e+14	1e-11	1e+5	10000	1	25	1	1e-05	1e-06	2	1e+14	1e-08	1e+08	20000	1	0	0	1e-06	1e-07	2	1e+14	1e-08	1e+08	20000	1	0	0	1e-06	1e-07	2	1e+14	1e-08	1e+08	20000	1
sigma200_N1_log_part3_retest0_run2.in/run0	samples_retest/sample_retest_sigma200_N1_log_part3_0_run2	7438	1.5	1.0.3.3	1e+8	1e-11	1e+5	10000	0	0	0	1e-05	1e-06	0	1e+17	1e-11	1e+5	20000	1	30	1	1e-08	1e-09	2
sigma200_N1_log_part3_retest1_run2.in/run0	samples_retest/sample_retest_sigma200_N1_log_part3_1_run2	2	1.5	1.0.3.3	1e+8	1e-11	1e+5	10000	0	0	0	1e-05	1e-06	0	1e+20	1e-11	1e+5	50000	1	35	1	1e-11	1e-12	2
sigma200_N1_log_part3.in/run3	samples/sample_N1_12_log	250000	1.5	1.0.3.3	1e+8	1e-11	1e+5	10000	0	0	0	1e-05	1e-06	0	1e+14	1e-11	1e+5	10000	1	25	1	1e-05	1e-06	2	1e+14	1e-08	1e+08	20000	1	0	0	1e-06	1e-07	2	1e+14	1e-08	1e+08	20000	1	0	0	1e-06	1e-07	2	1e+14	1e-08	1e+08	20000	1
sigma200_N1_log_part3_retest0_run3.in/run0	samples_retest/sample_retest_sigma200_N1_log_part3_0_run3	14743	1.5	1.0.3.3	1e+8	1e-11	1e+5	10000	0	0	0	1e-05	1e-06	0	1e+17	1e-11	1e+5	20000	1	30	1	1e-08	1e-09	2
sigma200_N1_log_part3_retest1_run3.in/run0	samples_retest/sample_retest_sigma200_N1_log_part3_1_run3	1	1.5	1.0.3.3	1e+8	1e-11	1e+5	10000	0	0	0	1e-05	1e-06	0	1e+20	1e-11	1e+5	50000	1	35	1	1e-11	1e-12	2
sigma200_N1_log_part4.in/run0	samples/sample_N1_13_log	250000	1.5	1.0.3.3	1e+8	1e-11	1e+5	10000	0	0	0	1e-05	1e-06	0	1e+14	1e-11	1e+5	10000	1	25	1	1e-05	1e-06	2	1e+14	1e-08	1e+08	20000	1	0	0	1e-06	1e-07	2	1e+14	1e-08	1e+08	20000	1	0	0	1e-06	1e-07	2	1e+14	1e-08	1e+08	20000	1
sigma200_N1_log_part4_retest0_run0.in/run0	samples_retest/sample_retest_sigma200_N1_log_part4_0_run0	5449	1.5	1.0.3.3	1e+8	1e-11	1e+5	10000	0	0	0	1e-05	1e-06	0	1e+17	1e-11	1e+5	20000	1	30	1	1e-08	1e-09	2
sigma200_N1_log_part4_retest1_run0.in/run0	samples_retest/sample_retest_sigma200_N1_log_part4_1_run0	2	1.5	1.0.3.3	1e+8	1e-11	1e+5	10000	0	0	0	1e-05	1e-06	0	1e+20	1e-11	1e+5	50000	1	35	1	1e-11	1e-12	2
sigma200_N1_log_part4.in/run1	samples/sample_N1_14_log	250000	1.5	1.0.3.3	1e+8	1e-11	1e+5	10000	0	0	0	1e-05	1e-06	0	1e+14	1e-11	1e+5	10000	1	25	1	1e-05	1e-06	2	1e+14	1e-08	1e+08	20000	1	0	0	1e-06	1e-07	2	1e+14	1e-08	1e+08	20000	1	0	0	1e-06	1e-07	2
sigma200_N1_log_part4_retest0_run1.in/run0	samples_retest/sample_retest_sigma200_N1_log_part4_0_run1	10943	1.5	1.0.3.3	1e+8	1e-11	1e+5	10000	0	0	0	1e-05	1e-06	0	1e+17	1e-11	1e+5	20000	1	30	1	1e-08	1e-09	2	1e+14	1e-08	1e+08	20000	1	0	0	1e-06	1e-07	2
sigma200_N1_log_part4_retest1_run1.in/run0	samples_retest/sample_retest_sigma200_N1_log_part4_1_run1	1	1.5	1.0.3.3	1e+8	1e-11	1e+5	10000	0	0	0	1e-05	1e-06	0	1e+20	1e-11	1e+5	50000	1	35	1	1e-11	1e-12	2
sigma200_N1_log_part4.in/run2	samples/sample_N1_15_log	250000	1.5	1.0.3.3	1e+8	1e-11	1e+5	10000	0	0	0	1e-05	1e-06	0	1e+14	1e-11	1e+5	10000	1	25	1	1e-05	1e-06	2	1e+14	1e-08	1e+08	20000	1	0	0	1e-06	1e-07	2
sigma200_N1_log_part4_retest0_run2.in/run0	samples_retest/sample_retest_sigma200_N1_log_part4_0_run2	11518	1.5	1.0.3.3	1e+8	1e-11	1e+5	10000	0	0	0	1e-05	1e-06	0	1e+17	1e-11	1e+5	20000	1	30	1	1e-08	1e-09	2
sigma200_N1_log_part4_retest1_run2.in/run0	samples_retest/sample_retest_sigma200_N1_log_part4_1_run2	2	1.5	1.0.3.3	1e+8	1e-11	1e+5	10000	0	0	0	1e-05	1e-06	0	1e+20	1e-11	1e+5	50000	1	35	1	1e-11	1e-12	2
sigma200_N1_log_part4.in/run3	samples/sample_N1_16_log	250000	1.5	1.0.3.3	1e+8	1e-11	1e+5	10000	0	0	0	1e-05	1e-06	0	1e+14	1e-11	1e+5	10000	1	25	1	1e-05	1e-06	2	1e+14	1e-08	1e+08	20000	1	0	0	1e-06	1e-07	2
sigma200_N1_log_part4_retest0_run3.in/run0	samples_retest/sample_retest_sigma200_N1_log_part4_0_run3	7109	1.5	1.0.3.3	1e+8	1e-11	1e+5	10000	0	0	0	1e-05	1e-06	0	1e+17	1e-11	1e+5	20000	1	30	1	1e-08	1e-09	2
sigma500_N1_log_part1.in/run0	samples/sample_N1_1_log	250000	1.5	1.0.3.3	1e+8	1e-11	1e+5	10000	0	0	0	1e-05	1e-06	0	1e+14	1e-11	1e+5	10000	1	25	1	1e-05	1e-06	2	1e+14	1e-08	1e+08	20000	1	0	0	1e-06	1e-07	2	1e+14	1e-08	1e+08	20000	1	0	0	1e-06	1e-07	2
sigma500_N1_log_part1_retest0_run0.in/run0	samples_retest/sample_retest_sigma500_N1_log_part1_0_run0	15065	1.5	1.0.3.3	1e+8	1e-11	1e+5	10000	0	0	0	1e-05	1e-06	0	1e+17	1e-11	1e+5	20000	1	30	1	1e-08	1e-09	2	1e+14	1e-08	1e+08	20000	1	0	0	1e-06	1e-07	2
sigma500_N1_log_part1_retest1_run0.in/run0	samples_retest/sample_retest_sigma500_N1_log_part1_1_run0	7	1.5	1.0.3.3	1e+8	1e-11	1e+5	10000	0	0	0	1e-05	1e-06	0	1e+20	1e-11	1e+5	50000	1	35	1	1e-11	1e-12	2
sigma500_N1_log_part1_retest2_run0.in/run0	samples_retest/sample_retest_sigma500_N1_log_part1_2_run0	1	1.5	1.0.3.3	1e+8	1e-11	1e+5	10000	0	0	0	1e-05	1e-06	0	1e+23	1e-11	1e+5	100000	1	40	1	1e-14	1e-15	2
sigma500_N1_log_part1.in/run1	samples/sample_N1_2_log	250000	1.5	1.0.3.3	1e+8	1e-11	1e+5	10000	0	0	0	1e-05	1e-06	0	1e+14	1e-11	1e+5	10000	1	25	1	1e-05	1e-06	2	1e+14	1e-08	1e+08	20000	1	0	0	1e-06	1e-07	2	1e+14	1e-08	1e+08	20000	1	0	0	1e-06	1e-07	2	1e+14	1e-08	1e+08	20000	1
sigma500_N1_log_part1_retest0_run1.in/run0	samples_retest/sample_retest_sigma500_N1_log_part1_0_run1	32067	1.5	1.0.3.3	1e+8	1e-11	1e+5	10000	0	0	0	1e-05	1e-06	0	1e+17	1e-11	1e+5	20000	1	30	1	1e-08	1e-09	2	1e+14	1e-08	1e+08	20000	1	0	0	1e-06	1e-07	2
sigma500_N1_log_part1_retest1_run1.in/run0	samples_retest/sample_retest_sigma500_N1_log_part1_1_run1	4	1.5	1.0.3.3	1e+8	1e-11	1e+5	10000	0	0	0	1e-05	1e-06	0	1e+20	1e-11	1e+5	50000	1	35	1	1e-11	1e-12	2
sigma500_N1_log_part1.in/run2	samples/sample_N1_3_log	250000	1.5	1.0.3.3	1e+8	1e-11	1e+5	10000	0	0	0	1e-05	1e-06	0	1e+14	1e-11	1e+5	10000	1	25	1	1e-05	1e-06	2	1e+14	1e-08	1e+08	20000	1	0	0	1e-06	1e-07	2	1e+14	1e-08	1e+08	20000	1	0	0	1e-06	1e-07	2
sigma500_N1_log_part1_retest0_run2.in/run0	samples_retest/sample_retest_sigma500_N1_log_part1_0_run2	8747	1.5	1.0.3.3	1e+8	1e-11	1e+5	10000	0	0	0	1e-05	1e-06	0	1e+17	1e-11	1e+5	20000	1	30	1	1e-08	1e-09	2	1e+14	1e-08	1e+08	20000	1	0	0	1e-06	1e-07	2
sigma500_N1_log_part1_retest1_run2.in/run0	samples_retest/sample_retest_sigma500_N1_log_part1_1_run2	4	1.5	1.0.3.3	1e+8	1e-11	1e+5	10000	0	0	0	1e-05	1e-06	0	1e+20	1e-11	1e+5	50000	1	35	1	1e-11	1e-12	2
sigma500_N1_log_part1.in/run3	samples/sample_N1_4_log	250000	1.5	1.0.3.3	1e+8	1e-11	1e+5	10000	0	0	0	1e-05	1e-06	0	1e+14	1e-11	1e+5	10000	1	25	1	1e-05	1e-06	2	1e+14	1e-08	1e+08	20000	1	0	0	1e-06	1e-07	2	1e+14	1e-08	1e+08	20000	1	0	0	1e-06	1e-07	2	1e+14	1e-08	1e+08	20000	1
sigma500_N1_log_part1_retest0_run3.in/run0	samples_retest/sample_retest_sigma500_N1_log_part1_0_run3	31246	1.5	1.0.3.3	1e+8	1e-11	1e+5	10000	0	0	0	1e-05	1e-06	0	1e+17	1e-11	1e+5	20000	1	30	1	1e-08	1e-09	2	1e+14	1e-08	1e+08	20000	1	0	0	1e-06	1e-07	2
sigma500_N1_log_part1_retest1_run3.in/run0	samples_retest/sample_retest_sigma500_N1_log_part1_1_run3	11	1.5	1.0.3.3	1e+8	1e-11	1e+5	10000	0	0	0	1e-05	1e-06	0	1e+20	1e-11	1e+5	50000	1	35	1	1e-11	1e-12	2
sigma500_N1_log_part2.in/run0	samples/sample_N1_5_log	250000	1.5	1.0.3.3	1e+8	1e-11	1e+5	10000	0	0	0	1e-05	1e-06	0	1e+14	1e-11	1e+5	10000	1	25	1	1e-05	1e-06	2	1e+14	1e-08	1e+08	20000	1	0	0	1e-06	1e-07	2	1e+14	1e-08	1e+08	20000	1	0	0	1e-06	1e-07	2	1e+14	1e-08	1e+08	20000	1
sigma500_N1_log_part2_retest0_run0.in/run0	samples_retest/sample_retest_sigma500_N1_log_part2_0_run0	22192	1.5	1.0.3.3	1e+8	1e-11	1e+5	10000	0	0	0	1e-05	1e-06	0	1e+17	1e-11	1e+5	20000	1	30	1	1e-08	1e-09	2	1e+14	1e-08	1e+08	20000	1	0	0	1e-06	1e-07	2
sigma500_N1_log_part2_retest1_run0.in/run0	samples_retest/sample_retest_sigma500_N1_log_part2_1_run0	28	1.5	1.0.3.3	1e+8	1e-11	1e+5	10000	0	0	0	1e-05	1e-06	0	1e+20	1e-11	1e+5	50000	1	35	1	1e-11	1e-12	2
sigma500_N1_log_part2.in/run1	samples/sample_N1_6_log	250000	1.5	1.0.3.3	1e+8	1e-11	1e+5	10000	0	0	0	1e-05	1e-06	0	1e+14	1e-11	1e+5	10000	1	25	1	1e-05	1e-06	2	1e+14	1e-08	1e+08	20000	1	0	0	1e-06	1e-07	2	1e+14	1e-08	1e+08	20000	1	0	0	1e-06	1e-07	2	1e+14	1e-08	1e+08	20000	1
sigma500_N1_log_part2_retest0_run1.in/run0	samples_retest/sample_retest_sigma500_N1_log_part2_0_run1	11867	1.5	1.0.3.3	1e+8	1e-11	1e+5	10000	0	0	0	1e-05	1e-06	0	1e+17	1e-11	1e+5	20000	1	30	1	1e-08	1e-09	2	1e+14	1e-08	1e+08	20000	1	0	0	1e-06	1e-07	2
sigma500_N1_log_part2_retest1_run1.in/run0	samples_retest/sample_retest_sigma500_N1_log_part2_1_run1	49	1.5	1.0.3.3	1e+8	1e-11	1e+5	10000	0	0	0	1e-05	1e-06	0	1e+20	1e-11	1e+5	50000	1	35	1	1e-11	1e-12	2
sigma500_N1_log_part2.in/run2	samples/sample_N1_7_log	250000	1.5	1.0.3.3	1e+8	1e-11	1e+5	10000	0	0	0	1e-05	1e-06	0	1e+14	1e-11	1e+5	10000	1	25	1	1e-05	1e-06	2	1e+14	1e-08	1e+08	20000	1	0	0	1e-06	1e-07	2	1e+14	1e-08	1e+08	20000	1	0	0	1e-06	1e-07	2	1e+14	1e-08	1e+08	20000	1
sigma500_N1_log_part2_retest0_run2.in/run0	samples_retest/sample_retest_sigma500_N1_log_part2_0_run2	15178	1.5	1.0.3.3	1e+8	1e-11	1e+5	10000	0	0	0	1e-05	1e-06	0	1e+17	1e-11	1e+5	20000	1	30	1	1e-08	1e-09	2	1e+14	1e-08	1e+08	20000	1	0	0	1e-06	1e-07	2
sigma500_N1_log_part2_retest1_run2.in/run0	samples_retest/sample_retest_sigma500_N1_log_part2_1_run2	6	1.5	1.0.3.3	1e+8	1e-11	1e+5	10000	0	0	0	1e-05	1e-06	0	1e+20	1e-11	1e+5	50000	1	35	1	1e-11	1e-12	2
sigma500_N1_log_part2.in/run3	samples/sample_N1_8_log	250000	1.5	1.0.3.3	1e+8	1e-11	1e+5	10000	0	0	0	1e-05	1e-06	0	1e+14	1e-11	1e+5	10000	1	25	1	1e-05	1e-06	2	1e+14	1e-08	1e+08	20000	1	0	0	1e-06	1e-07	2	1e+14	1e-08	1e+08	20000	1	0	0	1e-06	1e-07	2	1e+14	1e-08	1e+08	20000	1
sigma500_N1_log_part2_retest0_run3.in/run0	samples_retest/sample_retest_sigma500_N1_log_part2_0_run3	14094	1.5	1.0.3.3	1e+8	1e-11	1e+5	10000	0	0	0	1e-05	1e-06	0	1e+17	1e-11	1e+5	20000	1	30	1	1e-08	1e-09	2	1e+14	1e-08	1e+08	20000	1	0	0	1e-06	1e-07	2
sigma500_N1_log_part2_retest1_run3.in/run0	samples_retest/sample_retest_sigma500_N1_log_part2_1_run3	7	1.5	1.0.3.3	1e+8	1e-11	1e+5	10000	0	0	0	1e-05	1e-06	0	1e+20	1e-11	1e+5	50000	1	35	1	1e-11	1e-12	2
sigma500_N1_log_part3.in/run0	samples/sample_N1_9_log	250000	1.5	1.0.3.3	1e+8	1e-11	1e+5	10000	0	0	0	1e-05	1e-06	0	1e+14	1e-11	1e+5	10000	1	25	1	1e-05	1e-06	2	1e+14	1e-08	1e+08	20000	1	0	0	1e-06	1e-07	2	1e+14	1e-08	1e+08	20000	1	0	0	1e-06	1e-07	2	1e+14	1e-08	1e+08	20000	1
sigma500_N1_log_part3_retest0_run0.in/run0	samples_retest/sample_retest_sigma500_N1_log_part3_0_run0	54991	1.5	1.0.3.3	1e+8	1e-11	1e+5	10000	0	0	0	1e-05	1e-06	0	1e+17	1e-11	1e+5	20000	1	30	1	1e-08	1e-09	2	1e+14	1e-08	1e+08	20000	1	0	0	1e-06	1e-07	2
sigma500_N1_log_part3_retest1_run0.in/run0	samples_retest/sample_retest_sigma500_N1_log_part3_1_run0	4	1.5	1.0.3.3	1e+8	1e-11	1e+5	10000	0	0	0	1e-05	1e-06	0	1e+20	1e-11	1e+5	50000	1	35	1	1e-11	1e-12	2
sigma500_N1_log_part3_retest2_run0.in/run0	samples_retest/sample_retest_sigma500_N1_log_part3_2_run0	1	1.5	1.0.3.3	1e+8	1e-11	1e+5	10000	0	0	0	1e-05	1e-06	0	1e+23	1e-11	1e+5	100000	1	40	1	1e-14	1e-15	2
sigma500_N1_log_part3.in/run1	samples/sample_N1_10_log	250000	1.5	1.0.3.3	1e+8	1e-11	1e+5	10000	0	0	0	1e-05	1e-06	0	1e+14	1e-11	1e+5	10000	1	25	1	1e-05	1e-06	2	1e+14	1e-08	1e+08	20000	1	0	0	1e-06	1e-07	2	1e+14	1e-08	1e+08	20000	1	0	0	1e-06	1e-07	2	1e+14	1e-08	1e+08	20000	1
sigma500_N1_log_part3_retest0_run1.in/run0	samples_retest/sample_retest_sigma500_N1_log_part3_0_run1	84742	1.5	1.0.3.3	1e+8	1e-11	1e+5	10000	0	0	0	1e-05	1e-06	0	1e+17	1e-11	1e+5	20000	1	30	1	1e-08	1e-09	2	1e+14	1e-08	1e+08	20000	1	0	0	1e-06	1e-07	2
sigma500_N1_log_part3_retest1_run1.in/run0	samples_retest/sample_retest_sigma500_N1_log_part3_1_run1	8	1.5	1.0.3.3	1e+8	1e-11	1e+5	10000	0	0	0	1e-05	1e-06	0	1e+20	1e-11	1e+5	50000	1	35	1	1e-11	1e-12	2
sigma500_N1_log_part3.in/run2	samples/sample_N1_11_log	250000	1.5	1.0.3.3	1e+8	1e-11	1e+5	10000	0	0	0	1e-05	1e-06	0	1e+14	1e-11	1e+5	10000	1	25	1	1e-05	1e-06	2	1e+14	1e-08	1e+08	20000	1	0	0	1e-06	1e-07	2	1e+14	1e-08	1e+08	20000	1	0	0	1e-06	1e-07	2	1e+14	1e-08	1e+08	20000	1
sigma500_N1_log_part3_retest0_run2.in/run0	samples_retest/sample_retest_sigma500_N1_log_part3_0_run2	10609	1.5	1.0.3.3	1e+8	1e-11	1e+5	10000	0	0	0	1e-05	1e-06	0	1e+17	1e-11	1e+5	20000	1	30	1	1e-08	1e-09	2	1e+14	1e-08	1e+08	20000	1	0	0	1e-06	1e-07	2
sigma500_N1_log_part3_retest1_run2.in/run0	samples_retest/sample_retest_sigma500_N1_log_part3_1_run2	4	1.5	1.0.3.3	1e+8	1e-11	1e+5	10000	0	0	0	1e-05	1e-06	0	1e+20	1e-11	1e+5	50000	1	35	1	1e-11	1e-12	2
sigma500_N1_log_part3.in/run3	samples/sample_N1_12_log	250000	1.5	1.0.3.3	1e+8	1e-11	1e+5	10000	0	0	0	1e-05	1e-06	0	1e+14	1e-11	1e+5	10000	1	25	1	1e-05	1e-06	2	1e+14	1e-08	1e+08	20000	1	0	0	1e-06	1e-07	2	1e+14	1e-08	1e+08	20000	1	0	0	1e-06	1e-07	2	1e+14	1e-08	1e+08	20000	1
sigma500_N1_log_part3_retest0_run3.in/run0	samples_retest/sample_retest_sigma500_N1_log_part3_0_run3	13147	1.5	1.0.3.3	1e+8	1e-11	1e+5	10000	0	0	0	1e-05	1e-06	0	1e+17	1e-11	1e+5	20000	1	30	1	1e-08	1e-09	2	1e+14	1e-08	1e+08	20000	1	0	0	1e-06	1e-07	2
sigma500_N1_log_part3_retest1_run3.in/run0	samples_retest/sample_retest_sigma500_N1_log_part3_1_run3	3	1.5	1.0.3.3	1e+8	1e-11	1e+5	10000	0	0	0	1e-05	1e-06	0	1e+20	1e-11	1e+5	50000	1	35	1	1e-11	1e-12	2
sigma500_N1_log_part4.in/run0	samples/sample_N1_13_log	250000	1.5	1.0.3.3	1e+8	1e-11	1e+5	10000	0	0	0	1e-05	1e-06	0	1e+14	1e-11	1e+5	10000	1	25	1	1e-05	1e-06	2	1e+14	1e-08	1e+08	20000	1	0	0	1e-06	1e-07	2	1e+14	1e-08	1e+08	20000	1	0	0	1e-06	1e-07	2
sigma500_N1_log_part4_retest0_run0.in/run0	samples_retest/sample_retest_sigma500_N1_log_part4_0_run0	11120	1.5	1.0.3.3	1e+8	1e-11	1e+5	10000	0	0	0	1e-05	1e-06	0	1e+17	1e-11	1e+5	20000	1	30	1	1e-08	1e-09	2	1e+14	1e-08	1e+08	20000	1	0	0	1e-06	1e-07	2
sigma500_N1_log_part4_retest1_run0.in/run0	samples_retest/sample_retest_sigma500_N1_log_part4_1_run0	3	1.5	1.0.3.3	1e+8	1e-11	1e+5	10000	0	0	0	1e-05	1e-06	0	1e+20	1e-11	1e+5	50000	1	35	1	1e-11	1e-12	2
sigma500_N1_log_part4_retest2_run0.in/run0	samples_retest/sample_retest_sigma500_N1_log_part4_2_run0	1	1.5	1.0.3.3	1e+8	1e-11	1e+5	10000	0	0	0	1e-05	1e-06	0	1e+23	1e-11	1e+5	100000	1	40	1	1e-14	1e-15	2
sigma500_N1_log_part4.in/run1	samples/sample_N1_14_log	250000	1.5	1.0.3.3	1e+8	1e-11	1e+5	10000	0	0	0	1e-05	1e-06	0	1e+14	1e-11	1e+5	10000	1	25	1	1e-05	1e-06	2	1e+14	1e-08	1e+08	20000	1	0	0	1e-06	1e-07	2	1e+14	1e-08	1e+08	20000	1	0	0	1e-06	1e-07	2	1e+14	1e-08	1e+08	20000	1
sigma500_N1_log_part4_retest0_run1.in/run0	samples_retest/sample_retest_sigma500_N1_log_part4_0_run1	80595	1.5	1.0.3.3	1e+8	1e-11	1e+5	10000	0	0	0	1e-05	1e-06	0	1e+17	1e-11	1e+5	20000	1	30	1	1e-08	1e-09	2	1e+14	1e-08	1e+08	20000	1	0	0	1e-06	1e-07	2
sigma500_N1_log_part4_retest1_run1.in/run0	samples_retest/sample_retest_sigma500_N1_log_part4_1_run1	13	1.5	1.0.3.3	1e+8	1e-11	1e+5	10000	0	0	0	1e-05	1e-06	0	1e+20	1e-11	1e+5	50000	1	35	1	1e-11	1e-12	2
sigma500_N1_log_part4.in/run2	samples/sample_N1_15_log	250000	1.5	1.0.3.3	1e+8	1e-11	1e+5	10000	0	0	0	1e-05	1e-06	0	1e+14	1e-11	1e+5	10000	1	25	1	1e-05	1e-06	2	1e+14	1e-08	1e+08	20000	1	0	0	1e-06	1e-07	2	1e+14	1e-08	1e+08	20000	1	0	0	1e-06	1e-07	2	1e+14	1e-08	1e+08	20000	1
sigma500_N1_log_part4_retest0_run2.in/run0	samples_retest/sample_retest_sigma500_N1_log_part4_0_run2	41470	1.5	1.0.3.3	1e+8	1e-11	1e+5	10000	0	0	0	1e-05	1e-06	0	1e+17	1e-11	1e+5	20000	1	30	1	1e-08	1e-09	2	1e+14	1e-08	1e+08	20000	1	0	0	1e-06	1e-07	2
sigma500_N1_log_part4_retest1_run2.in/run0	samples_retest/sample_retest_sigma500_N1_log_part4_1_run2	8	1.5	1.0.3.3	1e+8	1e-11	1e+5	10000	0	0	0	1e-05	1e-06	0	1e+20	1e-11	1e+5	50000	1	35	1	1e-11	1e-12	2
sigma500_N1_log_part4_retest2_run2.in/run0	samples_retest/sample_retest_sigma500_N1_log_part4_2_run2	1	1.5	1.0.3.3	1e+8	1e-11	1e+5	10000	0	0	0	1e-05	1e-06	0	1e+23	1e-11	1e+5	100000	1	40	1	1e-14	1e-15	2
sigma500_N1_log_part4.in/run3	samples/sample_N1_16_log	250000	1.5	1.0.3.3	1e+8	1e-11	1e+5	10000	0	0	0	1e-05	1e-06	0	1e+14	1e-11	1e+5	10000	1	25	1	1e-05	1e-06	2	1e+14	1e-08	1e+08	20000	1	0	0	1e-06	1e-07	2	1e+14	1e-08	1e+08	20000	1	0	0	1e-06	1e-07	2	1e+14	1e-08	1e+08	20000	1
sigma500_N1_log_part4_retest0_run3.in/run0	samples_retest/sample_retest_sigma500_N1_log_part4_0_run3	13146	1.5	1.0.3.3	1e+8	1e-11	1e+5	10000	0	0	0	1e-05	1e-06	0	1e+17	1e-11	1e+5	20000	1	30	1	1e-08	1e-09	2	1e+14	1e-08	1e+08	20000	1	0	0	1e-06	1e-07	2
sigma500_N1_log_part4_retest1_run3.in/run0	samples_retest/sample_retest_sigma500_N1_log_part4_1_run3	5	1.5	1.0.3.3	1e+8	1e-11	1e+5	10000	0	0	0	1e-05	1e-06	0	1e+20	1e-11	1e+5	50000	1	35	1	1e-11	1e-12	2
sigma1_vegas_N1_log_part1.in/run0	samples_vegas_lowsigma/sample_vegas_N1_log_lowsigma_1	250000	1.5	1.0.3.3	1e+8	1e-11	1e+5	10000	0	0	0	1e-05	1e-06	0	1e+14	1e-11	1e+5	10000	1	25	1	1e-05	1e-06	2	1e+14	1e-08	1e+08	20000	1	0	0	1e-06	1e-07	2
sigma1_vegas_N1_log_part1_retest0_run0.in/run0	samples_retest/sample_retest_sigma1_vegas_N1_log_part1_0_run0	192	1.5	1.0.3.3	1e+8	1e-11	1e+5	10000	0	0	0	1e-05	1e-06	0	1e+20	1e-11	1e+5	50000	1	35	1	1e-11	1e-12	2
sigma1_vegas_N1_log_part2.in/run0	samples_vegas_lowsigma/sample_vegas_N1_log_lowsigma_2	250000	1.5	1.0.3.3	1e+8	1e-11	1e+5	10000	0	0	0	1e-05	1e-06	0	1e+14	1e-11	1e+5	10000	1	25	1	1e-05	1e-06	2	1e+14	1e-08	1e+08	20000	1	0	0	1e-06	1e-07	2
sigma1_vegas_N1_log_part2_retest0_run0.in/run0	samples_retest/sample_retest_sigma1_vegas_N1_log_part2_0_run0	51	1.5	1.0.3.3	1e+8	1e-11	1e+5	10000	0	0	0	1e-05	1e-06	0	1e+20	1e-11	1e+5	50000	1	35	1	1e-11	1e-12	2
sigma1_vegas_N1_log_part3.in/run0	samples_vegas_lowsigma/sample_vegas_N1_log_lowsigma_3	250000	1.5	1.0.3.3	1e+8	1e-11	1e+5	10000	0	0	0	1e-05	1e-06	0	1e+14	1e-11	1e+5	10000	1	25	1	1e-05	1e-06	2	1e+14	1e-08	1e+08	20000	1	0	0	1e-06	1e-07	2
sigma1_vegas_N1_log_part3_retest0_run0.in/run0	samples_retest/sample_retest_sigma1_vegas_N1_log_part3_0_run0	42	1.5	1.0.3.3	1e+8	1e-11	1e+5	10000	0	0	0	1e-05	1e-06	0	1e+20	1e-11	1e+5	50000	1	35	1	1e-11	1e-12	2
sigma1_vegas_N1_log_part4.in/run0	samples_vegas_lowsigma/sample_vegas_N1_log_lowsigma_4	250000	1.5	1.0.3.3	1e+8	1e-11	1e+5	10000	0	0	0	1e-05	1e-06	0	1e+14	1e-11	1e+5	10000	1	25	1	1e-05	1e-06	2	1e+14	1e-08	1e+08	20000	1	0	0	1e-06	1e-07	2
sigma1_vegas_N1_log_part4_retest0_run0.in/run0	samples_retest/sample_retest_sigma1_vegas_N1_log_part4_0_run0	45	1.5	1.0.3.3	1e+8	1e-11	1e+5	10000	0	0	0	1e-05	1e-06	0	1e+20	1e-11	1e+5	50000	1	35	1	1e-11	1e-12	2
sigma1_vegas_N1_log_part5.in/run0	samples_vegas_lowsigma/sample_vegas_N1_log_lowsigma_5	250000	1.5	1.0.3.3	1e+8	1e-11	1e+5	10000	0	0	0	1e-05	1e-06	0	1e+14	1e-11	1e+5	10000	1	25	1	1e-05	1e-06	2	1e+14	1e-08	1e+08	20000	1	0	0	1e-06	1e-07	2
sigma1_vegas_N1_log_part5_retest0_run0.in/run0	samples_retest/sample_retest_sigma1_vegas_N1_log_part5_0_run0	95	1.5	1.0.3.3	1e+8	1e-11	1e+5	10000	0	0	0	1e-05	1e-06	0	1e+20	1e-11	1e+5	50000	1	35	1	1e-11	1e-12	2
sigma1_vegas_N1_log_part6.in/run0	samples_vegas_lowsigma/sample_vegas_N1_log_lowsigma_6	250000	1.5	1.0.3.3	1e+8	1e-11	1e+5	10000	0	0	0	1e-05	1e-06	0	1e+14	1e-11	1e+5	10000	1	25	1	1e-05	1e-06	2	1e+14	1e-08	1e+08	20000	1	0	0	1e-06	1e-07	2
sigma1_vegas_N1_log_part6_retest0_run0.in/run0	samples_retest/sample_retest_sigma1_vegas_N1_log_part6_0_run0	99	1.5	1.0.3.3	1e+8	1e-11	1e+5	10000	0	0	0	1e-05	1e-06	0	1e+20	1e-11	1e+5	50000	1	35	1	1e-11	1e-12	2
sigma1_vegas_N1_log_part7.in/run0	samples_vegas_lowsigma/sample_vegas_N1_log_lowsigma_7	250000	1.5	1.0.3.3	1e+8	1e-11	1e+5	10000	0	0	0	1e-05	1e-06	0	1e+14	1e-11	1e+5	10000	1	25	1	1e-05	1e-06	2	1e+14	1e-08	1e+08	20000	1	0	0	1e-06	1e-07	2
sigma1_vegas_N1_log_part7_retest0_run0.in/run0	samples_retest/sample_retest_sigma1_vegas_N1_log_part7_0_run0	53	1.5	1.0.3.3	1e+8	1e-11	1e+5	10000	0	0	0	1e-05	1e-06	0	1e+20	1e-11	1e+5	50000	1	35	1	1e-11	1e-12	2
sigma1_vegas_N1_log_part8.in/run0	samples_vegas_lowsigma/sample_vegas_N1_log_lowsigma_8	250000	1.5	1.0.3.3	1e+8	1e-11	1e+5	10000	0	0	0	1e-05	1e-06	0	1e+14	1e-11	1e+5	10000	1	25	1	1e-05	1e-06	2	1e+14	1e-08	1e+08	20000	1	0	0	1e-06	1e-07	2
sigma1_vegas_N1_log_part8_retest0_run0.in/run0	samples_retest/sample_retest_sigma1_vegas_N1_log_part8_0_run0	210	1.5	1.0.3.3	1e+8	1e-11	1e+5	10000	0	0	0	1e-05	1e-06	0	1e+20	1e-11	1e+5	50000	1	35	1	1e-11	1e-12	2
sigma1_vegas_N1_log_part9.in/run0	samples_vegas_lowsigma/sample_vegas_N1_log_lowsigma_9	250000	1.5	1.0.3.3	1e+8	1e-11	1e+5	10000	0	0	0	1e-05	1e-06	0	1e+14	1e-11	1e+5	10000	1	25	1	1e-05	1e-06	2	1e+14	1e-08	1e+08	20000	1	0	0	1e-06	1e-07	2
sigma1_vegas_N1_log_part9_retest0_run0.in/run0	samples_retest/sample_retest_sigma1_vegas_N1_log_part9_0_run0	221	1.5	1.0.3.3	1e+8	1e-11	1e+5	10000	0	0	0	1e-05	1e-06	0	1e+20	1e-11	1e+5	50000	1	35	1	1e-11	1e-12	2
sigma1_vegas_N1_log_part10.in/run0	samples_vegas_lowsigma/sample_vegas_N1_log_lowsigma_10	250000	1.5	1.0.3.3	1e+8	1e-11	1e+5	10000	0	0	0	1e-05	1e-06	0	1e+14	1e-11	1e+5	10000	1	25	1	1e-05	1e-06	2	1e+14	1e-08	1e+08	20000	1	0	0	1e-06	1e-07	2
sigma1_vegas_N1_log_part10_retest0_run0.in/run0	samples_retest/sample_retest_sigma1_vegas_N1_log_part10_0_run0	217	1.5	1.0.3.3	1e+8	1e-11	1e+5	10000	0	0	0	1e-05	1e-06	0	1e+20	1e-11	1e+5	50000	1	35	1	1e-11	1e-12	2
sigma1_vegas_N1_log_part11.in/run0	samples_vegas_lowsigma/sample_vegas_N1_log_lowsigma_11	250000	1.5	1.0.3.3	1e+8	1e-11	1e+5	10000	0	0	0	1e-05	1e-06	0	1e+14	1e-11	1e+5	10000	1	25	1	1e-05	1e-06	2
sigma1_vegas_N1_log_part11_retest0_run0.in/run0	samples_retest/sample_retest_sigma1_vegas_N1_log_part11_0_run0	20	1.5	1.0.3.3	1e+8	1e-11	1e+5	10000	0	0	0	1e-05	1e-06	0	1e+20	1e-11	1e+5	50000	1	35	1	1e-11	1e-12	2
sigma1_vegas_N1_log_part12.in/run0	samples_vegas_lowsigma/sample_vegas_N1_log_lowsigma_12	250000	1.5	1.0.3.3	1e+8	1e-11	1e+5	10000	0	0	0	1e-05	1e-06	0	1e+14	1e-11	1e+5	10000	1	25	1	1e-05	1e-06	2	1e+14	1e-08	1e+08	20000	1	0	0	1e-06	1e-07	2
sigma1_vegas_N1_log_part12_retest0_run0.in/run0	samples_retest/sample_retest_sigma1_vegas_N1_log_part12_0_run0	47	1.5	1.0.3.3	1e+8	1e-11	1e+5	10000	0	0	0	1e-05	1e-06	0	1e+20	1e-11	1e+5	50000	1	35	1	1e-11	1e-12	2
sigma1_vegas_N1_log_part13.in/run0	samples_vegas_lowsigma/sample_vegas_N1_log_lowsigma_13	250000	1.5	1.0.3.3	1e+8	1e-11	1e+5	10000	0	0	0	1e-05	1e-06	0	1e+14	1e-11	1e+5	10000	1	25	1	1e-05	1e-06	2	1e+14	1e-08	1e+08	20000	1	0	0	1e-06	1e-07	2
sigma1_vegas_N1_log_part13_retest0_run0.in/run0	samples_retest/sample_retest_sigma1_vegas_N1_log_part13_0_run0	54	1.5	1.0.3.3	1e+8	1e-11	1e+5	10000	0	0	0	1e-05	1e-06	0	1e+20	1e-11	1e+5	50000	1	35	1	1e-11	1e-12	2
sigma1_vegas_N1_log_part14.in/run0	samples_vegas_lowsigma/sample_vegas_N1_log_lowsigma_14	250000	1.5	1.0.3.3	1e+8	1e-11	1e+5	10000	0	0	0	1e-05	1e-06	0	1e+14	1e-11	1e+5	10000	1	25	1	1e-05	1e-06	2	1e+14	1e-08	1e+08	20000	1	0	0	1e-06	1e-07	2
sigma1_vegas_N1_log_part14_retest0_run0.in/run0	samples_retest/sample_retest_sigma1_vegas_N1_log_part14_0_run0	57	1.5	1.0.3.3	1e+8	1e-11	1e+5	10000	0	0	0	1e-05	1e-06	0	1e+20	1e-11	1e+5	50000	1	35	1	1e-11	1e-12	2
sigma1_vegas_N1_log_part15.in/run0	samples_vegas_lowsigma/sample_vegas_N1_log_lowsigma_15	250000	1.5	1.0.3.3	1e+8	1e-11	1e+5	10000	0	0	0	1e-05	1e-06	0	1e+14	1e-11	1e+5	10000	1	25	1	1e-05	1e-06	2
sigma1_vegas_N1_log_part15_retest0_run0.in/run0	samples_retest/sample_retest_sigma1_vegas_N1_log_part15_0_run0	17	1.5	1.0.3.3	1e+8	1e-11	1e+5	10000	0	0	0	1e-05	1e-06	0	1e+20	1e-11	1e+5	50000	1	35	1	1e-11	1e-12	2
sigma1_vegas_N1_log_part16.in/run0	samples_vegas_lowsigma/sample_vegas_N1_log_lowsigma_16	250000	1.5	1.0.3.3	1e+8	1e-11	1e+5	10000	0	0	0	1e-05	1e-06	0	1e+14	1e-11	1e+5	10000	1	25	1	1e-05	1e-06	2	1e+14	1e-08	1e+08	20000	1	0	0	1e-06	1e-07	2
sigma1_vegas_N1_log_part16_retest0_run0.in/run0	samples_retest/sample_retest_sigma1_vegas_N1_log_part16_0_run0	114	1.5	1.0.3.3	1e+8	1e-11	1e+5	10000	0	0	0	1e-05	1e-06	0	1e+20	1e-11	1e+5	50000	1	35	1	1e-11	1e-12	2
sigma1_vegas_N1_log_part17.in/run0	samples_vegas_lowsigma/sample_vegas_N1_log_lowsigma_17	250000	1.5	1.0.3.3	1e+8	1e-11	1e+5	10000	0	0	0	1e-05	1e-06	0	1e+14	1e-11	1e+5	10000	1	25	1	1e-05	1e-06	2
sigma1_vegas_N1_log_part17_retest0_run0.in/run0	samples_retest/sample_retest_sigma1_vegas_N1_log_part17_0_run0	151	1.5	1.0.3.3	1e+8	1e-11	1e+5	10000	0	0	0	1e-05	1e-06	0	1e+20	1e-11	1e+5	50000	1	35	1	1e-11	1e-12	2
sigma1_vegas_N1_log_part18.in/run0	samples_vegas_lowsigma/sample_vegas_N1_log_lowsigma_18	250000	1.5	1.0.3.3	1e+8	1e-11	1e+5	10000	0	0	0	1e-05	1e-06	0	1e+14	1e-11	1e+5	10000	1	25	1	1e-05	1e-06	2	1e+14	1e-08	1e+08	20000	1	0	0	1e-06	1e-07	2
sigma1_vegas_N1_log_part18_retest0_run0.in/run0	samples_retest/sample_retest_sigma1_vegas_N1_log_part18_0_run0	144	1.5	1.0.3.3	1e+8	1e-11	1e+5	10000	0	0	0	1e-05	1e-06	0	1e+20	1e-11	1e+5	50000	1	35	1	1e-11	1e-12	2
sigma1_vegas_N1_log_part19.in/run0	samples_vegas_lowsigma/sample_vegas_N1_log_lowsigma_19	250000	1.5	1.0.3.3	1e+8	1e-11	1e+5	10000	0	0	0	1e-05	1e-06	0	1e+14	1e-11	1e+5	10000	1	25	1	1e-05	1e-06	2	1e+14	1e-08	1e+08	20000	1	0	0	1e-06	1e-07	2
sigma1_vegas_N1_log_part19_retest0_run0.in/run0	samples_retest/sample_retest_sigma1_vegas_N1_log_part19_0_run0	133	1.5	1.0.3.3	1e+8	1e-11	1e+5	10000	0	0	0	1e-05	1e-06	0	1e+20	1e-11	1e+5	50000	1	35	1	1e-11	1e-12	2
sigma1_vegas_N1_log_part20.in/run0	samples_vegas_lowsigma/sample_vegas_N1_log_lowsigma_20	250000	1.5	1.0.3.3	1e+8	1e-11	1e+5	10000	0	0	0	1e-05	1e-06	0	1e+14	1e-11	1e+5	10000	1	25	1	1e-05	1e-06	2
sigma1_vegas_N1_log_part20_retest0_run0.in/run0	samples_retest/sample_retest_sigma1_vegas_N1_log_part20_0_run0	143	1.5	1.0.3.3	1e+8	1e-11	1e+5	10000	0	0	0	1e-05	1e-06	0	1e+20	1e-11	1e+5	50000	1	35	1	1e-11	1e-12	2
sigma1_vegas_N1_log_part21.in/run0	samples_vegas_lowsigma/sample_vegas_N1_log_lowsigma_21	250000	1.5	1.0.3.3	1e+8	1e-11	1e+5	10000	0	0	0	1e-05	1e-06	0	1e+14	1e-11	1e+5	10000	1	25	1	1e-05	1e-06	2	1e+14	1e-08	1e+08	20000	1	0	0	1e-06	1e-07	2
sigma1_vegas_N1_log_part21_retest0_run0.in/run0	samples_retest/sample_retest_sigma1_vegas_N1_log_part21_0_run0	14	1.5	1.0.3.3	1e+8	1e-11	1e+5	10000	0	0	0	1e-05	1e-06	0	1e+20	1e-11	1e+5	50000	1	35	1	1e-11	1e-12	2
sigma1_vegas_N1_log_part22.in/run0	samples_vegas_lowsigma/sample_vegas_N1_log_lowsigma_22	250000	1.5	1.0.3.3	1e+8	1e-11	1e+5	10000	0	0	0	1e-05	1e-06	0	1e+14	1e-11	1e+5	10000	1	25	1	1e-05	1e-06	2	1e+14	1e-08	1e+08	20000	1	0	0	1e-06	1e-07	2
sigma1_vegas_N1_log_part22_retest0_run0.in/run0	samples_retest/sample_retest_sigma1_vegas_N1_log_part22_0_run0	20	1.5	1.0.3.3	1e+8	1e-11	1e+5	10000	0	0	0	1e-05	1e-06	0	1e+20	1e-11	1e+5	50000	1	35	1	1e-11	1e-12	2
sigma1_vegas_N1_log_part23.in/run0	samples_vegas_lowsigma/sample_vegas_N1_log_lowsigma_23	250000	1.5	1.0.3.3	1e+8	1e-11	1e+5	10000	0	0	0	1e-05	1e-06	0	1e+14	1e-11	1e+5	10000	1	25	1	1e-05	1e-06	2	1e+14	1e-08	1e+08	20000	1	0	0	1e-06	1e-07	2
sigma1_vegas_N1_log_part23_retest0_run0.in/run0	samples_retest/sample_retest_sigma1_vegas_N1_log_part23_0_run0	18	1.5	1.0.3.3	1e+8	1e-11	1e+5	10000	0	0	0	1e-05	1e-06	0	1e+20	1e-11	1e+5	50000	1	35	1	1e-11	1e-12	2
sigma1_vegas_N1_log_part24.in/run0	samples_vegas_lowsigma/sample_vegas_N1_log_lowsigma_24	250000	1.5	1.0.3.3	1e+8	1e-11	1e+5	10000	0	0	0	1e-05	1e-06	0	1e+14	1e-11	1e+5	10000	1	25	1	1e-05	1e-06	2	1e+14	1e-08	1e+08	20000	1	0	0	1e-06	1e-07	2
sigma1_vegas_N1_log_part24_retest0_run0.in/run0	samples_retest/sample_retest_sigma1_vegas_N1_log_part24_0_run0	32	1.5	1.0.3.3	1e+8	1e-11	1e+5	10000	0	0	0	1e-05	1e-06	0	1e+20	1e-11	1e+5	50000	1	35	1	1e-11	1e-12	2
sigma1.5_vegas_N1_log_part1.in/run0	samples_vegas_lowsigma/sample_vegas_N1_log_lowsigma_1	250000	1.5	1.0.3.3	1e+8	1e-11	1e+5	10000	0	0	0	1e-05	1e-06	0	1e+14	1e-11	1e+5	10000	1	25	1	1e-05	1e-06	2	1e+14	1e-08	1e+08	20000	1	0	0	1e-06	1e-07	2
sigma1.5_vegas_N1_log_part1_retest0_run0.in/run0	samples_retest/sample_retest_sigma1.5_vegas_N1_log_part1_0_run0	70	1.5	1.0.3.3	1e+8	1e-11	1e+5	10000	0	0	0	1e-05	1e-06	0	1e+17	1e-11	1e+5	20000	1	30	1	1e-08	1e-09	2
sigma1.5_vegas_N1_log_part1_retest1_run0.in/run0	samples_retest/sample_retest_sigma1.5_vegas_N1_log_part1_1_run0	2	1.5	1.0.3.3	1e+8	1e-11	1e+5	10000	0	0	0	1e-05	1e-06	0	1e+20	1e-11	1e+5	50000	1	35	1	1e-11	1e-12	2
sigma1.5_vegas_N1_log_part2.in/run0	samples_vegas_lowsigma/sample_vegas_N1_log_lowsigma_2	250000	1.5	1.0.3.3	1e+8	1e-11	1e+5	10000	0	0	0	1e-05	1e-06	0	1e+14	1e-11	1e+5	10000	1	25	1	1e-05	1e-06	2	1e+14	1e-08	1e+08	20000	1	0	0	1e-06	1e-07	2
sigma1.5_vegas_N1_log_part2_retest0_run0.in/run0	samples_retest/sample_retest_sigma1.5_vegas_N1_log_part2_0_run0	50	1.5	1.0.3.3	1e+8	1e-11	1e+5	10000	0	0	0	1e-05	1e-06	0	1e+17	1e-11	1e+5	20000	1	30	1	1e-08	1e-09	2
sigma1.5_vegas_N1_log_part2_retest1_run0.in/run0	samples_retest/sample_retest_sigma1.5_vegas_N1_log_part2_1_run0	1	1.5	1.0.3.3	1e+8	1e-11	1e+5	10000	0	0	0	1e-05	1e-06	0	1e+20	1e-11	1e+5	50000	1	35	1	1e-11	1e-12	2
sigma1.5_vegas_N1_log_part3.in/run0	samples_vegas_lowsigma/sample_vegas_N1_log_lowsigma_3	250000	1.5	1.0.3.3	1e+8	1e-11	1e+5	10000	0	0	0	1e-05	1e-06	0	1e+14	1e-11	1e+5	10000	1	25	1	1e-05	1e-06	2	1e+14	1e-08	1e+08	20000	1	0	0	1e-06	1e-07	2
sigma1.5_vegas_N1_log_part3_retest0_run0.in/run0	samples_retest/sample_retest_sigma1.5_vegas_N1_log_part3_0_run0	85	1.5	1.0.3.3	1e+8	1e-11	1e+5	10000	0	0	0	1e-05	1e-06	0	1e+17	1e-11	1e+5	20000	1	30	1	1e-08	1e-09	2
sigma1.5_vegas_N1_log_part3_retest1_run0.in/run0	samples_retest/sample_retest_sigma1.5_vegas_N1_log_part3_1_run0	1	1.5	1.0.3.3	1e+8	1e-11	1e+5	10000	0	0	0	1e-05	1e-06	0	1e+20	1e-11	1e+5	50000	1	35	1	1e-11	1e-12	2
sigma1.5_vegas_N1_log_part4.in/run0	samples_vegas_lowsigma/sample_vegas_N1_log_lowsigma_4	250000	1.5	1.0.3.3	1e+8	1e-11	1e+5	10000	0	0	0	1e-05	1e-06	0	1e+14	1e-11	1e+5	10000	1	25	1	1e-05	1e-06	2
sigma1.5_vegas_N1_log_part4_retest0_run0.in/run0	samples_retest/sample_retest_sigma1.5_vegas_N1_log_part4_0_run0	61	1.5	1.0.3.3	1e+8	1e-11	1e+5	10000	0	0	0	1e-05	1e-06	0	1e+17	1e-11	1e+5	20000	1	30	1	1e-08	1e-09	2
sigma1.5_vegas_N1_log_part5.in/run0	samples_vegas_lowsigma/sample_vegas_N1_log_lowsigma_5	250000	1.5	1.0.3.3	1e+8	1e-11	1e+5	10000	0	0	0	1e-05	1e-06	0	1e+14	1e-11	1e+5	10000	1	25	1	1e-05	1e-06	2	1e+14	1e-08	1e+08	20000	1	0	0	1e-06	1e-07	2
sigma1.5_vegas_N1_log_part5_retest0_run0.in/run0	samples_retest/sample_retest_sigma1.5_vegas_N1_log_part5_0_run0	32	1.5	1.0.3.3	1e+8	1e-11	1e+5	10000	0	0	0	1e-05	1e-06	0	1e+17	1e-11	1e+5	20000	1	30	1	1e-08	1e-09	2
sigma1.5_vegas_N1_log_part5_retest1_run0.in/run0	samples_retest/sample_retest_sigma1.5_vegas_N1_log_part5_1_run0	1	1.5	1.0.3.3	1e+8	1e-11	1e+5	10000	0	0	0	1e-05	1e-06	0	1e+20	1e-11	1e+5	50000	1	35	1	1e-11	1e-12	2
sigma1.5_vegas_N1_log_part6.in/run0	samples_vegas_lowsigma/sample_vegas_N1_log_lowsigma_6	250000	1.5	1.0.3.3	1e+8	1e-11	1e+5	10000	0	0	0	1e-05	1e-06	0	1e+14	1e-11	1e+5	10000	1	25	1	1e-05	1e-06	2	1e+14	1e-08	1e+08	20000	1	0	0	1e-06	1e-07	2
sigma1.5_vegas_N1_log_part6_retest0_run0.in/run0	samples_retest/sample_retest_sigma1.5_vegas_N1_log_part6_0_run0	34	1.5	1.0.3.3	1e+8	1e-11	1e+5	10000	0	0	0	1e-05	1e-06	0	1e+17	1e-11	1e+5	20000	1	30	1	1e-08	1e-09	2
sigma1.5_vegas_N1_log_part6_retest1_run0.in/run0	samples_retest/sample_retest_sigma1.5_vegas_N1_log_part6_1_run0	1	1.5	1.0.3.3	1e+8	1e-11	1e+5	10000	0	0	0	1e-05	1e-06	0	1e+20	1e-11	1e+5	50000	1	35	1	1e-11	1e-12	2
sigma1.5_vegas_N1_log_part7.in/run0	samples_vegas_lowsigma/sample_vegas_N1_log_lowsigma_7	250000	1.5	1.0.3.3	1e+8	1e-11	1e+5	10000	0	0	0	1e-05	1e-06	0	1e+14	1e-11	1e+5	10000	1	25	1	1e-05	1e-06	2	1e+14	1e-08	1e+08	20000	1	0	0	1e-06	1e-07	2
sigma1.5_vegas_N1_log_part7_retest0_run0.in/run0	samples_retest/sample_retest_sigma1.5_vegas_N1_log_part7_0_run0	132	1.5	1.0.3.3	1e+8	1e-11	1e+5	10000	0	0	0	1e-05	1e-06	0	1e+17	1e-11	1e+5	20000	1	30	1	1e-08	1e-09	2
sigma1.5_vegas_N1_log_part8.in/run0	samples_vegas_lowsigma/sample_vegas_N1_log_lowsigma_8	250000	1.5	1.0.3.3	1e+8	1e-11	1e+5	10000	0	0	0	1e-05	1e-06	0	1e+14	1e-11	1e+5	10000	1	25	1	1e-05	1e-06	2	1e+14	1e-08	1e+08	20000	1	0	0	1e-06	1e-07	2
sigma1.5_vegas_N1_log_part8_retest0_run0.in/run0	samples_retest/sample_retest_sigma1.5_vegas_N1_log_part8_0_run0	93	1.5	1.0.3.3	1e+8	1e-11	1e+5	10000	0	0	0	1e-05	1e-06	0	1e+17	1e-11	1e+5	20000	1	30	1	1e-08	1e-09	2
sigma1.5_vegas_N1_log_part9.in/run0	samples_vegas_lowsigma/sample_vegas_N1_log_lowsigma_9	250000	1.5	1.0.3.3	1e+8	1e-11	1e+5	10000	0	0	0	1e-05	1e-06	0	1e+14	1e-11	1e+5	10000	1	25	1	1e-05	1e-06	2
sigma1.5_vegas_N1_log_part9_retest0_run0.in/run0	samples_retest/sample_retest_sigma1.5_vegas_N1_log_part9_0_run0	53	1.5	1.0.3.3	1e+8	1e-11	1e+5	10000	0	0	0	1e-05	1e-06	0	1e+17	1e-11	1e+5	20000	1	30	1	1e-08	1e-09	2
sigma1.5_vegas_N1_log_part9_retest1_run0.in/run0	samples_retest/sample_retest_sigma1.5_vegas_N1_log_part9_1_run0	2	1.5	1.0.3.3	1e+8	1e-11	1e+5	10000	0	0	0	1e-05	1e-06	0	1e+20	1e-11	1e+5	50000	1	35	1	1e-11	1e-12	2
sigma1.5_vegas_N1_log_part10.in/run0	samples_vegas_lowsigma/sample_vegas_N1_log_lowsigma_10	250000	1.5	1.0.3.3	1e+8	1e-11	1e+5	10000	0	0	0	1e-05	1e-06	0	1e+14	1e-11	1e+5	10000	1	25	1	1e-05	1e-06	2	1e+14	1e-08	1e+08	20000	1	0	0	1e-06	1e-07	2
sigma1.5_vegas_N1_log_part10_retest0_run0.in/run0	samples_retest/sample_retest_sigma1.5_vegas_N1_log_part10_0_run0	316	1.5	1.0.3.3	1e+8	1e-11	1e+5	10000	0	0	0	1e-05	1e-06	0	1e+17	1e-11	1e+5	20000	1	30	1	1e-08	1e-09	2
sigma1.5_vegas_N1_log_part11.in/run0	samples_vegas_lowsigma/sample_vegas_N1_log_lowsigma_11	250000	1.5	1.0.3.3	1e+8	1e-11	1e+5	10000	0	0	0	1e-05	1e-06	0	1e+14	1e-11	1e+5	10000	1	25	1	1e-05	1e-06	2	1e+14	1e-08	1e+08	20000	1	0	0	1e-06	1e-07	2
sigma1.5_vegas_N1_log_part11_retest0_run0.in/run0	samples_retest/sample_retest_sigma1.5_vegas_N1_log_part11_0_run0	59	1.5	1.0.3.3	1e+8	1e-11	1e+5	10000	0	0	0	1e-05	1e-06	0	1e+17	1e-11	1e+5	20000	1	30	1	1e-08	1e-09	2
sigma1.5_vegas_N1_log_part12.in/run0	samples_vegas_lowsigma/sample_vegas_N1_log_lowsigma_12	250000	1.5	1.0.3.3	1e+8	1e-11	1e+5	10000	0	0	0	1e-05	1e-06	0	1e+14	1e-11	1e+5	10000	1	25	1	1e-05	1e-06	2
sigma1.5_vegas_N1_log_part12_retest0_run0.in/run0	samples_retest/sample_retest_sigma1.5_vegas_N1_log_part12_0_run0	94	1.5	1.0.3.3	1e+8	1e-11	1e+5	10000	0	0	0	1e-05	1e-06	0	1e+17	1e-11	1e+5	20000	1	30	1	1e-08	1e-09	2
sigma1.5_vegas_N1_log_part12_retest1_run0.in/run0	samples_retest/sample_retest_sigma1.5_vegas_N1_log_part12_1_run0	2	1.5	1.0.3.3	1e+8	1e-11	1e+5	10000	0	0	0	1e-05	1e-06	0	1e+20	1e-11	1e+5	50000	1	35	1	1e-11	1e-12	2
sigma1.5_vegas_N1_log_part13.in/run0	samples_vegas_lowsigma/sample_vegas_N1_log_lowsigma_13	250000	1.5	1.0.3.3	1e+8	1e-11	1e+5	10000	0	0	0	1e-05	1e-06	0	1e+14	1e-11	1e+5	10000	1	25	1	1e-05	1e-06	2	1e+14	1e-08	1e+08	20000	1	0	0	1e-06	1e-07	2
sigma1.5_vegas_N1_log_part13_retest0_run0.in/run0	samples_retest/sample_retest_sigma1.5_vegas_N1_log_part13_0_run0	243	1.5	1.0.3.3	1e+8	1e-11	1e+5	10000	0	0	0	1e-05	1e-06	0	1e+17	1e-11	1e+5	20000	1	30	1	1e-08	1e-09	2
sigma1.5_vegas_N1_log_part14.in/run0	samples_vegas_lowsigma/sample_vegas_N1_log_lowsigma_14	250000	1.5	1.0.3.3	1e+8	1e-11	1e+5	10000	0	0	0	1e-05	1e-06	0	1e+14	1e-11	1e+5	10000	1	25	1	1e-05	1e-06	2	1e+14	1e-08	1e+08	20000	1	0	0	1e-06	1e-07	2
sigma1.5_vegas_N1_log_part14_retest0_run0.in/run0	samples_retest/sample_retest_sigma1.5_vegas_N1_log_part14_0_run0	184	1.5	1.0.3.3	1e+8	1e-11	1e+5	10000	0	0	0	1e-05	1e-06	0	1e+17	1e-11	1e+5	20000	1	30	1	1e-08	1e-09	2
sigma1.5_vegas_N1_log_part14_retest1_run0.in/run0	samples_retest/sample_retest_sigma1.5_vegas_N1_log_part14_1_run0	1	1.5	1.0.3.3	1e+8	1e-11	1e+5	10000	0	0	0	1e-05	1e-06	0	1e+20	1e-11	1e+5	50000	1	35	1	1e-11	1e-12	2
sigma1.5_vegas_N1_log_part15.in/run0	samples_vegas_lowsigma/sample_vegas_N1_log_lowsigma_15	250000	1.5	1.0.3.3	1e+8	1e-11	1e+5	10000	0	0	0	1e-05	1e-06	0	1e+14	1e-11	1e+5	10000	1	25	1	1e-05	1e-06	2	1e+14	1e-08	1e+08	20000	1	0	0	1e-06	1e-07	2
sigma1.5_vegas_N1_log_part15_retest0_run0.in/run0	samples_retest/sample_retest_sigma1.5_vegas_N1_log_part15_0_run0	178	1.5	1.0.3.3	1e+8	1e-11	1e+5	10000	0	0	0	1e-05	1e-06	0	1e+17	1e-11	1e+5	20000	1	30	1	1e-08	1e-09	2
sigma1.5_vegas_N1_log_part16.in/run0	samples_vegas_lowsigma/sample_vegas_N1_log_lowsigma_16	250000	1.5	1.0.3.3	1e+8	1e-11	1e+5	10000	0	0	0	1e-05	1e-06	0	1e+14	1e-11	1e+5	10000	1	25	1	1e-05	1e-06	2	1e+14	1e-08	1e+08	20000	1	0	0	1e-06	1e-07	2
sigma1.5_vegas_N1_log_part16_retest0_run0.in/run0	samples_retest/sample_retest_sigma1.5_vegas_N1_log_part16_0_run0	56	1.5	1.0.3.3	1e+8	1e-11	1e+5	10000	0	0	0	1e-05	1e-06	0	1e+17	1e-11	1e+5	20000	1	30	1	1e-08	1e-09	2
sigma1.5_vegas_N1_log_part16_retest1_run0.in/run0	samples_retest/sample_retest_sigma1.5_vegas_N1_log_part16_1_run0	2	1.5	1.0.3.3	1e+8	1e-11	1e+5	10000	0	0	0	1e-05	1e-06	0	1e+20	1e-11	1e+5	50000	1	35	1	1e-11	1e-12	2
sigma1.5_vegas_N1_log_part17.in/run0	samples_vegas_lowsigma/sample_vegas_N1_log_lowsigma_17	250000	1.5	1.0.3.3	1e+8	1e-11	1e+5	10000	0	0	0	1e-05	1e-06	0	1e+14	1e-11	1e+5	10000	1	25	1	1e-05	1e-06	2	1e+14	1e-08	1e+08	20000	1	0	0	1e-06	1e-07	2
sigma1.5_vegas_N1_log_part17_retest0_run0.in/run0	samples_retest/sample_retest_sigma1.5_vegas_N1_log_part17_0_run0	267	1.5	1.0.3.3	1e+8	1e-11	1e+5	10000	0	0	0	1e-05	1e-06	0	1e+17	1e-11	1e+5	20000	1	30	1	1e-08	1e-09	2
sigma1.5_vegas_N1_log_part18.in/run0	samples_vegas_lowsigma/sample_vegas_N1_log_lowsigma_18	250000	1.5	1.0.3.3	1e+8	1e-11	1e+5	10000	0	0	0	1e-05	1e-06	0	1e+14	1e-11	1e+5	10000	1	25	1	1e-05	1e-06	2	1e+14	1e-08	1e+08	20000	1	0	0	1e-06	1e-07	2
sigma1.5_vegas_N1_log_part18_retest0_run0.in/run0	samples_retest/sample_retest_sigma1.5_vegas_N1_log_part18_0_run0	37	1.5	1.0.3.3	1e+8	1e-11	1e+5	10000	0	0	0	1e-05	1e-06	0	1e+17	1e-11	1e+5	20000	1	30	1	1e-08	1e-09	2
sigma1.5_vegas_N1_log_part18_retest1_run0.in/run0	samples_retest/sample_retest_sigma1.5_vegas_N1_log_part18_1_run0	2	1.5	1.0.3.3	1e+8	1e-11	1e+5	10000	0	0	0	1e-05	1e-06	0	1e+20	1e-11	1e+5	50000	1	35	1	1e-11	1e-12	2
sigma1.5_vegas_N1_log_part19.in/run0	samples_vegas_lowsigma/sample_vegas_N1_log_lowsigma_19	250000	1.5	1.0.3.3	1e+8	1e-11	1e+5	10000	0	0	0	1e-05	1e-06	0	1e+14	1e-11	1e+5	10000	1	25	1	1e-05	1e-06	2	1e+14	1e-08	1e+08	20000	1	0	0	1e-06	1e-07	2
sigma1.5_vegas_N1_log_part19_retest0_run0.in/run0	samples_retest/sample_retest_sigma1.5_vegas_N1_log_part19_0_run0	29	1.5	1.0.3.3	1e+8	1e-11	1e+5	10000	0	0	0	1e-05	1e-06	0	1e+17	1e-11	1e+5	20000	1	30	1	1e-08	1e-09	2
sigma1.5_vegas_N1_log_part20.in/run0	samples_vegas_lowsigma/sample_vegas_N1_log_lowsigma_20	250000	1.5	1.0.3.3	1e+8	1e-11	1e+5	10000	0	0	0	1e-05	1e-06	0	1e+14	1e-11	1e+5	10000	1	25	1	1e-05	1e-06	2	1e+14	1e-08	1e+08	20000	1	0	0	1e-06	1e-07	2
sigma1.5_vegas_N1_log_part20_retest0_run0.in/run0	samples_retest/sample_retest_sigma1.5_vegas_N1_log_part20_0_run0	491	1.5	1.0.3.3	1e+8	1e-11	1e+5	10000	0	0	0	1e-05	1e-06	0	1e+17	1e-11	1e+5	20000	1	30	1	1e-08	1e-09	2
sigma1.5_vegas_N1_log_part20_retest1_run0.in/run0	samples_retest/sample_retest_sigma1.5_vegas_N1_log_part20_1_run0	2	1.5	1.0.3.3	1e+8	1e-11	1e+5	10000	0	0	0	1e-05	1e-06	0	1e+20	1e-11	1e+5	50000	1	35	1	1e-11	1e-12	2
sigma1.5_vegas_N1_log_part21.in/run0	samples_vegas_lowsigma/sample_vegas_N1_log_lowsigma_21	250000	1.5	1.0.3.3	1e+8	1e-11	1e+5	10000	0	0	0	1e-05	1e-06	0	1e+14	1e-11	1e+5	10000	1	25	1	1e-05	1e-06	2	1e+14	1e-08	1e+08	20000	1	0	0	1e-06	1e-07	2
sigma1.5_vegas_N1_log_part21_retest0_run0.in/run0	samples_retest/sample_retest_sigma1.5_vegas_N1_log_part21_0_run0	101	1.5	1.0.3.3	1e+8	1e-11	1e+5	10000	0	0	0	1e-05	1e-06	0	1e+17	1e-11	1e+5	20000	1	30	1	1e-08	1e-09	2
sigma1.5_vegas_N1_log_part21_retest1_run0.in/run0	samples_retest/sample_retest_sigma1.5_vegas_N1_log_part21_1_run0	1	1.5	1.0.3.3	1e+8	1e-11	1e+5	10000	0	0	0	1e-05	1e-06	0	1e+20	1e-11	1e+5	50000	1	35	1	1e-11	1e-12	2
sigma1.5_vegas_N1_log_part22.in/run0	samples_vegas_lowsigma/sample_vegas_N1_log_lowsigma_22	250000	1.5	1.0.3.3	1e+8	1e-11	1e+5	10000	0	0	0	1e-05	1e-06	0	1e+14	1e-11	1e+5	10000	1	25	1	1e-05	1e-06	2
sigma1.5_vegas_N1_log_part22_retest0_run0.in/run0	samples_retest/sample_retest_sigma1.5_vegas_N1_log_part22_0_run0	38	1.5	1.0.3.3	1e+8	1e-11	1e+5	10000	0	0	0	1e-05	1e-06	0	1e+17	1e-11	1e+5	20000	1	30	1	1e-08	1e-09	2
sigma1.5_vegas_N1_log_part23.in/run0	samples_vegas_lowsigma/sample_vegas_N1_log_lowsigma_23	250000	1.5	1.0.3.3	1e+8	1e-11	1e+5	10000	0	0	0	1e-05	1e-06	0	1e+14	1e-11	1e+5	10000	1	25	1	1e-05	1e-06	2	1e+14	1e-08	1e+08	20000	1	0	0	1e-06	1e-07	2
sigma1.5_vegas_N1_log_part23_retest0_run0.in/run0	samples_retest/sample_retest_sigma1.5_vegas_N1_log_part23_0_run0	79	1.5	1.0.3.3	1e+8	1e-11	1e+5	10000	0	0	0	1e-05	1e-06	0	1e+17	1e-11	1e+5	20000	1	30	1	1e-08	1e-09	2
sigma1.5_vegas_N1_log_part24.in/run0	samples_vegas_lowsigma/sample_vegas_N1_log_lowsigma_24	250000	1.5	1.0.3.3	1e+8	1e-11	1e+5	10000	0	0	0	1e-05	1e-06	0	1e+14	1e-11	1e+5	10000	1	25	1	1e-05	1e-06	2	1e+14	1e-08	1e+08	20000	1	0	0	1e-06	1e-07	2
sigma1.5_vegas_N1_log_part24_retest0_run0.in/run0	samples_retest/sample_retest_sigma1.5_vegas_N1_log_part24_0_run0	95	1.5	1.0.3.3	1e+8	1e-11	1e+5	10000	0	0	0	1e-05	1e-06	0	1e+17	1e-11	1e+5	20000	1	30	1	1e-08	1e-09	2
sigma2_vegas_N1_log_part1.in/run0	samples_vegas_lowsigma/sample_vegas_N1_log_lowsigma_1	250000	1.5	1.0.3.3	1e+8	1e-11	1e+5	10000	0	0	0	1e-05	1e-06	0	1e+14	1e-11	1e+5	10000	1	25	1	1e-05	1e-06	2	1e+14	1e-08	1e+08	20000	1	0	0	1e-06	1e-07	2
sigma2_vegas_N1_log_part1_retest0_run0.in/run0	samples_retest/sample_retest_sigma2_vegas_N1_log_part1_0_run0	236	1.5	1.0.3.3	1e+8	1e-11	1e+5	10000	0	0	0	1e-05	1e-06	0	1e+17	1e-11	1e+5	20000	1	30	1	1e-08	1e-09	2
sigma2_vegas_N1_log_part2.in/run0	samples_vegas_lowsigma/sample_vegas_N1_log_lowsigma_2	250000	1.5	1.0.3.3	1e+8	1e-11	1e+5	10000	0	0	0	1e-05	1e-06	0	1e+14	1e-11	1e+5	10000	1	25	1	1e-05	1e-06	2	1e+14	1e-08	1e+08	20000	1	0	0	1e-06	1e-07	2
sigma2_vegas_N1_log_part2_retest0_run0.in/run0	samples_retest/sample_retest_sigma2_vegas_N1_log_part2_0_run0	96	1.5	1.0.3.3	1e+8	1e-11	1e+5	10000	0	0	0	1e-05	1e-06	0	1e+17	1e-11	1e+5	20000	1	30	1	1e-08	1e-09	2
sigma2_vegas_N1_log_part3.in/run0	samples_vegas_lowsigma/sample_vegas_N1_log_lowsigma_3	250000	1.5	1.0.3.3	1e+8	1e-11	1e+5	10000	0	0	0	1e-05	1e-06	0	1e+14	1e-11	1e+5	10000	1	25	1	1e-05	1e-06	2	1e+14	1e-08	1e+08	20000	1	0	0	1e-06	1e-07	2
sigma2_vegas_N1_log_part3_retest0_run0.in/run0	samples_retest/sample_retest_sigma2_vegas_N1_log_part3_0_run0	288	1.5	1.0.3.3	1e+8	1e-11	1e+5	10000	0	0	0	1e-05	1e-06	0	1e+17	1e-11	1e+5	20000	1	30	1	1e-08	1e-09	2
sigma2_vegas_N1_log_part3_retest1_run0.in/run0	samples_retest/sample_retest_sigma2_vegas_N1_log_part3_1_run0	1	1.5	1.0.3.3	1e+8	1e-11	1e+5	10000	0	0	0	1e-05	1e-06	0	1e+20	1e-11	1e+5	50000	1	35	1	1e-11	1e-12	2
sigma2_vegas_N1_log_part4.in/run0	samples_vegas_lowsigma/sample_vegas_N1_log_lowsigma_4	250000	1.5	1.0.3.3	1e+8	1e-11	1e+5	10000	0	0	0	1e-05	1e-06	0	1e+14	1e-11	1e+5	10000	1	25	1	1e-05	1e-06	2	1e+14	1e-08	1e+08	20000	1	0	0	1e-06	1e-07	2
sigma2_vegas_N1_log_part4_retest0_run0.in/run0	samples_retest/sample_retest_sigma2_vegas_N1_log_part4_0_run0	88	1.5	1.0.3.3	1e+8	1e-11	1e+5	10000	0	0	0	1e-05	1e-06	0	1e+17	1e-11	1e+5	20000	1	30	1	1e-08	1e-09	2
sigma2_vegas_N1_log_part5.in/run0	samples_vegas_lowsigma/sample_vegas_N1_log_lowsigma_5	250000	1.5	1.0.3.3	1e+8	1e-11	1e+5	10000	0	0	0	1e-05	1e-06	0	1e+14	1e-11	1e+5	10000	1	25	1	1e-05	1e-06	2	1e+14	1e-08	1e+08	20000	1	0	0	1e-06	1e-07	2
sigma2_vegas_N1_log_part5_retest0_run0.in/run0	samples_retest/sample_retest_sigma2_vegas_N1_log_part5_0_run0	304	1.5	1.0.3.3	1e+8	1e-11	1e+5	10000	0	0	0	1e-05	1e-06	0	1e+17	1e-11	1e+5	20000	1	30	1	1e-08	1e-09	2
sigma2_vegas_N1_log_part5_retest1_run0.in/run0	samples_retest/sample_retest_sigma2_vegas_N1_log_part5_1_run0	3	1.5	1.0.3.3	1e+8	1e-11	1e+5	10000	0	0	0	1e-05	1e-06	0	1e+20	1e-11	1e+5	50000	1	35	1	1e-11	1e-12	2
sigma2_vegas_N1_log_part6.in/run0	samples_vegas_lowsigma/sample_vegas_N1_log_lowsigma_6	250000	1.5	1.0.3.3	1e+8	1e-11	1e+5	10000	0	0	0	1e-05	1e-06	0	1e+14	1e-11	1e+5	10000	1	25	1	1e-05	1e-06	2	1e+14	1e-08	1e+08	20000	1	0	0	1e-06	1e-07	2
sigma2_vegas_N1_log_part6_retest0_run0.in/run0	samples_retest/sample_retest_sigma2_vegas_N1_log_part6_0_run0	278	1.5	1.0.3.3	1e+8	1e-11	1e+5	10000	0	0	0	1e-05	1e-06	0	1e+17	1e-11	1e+5	20000	1	30	1	1e-08	1e-09	2
sigma2_vegas_N1_log_part7.in/run0	samples_vegas_lowsigma/sample_vegas_N1_log_lowsigma_7	250000	1.5	1.0.3.3	1e+8	1e-11	1e+5	10000	0	0	0	1e-05	1e-06	0	1e+14	1e-11	1e+5	10000	1	25	1	1e-05	1e-06	2	1e+14	1e-08	1e+08	20000	1	0	0	1e-06	1e-07	2
sigma2_vegas_N1_log_part7_retest0_run0.in/run0	samples_retest/sample_retest_sigma2_vegas_N1_log_part7_0_run0	265	1.5	1.0.3.3	1e+8	1e-11	1e+5	10000	0	0	0	1e-05	1e-06	0	1e+17	1e-11	1e+5	20000	1	30	1	1e-08	1e-09	2
sigma2_vegas_N1_log_part8.in/run0	samples_vegas_lowsigma/sample_vegas_N1_log_lowsigma_8	250000	1.5	1.0.3.3	1e+8	1e-11	1e+5	10000	0	0	0	1e-05	1e-06	0	1e+14	1e-11	1e+5	10000	1	25	1	1e-05	1e-06	2	1e+14	1e-08	1e+08	20000	1	0	0	1e-06	1e-07	2
sigma2_vegas_N1_log_part8_retest0_run0.in/run0	samples_retest/sample_retest_sigma2_vegas_N1_log_part8_0_run0	230	1.5	1.0.3.3	1e+8	1e-11	1e+5	10000	0	0	0	1e-05	1e-06	0	1e+17	1e-11	1e+5	20000	1	30	1	1e-08	1e-09	2
sigma2_vegas_N1_log_part8_retest1_run0.in/run0	samples_retest/sample_retest_sigma2_vegas_N1_log_part8_1_run0	2	1.5	1.0.3.3	1e+8	1e-11	1e+5	10000	0	0	0	1e-05	1e-06	0	1e+20	1e-11	1e+5	50000	1	35	1	1e-11	1e-12	2
sigma2_vegas_N1_log_part9.in/run0	samples_vegas_lowsigma/sample_vegas_N1_log_lowsigma_9	250000	1.5	1.0.3.3	1e+8	1e-11	1e+5	10000	0	0	0	1e-05	1e-06	0	1e+14	1e-11	1e+5	10000	1	25	1	1e-05	1e-06	2	1e+14	1e-08	1e+08	20000	1	0	0	1e-06	1e-07	2
sigma2_vegas_N1_log_part9_retest0_run0.in/run0	samples_retest/sample_retest_sigma2_vegas_N1_log_part9_0_run0	204	1.5	1.0.3.3	1e+8	1e-11	1e+5	10000	0	0	0	1e-05	1e-06	0	1e+17	1e-11	1e+5	20000	1	30	1	1e-08	1e-09	2
sigma2_vegas_N1_log_part10.in/run0	samples_vegas_lowsigma/sample_vegas_N1_log_lowsigma_10	250000	1.5	1.0.3.3	1e+8	1e-11	1e+5	10000	0	0	0	1e-05	1e-06	0	1e+14	1e-11	1e+5	10000	1	25	1	1e-05	1e-06	2	1e+14	1e-08	1e+08	20000	1	0	0	1e-06	1e-07	2
sigma2_vegas_N1_log_part10_retest0_run0.in/run0	samples_retest/sample_retest_sigma2_vegas_N1_log_part10_0_run0	247	1.5	1.0.3.3	1e+8	1e-11	1e+5	10000	0	0	0	1e-05	1e-06	0	1e+17	1e-11	1e+5	20000	1	30	1	1e-08	1e-09	2
sigma2_vegas_N1_log_part10_retest1_run0.in/run0	samples_retest/sample_retest_sigma2_vegas_N1_log_part10_1_run0	1	1.5	1.0.3.3	1e+8	1e-11	1e+5	10000	0	0	0	1e-05	1e-06	0	1e+20	1e-11	1e+5	50000	1	35	1	1e-11	1e-12	2
sigma2_vegas_N1_log_part11.in/run0	samples_vegas_lowsigma/sample_vegas_N1_log_lowsigma_11	250000	1.5	1.0.3.3	1e+8	1e-11	1e+5	10000	0	0	0	1e-05	1e-06	0	1e+14	1e-11	1e+5	10000	1	25	1	1e-05	1e-06	2	1e+14	1e-08	1e+08	20000	1	0	0	1e-06	1e-07	2
sigma2_vegas_N1_log_part11_retest0_run0.in/run0	samples_retest/sample_retest_sigma2_vegas_N1_log_part11_0_run0	222	1.5	1.0.3.3	1e+8	1e-11	1e+5	10000	0	0	0	1e-05	1e-06	0	1e+17	1e-11	1e+5	20000	1	30	1	1e-08	1e-09	2
sigma2_vegas_N1_log_part12.in/run0	samples_vegas_lowsigma/sample_vegas_N1_log_lowsigma_12	250000	1.5	1.0.3.3	1e+8	1e-11	1e+5	10000	0	0	0	1e-05	1e-06	0	1e+14	1e-11	1e+5	10000	1	25	1	1e-05	1e-06	2	1e+14	1e-08	1e+08	20000	1	0	0	1e-06	1e-07	2
sigma2_vegas_N1_log_part12_retest0_run0.in/run0	samples_retest/sample_retest_sigma2_vegas_N1_log_part12_0_run0	297	1.5	1.0.3.3	1e+8	1e-11	1e+5	10000	0	0	0	1e-05	1e-06	0	1e+17	1e-11	1e+5	20000	1	30	1	1e-08	1e-09	2
sigma2_vegas_N1_log_part12_retest1_run0.in/run0	samples_retest/sample_retest_sigma2_vegas_N1_log_part12_1_run0	1	1.5	1.0.3.3	1e+8	1e-11	1e+5	10000	0	0	0	1e-05	1e-06	0	1e+20	1e-11	1e+5	50000	1	35	1	1e-11	1e-12	2
sigma2_vegas_N1_log_part13.in/run0	samples_vegas_lowsigma/sample_vegas_N1_log_lowsigma_13	250000	1.5	1.0.3.3	1e+8	1e-11	1e+5	10000	0	0	0	1e-05	1e-06	0	1e+14	1e-11	1e+5	10000	1	25	1	1e-05	1e-06	2	1e+14	1e-08	1e+08	20000	1	0	0	1e-06	1e-07	2
sigma2_vegas_N1_log_part13_retest0_run0.in/run0	samples_retest/sample_retest_sigma2_vegas_N1_log_part13_0_run0	302	1.5	1.0.3.3	1e+8	1e-11	1e+5	10000	0	0	0	1e-05	1e-06	0	1e+17	1e-11	1e+5	20000	1	30	1	1e-08	1e-09	2
sigma2_vegas_N1_log_part13_retest1_run0.in/run0	samples_retest/sample_retest_sigma2_vegas_N1_log_part13_1_run0	5	1.5	1.0.3.3	1e+8	1e-11	1e+5	10000	0	0	0	1e-05	1e-06	0	1e+20	1e-11	1e+5	50000	1	35	1	1e-11	1e-12	2
sigma2_vegas_N1_log_part14.in/run0	samples_vegas_lowsigma/sample_vegas_N1_log_lowsigma_14	250000	1.5	1.0.3.3	1e+8	1e-11	1e+5	10000	0	0	0	1e-05	1e-06	0	1e+14	1e-11	1e+5	10000	1	25	1	1e-05	1e-06	2	1e+14	1e-08	1e+08	20000	1	0	0	1e-06	1e-07	2
sigma2_vegas_N1_log_part14_retest0_run0.in/run0	samples_retest/sample_retest_sigma2_vegas_N1_log_part14_0_run0	302	1.5	1.0.3.3	1e+8	1e-11	1e+5	10000	0	0	0	1e-05	1e-06	0	1e+17	1e-11	1e+5	20000	1	30	1	1e-08	1e-09	2
sigma2_vegas_N1_log_part15.in/run0	samples_vegas_lowsigma/sample_vegas_N1_log_lowsigma_15	250000	1.5	1.0.3.3	1e+8	1e-11	1e+5	10000	0	0	0	1e-05	1e-06	0	1e+14	1e-11	1e+5	10000	1	25	1	1e-05	1e-06	2	1e+14	1e-08	1e+08	20000	1	0	0	1e-06	1e-07	2
sigma2_vegas_N1_log_part15_retest0_run0.in/run0	samples_retest/sample_retest_sigma2_vegas_N1_log_part15_0_run0	272	1.5	1.0.3.3	1e+8	1e-11	1e+5	10000	0	0	0	1e-05	1e-06	0	1e+17	1e-11	1e+5	20000	1	30	1	1e-08	1e-09	2
sigma2_vegas_N1_log_part16.in/run0	samples_vegas_lowsigma/sample_vegas_N1_log_lowsigma_16	250000	1.5	1.0.3.3	1e+8	1e-11	1e+5	10000	0	0	0	1e-05	1e-06	0	1e+14	1e-11	1e+5	10000	1	25	1	1e-05	1e-06	2
sigma2_vegas_N1_log_part16_retest0_run0.in/run0	samples_retest/sample_retest_sigma2_vegas_N1_log_part16_0_run0	40	1.5	1.0.3.3	1e+8	1e-11	1e+5	10000	0	0	0	1e-05	1e-06	0	1e+17	1e-11	1e+5	20000	1	30	1	1e-08	1e-09	2
sigma2_vegas_N1_log_part16_retest1_run0.in/run0	samples_retest/sample_retest_sigma2_vegas_N1_log_part16_1_run0	2	1.5	1.0.3.3	1e+8	1e-11	1e+5	10000	0	0	0	1e-05	1e-06	0	1e+20	1e-11	1e+5	50000	1	35	1	1e-11	1e-12	2
sigma2_vegas_N1_log_part17.in/run0	samples_vegas_lowsigma/sample_vegas_N1_log_lowsigma_17	250000	1.5	1.0.3.3	1e+8	1e-11	1e+5	10000	0	0	0	1e-05	1e-06	0	1e+14	1e-11	1e+5	10000	1	25	1	1e-05	1e-06	2
sigma2_vegas_N1_log_part17_retest0_run0.in/run0	samples_retest/sample_retest_sigma2_vegas_N1_log_part17_0_run0	49	1.5	1.0.3.3	1e+8	1e-11	1e+5	10000	0	0	0	1e-05	1e-06	0	1e+17	1e-11	1e+5	20000	1	30	1	1e-08	1e-09	2
sigma2_vegas_N1_log_part18.in/run0	samples_vegas_lowsigma/sample_vegas_N1_log_lowsigma_18	250000	1.5	1.0.3.3	1e+8	1e-11	1e+5	10000	0	0	0	1e-05	1e-06	0	1e+14	1e-11	1e+5	10000	1	25	1	1e-05	1e-06	2	1e+14	1e-08	1e+08	20000	1	0	0	1e-06	1e-07	2
sigma2_vegas_N1_log_part18_retest0_run0.in/run0	samples_retest/sample_retest_sigma2_vegas_N1_log_part18_0_run0	91	1.5	1.0.3.3	1e+8	1e-11	1e+5	10000	0	0	0	1e-05	1e-06	0	1e+17	1e-11	1e+5	20000	1	30	1	1e-08	1e-09	2
sigma2_vegas_N1_log_part18_retest1_run0.in/run0	samples_retest/sample_retest_sigma2_vegas_N1_log_part18_1_run0	1	1.5	1.0.3.3	1e+8	1e-11	1e+5	10000	0	0	0	1e-05	1e-06	0	1e+20	1e-11	1e+5	50000	1	35	1	1e-11	1e-12	2
sigma2_vegas_N1_log_part19.in/run0	samples_vegas_lowsigma/sample_vegas_N1_log_lowsigma_19	250000	1.5	1.0.3.3	1e+8	1e-11	1e+5	10000	0	0	0	1e-05	1e-06	0	1e+14	1e-11	1e+5	10000	1	25	1	1e-05	1e-06	2	1e+14	1e-08	1e+08	20000	1	0	0	1e-06	1e-07	2
sigma2_vegas_N1_log_part19_retest0_run0.in/run0	samples_retest/sample_retest_sigma2_vegas_N1_log_part19_0_run0	95	1.5	1.0.3.3	1e+8	1e-11	1e+5	10000	0	0	0	1e-05	1e-06	0	1e+17	1e-11	1e+5	20000	1	30	1	1e-08	1e-09	2
sigma2_vegas_N1_log_part20.in/run0	samples_vegas_lowsigma/sample_vegas_N1_log_lowsigma_20	250000	1.5	1.0.3.3	1e+8	1e-11	1e+5	10000	0	0	0	1e-05	1e-06	0	1e+14	1e-11	1e+5	10000	1	25	1	1e-05	1e-06	2	1e+14	1e-08	1e+08	20000	1	0	0	1e-06	1e-07	2
sigma2_vegas_N1_log_part20_retest0_run0.in/run0	samples_retest/sample_retest_sigma2_vegas_N1_log_part20_0_run0	84	1.5	1.0.3.3	1e+8	1e-11	1e+5	10000	0	0	0	1e-05	1e-06	0	1e+17	1e-11	1e+5	20000	1	30	1	1e-08	1e-09	2
sigma2_vegas_N1_log_part21.in/run0	samples_vegas_lowsigma/sample_vegas_N1_log_lowsigma_21	250000	1.5	1.0.3.3	1e+8	1e-11	1e+5	10000	0	0	0	1e-05	1e-06	0	1e+14	1e-11	1e+5	10000	1	25	1	1e-05	1e-06	2	1e+14	1e-08	1e+08	20000	1	0	0	1e-06	1e-07	2
sigma2_vegas_N1_log_part21_retest0_run0.in/run0	samples_retest/sample_retest_sigma2_vegas_N1_log_part21_0_run0	110	1.5	1.0.3.3	1e+8	1e-11	1e+5	10000	0	0	0	1e-05	1e-06	0	1e+17	1e-11	1e+5	20000	1	30	1	1e-08	1e-09	2
sigma2_vegas_N1_log_part21_retest1_run0.in/run0	samples_retest/sample_retest_sigma2_vegas_N1_log_part21_1_run0	1	1.5	1.0.3.3	1e+8	1e-11	1e+5	10000	0	0	0	1e-05	1e-06	0	1e+20	1e-11	1e+5	50000	1	35	1	1e-11	1e-12	2
sigma2_vegas_N1_log_part22.in/run0	samples_vegas_lowsigma/sample_vegas_N1_log_lowsigma_22	250000	1.5	1.0.3.3	1e+8	1e-11	1e+5	10000	0	0	0	1e-05	1e-06	0	1e+14	1e-11	1e+5	10000	1	25	1	1e-05	1e-06	2	1e+14	1e-08	1e+08	20000	1	0	0	1e-06	1e-07	2
sigma2_vegas_N1_log_part22_retest0_run0.in/run0	samples_retest/sample_retest_sigma2_vegas_N1_log_part22_0_run0	39	1.5	1.0.3.3	1e+8	1e-11	1e+5	10000	0	0	0	1e-05	1e-06	0	1e+17	1e-11	1e+5	20000	1	30	1	1e-08	1e-09	2
sigma2_vegas_N1_log_part22_retest1_run0.in/run0	samples_retest/sample_retest_sigma2_vegas_N1_log_part22_1_run0	1	1.5	1.0.3.3	1e+8	1e-11	1e+5	10000	0	0	0	1e-05	1e-06	0	1e+20	1e-11	1e+5	50000	1	35	1	1e-11	1e-12	2
sigma2_vegas_N1_log_part23.in/run0	samples_vegas_lowsigma/sample_vegas_N1_log_lowsigma_23	250000	1.5	1.0.3.3	1e+8	1e-11	1e+5	10000	0	0	0	1e-05	1e-06	0	1e+14	1e-11	1e+5	10000	1	25	1	1e-05	1e-06	2	1e+14	1e-08	1e+08	20000	1	0	0	1e-06	1e-07	2
sigma2_vegas_N1_log_part23_retest0_run0.in/run0	samples_retest/sample_retest_sigma2_vegas_N1_log_part23_0_run0	270	1.5	1.0.3.3	1e+8	1e-11	1e+5	10000	0	0	0	1e-05	1e-06	0	1e+17	1e-11	1e+5	20000	1	30	1	1e-08	1e-09	2
sigma2_vegas_N1_log_part24.in/run0	samples_vegas_lowsigma/sample_vegas_N1_log_lowsigma_24	250000	1.5	1.0.3.3	1e+8	1e-11	1e+5	10000	0	0	0	1e-05	1e-06	0	1e+14	1e-11	1e+5	10000	1	25	1	1e-05	1e-06	2	1e+14	1e-08	1e+08	20000	1	0	0	1e-06	1e-07	2
sigma2_vegas_N1_log_part24_retest0_run0.in/run0	samples_retest/sample_retest_sigma2_vegas_N1_log_part24_0_run0	123	1.5	1.0.3.3	1e+8	1e-11	1e+5	10000	0	0	0	1e-05	1e-06	0	1e+17	1e-11	1e+5	20000	1	30	1	1e-08	1e-09	2
sigma2.5_vegas_N1_log_part1.in/run0	samples_vegas_sigma2.5/sample_vegas_N1_log_sigma2.5_0_1	250000	1.5	1.0.3.3	1e+8	1e-11	1e+5	10000	0	0	0	1e-05	1e-06	0	1e+14	1e-11	1e+5	10000	1	25	1	1e-05	1e-06	2	1e+14	1e-08	1e+08	20000	1	0	0	1e-06	1e-07	2
sigma2.5_vegas_N1_log_part1_retest0_run0.in/run0	samples_retest/sample_retest_sigma2.5_vegas_N1_log_part1_0_run0	254	1.5	1.0.3.3	1e+8	1e-11	1e+5	10000	0	0	0	1e-05	1e-06	0	1e+17	1e-11	1e+5	20000	1	30	1	1e-08	1e-09	2
sigma2.5_vegas_N1_log_part1.in/run1	samples_vegas_sigma2.5/sample_vegas_N1_log_sigma2.5_1_1	250000	1.5	1.0.3.3	1e+8	1e-11	1e+5	10000	0	0	0	1e-05	1e-06	0	1e+14	1e-11	1e+5	10000	1	25	1	1e-05	1e-06	2	1e+14	1e-08	1e+08	20000	1	0	0	1e-06	1e-07	2
sigma2.5_vegas_N1_log_part1_retest0_run1.in/run0	samples_retest/sample_retest_sigma2.5_vegas_N1_log_part1_0_run1	94	1.5	1.0.3.3	1e+8	1e-11	1e+5	10000	0	0	0	1e-05	1e-06	0	1e+17	1e-11	1e+5	20000	1	30	1	1e-08	1e-09	2
sigma2.5_vegas_N1_log_part1_retest1_run1.in/run0	samples_retest/sample_retest_sigma2.5_vegas_N1_log_part1_1_run1	1	1.5	1.0.3.3	1e+8	1e-11	1e+5	10000	0	0	0	1e-05	1e-06	0	1e+20	1e-11	1e+5	50000	1	35	1	1e-11	1e-12	2
sigma2.5_vegas_N1_log_part1.in/run2	samples_vegas_sigma2.5/sample_vegas_N1_log_sigma2.5_2_1	250000	1.5	1.0.3.3	1e+8	1e-11	1e+5	10000	0	0	0	1e-05	1e-06	0	1e+14	1e-11	1e+5	10000	1	25	1	1e-05	1e-06	2	1e+14	1e-08	1e+08	20000	1	0	0	1e-06	1e-07	2
sigma2.5_vegas_N1_log_part1_retest0_run2.in/run0	samples_retest/sample_retest_sigma2.5_vegas_N1_log_part1_0_run2	120	1.5	1.0.3.3	1e+8	1e-11	1e+5	10000	0	0	0	1e-05	1e-06	0	1e+17	1e-11	1e+5	20000	1	30	1	1e-08	1e-09	2
sigma2.5_vegas_N1_log_part1.in/run3	samples_vegas_sigma2.5/sample_vegas_N1_log_sigma2.5_3_1	250000	1.5	1.0.3.3	1e+8	1e-11	1e+5	10000	0	0	0	1e-05	1e-06	0	1e+14	1e-11	1e+5	10000	1	25	1	1e-05	1e-06	2	1e+14	1e-08	1e+08	20000	1	0	0	1e-06	1e-07	2
sigma2.5_vegas_N1_log_part1_retest0_run3.in/run0	samples_retest/sample_retest_sigma2.5_vegas_N1_log_part1_0_run3	69	1.5	1.0.3.3	1e+8	1e-11	1e+5	10000	0	0	0	1e-05	1e-06	0	1e+17	1e-11	1e+5	20000	1	30	1	1e-08	1e-09	2
sigma2.5_vegas_N1_log_part1_retest1_run3.in/run0	samples_retest/sample_retest_sigma2.5_vegas_N1_log_part1_1_run3	2	1.5	1.0.3.3	1e+8	1e-11	1e+5	10000	0	0	0	1e-05	1e-06	0	1e+20	1e-11	1e+5	50000	1	35	1	1e-11	1e-12	2
sigma2.5_vegas_N1_log_part1.in/run4	samples_vegas_sigma2.5/sample_vegas_N1_log_sigma2.5_4_1	250000	1.5	1.0.3.3	1e+8	1e-11	1e+5	10000	0	0	0	1e-05	1e-06	0	1e+14	1e-11	1e+5	10000	1	25	1	1e-05	1e-06	2	1e+14	1e-08	1e+08	20000	1	0	0	1e-06	1e-07	2
sigma2.5_vegas_N1_log_part1_retest0_run4.in/run0	samples_retest/sample_retest_sigma2.5_vegas_N1_log_part1_0_run4	587	1.5	1.0.3.3	1e+8	1e-11	1e+5	10000	0	0	0	1e-05	1e-06	0	1e+17	1e-11	1e+5	20000	1	30	1	1e-08	1e-09	2
sigma2.5_vegas_N1_log_part1_retest1_run4.in/run0	samples_retest/sample_retest_sigma2.5_vegas_N1_log_part1_1_run4	1	1.5	1.0.3.3	1e+8	1e-11	1e+5	10000	0	0	0	1e-05	1e-06	0	1e+20	1e-11	1e+5	50000	1	35	1	1e-11	1e-12	2
sigma2.5_vegas_N1_log_part1.in/run5	samples_vegas_sigma2.5/sample_vegas_N1_log_sigma2.5_5_1	250000	1.5	1.0.3.3	1e+8	1e-11	1e+5	10000	0	0	0	1e-05	1e-06	0	1e+14	1e-11	1e+5	10000	1	25	1	1e-05	1e-06	2	1e+14	1e-08	1e+08	20000	1	0	0	1e-06	1e-07	2
sigma2.5_vegas_N1_log_part1_retest0_run5.in/run0	samples_retest/sample_retest_sigma2.5_vegas_N1_log_part1_0_run5	82	1.5	1.0.3.3	1e+8	1e-11	1e+5	10000	0	0	0	1e-05	1e-06	0	1e+17	1e-11	1e+5	20000	1	30	1	1e-08	1e-09	2
sigma2.5_vegas_N1_log_part1_retest1_run5.in/run0	samples_retest/sample_retest_sigma2.5_vegas_N1_log_part1_1_run5	1	1.5	1.0.3.3	1e+8	1e-11	1e+5	10000	0	0	0	1e-05	1e-06	0	1e+20	1e-11	1e+5	50000	1	35	1	1e-11	1e-12	2
sigma2.5_vegas_N1_log_part2.in/run0	samples_vegas_sigma2.5/sample_vegas_N1_log_sigma2.5_0_2	250000	1.5	1.0.3.3	1e+8	1e-11	1e+5	10000	0	0	0	1e-05	1e-06	0	1e+14	1e-11	1e+5	10000	1	25	1	1e-05	1e-06	2	1e+14	1e-08	1e+08	20000	1	0	0	1e-06	1e-07	2
sigma2.5_vegas_N1_log_part2_retest0_run0.in/run0	samples_retest/sample_retest_sigma2.5_vegas_N1_log_part2_0_run0	172	1.5	1.0.3.3	1e+8	1e-11	1e+5	10000	0	0	0	1e-05	1e-06	0	1e+17	1e-11	1e+5	20000	1	30	1	1e-08	1e-09	2
sigma2.5_vegas_N1_log_part2.in/run1	samples_vegas_sigma2.5/sample_vegas_N1_log_sigma2.5_1_2	250000	1.5	1.0.3.3	1e+8	1e-11	1e+5	10000	0	0	0	1e-05	1e-06	0	1e+14	1e-11	1e+5	10000	1	25	1	1e-05	1e-06	2	1e+14	1e-08	1e+08	20000	1	0	0	1e-06	1e-07	2
sigma2.5_vegas_N1_log_part2_retest0_run1.in/run0	samples_retest/sample_retest_sigma2.5_vegas_N1_log_part2_0_run1	83	1.5	1.0.3.3	1e+8	1e-11	1e+5	10000	0	0	0	1e-05	1e-06	0	1e+17	1e-11	1e+5	20000	1	30	1	1e-08	1e-09	2
sigma2.5_vegas_N1_log_part2_retest1_run1.in/run0	samples_retest/sample_retest_sigma2.5_vegas_N1_log_part2_1_run1	2	1.5	1.0.3.3	1e+8	1e-11	1e+5	10000	0	0	0	1e-05	1e-06	0	1e+20	1e-11	1e+5	50000	1	35	1	1e-11	1e-12	2
sigma2.5_vegas_N1_log_part2.in/run2	samples_vegas_sigma2.5/sample_vegas_N1_log_sigma2.5_2_2	250000	1.5	1.0.3.3	1e+8	1e-11	1e+5	10000	0	0	0	1e-05	1e-06	0	1e+14	1e-11	1e+5	10000	1	25	1	1e-05	1e-06	2	1e+14	1e-08	1e+08	20000	1	0	0	1e-06	1e-07	2
sigma2.5_vegas_N1_log_part2_retest0_run2.in/run0	samples_retest/sample_retest_sigma2.5_vegas_N1_log_part2_0_run2	150	1.5	1.0.3.3	1e+8	1e-11	1e+5	10000	0	0	0	1e-05	1e-06	0	1e+17	1e-11	1e+5	20000	1	30	1	1e-08	1e-09	2
sigma2.5_vegas_N1_log_part2_retest1_run2.in/run0	samples_retest/sample_retest_sigma2.5_vegas_N1_log_part2_1_run2	1	1.5	1.0.3.3	1e+8	1e-11	1e+5	10000	0	0	0	1e-05	1e-06	0	1e+20	1e-11	1e+5	50000	1	35	1	1e-11	1e-12	2
sigma2.5_vegas_N1_log_part2.in/run3	samples_vegas_sigma2.5/sample_vegas_N1_log_sigma2.5_3_2	250000	1.5	1.0.3.3	1e+8	1e-11	1e+5	10000	0	0	0	1e-05	1e-06	0	1e+14	1e-11	1e+5	10000	1	25	1	1e-05	1e-06	2
sigma2.5_vegas_N1_log_part2_retest0_run3.in/run0	samples_retest/sample_retest_sigma2.5_vegas_N1_log_part2_0_run3	95	1.5	1.0.3.3	1e+8	1e-11	1e+5	10000	0	0	0	1e-05	1e-06	0	1e+17	1e-11	1e+5	20000	1	30	1	1e-08	1e-09	2
sigma2.5_vegas_N1_log_part2.in/run4	samples_vegas_sigma2.5/sample_vegas_N1_log_sigma2.5_4_2	250000	1.5	1.0.3.3	1e+8	1e-11	1e+5	10000	0	0	0	1e-05	1e-06	0	1e+14	1e-11	1e+5	10000	1	25	1	1e-05	1e-06	2	1e+14	1e-08	1e+08	20000	1	0	0	1e-06	1e-07	2
sigma2.5_vegas_N1_log_part2_retest0_run4.in/run0	samples_retest/sample_retest_sigma2.5_vegas_N1_log_part2_0_run4	142	1.5	1.0.3.3	1e+8	1e-11	1e+5	10000	0	0	0	1e-05	1e-06	0	1e+17	1e-11	1e+5	20000	1	30	1	1e-08	1e-09	2
sigma2.5_vegas_N1_log_part2_retest1_run4.in/run0	samples_retest/sample_retest_sigma2.5_vegas_N1_log_part2_1_run4	3	1.5	1.0.3.3	1e+8	1e-11	1e+5	10000	0	0	0	1e-05	1e-06	0	1e+20	1e-11	1e+5	50000	1	35	1	1e-11	1e-12	2
sigma2.5_vegas_N1_log_part2.in/run5	samples_vegas_sigma2.5/sample_vegas_N1_log_sigma2.5_5_2	250000	1.5	1.0.3.3	1e+8	1e-11	1e+5	10000	0	0	0	1e-05	1e-06	0	1e+14	1e-11	1e+5	10000	1	25	1	1e-05	1e-06	2	1e+14	1e-08	1e+08	20000	1	0	0	1e-06	1e-07	2
sigma2.5_vegas_N1_log_part2_retest0_run5.in/run0	samples_retest/sample_retest_sigma2.5_vegas_N1_log_part2_0_run5	100	1.5	1.0.3.3	1e+8	1e-11	1e+5	10000	0	0	0	1e-05	1e-06	0	1e+17	1e-11	1e+5	20000	1	30	1	1e-08	1e-09	2
sigma2.5_vegas_N1_log_part3.in/run0	samples_vegas_sigma2.5/sample_vegas_N1_log_sigma2.5_0_3	250000	1.5	1.0.3.3	1e+8	1e-11	1e+5	10000	0	0	0	1e-05	1e-06	0	1e+14	1e-11	1e+5	10000	1	25	1	1e-05	1e-06	2	1e+14	1e-08	1e+08	20000	1	0	0	1e-06	1e-07	2
sigma2.5_vegas_N1_log_part3_retest0_run0.in/run0	samples_retest/sample_retest_sigma2.5_vegas_N1_log_part3_0_run0	99	1.5	1.0.3.3	1e+8	1e-11	1e+5	10000	0	0	0	1e-05	1e-06	0	1e+17	1e-11	1e+5	20000	1	30	1	1e-08	1e-09	2
sigma2.5_vegas_N1_log_part3_retest1_run0.in/run0	samples_retest/sample_retest_sigma2.5_vegas_N1_log_part3_1_run0	2	1.5	1.0.3.3	1e+8	1e-11	1e+5	10000	0	0	0	1e-05	1e-06	0	1e+17	1e-11	1e+5	20000	1	30	1	1e-08	1e-09	2
sigma2.5_vegas_N1_log_part3.in/run1	samples_vegas_sigma2.5/sample_vegas_N1_log_sigma2.5_1_3	250000	1.5	1.0.3.3	1e+8	1e-11	1e+5	10000	0	0	0	1e-05	1e-06	0	1e+14	1e-11	1e+5	10000	1	25	1	1e-05	1e-06	2	1e+14	1e-08	1e+08	20000	1	0	0	1e-06	1e-07	2
sigma2.5_vegas_N1_log_part3_retest0_run1.in/run0	samples_retest/sample_retest_sigma2.5_vegas_N1_log_part3_0_run1	151	1.5	1.0.3.3	1e+8	1e-11	1e+5	10000	0	0	0	1e-05	1e-06	0	1e+17	1e-11	1e+5	20000	1	30	1	1e-08	1e-09	2
sigma2.5_vegas_N1_log_part3_retest1_run1.in/run0	samples_retest/sample_retest_sigma2.5_vegas_N1_log_part3_1_run1	3	1.5	1.0.3.3	1e+8	1e-11	1e+5	10000	0	0	0	1e-05	1e-06	0	1e+20	1e-11	1e+5	50000	1	35	1	1e-11	1e-12	2
sigma2.5_vegas_N1_log_part3.in/run2	samples_vegas_sigma2.5/sample_vegas_N1_log_sigma2.5_2_3	250000	1.5	1.0.3.3	1e+8	1e-11	1e+5	10000	0	0	0	1e-05	1e-06	0	1e+14	1e-11	1e+5	10000	1	25	1	1e-05	1e-06	2
sigma2.5_vegas_N1_log_part3_retest0_run2.in/run0	samples_retest/sample_retest_sigma2.5_vegas_N1_log_part3_0_run2	54	1.5	1.0.3.3	1e+8	1e-11	1e+5	10000	0	0	0	1e-05	1e-06	0	1e+17	1e-11	1e+5	20000	1	30	1	1e-08	1e-09	2
sigma2.5_vegas_N1_log_part3_retest1_run2.in/run0	samples_retest/sample_retest_sigma2.5_vegas_N1_log_part3_1_run2	1	1.5	1.0.3.3	1e+8	1e-11	1e+5	10000	0	0	0	1e-05	1e-06	0	1e+20	1e-11	1e+5	50000	1	35	1	1e-11	1e-12	2
sigma2.5_vegas_N1_log_part3.in/run3	samples_vegas_sigma2.5/sample_vegas_N1_log_sigma2.5_3_3	250000	1.5	1.0.3.3	1e+8	1e-11	1e+5	10000	0	0	0	1e-05	1e-06	0	1e+14	1e-11	1e+5	10000	1	25	1	1e-05	1e-06	2	1e+14	1e-08	1e+08	20000	1	0	0	1e-06	1e-07	2
sigma2.5_vegas_N1_log_part3_retest0_run3.in/run0	samples_retest/sample_retest_sigma2.5_vegas_N1_log_part3_0_run3	144	1.5	1.0.3.3	1e+8	1e-11	1e+5	10000	0	0	0	1e-05	1e-06	0	1e+17	1e-11	1e+5	20000	1	30	1	1e-08	1e-09	2
sigma2.5_vegas_N1_log_part3_retest1_run3.in/run0	samples_retest/sample_retest_sigma2.5_vegas_N1_log_part3_1_run3	1	1.5	1.0.3.3	1e+8	1e-11	1e+5	10000	0	0	0	1e-05	1e-06	0	1e+20	1e-11	1e+5	50000	1	35	1	1e-11	1e-12	2
sigma2.5_vegas_N1_log_part3.in/run4	samples_vegas_sigma2.5/sample_vegas_N1_log_sigma2.5_4_3	250000	1.5	1.0.3.3	1e+8	1e-11	1e+5	10000	0	0	0	1e-05	1e-06	0	1e+14	1e-11	1e+5	10000	1	25	1	1e-05	1e-06	2	1e+14	1e-08	1e+08	20000	1	0	0	1e-06	1e-07	2
sigma2.5_vegas_N1_log_part3_retest0_run4.in/run0	samples_retest/sample_retest_sigma2.5_vegas_N1_log_part3_0_run4	116	1.5	1.0.3.3	1e+8	1e-11	1e+5	10000	0	0	0	1e-05	1e-06	0	1e+17	1e-11	1e+5	20000	1	30	1	1e-08	1e-09	2
sigma2.5_vegas_N1_log_part3_retest1_run4.in/run0	samples_retest/sample_retest_sigma2.5_vegas_N1_log_part3_1_run4	1	1.5	1.0.3.3	1e+8	1e-11	1e+5	10000	0	0	0	1e-05	1e-06	0	1e+20	1e-11	1e+5	50000	1	35	1	1e-11	1e-12	2
sigma2.5_vegas_N1_log_part3.in/run5	samples_vegas_sigma2.5/sample_vegas_N1_log_sigma2.5_5_3	250000	1.5	1.0.3.3	1e+8	1e-11	1e+5	10000	0	0	0	1e-05	1e-06	0	1e+14	1e-11	1e+5	10000	1	25	1	1e-05	1e-06	2	1e+14	1e-08	1e+08	20000	1	0	0	1e-06	1e-07	2
sigma2.5_vegas_N1_log_part3_retest0_run5.in/run0	samples_retest/sample_retest_sigma2.5_vegas_N1_log_part3_0_run5	83	1.5	1.0.3.3	1e+8	1e-11	1e+5	10000	0	0	0	1e-05	1e-06	0	1e+17	1e-11	1e+5	20000	1	30	1	1e-08	1e-09	2
sigma2.5_vegas_N1_log_part3_retest1_run5.in/run0	samples_retest/sample_retest_sigma2.5_vegas_N1_log_part3_1_run5	1	1.5	1.0.3.3	1e+8	1e-11	1e+5	10000	0	0	0	1e-05	1e-06	0	1e+20	1e-11	1e+5	50000	1	35	1	1e-11	1e-12	2
sigma2.5_vegas_N1_log_part4.in/run0	samples_vegas_sigma2.5/sample_vegas_N1_log_sigma2.5_0_4	250000	1.5	1.0.3.3	1e+8	1e-11	1e+5	10000	0	0	0	1e-05	1e-06	0	1e+14	1e-11	1e+5	10000	1	25	1	1e-05	1e-06	2	1e+14	1e-08	1e+08	20000	1	0	0	1e-06	1e-07	2
sigma2.5_vegas_N1_log_part4_retest0_run0.in/run0	samples_retest/sample_retest_sigma2.5_vegas_N1_log_part4_0_run0	159	1.5	1.0.3.3	1e+8	1e-11	1e+5	10000	0	0	0	1e-05	1e-06	0	1e+17	1e-11	1e+5	20000	1	30	1	1e-08	1e-09	2
sigma2.5_vegas_N1_log_part4_retest1_run0.in/run0	samples_retest/sample_retest_sigma2.5_vegas_N1_log_part4_1_run0	1	1.5	1.0.3.3	1e+8	1e-11	1e+5	10000	0	0	0	1e-05	1e-06	0	1e+17	1e-11	1e+5	20000	1	30	1	1e-08	1e-09	2
sigma2.5_vegas_N1_log_part4.in/run1	samples_vegas_sigma2.5/sample_vegas_N1_log_sigma2.5_1_4	250000	1.5	1.0.3.3	1e+8	1e-11	1e+5	10000	0	0	0	1e-05	1e-06	0	1e+14	1e-11	1e+5	10000	1	25	1	1e-05	1e-06	2	1e+14	1e-08	1e+08	20000	1	0	0	1e-06	1e-07	2
sigma2.5_vegas_N1_log_part4_retest0_run1.in/run0	samples_retest/sample_retest_sigma2.5_vegas_N1_log_part4_0_run1	104	1.5	1.0.3.3	1e+8	1e-11	1e+5	10000	0	0	0	1e-05	1e-06	0	1e+17	1e-11	1e+5	20000	1	30	1	1e-08	1e-09	2
sigma2.5_vegas_N1_log_part4_retest1_run1.in/run0	samples_retest/sample_retest_sigma2.5_vegas_N1_log_part4_1_run1	1	1.5	1.0.3.3	1e+8	1e-11	1e+5	10000	0	0	0	1e-05	1e-06	0	1e+20	1e-11	1e+5	50000	1	35	1	1e-11	1e-12	2
sigma2.5_vegas_N1_log_part4.in/run2	samples_vegas_sigma2.5/sample_vegas_N1_log_sigma2.5_2_4	250000	1.5	1.0.3.3	1e+8	1e-11	1e+5	10000	0	0	0	1e-05	1e-06	0	1e+14	1e-11	1e+5	10000	1	25	1	1e-05	1e-06	2	1e+14	1e-08	1e+08	20000	1	0	0	1e-06	1e-07	2
sigma2.5_vegas_N1_log_part4_retest0_run2.in/run0	samples_retest/sample_retest_sigma2.5_vegas_N1_log_part4_0_run2	548	1.5	1.0.3.3	1e+8	1e-11	1e+5	10000	0	0	0	1e-05	1e-06	0	1e+17	1e-11	1e+5	20000	1	30	1	1e-08	1e-09	2
sigma2.5_vegas_N1_log_part4_retest1_run2.in/run0	samples_retest/sample_retest_sigma2.5_vegas_N1_log_part4_1_run2	1	1.5	1.0.3.3	1e+8	1e-11	1e+5	10000	0	0	0	1e-05	1e-06	0	1e+20	1e-11	1e+5	50000	1	35	1	1e-11	1e-12	2
sigma2.5_vegas_N1_log_part4.in/run3	samples_vegas_sigma2.5/sample_vegas_N1_log_sigma2.5_3_4	250000	1.5	1.0.3.3	1e+8	1e-11	1e+5	10000	0	0	0	1e-05	1e-06	0	1e+14	1e-11	1e+5	10000	1	25	1	1e-05	1e-06	2	1e+14	1e-08	1e+08	20000	1	0	0	1e-06	1e-07	2
sigma2.5_vegas_N1_log_part4_retest0_run3.in/run0	samples_retest/sample_retest_sigma2.5_vegas_N1_log_part4_0_run3	66	1.5	1.0.3.3	1e+8	1e-11	1e+5	10000	0	0	0	1e-05	1e-06	0	1e+17	1e-11	1e+5	20000	1	30	1	1e-08	1e-09	2
sigma2.5_vegas_N1_log_part4_retest1_run3.in/run0	samples_retest/sample_retest_sigma2.5_vegas_N1_log_part4_1_run3	1	1.5	1.0.3.3	1e+8	1e-11	1e+5	10000	0	0	0	1e-05	1e-06	0	1e+20	1e-11	1e+5	50000	1	35	1	1e-11	1e-12	2
sigma2.5_vegas_N1_log_part4.in/run4	samples_vegas_sigma2.5/sample_vegas_N1_log_sigma2.5_4_4	250000	1.5	1.0.3.3	1e+8	1e-11	1e+5	10000	0	0	0	1e-05	1e-06	0	1e+14	1e-11	1e+5	10000	1	25	1	1e-05	1e-06	2	1e+14	1e-08	1e+08	20000	1	0	0	1e-06	1e-07	2
sigma2.5_vegas_N1_log_part4_retest0_run4.in/run0	samples_retest/sample_retest_sigma2.5_vegas_N1_log_part4_0_run4	269	1.5	1.0.3.3	1e+8	1e-11	1e+5	10000	0	0	0	1e-05	1e-06	0	1e+17	1e-11	1e+5	20000	1	30	1	1e-08	1e-09	2
sigma2.5_vegas_N1_log_part4_retest1_run4.in/run0	samples_retest/sample_retest_sigma2.5_vegas_N1_log_part4_1_run4	2	1.5	1.0.3.3	1e+8	1e-11	1e+5	10000	0	0	0	1e-05	1e-06	0	1e+20	1e-11	1e+5	50000	1	35	1	1e-11	1e-12	2
sigma2.5_vegas_N1_log_part4.in/run5	samples_vegas_sigma2.5/sample_vegas_N1_log_sigma2.5_5_4	250000	1.5	1.0.3.3	1e+8	1e-11	1e+5	10000	0	0	0	1e-05	1e-06	0	1e+14	1e-11	1e+5	10000	1	25	1	1e-05	1e-06	2	1e+14	1e-08	1e+08	20000	1	0	0	1e-06	1e-07	2
sigma2.5_vegas_N1_log_part4_retest0_run5.in/run0	samples_retest/sample_retest_sigma2.5_vegas_N1_log_part4_0_run5	94	1.5	1.0.3.3	1e+8	1e-11	1e+5	10000	0	0	0	1e-05	1e-06	0	1e+17	1e-11	1e+5	20000	1	30	1	1e-08	1e-09	2
sigma2.5_vegas_N1_log_part4_retest1_run5.in/run0	samples_retest/sample_retest_sigma2.5_vegas_N1_log_part4_1_run5	1	1.5	1.0.3.3	1e+8	1e-11	1e+5	10000	0	0	0	1e-05	1e-06	0	1e+20	1e-11	1e+5	50000	1	35	1	1e-11	1e-12	2
sigma3_vegas_N1_log_part1.in/run0	samples_vegas_sigma3/sample_vegas_N1_log_sigma3_0_1	250000	1.5	1.0.3.3	1e+8	1e-11	1e+5	10000	0	0	0	1e-05	1e-06	0	1e+14	1e-11	1e+5	10000	1	25	1	1e-05	1e-06	2	1e+14	1e-08	1e+08	20000	1	0	0	1e-06	1e-07	2
sigma3_vegas_N1_log_part1_retest0_run0.in/run0	samples_retest/sample_retest_sigma3_vegas_N1_log_part1_0_run0	180	1.5	1.0.3.3	1e+8	1e-11	1e+5	10000	0	0	0	1e-05	1e-06	0	1e+17	1e-11	1e+5	20000	1	30	1	1e-08	1e-09	2
sigma3_vegas_N1_log_part1.in/run1	samples_vegas_sigma3/sample_vegas_N1_log_sigma3_1_1	250000	1.5	1.0.3.3	1e+8	1e-11	1e+5	10000	0	0	0	1e-05	1e-06	0	1e+14	1e-11	1e+5	10000	1	25	1	1e-05	1e-06	2
sigma3_vegas_N1_log_part1_retest0_run1.in/run0	samples_retest/sample_retest_sigma3_vegas_N1_log_part1_0_run1	69	1.5	1.0.3.3	1e+8	1e-11	1e+5	10000	0	0	0	1e-05	1e-06	0	1e+17	1e-11	1e+5	20000	1	30	1	1e-08	1e-09	2
sigma3_vegas_N1_log_part1_retest1_run1.in/run0	samples_retest/sample_retest_sigma3_vegas_N1_log_part1_1_run1	1	1.5	1.0.3.3	1e+8	1e-11	1e+5	10000	0	0	0	1e-05	1e-06	0	1e+20	1e-11	1e+5	50000	1	35	1	1e-11	1e-12	2
sigma3_vegas_N1_log_part1.in/run2	samples_vegas_sigma3/sample_vegas_N1_log_sigma3_2_1	250000	1.5	1.0.3.3	1e+8	1e-11	1e+5	10000	0	0	0	1e-05	1e-06	0	1e+14	1e-11	1e+5	10000	1	25	1	1e-05	1e-06	2	1e+14	1e-08	1e+08	20000	1	0	0	1e-06	1e-07	2
sigma3_vegas_N1_log_part1_retest0_run2.in/run0	samples_retest/sample_retest_sigma3_vegas_N1_log_part1_0_run2	314	1.5	1.0.3.3	1e+8	1e-11	1e+5	10000	0	0	0	1e-05	1e-06	0	1e+17	1e-11	1e+5	20000	1	30	1	1e-08	1e-09	2
sigma3_vegas_N1_log_part1_retest1_run2.in/run0	samples_retest/sample_retest_sigma3_vegas_N1_log_part1_1_run2	1	1.5	1.0.3.3	1e+8	1e-11	1e+5	10000	0	0	0	1e-05	1e-06	0	1e+20	1e-11	1e+5	50000	1	35	1	1e-11	1e-12	2
sigma3_vegas_N1_log_part1.in/run3	samples_vegas_sigma3/sample_vegas_N1_log_sigma3_3_1	250000	1.5	1.0.3.3	1e+8	1e-11	1e+5	10000	0	0	0	1e-05	1e-06	0	1e+14	1e-11	1e+5	10000	1	25	1	1e-05	1e-06	2	1e+14	1e-08	1e+08	20000	1	0	0	1e-06	1e-07	2
sigma3_vegas_N1_log_part1_retest0_run3.in/run0	samples_retest/sample_retest_sigma3_vegas_N1_log_part1_0_run3	121	1.5	1.0.3.3	1e+8	1e-11	1e+5	10000	0	0	0	1e-05	1e-06	0	1e+17	1e-11	1e+5	20000	1	30	1	1e-08	1e-09	2
sigma3_vegas_N1_log_part1.in/run4	samples_vegas_sigma3/sample_vegas_N1_log_sigma3_4_1	250000	1.5	1.0.3.3	1e+8	1e-11	1e+5	10000	0	0	0	1e-05	1e-06	0	1e+14	1e-11	1e+5	10000	1	25	1	1e-05	1e-06	2	1e+14	1e-08	1e+08	20000	1	0	0	1e-06	1e-07	2
sigma3_vegas_N1_log_part1_retest0_run4.in/run0	samples_retest/sample_retest_sigma3_vegas_N1_log_part1_0_run4	168	1.5	1.0.3.3	1e+8	1e-11	1e+5	10000	0	0	0	1e-05	1e-06	0	1e+17	1e-11	1e+5	20000	1	30	1	1e-08	1e-09	2
sigma3_vegas_N1_log_part1_retest1_run4.in/run0	samples_retest/sample_retest_sigma3_vegas_N1_log_part1_1_run4	1	1.5	1.0.3.3	1e+8	1e-11	1e+5	10000	0	0	0	1e-05	1e-06	0	1e+20	1e-11	1e+5	50000	1	35	1	1e-11	1e-12	2
sigma3_vegas_N1_log_part1.in/run5	samples_vegas_sigma3/sample_vegas_N1_log_sigma3_5_1	250000	1.5	1.0.3.3	1e+8	1e-11	1e+5	10000	0	0	0	1e-05	1e-06	0	1e+14	1e-11	1e+5	10000	1	25	1	1e-05	1e-06	2	1e+14	1e-08	1e+08	20000	1	0	0	1e-06	1e-07	2
sigma3_vegas_N1_log_part1_retest0_run5.in/run0	samples_retest/sample_retest_sigma3_vegas_N1_log_part1_0_run5	881	1.5	1.0.3.3	1e+8	1e-11	1e+5	10000	0	0	0	1e-05	1e-06	0	1e+17	1e-11	1e+5	20000	1	30	1	1e-08	1e-09	2
sigma3_vegas_N1_log_part2.in/run0	samples_vegas_sigma3/sample_vegas_N1_log_sigma3_0_2	250000	1.5	1.0.3.3	1e+8	1e-11	1e+5	10000	0	0	0	1e-05	1e-06	0	1e+14	1e-11	1e+5	10000	1	25	1	1e-05	1e-06	2	1e+14	1e-08	1e+08	20000	1	0	0	1e-06	1e-07	2
sigma3_vegas_N1_log_part2_retest0_run0.in/run0	samples_retest/sample_retest_sigma3_vegas_N1_log_part2_0_run0	161	1.5	1.0.3.3	1e+8	1e-11	1e+5	10000	0	0	0	1e-05	1e-06	0	1e+17	1e-11	1e+5	20000	1	30	1	1e-08	1e-09	2
sigma3_vegas_N1_log_part2_retest1_run0.in/run0	samples_retest/sample_retest_sigma3_vegas_N1_log_part2_1_run0	1	1.5	1.0.3.3	1e+8	1e-11	1e+5	10000	0	0	0	1e-05	1e-06	0	1e+20	1e-11	1e+5	50000	1	35	1	1e-11	1e-12	2
sigma3_vegas_N1_log_part2.in/run1	samples_vegas_sigma3/sample_vegas_N1_log_sigma3_1_2	250000	1.5	1.0.3.3	1e+8	1e-11	1e+5	10000	0	0	0	1e-05	1e-06	0	1e+14	1e-11	1e+5	10000	1	25	1	1e-05	1e-06	2	1e+14	1e-08	1e+08	20000	1	0	0	1e-06	1e-07	2
sigma3_vegas_N1_log_part2_retest0_run1.in/run0	samples_retest/sample_retest_sigma3_vegas_N1_log_part2_0_run1	256	1.5	1.0.3.3	1e+8	1e-11	1e+5	10000	0	0	0	1e-05	1e-06	0	1e+17	1e-11	1e+5	20000	1	30	1	1e-08	1e-09	2
sigma3_vegas_N1_log_part2_retest1_run1.in/run0	samples_retest/sample_retest_sigma3_vegas_N1_log_part2_1_run1	2	1.5	1.0.3.3	1e+8	1e-11	1e+5	10000	0	0	0	1e-05	1e-06	0	1e+20	1e-11	1e+5	50000	1	35	1	1e-11	1e-12	2
sigma3_vegas_N1_log_part2.in/run2	samples_vegas_sigma3/sample_vegas_N1_log_sigma3_2_2	250000	1.5	1.0.3.3	1e+8	1e-11	1e+5	10000	0	0	0	1e-05	1e-06	0	1e+14	1e-11	1e+5	10000	1	25	1	1e-05	1e-06	2	1e+14	1e-08	1e+08	20000	1	0	0	1e-06	1e-07	2
sigma3_vegas_N1_log_part2_retest0_run2.in/run0	samples_retest/sample_retest_sigma3_vegas_N1_log_part2_0_run2	263	1.5	1.0.3.3	1e+8	1e-11	1e+5	10000	0	0	0	1e-05	1e-06	0	1e+17	1e-11	1e+5	20000	1	30	1	1e-08	1e-09	2
sigma3_vegas_N1_log_part2.in/run3	samples_vegas_sigma3/sample_vegas_N1_log_sigma3_3_2	250000	1.5	1.0.3.3	1e+8	1e-11	1e+5	10000	0	0	0	1e-05	1e-06	0	1e+14	1e-11	1e+5	10000	1	25	1	1e-05	1e-06	2	1e+14	1e-08	1e+08	20000	1	0	0	1e-06	1e-07	2
sigma3_vegas_N1_log_part2_retest0_run3.in/run0	samples_retest/sample_retest_sigma3_vegas_N1_log_part2_0_run3	113	1.5	1.0.3.3	1e+8	1e-11	1e+5	10000	0	0	0	1e-05	1e-06	0	1e+17	1e-11	1e+5	20000	1	30	1	1e-08	1e-09	2
sigma3_vegas_N1_log_part2_retest1_run3.in/run0	samples_retest/sample_retest_sigma3_vegas_N1_log_part2_1_run3	1	1.5	1.0.3.3	1e+8	1e-11	1e+5	10000	0	0	0	1e-05	1e-06	0	1e+20	1e-11	1e+5	50000	1	35	1	1e-11	1e-12	2
sigma3_vegas_N1_log_part2.in/run4	samples_vegas_sigma3/sample_vegas_N1_log_sigma3_4_2	250000	1.5	1.0.3.3	1e+8	1e-11	1e+5	10000	0	0	0	1e-05	1e-06	0	1e+14	1e-11	1e+5	10000	1	25	1	1e-05	1e-06	2
sigma3_vegas_N1_log_part2_retest0_run4.in/run0	samples_retest/sample_retest_sigma3_vegas_N1_log_part2_0_run4	75	1.5	1.0.3.3	1e+8	1e-11	1e+5	10000	0	0	0	1e-05	1e-06	0	1e+17	1e-11	1e+5	20000	1	30	1	1e-08	1e-09	2
sigma3_vegas_N1_log_part2.in/run5	samples_vegas_sigma3/sample_vegas_N1_log_sigma3_5_2	250000	1.5	1.0.3.3	1e+8	1e-11	1e+5	10000	0	0	0	1e-05	1e-06	0	1e+14	1e-11	1e+5	10000	1	25	1	1e-05	1e-06	2
sigma3_vegas_N1_log_part2_retest0_run5.in/run0	samples_retest/sample_retest_sigma3_vegas_N1_log_part2_0_run5	123	1.5	1.0.3.3	1e+8	1e-11	1e+5	10000	0	0	0	1e-05	1e-06	0	1e+17	1e-11	1e+5	20000	1	30	1	1e-08	1e-09	2
sigma3_vegas_N1_log_part3.in/run0	samples_vegas_sigma3/sample_vegas_N1_log_sigma3_0_3	250000	1.5	1.0.3.3	1e+8	1e-11	1e+5	10000	0	0	0	1e-05	1e-06	0	1e+14	1e-11	1e+5	10000	1	25	1	1e-05	1e-06	2	1e+14	1e-08	1e+08	20000	1	0	0	1e-06	1e-07	2
sigma3_vegas_N1_log_part3_retest0_run0.in/run0	samples_retest/sample_retest_sigma3_vegas_N1_log_part3_0_run0	92	1.5	1.0.3.3	1e+8	1e-11	1e+5	10000	0	0	0	1e-05	1e-06	0	1e+17	1e-11	1e+5	20000	1	30	1	1e-08	1e-09	2
sigma3_vegas_N1_log_part3_retest1_run0.in/run0	samples_retest/sample_retest_sigma3_vegas_N1_log_part3_1_run0	2	1.5	1.0.3.3	1e+8	1e-11	1e+5	10000	0	0	0	1e-05	1e-06	0	1e+20	1e-11	1e+5	50000	1	35	1	1e-11	1e-12	2
sigma3_vegas_N1_log_part3.in/run1	samples_vegas_sigma3/sample_vegas_N1_log_sigma3_1_3	250000	1.5	1.0.3.3	1e+8	1e-11	1e+5	10000	0	0	0	1e-05	1e-06	0	1e+14	1e-11	1e+5	10000	1	25	1	1e-05	1e-06	2	1e+14	1e-08	1e+08	20000	1	0	0	1e-06	1e-07	2
sigma3_vegas_N1_log_part3_retest0_run1.in/run0	samples_retest/sample_retest_sigma3_vegas_N1_log_part3_0_run1	57	1.5	1.0.3.3	1e+8	1e-11	1e+5	10000	0	0	0	1e-05	1e-06	0	1e+17	1e-11	1e+5	20000	1	30	1	1e-08	1e-09	2
sigma3_vegas_N1_log_part3_retest1_run1.in/run0	samples_retest/sample_retest_sigma3_vegas_N1_log_part3_1_run1	1	1.5	1.0.3.3	1e+8	1e-11	1e+5	10000	0	0	0	1e-05	1e-06	0	1e+20	1e-11	1e+5	50000	1	35	1	1e-11	1e-12	2
sigma3_vegas_N1_log_part3.in/run2	samples_vegas_sigma3/sample_vegas_N1_log_sigma3_2_3	250000	1.5	1.0.3.3	1e+8	1e-11	1e+5	10000	0	0	0	1e-05	1e-06	0	1e+14	1e-11	1e+5	10000	1	25	1	1e-05	1e-06	2	1e+14	1e-08	1e+08	20000	1	0	0	1e-06	1e-07	2
sigma3_vegas_N1_log_part3_retest0_run2.in/run0	samples_retest/sample_retest_sigma3_vegas_N1_log_part3_0_run2	136	1.5	1.0.3.3	1e+8	1e-11	1e+5	10000	0	0	0	1e-05	1e-06	0	1e+17	1e-11	1e+5	20000	1	30	1	1e-08	1e-09	2
sigma3_vegas_N1_log_part3.in/run3	samples_vegas_sigma3/sample_vegas_N1_log_sigma3_3_3	250000	1.5	1.0.3.3	1e+8	1e-11	1e+5	10000	0	0	0	1e-05	1e-06	0	1e+14	1e-11	1e+5	10000	1	25	1	1e-05	1e-06	2	1e+14	1e-08	1e+08	20000	1	0	0	1e-06	1e-07	2
sigma3_vegas_N1_log_part3_retest0_run3.in/run0	samples_retest/sample_retest_sigma3_vegas_N1_log_part3_0_run3	639	1.5	1.0.3.3	1e+8	1e-11	1e+5	10000	0	0	0	1e-05	1e-06	0	1e+17	1e-11	1e+5	20000	1	30	1	1e-08	1e-09	2
sigma3_vegas_N1_log_part3_retest1_run3.in/run0	samples_retest/sample_retest_sigma3_vegas_N1_log_part3_1_run3	2	1.5	1.0.3.3	1e+8	1e-11	1e+5	10000	0	0	0	1e-05	1e-06	0	1e+20	1e-11	1e+5	50000	1	35	1	1e-11	1e-12	2
sigma3_vegas_N1_log_part3.in/run4	samples_vegas_sigma3/sample_vegas_N1_log_sigma3_4_3	250000	1.5	1.0.3.3	1e+8	1e-11	1e+5	10000	0	0	0	1e-05	1e-06	0	1e+14	1e-11	1e+5	10000	1	25	1	1e-05	1e-06	2	1e+14	1e-08	1e+08	20000	1	0	0	1e-06	1e-07	2
sigma3_vegas_N1_log_part3_retest0_run4.in/run0	samples_retest/sample_retest_sigma3_vegas_N1_log_part3_0_run4	125	1.5	1.0.3.3	1e+8	1e-11	1e+5	10000	0	0	0	1e-05	1e-06	0	1e+17	1e-11	1e+5	20000	1	30	1	1e-08	1e-09	2
sigma3_vegas_N1_log_part3.in/run5	samples_vegas_sigma3/sample_vegas_N1_log_sigma3_5_3	250000	1.5	1.0.3.3	1e+8	1e-11	1e+5	10000	0	0	0	1e-05	1e-06	0	1e+14	1e-11	1e+5	10000	1	25	1	1e-05	1e-06	2
sigma3_vegas_N1_log_part3_retest0_run5.in/run0	samples_retest/sample_retest_sigma3_vegas_N1_log_part3_0_run5	99	1.5	1.0.3.3	1e+8	1e-11	1e+5	10000	0	0	0	1e-05	1e-06	0	1e+17	1e-11	1e+5	20000	1	30	1	1e-08	1e-09	2
sigma3_vegas_N1_log_part3_retest1_run5.in/run0	samples_retest/sample_retest_sigma3_vegas_N1_log_part3_1_run5	3	1.5	1.0.3.3	1e+8	1e-11	1e+5	10000	0	0	0	1e-05	1e-06	0	1e+20	1e-11	1e+5	50000	1	35	1	1e-11	1e-12	2
sigma3_vegas_N1_log_part4.in/run0	samples_vegas_sigma3/sample_vegas_N1_log_sigma3_0_4	250000	1.5	1.0.3.3	1e+8	1e-11	1e+5	10000	0	0	0	1e-05	1e-06	0	1e+14	1e-11	1e+5	10000	1	25	1	1e-05	1e-06	2	1e+14	1e-08	1e+08	20000	1	0	0	1e-06	1e-07	2
sigma3_vegas_N1_log_part4_retest0_run0.in/run0	samples_retest/sample_retest_sigma3_vegas_N1_log_part4_0_run0	69	1.5	1.0.3.3	1e+8	1e-11	1e+5	10000	0	0	0	1e-05	1e-06	0	1e+17	1e-11	1e+5	20000	1	30	1	1e-08	1e-09	2
sigma3_vegas_N1_log_part4.in/run1	samples_vegas_sigma3/sample_vegas_N1_log_sigma3_1_4	250000	1.5	1.0.3.3	1e+8	1e-11	1e+5	10000	0	0	0	1e-05	1e-06	0	1e+14	1e-11	1e+5	10000	1	25	1	1e-05	1e-06	2	1e+14	1e-08	1e+08	20000	1	0	0	1e-06	1e-07	2
sigma3_vegas_N1_log_part4_retest0_run1.in/run0	samples_retest/sample_retest_sigma3_vegas_N1_log_part4_0_run1	207	1.5	1.0.3.3	1e+8	1e-11	1e+5	10000	0	0	0	1e-05	1e-06	0	1e+17	1e-11	1e+5	20000	1	30	1	1e-08	1e-09	2
sigma3_vegas_N1_log_part4.in/run2	samples_vegas_sigma3/sample_vegas_N1_log_sigma3_2_4	250000	1.5	1.0.3.3	1e+8	1e-11	1e+5	10000	0	0	0	1e-05	1e-06	0	1e+14	1e-11	1e+5	10000	1	25	1	1e-05	1e-06	2
sigma3_vegas_N1_log_part4_retest0_run2.in/run0	samples_retest/sample_retest_sigma3_vegas_N1_log_part4_0_run2	85	1.5	1.0.3.3	1e+8	1e-11	1e+5	10000	0	0	0	1e-05	1e-06	0	1e+17	1e-11	1e+5	20000	1	30	1	1e-08	1e-09	2
sigma3_vegas_N1_log_part4_retest1_run2.in/run0	samples_retest/sample_retest_sigma3_vegas_N1_log_part4_1_run2	1	1.5	1.0.3.3	1e+8	1e-11	1e+5	10000	0	0	0	1e-05	1e-06	0	1e+20	1e-11	1e+5	50000	1	35	1	1e-11	1e-12	2
sigma3_vegas_N1_log_part4.in/run3	samples_vegas_sigma3/sample_vegas_N1_log_sigma3_3_4	250000	1.5	1.0.3.3	1e+8	1e-11	1e+5	10000	0	0	0	1e-05	1e-06	0	1e+14	1e-11	1e+5	10000	1	25	1	1e-05	1e-06	2	1e+14	1e-08	1e+08	20000	1	0	0	1e-06	1e-07	2
sigma3_vegas_N1_log_part4_retest0_run3.in/run0	samples_retest/sample_retest_sigma3_vegas_N1_log_part4_0_run3	88	1.5	1.0.3.3	1e+8	1e-11	1e+5	10000	0	0	0	1e-05	1e-06	0	1e+17	1e-11	1e+5	20000	1	30	1	1e-08	1e-09	2
sigma3_vegas_N1_log_part4_retest1_run3.in/run0	samples_retest/sample_retest_sigma3_vegas_N1_log_part4_1_run3	2	1.5	1.0.3.3	1e+8	1e-11	1e+5	10000	0	0	0	1e-05	1e-06	0	1e+20	1e-11	1e+5	50000	1	35	1	1e-11	1e-12	2
sigma3_vegas_N1_log_part4.in/run4	samples_vegas_sigma3/sample_vegas_N1_log_sigma3_4_4	250000	1.5	1.0.3.3	1e+8	1e-11	1e+5	10000	0	0	0	1e-05	1e-06	0	1e+14	1e-11	1e+5	10000	1	25	1	1e-05	1e-06	2	1e+14	1e-08	1e+08	20000	1	0	0	1e-06	1e-07	2
sigma3_vegas_N1_log_part4_retest0_run4.in/run0	samples_retest/sample_retest_sigma3_vegas_N1_log_part4_0_run4	420	1.5	1.0.3.3	1e+8	1e-11	1e+5	10000	0	0	0	1e-05	1e-06	0	1e+17	1e-11	1e+5	20000	1	30	1	1e-08	1e-09	2
sigma3_vegas_N1_log_part4.in/run5	samples_vegas_sigma3/sample_vegas_N1_log_sigma3_5_4	250000	1.5	1.0.3.3	1e+8	1e-11	1e+5	10000	0	0	0	1e-05	1e-06	0	1e+14	1e-11	1e+5	10000	1	25	1	1e-05	1e-06	2	1e+14	1e-08	1e+08	20000	1	0	0	1e-06	1e-07	2
sigma3_vegas_N1_log_part4_retest0_run5.in/run0	samples_retest/sample_retest_sigma3_vegas_N1_log_part4_0_run5	99	1.5	1.0.3.3	1e+8	1e-11	1e+5	10000	0	0	0	1e-05	1e-06	0	1e+17	1e-11	1e+5	20000	1	30	1	1e-08	1e-09	2
sigma3_vegas_N1_log_part4_retest1_run5.in/run0	samples_retest/sample_retest_sigma3_vegas_N1_log_part4_1_run5	2	1.5	1.0.3.3	1e+8	1e-11	1e+5	10000	0	0	0	1e-05	1e-06	0	1e+20	1e-11	1e+5	50000	1	35	1	1e-11	1e-12	2
sigma4_vegas_N1_log_part1.in/run0	samples_vegas_sigma4/sample_vegas_N1_log_sigma4_0_1	250000	1.5	1.0.3.3	1e+8	1e-11	1e+5	10000	0	0	0	1e-05	1e-06	0	1e+14	1e-11	1e+5	10000	1	25	1	1e-05	1e-06	2	1e+14	1e-08	1e+08	20000	1	0	0	1e-06	1e-07	2
sigma4_vegas_N1_log_part1_retest0_run0.in/run0	samples_retest/sample_retest_sigma4_vegas_N1_log_part1_0_run0	160	1.5	1.0.3.3	1e+8	1e-11	1e+5	10000	0	0	0	1e-05	1e-06	0	1e+17	1e-11	1e+5	20000	1	30	1	1e-08	1e-09	2
sigma4_vegas_N1_log_part1.in/run1	samples_vegas_sigma4/sample_vegas_N1_log_sigma4_1_1	250000	1.5	1.0.3.3	1e+8	1e-11	1e+5	10000	0	0	0	1e-05	1e-06	0	1e+14	1e-11	1e+5	10000	1	25	1	1e-05	1e-06	2	1e+14	1e-08	1e+08	20000	1	0	0	1e-06	1e-07	2
sigma4_vegas_N1_log_part1_retest0_run1.in/run0	samples_retest/sample_retest_sigma4_vegas_N1_log_part1_0_run1	338	1.5	1.0.3.3	1e+8	1e-11	1e+5	10000	0	0	0	1e-05	1e-06	0	1e+17	1e-11	1e+5	20000	1	30	1	1e-08	1e-09	2
sigma4_vegas_N1_log_part1.in/run2	samples_vegas_sigma4/sample_vegas_N1_log_sigma4_2_1	250000	1.5	1.0.3.3	1e+8	1e-11	1e+5	10000	0	0	0	1e-05	1e-06	0	1e+14	1e-11	1e+5	10000	1	25	1	1e-05	1e-06	2
sigma4_vegas_N1_log_part1_retest0_run2.in/run0	samples_retest/sample_retest_sigma4_vegas_N1_log_part1_0_run2	75	1.5	1.0.3.3	1e+8	1e-11	1e+5	10000	0	0	0	1e-05	1e-06	0	1e+17	1e-11	1e+5	20000	1	30	1	1e-08	1e-09	2
sigma4_vegas_N1_log_part1_retest1_run2.in/run0	samples_retest/sample_retest_sigma4_vegas_N1_log_part1_1_run2	2	1.5	1.0.3.3	1e+8	1e-11	1e+5	10000	0	0	0	1e-05	1e-06	0	1e+20	1e-11	1e+5	50000	1	35	1	1e-11	1e-12	2
sigma4_vegas_N1_log_part1.in/run3	samples_vegas_sigma4/sample_vegas_N1_log_sigma4_3_1	250000	1.5	1.0.3.3	1e+8	1e-11	1e+5	10000	0	0	0	1e-05	1e-06	0	1e+14	1e-11	1e+5	10000	1	25	1	1e-05	1e-06	2	1e+14	1e-08	1e+08	20000	1	0	0	1e-06	1e-07	2
sigma4_vegas_N1_log_part1_retest0_run3.in/run0	samples_retest/sample_retest_sigma4_vegas_N1_log_part1_0_run3	207	1.5	1.0.3.3	1e+8	1e-11	1e+5	10000	0	0	0	1e-05	1e-06	0	1e+17	1e-11	1e+5	20000	1	30	1	1e-08	1e-09	2
sigma4_vegas_N1_log_part1_retest1_run3.in/run0	samples_retest/sample_retest_sigma4_vegas_N1_log_part1_1_run3	2	1.5	1.0.3.3	1e+8	1e-11	1e+5	10000	0	0	0	1e-05	1e-06	0	1e+20	1e-11	1e+5	50000	1	35	1	1e-11	1e-12	2
sigma4_vegas_N1_log_part1.in/run4	samples_vegas_sigma4/sample_vegas_N1_log_sigma4_4_1	250000	1.5	1.0.3.3	1e+8	1e-11	1e+5	10000	0	0	0	1e-05	1e-06	0	1e+14	1e-11	1e+5	10000	1	25	1	1e-05	1e-06	2	1e+14	1e-08	1e+08	20000	1	0	0	1e-06	1e-07	2
sigma4_vegas_N1_log_part1_retest0_run4.in/run0	samples_retest/sample_retest_sigma4_vegas_N1_log_part1_0_run4	793	1.5	1.0.3.3	1e+8	1e-11	1e+5	10000	0	0	0	1e-05	1e-06	0	1e+17	1e-11	1e+5	20000	1	30	1	1e-08	1e-09	2
sigma4_vegas_N1_log_part1_retest1_run4.in/run0	samples_retest/sample_retest_sigma4_vegas_N1_log_part1_1_run4	1	1.5	1.0.3.3	1e+8	1e-11	1e+5	10000	0	0	0	1e-05	1e-06	0	1e+20	1e-11	1e+5	50000	1	35	1	1e-11	1e-12	2
sigma4_vegas_N1_log_part1.in/run5	samples_vegas_sigma4/sample_vegas_N1_log_sigma4_5_1	250000	1.5	1.0.3.3	1e+8	1e-11	1e+5	10000	0	0	0	1e-05	1e-06	0	1e+14	1e-11	1e+5	10000	1	25	1	1e-05	1e-06	2	1e+14	1e-08	1e+08	20000	1	0	0	1e-06	1e-07	2
sigma4_vegas_N1_log_part1_retest0_run5.in/run0	samples_retest/sample_retest_sigma4_vegas_N1_log_part1_0_run5	127	1.5	1.0.3.3	1e+8	1e-11	1e+5	10000	0	0	0	1e-05	1e-06	0	1e+17	1e-11	1e+5	20000	1	30	1	1e-08	1e-09	2
sigma4_vegas_N1_log_part2.in/run0	samples_vegas_sigma4/sample_vegas_N1_log_sigma4_0_2	250000	1.5	1.0.3.3	1e+8	1e-11	1e+5	10000	0	0	0	1e-05	1e-06	0	1e+14	1e-11	1e+5	10000	1	25	1	1e-05	1e-06	2	1e+14	1e-08	1e+08	20000	1	0	0	1e-06	1e-07	2
sigma4_vegas_N1_log_part2_retest0_run0.in/run0	samples_retest/sample_retest_sigma4_vegas_N1_log_part2_0_run0	407	1.5	1.0.3.3	1e+8	1e-11	1e+5	10000	0	0	0	1e-05	1e-06	0	1e+17	1e-11	1e+5	20000	1	30	1	1e-08	1e-09	2
sigma4_vegas_N1_log_part2.in/run1	samples_vegas_sigma4/sample_vegas_N1_log_sigma4_1_2	250000	1.5	1.0.3.3	1e+8	1e-11	1e+5	10000	0	0	0	1e-05	1e-06	0	1e+14	1e-11	1e+5	10000	1	25	1	1e-05	1e-06	2	1e+14	1e-08	1e+08	20000	1	0	0	1e-06	1e-07	2
sigma4_vegas_N1_log_part2_retest0_run1.in/run0	samples_retest/sample_retest_sigma4_vegas_N1_log_part2_0_run1	212	1.5	1.0.3.3	1e+8	1e-11	1e+5	10000	0	0	0	1e-05	1e-06	0	1e+17	1e-11	1e+5	20000	1	30	1	1e-08	1e-09	2
sigma4_vegas_N1_log_part2_retest1_run1.in/run0	samples_retest/sample_retest_sigma4_vegas_N1_log_part2_1_run1	1	1.5	1.0.3.3	1e+8	1e-11	1e+5	10000	0	0	0	1e-05	1e-06	0	1e+20	1e-11	1e+5	50000	1	35	1	1e-11	1e-12	2
sigma4_vegas_N1_log_part2.in/run2	samples_vegas_sigma4/sample_vegas_N1_log_sigma4_2_2	250000	1.5	1.0.3.3	1e+8	1e-11	1e+5	10000	0	0	0	1e-05	1e-06	0	1e+14	1e-11	1e+5	10000	1	25	1	1e-05	1e-06	2
sigma4_vegas_N1_log_part2_retest0_run2.in/run0	samples_retest/sample_retest_sigma4_vegas_N1_log_part2_0_run2	79	1.5	1.0.3.3	1e+8	1e-11	1e+5	10000	0	0	0	1e-05	1e-06	0	1e+17	1e-11	1e+5	20000	1	30	1	1e-08	1e-09	2
sigma4_vegas_N1_log_part2.in/run3	samples_vegas_sigma4/sample_vegas_N1_log_sigma4_3_2	250000	1.5	1.0.3.3	1e+8	1e-11	1e+5	10000	0	0	0	1e-05	1e-06	0	1e+14	1e-11	1e+5	10000	1	25	1	1e-05	1e-06	2	1e+14	1e-08	1e+08	20000	1	0	0	1e-06	1e-07	2
sigma4_vegas_N1_log_part2_retest0_run3.in/run0	samples_retest/sample_retest_sigma4_vegas_N1_log_part2_0_run3	129	1.5	1.0.3.3	1e+8	1e-11	1e+5	10000	0	0	0	1e-05	1e-06	0	1e+17	1e-11	1e+5	20000	1	30	1	1e-08	1e-09	2
sigma4_vegas_N1_log_part2_retest1_run3.in/run0	samples_retest/sample_retest_sigma4_vegas_N1_log_part2_1_run3	1	1.5	1.0.3.3	1e+8	1e-11	1e+5	10000	0	0	0	1e-05	1e-06	0	1e+20	1e-11	1e+5	50000	1	35	1	1e-11	1e-12	2
sigma4_vegas_N1_log_part2.in/run4	samples_vegas_sigma4/sample_vegas_N1_log_sigma4_4_2	250000	1.5	1.0.3.3	1e+8	1e-11	1e+5	10000	0	0	0	1e-05	1e-06	0	1e+14	1e-11	1e+5	10000	1	25	1	1e-05	1e-06	2	1e+14	1e-08	1e+08	20000	1	0	0	1e-06	1e-07	2
sigma4_vegas_N1_log_part2_retest0_run4.in/run0	samples_retest/sample_retest_sigma4_vegas_N1_log_part2_0_run4	109	1.5	1.0.3.3	1e+8	1e-11	1e+5	10000	0	0	0	1e-05	1e-06	0	1e+17	1e-11	1e+5	20000	1	30	1	1e-08	1e-09	2
sigma4_vegas_N1_log_part2.in/run5	samples_vegas_sigma4/sample_vegas_N1_log_sigma4_5_2	250000	1.5	1.0.3.3	1e+8	1e-11	1e+5	10000	0	0	0	1e-05	1e-06	0	1e+14	1e-11	1e+5	10000	1	25	1	1e-05	1e-06	2	1e+14	1e-08	1e+08	20000	1	0	0	1e-06	1e-07	2
sigma4_vegas_N1_log_part2_retest0_run5.in/run0	samples_retest/sample_retest_sigma4_vegas_N1_log_part2_0_run5	303	1.5	1.0.3.3	1e+8	1e-11	1e+5	10000	0	0	0	1e-05	1e-06	0	1e+17	1e-11	1e+5	20000	1	30	1	1e-08	1e-09	2
sigma4_vegas_N1_log_part2_retest1_run5.in/run0	samples_retest/sample_retest_sigma4_vegas_N1_log_part2_1_run5	2	1.5	1.0.3.3	1e+8	1e-11	1e+5	10000	0	0	0	1e-05	1e-06	0	1e+20	1e-11	1e+5	50000	1	35	1	1e-11	1e-12	2
sigma4_vegas_N1_log_part3.in/run0	samples_vegas_sigma4/sample_vegas_N1_log_sigma4_0_3	250000	1.5	1.0.3.3	1e+8	1e-11	1e+5	10000	0	0	0	1e-05	1e-06	0	1e+14	1e-11	1e+5	10000	1	25	1	1e-05	1e-06	2	1e+14	1e-08	1e+08	20000	1	0	0	1e-06	1e-07	2
sigma4_vegas_N1_log_part3_retest0_run0.in/run0	samples_retest/sample_retest_sigma4_vegas_N1_log_part3_0_run0	105	1.5	1.0.3.3	1e+8	1e-11	1e+5	10000	0	0	0	1e-05	1e-06	0	1e+17	1e-11	1e+5	20000	1	30	1	1e-08	1e-09	2
sigma4_vegas_N1_log_part3.in/run1	samples_vegas_sigma4/sample_vegas_N1_log_sigma4_1_3	250000	1.5	1.0.3.3	1e+8	1e-11	1e+5	10000	0	0	0	1e-05	1e-06	0	1e+14	1e-11	1e+5	10000	1	25	1	1e-05	1e-06	2	1e+14	1e-08	1e+08	20000	1	0	0	1e-06	1e-07	2
sigma4_vegas_N1_log_part3_retest0_run1.in/run0	samples_retest/sample_retest_sigma4_vegas_N1_log_part3_0_run1	323	1.5	1.0.3.3	1e+8	1e-11	1e+5	10000	0	0	0	1e-05	1e-06	0	1e+17	1e-11	1e+5	20000	1	30	1	1e-08	1e-09	2
sigma4_vegas_N1_log_part3_retest1_run1.in/run0	samples_retest/sample_retest_sigma4_vegas_N1_log_part3_1_run1	2	1.5	1.0.3.3	1e+8	1e-11	1e+5	10000	0	0	0	1e-05	1e-06	0	1e+20	1e-11	1e+5	50000	1	35	1	1e-11	1e-12	2
sigma4_vegas_N1_log_part3.in/run2	samples_vegas_sigma4/sample_vegas_N1_log_sigma4_2_3	250000	1.5	1.0.3.3	1e+8	1e-11	1e+5	10000	0	0	0	1e-05	1e-06	0	1e+14	1e-11	1e+5	10000	1	25	1	1e-05	1e-06	2	1e+14	1e-08	1e+08	20000	1	0	0	1e-06	1e-07	2
sigma4_vegas_N1_log_part3_retest0_run2.in/run0	samples_retest/sample_retest_sigma4_vegas_N1_log_part3_0_run2	139	1.5	1.0.3.3	1e+8	1e-11	1e+5	10000	0	0	0	1e-05	1e-06	0	1e+17	1e-11	1e+5	20000	1	30	1	1e-08	1e-09	2
sigma4_vegas_N1_log_part3.in/run3	samples_vegas_sigma4/sample_vegas_N1_log_sigma4_3_3	250000	1.5	1.0.3.3	1e+8	1e-11	1e+5	10000	0	0	0	1e-05	1e-06	0	1e+14	1e-11	1e+5	10000	1	25	1	1e-05	1e-06	2	1e+14	1e-08	1e+08	20000	1	0	0	1e-06	1e-07	2
sigma4_vegas_N1_log_part3_retest0_run3.in/run0	samples_retest/sample_retest_sigma4_vegas_N1_log_part3_0_run3	727	1.5	1.0.3.3	1e+8	1e-11	1e+5	10000	0	0	0	1e-05	1e-06	0	1e+17	1e-11	1e+5	20000	1	30	1	1e-08	1e-09	2
sigma4_vegas_N1_log_part3_retest1_run3.in/run0	samples_retest/sample_retest_sigma4_vegas_N1_log_part3_1_run3	3	1.5	1.0.3.3	1e+8	1e-11	1e+5	10000	0	0	0	1e-05	1e-06	0	1e+20	1e-11	1e+5	50000	1	35	1	1e-11	1e-12	2
sigma4_vegas_N1_log_part3.in/run4	samples_vegas_sigma4/sample_vegas_N1_log_sigma4_4_3	250000	1.5	1.0.3.3	1e+8	1e-11	1e+5	10000	0	0	0	1e-05	1e-06	0	1e+14	1e-11	1e+5	10000	1	25	1	1e-05	1e-06	2	1e+14	1e-08	1e+08	20000	1	0	0	1e-06	1e-07	2
sigma4_vegas_N1_log_part3_retest0_run4.in/run0	samples_retest/sample_retest_sigma4_vegas_N1_log_part3_0_run4	756	1.5	1.0.3.3	1e+8	1e-11	1e+5	10000	0	0	0	1e-05	1e-06	0	1e+17	1e-11	1e+5	20000	1	30	1	1e-08	1e-09	2
sigma4_vegas_N1_log_part3.in/run5	samples_vegas_sigma4/sample_vegas_N1_log_sigma4_5_3	250000	1.5	1.0.3.3	1e+8	1e-11	1e+5	10000	0	0	0	1e-05	1e-06	0	1e+14	1e-11	1e+5	10000	1	25	1	1e-05	1e-06	2	1e+14	1e-08	1e+08	20000	1	0	0	1e-06	1e-07	2
sigma4_vegas_N1_log_part3_retest0_run5.in/run0	samples_retest/sample_retest_sigma4_vegas_N1_log_part3_0_run5	146	1.5	1.0.3.3	1e+8	1e-11	1e+5	10000	0	0	0	1e-05	1e-06	0	1e+17	1e-11	1e+5	20000	1	30	1	1e-08	1e-09	2
sigma4_vegas_N1_log_part3_retest1_run5.in/run0	samples_retest/sample_retest_sigma4_vegas_N1_log_part3_1_run5	1	1.5	1.0.3.3	1e+8	1e-11	1e+5	10000	0	0	0	1e-05	1e-06	0	1e+20	1e-11	1e+5	50000	1	35	1	1e-11	1e-12	2
sigma4_vegas_N1_log_part4.in/run0	samples_vegas_sigma4/sample_vegas_N1_log_sigma4_0_4	250000	1.5	1.0.3.3	1e+8	1e-11	1e+5	10000	0	0	0	1e-05	1e-06	0	1e+14	1e-11	1e+5	10000	1	25	1	1e-05	1e-06	2	1e+14	1e-08	1e+08	20000	1	0	0	1e-06	1e-07	2
sigma4_vegas_N1_log_part4_retest0_run0.in/run0	samples_retest/sample_retest_sigma4_vegas_N1_log_part4_0_run0	157	1.5	1.0.3.3	1e+8	1e-11	1e+5	10000	0	0	0	1e-05	1e-06	0	1e+17	1e-11	1e+5	20000	1	30	1	1e-08	1e-09	2
sigma4_vegas_N1_log_part4_retest1_run0.in/run0	samples_retest/sample_retest_sigma4_vegas_N1_log_part4_1_run0	1	1.5	1.0.3.3	1e+8	1e-11	1e+5	10000	0	0	0	1e-05	1e-06	0	1e+20	1e-11	1e+5	50000	1	35	1	1e-11	1e-12	2
sigma4_vegas_N1_log_part4.in/run1	samples_vegas_sigma4/sample_vegas_N1_log_sigma4_1_4	250000	1.5	1.0.3.3	1e+8	1e-11	1e+5	10000	0	0	0	1e-05	1e-06	0	1e+14	1e-11	1e+5	10000	1	25	1	1e-05	1e-06	2
sigma4_vegas_N1_log_part4_retest0_run1.in/run0	samples_retest/sample_retest_sigma4_vegas_N1_log_part4_0_run1	85	1.5	1.0.3.3	1e+8	1e-11	1e+5	10000	0	0	0	1e-05	1e-06	0	1e+17	1e-11	1e+5	20000	1	30	1	1e-08	1e-09	2
sigma4_vegas_N1_log_part4_retest1_run1.in/run0	samples_retest/sample_retest_sigma4_vegas_N1_log_part4_1_run1	1	1.5	1.0.3.3	1e+8	1e-11	1e+5	10000	0	0	0	1e-05	1e-06	0	1e+20	1e-11	1e+5	50000	1	35	1	1e-11	1e-12	2
sigma4_vegas_N1_log_part4.in/run2	samples_vegas_sigma4/sample_vegas_N1_log_sigma4_2_4	250000	1.5	1.0.3.3	1e+8	1e-11	1e+5	10000	0	0	0	1e-05	1e-06	0	1e+14	1e-11	1e+5	10000	1	25	1	1e-05	1e-06	2	1e+14	1e-08	1e+08	20000	1	0	0	1e-06	1e-07	2
sigma4_vegas_N1_log_part4_retest0_run2.in/run0	samples_retest/sample_retest_sigma4_vegas_N1_log_part4_0_run2	89	1.5	1.0.3.3	1e+8	1e-11	1e+5	10000	0	0	0	1e-05	1e-06	0	1e+17	1e-11	1e+5	20000	1	30	1	1e-08	1e-09	2
sigma4_vegas_N1_log_part4.in/run3	samples_vegas_sigma4/sample_vegas_N1_log_sigma4_3_4	250000	1.5	1.0.3.3	1e+8	1e-11	1e+5	10000	0	0	0	1e-05	1e-06	0	1e+14	1e-11	1e+5	10000	1	25	1	1e-05	1e-06	2	1e+14	1e-08	1e+08	20000	1	0	0	1e-06	1e-07	2
sigma4_vegas_N1_log_part4_retest0_run3.in/run0	samples_retest/sample_retest_sigma4_vegas_N1_log_part4_0_run3	102	1.5	1.0.3.3	1e+8	1e-11	1e+5	10000	0	0	0	1e-05	1e-06	0	1e+17	1e-11	1e+5	20000	1	30	1	1e-08	1e-09	2
sigma4_vegas_N1_log_part4.in/run4	samples_vegas_sigma4/sample_vegas_N1_log_sigma4_4_4	250000	1.5	1.0.3.3	1e+8	1e-11	1e+5	10000	0	0	0	1e-05	1e-06	0	1e+14	1e-11	1e+5	10000	1	25	1	1e-05	1e-06	2	1e+14	1e-08	1e+08	20000	1	0	0	1e-06	1e-07	2
sigma4_vegas_N1_log_part4_retest0_run4.in/run0	samples_retest/sample_retest_sigma4_vegas_N1_log_part4_0_run4	136	1.5	1.0.3.3	1e+8	1e-11	1e+5	10000	0	0	0	1e-05	1e-06	0	1e+17	1e-11	1e+5	20000	1	30	1	1e-08	1e-09	2
sigma4_vegas_N1_log_part4_retest1_run4.in/run0	samples_retest/sample_retest_sigma4_vegas_N1_log_part4_1_run4	1	1.5	1.0.3.3	1e+8	1e-11	1e+5	10000	0	0	0	1e-05	1e-06	0	1e+20	1e-11	1e+5	50000	1	35	1	1e-11	1e-12	2
sigma4_vegas_N1_log_part4.in/run5	samples_vegas_sigma4/sample_vegas_N1_log_sigma4_5_4	250000	1.5	1.0.3.3	1e+8	1e-11	1e+5	10000	0	0	0	1e-05	1e-06	0	1e+14	1e-11	1e+5	10000	1	25	1	1e-05	1e-06	2	1e+14	1e-08	1e+08	20000	1	0	0	1e-06	1e-07	2
sigma4_vegas_N1_log_part4_retest0_run5.in/run0	samples_retest/sample_retest_sigma4_vegas_N1_log_part4_0_run5	188	1.5	1.0.3.3	1e+8	1e-11	1e+5	10000	0	0	0	1e-05	1e-06	0	1e+17	1e-11	1e+5	20000	1	30	1	1e-08	1e-09	2
sigma4_vegas_N1_log_part4_retest1_run5.in/run0	samples_retest/sample_retest_sigma4_vegas_N1_log_part4_1_run5	1	1.5	1.0.3.3	1e+8	1e-11	1e+5	10000	0	0	0	1e-05	1e-06	0	1e+20	1e-11	1e+5	50000	1	35	1	1e-11	1e-12	2
sigma5_vegas_N1_log_part1.in/run0	samples_vegas_sigma5/sample_vegas_N1_log_sigma5_0_1	250000	1.5	1.0.3.3	1e+8	1e-11	1e+5	10000	0	0	0	1e-05	1e-06	0	1e+14	1e-11	1e+5	10000	1	25	1	1e-05	1e-06	2	1e+14	1e-08	1e+08	20000	1	0	0	1e-06	1e-07	2
sigma5_vegas_N1_log_part1_retest0_run0.in/run0	samples_retest/sample_retest_sigma5_vegas_N1_log_part1_0_run0	154	1.5	1.0.3.3	1e+8	1e-11	1e+5	10000	0	0	0	1e-05	1e-06	0	1e+17	1e-11	1e+5	20000	1	30	1	1e-08	1e-09	2
sigma5_vegas_N1_log_part1.in/run1	samples_vegas_sigma5/sample_vegas_N1_log_sigma5_1_1	250000	1.5	1.0.3.3	1e+8	1e-11	1e+5	10000	0	0	0	1e-05	1e-06	0	1e+14	1e-11	1e+5	10000	1	25	1	1e-05	1e-06	2	1e+14	1e-08	1e+08	20000	1	0	0	1e-06	1e-07	2
sigma5_vegas_N1_log_part1_retest0_run1.in/run0	samples_retest/sample_retest_sigma5_vegas_N1_log_part1_0_run1	338	1.5	1.0.3.3	1e+8	1e-11	1e+5	10000	0	0	0	1e-05	1e-06	0	1e+17	1e-11	1e+5	20000	1	30	1	1e-08	1e-09	2
sigma5_vegas_N1_log_part1_retest1_run1.in/run0	samples_retest/sample_retest_sigma5_vegas_N1_log_part1_1_run1	2	1.5	1.0.3.3	1e+8	1e-11	1e+5	10000	0	0	0	1e-05	1e-06	0	1e+20	1e-11	1e+5	50000	1	35	1	1e-11	1e-12	2
sigma5_vegas_N1_log_part1.in/run2	samples_vegas_sigma5/sample_vegas_N1_log_sigma5_2_1	250000	1.5	1.0.3.3	1e+8	1e-11	1e+5	10000	0	0	0	1e-05	1e-06	0	1e+14	1e-11	1e+5	10000	1	25	1	1e-05	1e-06	2	1e+14	1e-08	1e+08	20000	1	0	0	1e-06	1e-07	2
sigma5_vegas_N1_log_part1_retest0_run2.in/run0	samples_retest/sample_retest_sigma5_vegas_N1_log_part1_0_run2	125	1.5	1.0.3.3	1e+8	1e-11	1e+5	10000	0	0	0	1e-05	1e-06	0	1e+17	1e-11	1e+5	20000	1	30	1	1e-08	1e-09	2
sigma5_vegas_N1_log_part1_retest1_run2.in/run0	samples_retest/sample_retest_sigma5_vegas_N1_log_part1_1_run2	1	1.5	1.0.3.3	1e+8	1e-11	1e+5	10000	0	0	0	1e-05	1e-06	0	1e+20	1e-11	1e+5	50000	1	35	1	1e-11	1e-12	2
sigma5_vegas_N1_log_part1.in/run3	samples_vegas_sigma5/sample_vegas_N1_log_sigma5_3_1	250000	1.5	1.0.3.3	1e+8	1e-11	1e+5	10000	0	0	0	1e-05	1e-06	0	1e+14	1e-11	1e+5	10000	1	25	1	1e-05	1e-06	2	1e+14	1e-08	1e+08	20000	1	0	0	1e-06	1e-07	2
sigma5_vegas_N1_log_part1_retest0_run3.in/run0	samples_retest/sample_retest_sigma5_vegas_N1_log_part1_0_run3	982	1.5	1.0.3.3	1e+8	1e-11	1e+5	10000	0	0	0	1e-05	1e-06	0	1e+17	1e-11	1e+5	20000	1	30	1	1e-08	1e-09	2
sigma5_vegas_N1_log_part1_retest1_run3.in/run0	samples_retest/sample_retest_sigma5_vegas_N1_log_part1_1_run3	1	1.5	1.0.3.3	1e+8	1e-11	1e+5	10000	0	0	0	1e-05	1e-06	0	1e+20	1e-11	1e+5	50000	1	35	1	1e-11	1e-12	2
sigma5_vegas_N1_log_part1.in/run4	samples_vegas_sigma5/sample_vegas_N1_log_sigma5_4_1	250000	1.5	1.0.3.3	1e+8	1e-11	1e+5	10000	0	0	0	1e-05	1e-06	0	1e+14	1e-11	1e+5	10000	1	25	1	1e-05	1e-06	2	1e+14	1e-08	1e+08	20000	1	0	0	1e-06	1e-07	2
sigma5_vegas_N1_log_part1_retest0_run4.in/run0	samples_retest/sample_retest_sigma5_vegas_N1_log_part1_0_run4	655	1.5	1.0.3.3	1e+8	1e-11	1e+5	10000	0	0	0	1e-05	1e-06	0	1e+17	1e-11	1e+5	20000	1	30	1	1e-08	1e-09	2
sigma5_vegas_N1_log_part1_retest1_run4.in/run0	samples_retest/sample_retest_sigma5_vegas_N1_log_part1_1_run4	1	1.5	1.0.3.3	1e+8	1e-11	1e+5	10000	0	0	0	1e-05	1e-06	0	1e+20	1e-11	1e+5	50000	1	35	1	1e-11	1e-12	2
sigma5_vegas_N1_log_part1.in/run5	samples_vegas_sigma5/sample_vegas_N1_log_sigma5_5_1	250000	1.5	1.0.3.3	1e+8	1e-11	1e+5	10000	0	0	0	1e-05	1e-06	0	1e+14	1e-11	1e+5	10000	1	25	1	1e-05	1e-06	2	1e+14	1e-08	1e+08	20000	1	0	0	1e-06	1e-07	2
sigma5_vegas_N1_log_part1_retest0_run5.in/run0	samples_retest/sample_retest_sigma5_vegas_N1_log_part1_0_run5	372	1.5	1.0.3.3	1e+8	1e-11	1e+5	10000	0	0	0	1e-05	1e-06	0	1e+17	1e-11	1e+5	20000	1	30	1	1e-08	1e-09	2
sigma5_vegas_N1_log_part2.in/run0	samples_vegas_sigma5/sample_vegas_N1_log_sigma5_0_2	250000	1.5	1.0.3.3	1e+8	1e-11	1e+5	10000	0	0	0	1e-05	1e-06	0	1e+14	1e-11	1e+5	10000	1	25	1	1e-05	1e-06	2	1e+14	1e-08	1e+08	20000	1	0	0	1e-06	1e-07	2
sigma5_vegas_N1_log_part2_retest0_run0.in/run0	samples_retest/sample_retest_sigma5_vegas_N1_log_part2_0_run0	97	1.5	1.0.3.3	1e+8	1e-11	1e+5	10000	0	0	0	1e-05	1e-06	0	1e+17	1e-11	1e+5	20000	1	30	1	1e-08	1e-09	2
sigma5_vegas_N1_log_part2_retest1_run0.in/run0	samples_retest/sample_retest_sigma5_vegas_N1_log_part2_1_run0	1	1.5	1.0.3.3	1e+8	1e-11	1e+5	10000	0	0	0	1e-05	1e-06	0	1e+20	1e-11	1e+5	50000	1	35	1	1e-11	1e-12	2
sigma5_vegas_N1_log_part2.in/run1	samples_vegas_sigma5/sample_vegas_N1_log_sigma5_1_2	250000	1.5	1.0.3.3	1e+8	1e-11	1e+5	10000	0	0	0	1e-05	1e-06	0	1e+14	1e-11	1e+5	10000	1	25	1	1e-05	1e-06	2	1e+14	1e-08	1e+08	20000	1	0	0	1e-06	1e-07	2
sigma5_vegas_N1_log_part2_retest0_run1.in/run0	samples_retest/sample_retest_sigma5_vegas_N1_log_part2_0_run1	108	1.5	1.0.3.3	1e+8	1e-11	1e+5	10000	0	0	0	1e-05	1e-06	0	1e+17	1e-11	1e+5	20000	1	30	1	1e-08	1e-09	2
sigma5_vegas_N1_log_part2.in/run2	samples_vegas_sigma5/sample_vegas_N1_log_sigma5_2_2	250000	1.5	1.0.3.3	1e+8	1e-11	1e+5	10000	0	0	0	1e-05	1e-06	0	1e+14	1e-11	1e+5	10000	1	25	1	1e-05	1e-06	2	1e+14	1e-08	1e+08	20000	1	0	0	1e-06	1e-07	2
sigma5_vegas_N1_log_part2_retest0_run2.in/run0	samples_retest/sample_retest_sigma5_vegas_N1_log_part2_0_run2	98	1.5	1.0.3.3	1e+8	1e-11	1e+5	10000	0	0	0	1e-05	1e-06	0	1e+17	1e-11	1e+5	20000	1	30	1	1e-08	1e-09	2
sigma5_vegas_N1_log_part2_retest1_run2.in/run0	samples_retest/sample_retest_sigma5_vegas_N1_log_part2_1_run2	2	1.5	1.0.3.3	1e+8	1e-11	1e+5	10000	0	0	0	1e-05	1e-06	0	1e+20	1e-11	1e+5	50000	1	35	1	1e-11	1e-12	2
sigma5_vegas_N1_log_part2.in/run3	samples_vegas_sigma5/sample_vegas_N1_log_sigma5_3_2	250000	1.5	1.0.3.3	1e+8	1e-11	1e+5	10000	0	0	0	1e-05	1e-06	0	1e+14	1e-11	1e+5	10000	1	25	1	1e-05	1e-06	2	1e+14	1e-08	1e+08	20000	1	0	0	1e-06	1e-07	2
sigma5_vegas_N1_log_part2_retest0_run3.in/run0	samples_retest/sample_retest_sigma5_vegas_N1_log_part2_0_run3	255	1.5	1.0.3.3	1e+8	1e-11	1e+5	10000	0	0	0	1e-05	1e-06	0	1e+17	1e-11	1e+5	20000	1	30	1	1e-08	1e-09	2
sigma5_vegas_N1_log_part2_retest1_run3.in/run0	samples_retest/sample_retest_sigma5_vegas_N1_log_part2_1_run3	2	1.5	1.0.3.3	1e+8	1e-11	1e+5	10000	0	0	0	1e-05	1e-06	0	1e+20	1e-11	1e+5	50000	1	35	1	1e-11	1e-12	2
sigma5_vegas_N1_log_part2.in/run4	samples_vegas_sigma5/sample_vegas_N1_log_sigma5_4_2	250000	1.5	1.0.3.3	1e+8	1e-11	1e+5	10000	0	0	0	1e-05	1e-06	0	1e+14	1e-11	1e+5	10000	1	25	1	1e-05	1e-06	2	1e+14	1e-08	1e+08	20000	1	0	0	1e-06	1e-07	2
sigma5_vegas_N1_log_part2_retest0_run4.in/run0	samples_retest/sample_retest_sigma5_vegas_N1_log_part2_0_run4	260	1.5	1.0.3.3	1e+8	1e-11	1e+5	10000	0	0	0	1e-05	1e-06	0	1e+17	1e-11	1e+5	20000	1	30	1	1e-08	1e-09	2
sigma5_vegas_N1_log_part2_retest1_run4.in/run0	samples_retest/sample_retest_sigma5_vegas_N1_log_part2_1_run4	2	1.5	1.0.3.3	1e+8	1e-11	1e+5	10000	0	0	0	1e-05	1e-06	0	1e+20	1e-11	1e+5	50000	1	35	1	1e-11	1e-12	2
sigma5_vegas_N1_log_part2.in/run5	samples_vegas_sigma5/sample_vegas_N1_log_sigma5_5_2	250000	1.5	1.0.3.3	1e+8	1e-11	1e+5	10000	0	0	0	1e-05	1e-06	0	1e+14	1e-11	1e+5	10000	1	25	1	1e-05	1e-06	2
sigma5_vegas_N1_log_part2_retest0_run5.in/run0	samples_retest/sample_retest_sigma5_vegas_N1_log_part2_0_run5	121	1.5	1.0.3.3	1e+8	1e-11	1e+5	10000	0	0	0	1e-05	1e-06	0	1e+17	1e-11	1e+5	20000	1	30	1	1e-08	1e-09	2
sigma5_vegas_N1_log_part3.in/run0	samples_vegas_sigma5/sample_vegas_N1_log_sigma5_0_3	250000	1.5	1.0.3.3	1e+8	1e-11	1e+5	10000	0	0	0	1e-05	1e-06	0	1e+14	1e-11	1e+5	10000	1	25	1	1e-05	1e-06	2	1e+14	1e-08	1e+08	20000	1	0	0	1e-06	1e-07	2
sigma5_vegas_N1_log_part3_retest0_run0.in/run0	samples_retest/sample_retest_sigma5_vegas_N1_log_part3_0_run0	112	1.5	1.0.3.3	1e+8	1e-11	1e+5	10000	0	0	0	1e-05	1e-06	0	1e+17	1e-11	1e+5	20000	1	30	1	1e-08	1e-09	2
sigma5_vegas_N1_log_part3.in/run1	samples_vegas_sigma5/sample_vegas_N1_log_sigma5_1_3	250000	1.5	1.0.3.3	1e+8	1e-11	1e+5	10000	0	0	0	1e-05	1e-06	0	1e+14	1e-11	1e+5	10000	1	25	1	1e-05	1e-06	2	1e+14	1e-08	1e+08	20000	1	0	0	1e-06	1e-07	2
sigma5_vegas_N1_log_part3_retest0_run1.in/run0	samples_retest/sample_retest_sigma5_vegas_N1_log_part3_0_run1	128	1.5	1.0.3.3	1e+8	1e-11	1e+5	10000	0	0	0	1e-05	1e-06	0	1e+17	1e-11	1e+5	20000	1	30	1	1e-08	1e-09	2
sigma5_vegas_N1_log_part3.in/run2	samples_vegas_sigma5/sample_vegas_N1_log_sigma5_2_3	250000	1.5	1.0.3.3	1e+8	1e-11	1e+5	10000	0	0	0	1e-05	1e-06	0	1e+14	1e-11	1e+5	10000	1	25	1	1e-05	1e-06	2	1e+14	1e-08	1e+08	20000	1	0	0	1e-06	1e-07	2
sigma5_vegas_N1_log_part3_retest0_run2.in/run0	samples_retest/sample_retest_sigma5_vegas_N1_log_part3_0_run2	139	1.5	1.0.3.3	1e+8	1e-11	1e+5	10000	0	0	0	1e-05	1e-06	0	1e+17	1e-11	1e+5	20000	1	30	1	1e-08	1e-09	2
sigma5_vegas_N1_log_part3_retest1_run2.in/run0	samples_retest/sample_retest_sigma5_vegas_N1_log_part3_1_run2	1	1.5	1.0.3.3	1e+8	1e-11	1e+5	10000	0	0	0	1e-05	1e-06	0	1e+20	1e-11	1e+5	50000	1	35	1	1e-11	1e-12	2
sigma5_vegas_N1_log_part3.in/run3	samples_vegas_sigma5/sample_vegas_N1_log_sigma5_3_3	250000	1.5	1.0.3.3	1e+8	1e-11	1e+5	10000	0	0	0	1e-05	1e-06	0	1e+14	1e-11	1e+5	10000	1	25	1	1e-05	1e-06	2	1e+14	1e-08	1e+08	20000	1	0	0	1e-06	1e-07	2
sigma5_vegas_N1_log_part3_retest0_run3.in/run0	samples_retest/sample_retest_sigma5_vegas_N1_log_part3_0_run3	261	1.5	1.0.3.3	1e+8	1e-11	1e+5	10000	0	0	0	1e-05	1e-06	0	1e+17	1e-11	1e+5	20000	1	30	1	1e-08	1e-09	2
sigma5_vegas_N1_log_part3_retest1_run3.in/run0	samples_retest/sample_retest_sigma5_vegas_N1_log_part3_1_run3	2	1.5	1.0.3.3	1e+8	1e-11	1e+5	10000	0	0	0	1e-05	1e-06	0	1e+20	1e-11	1e+5	50000	1	35	1	1e-11	1e-12	2
sigma5_vegas_N1_log_part3.in/run4	samples_vegas_sigma5/sample_vegas_N1_log_sigma5_4_3	250000	1.5	1.0.3.3	1e+8	1e-11	1e+5	10000	0	0	0	1e-05	1e-06	0	1e+14	1e-11	1e+5	10000	1	25	1	1e-05	1e-06	2	1e+14	1e-08	1e+08	20000	1	0	0	1e-06	1e-07	2
sigma5_vegas_N1_log_part3_retest0_run4.in/run0	samples_retest/sample_retest_sigma5_vegas_N1_log_part3_0_run4	113	1.5	1.0.3.3	1e+8	1e-11	1e+5	10000	0	0	0	1e-05	1e-06	0	1e+17	1e-11	1e+5	20000	1	30	1	1e-08	1e-09	2
sigma5_vegas_N1_log_part3_retest1_run4.in/run0	samples_retest/sample_retest_sigma5_vegas_N1_log_part3_1_run4	2	1.5	1.0.3.3	1e+8	1e-11	1e+5	10000	0	0	0	1e-05	1e-06	0	1e+20	1e-11	1e+5	50000	1	35	1	1e-11	1e-12	2
sigma5_vegas_N1_log_part3.in/run5	samples_vegas_sigma5/sample_vegas_N1_log_sigma5_5_3	250000	1.5	1.0.3.3	1e+8	1e-11	1e+5	10000	0	0	0	1e-05	1e-06	0	1e+14	1e-11	1e+5	10000	1	25	1	1e-05	1e-06	2	1e+14	1e-08	1e+08	20000	1	0	0	1e-06	1e-07	2
sigma5_vegas_N1_log_part3_retest0_run5.in/run0	samples_retest/sample_retest_sigma5_vegas_N1_log_part3_0_run5	212	1.5	1.0.3.3	1e+8	1e-11	1e+5	10000	0	0	0	1e-05	1e-06	0	1e+17	1e-11	1e+5	20000	1	30	1	1e-08	1e-09	2
sigma5_vegas_N1_log_part4.in/run0	samples_vegas_sigma5/sample_vegas_N1_log_sigma5_0_4	250000	1.5	1.0.3.3	1e+8	1e-11	1e+5	10000	0	0	0	1e-05	1e-06	0	1e+14	1e-11	1e+5	10000	1	25	1	1e-05	1e-06	2	1e+14	1e-08	1e+08	20000	1	0	0	1e-06	1e-07	2
sigma5_vegas_N1_log_part4_retest0_run0.in/run0	samples_retest/sample_retest_sigma5_vegas_N1_log_part4_0_run0	75	1.5	1.0.3.3	1e+8	1e-11	1e+5	10000	0	0	0	1e-05	1e-06	0	1e+17	1e-11	1e+5	20000	1	30	1	1e-08	1e-09	2
sigma5_vegas_N1_log_part4.in/run1	samples_vegas_sigma5/sample_vegas_N1_log_sigma5_1_4	250000	1.5	1.0.3.3	1e+8	1e-11	1e+5	10000	0	0	0	1e-05	1e-06	0	1e+14	1e-11	1e+5	10000	1	25	1	1e-05	1e-06	2	1e+14	1e-08	1e+08	20000	1	0	0	1e-06	1e-07	2
sigma5_vegas_N1_log_part4_retest0_run1.in/run0	samples_retest/sample_retest_sigma5_vegas_N1_log_part4_0_run1	532	1.5	1.0.3.3	1e+8	1e-11	1e+5	10000	0	0	0	1e-05	1e-06	0	1e+17	1e-11	1e+5	20000	1	30	1	1e-08	1e-09	2
sigma5_vegas_N1_log_part4_retest1_run1.in/run0	samples_retest/sample_retest_sigma5_vegas_N1_log_part4_1_run1	2	1.5	1.0.3.3	1e+8	1e-11	1e+5	10000	0	0	0	1e-05	1e-06	0	1e+20	1e-11	1e+5	50000	1	35	1	1e-11	1e-12	2
sigma5_vegas_N1_log_part4.in/run2	samples_vegas_sigma5/sample_vegas_N1_log_sigma5_2_4	250000	1.5	1.0.3.3	1e+8	1e-11	1e+5	10000	0	0	0	1e-05	1e-06	0	1e+14	1e-11	1e+5	10000	1	25	1	1e-05	1e-06	2	1e+14	1e-08	1e+08	20000	1	0	0	1e-06	1e-07	2
sigma5_vegas_N1_log_part4_retest0_run2.in/run0	samples_retest/sample_retest_sigma5_vegas_N1_log_part4_0_run2	277	1.5	1.0.3.3	1e+8	1e-11	1e+5	10000	0	0	0	1e-05	1e-06	0	1e+17	1e-11	1e+5	20000	1	30	1	1e-08	1e-09	2
sigma5_vegas_N1_log_part4_retest1_run2.in/run0	samples_retest/sample_retest_sigma5_vegas_N1_log_part4_1_run2	1	1.5	1.0.3.3	1e+8	1e-11	1e+5	10000	0	0	0	1e-05	1e-06	0	1e+20	1e-11	1e+5	50000	1	35	1	1e-11	1e-12	2
sigma5_vegas_N1_log_part4.in/run3	samples_vegas_sigma5/sample_vegas_N1_log_sigma5_3_4	250000	1.5	1.0.3.3	1e+8	1e-11	1e+5	10000	0	0	0	1e-05	1e-06	0	1e+14	1e-11	1e+5	10000	1	25	1	1e-05	1e-06	2	1e+14	1e-08	1e+08	20000	1	0	0	1e-06	1e-07	2
sigma5_vegas_N1_log_part4_retest0_run3.in/run0	samples_retest/sample_retest_sigma5_vegas_N1_log_part4_0_run3	165	1.5	1.0.3.3	1e+8	1e-11	1e+5	10000	0	0	0	1e-05	1e-06	0	1e+17	1e-11	1e+5	20000	1	30	1	1e-08	1e-09	2
sigma5_vegas_N1_log_part4.in/run4	samples_vegas_sigma5/sample_vegas_N1_log_sigma5_4_4	250000	1.5	1.0.3.3	1e+8	1e-11	1e+5	10000	0	0	0	1e-05	1e-06	0	1e+14	1e-11	1e+5	10000	1	25	1	1e-05	1e-06	2	1e+14	1e-08	1e+08	20000	1	0	0	1e-06	1e-07	2
sigma5_vegas_N1_log_part4_retest0_run4.in/run0	samples_retest/sample_retest_sigma5_vegas_N1_log_part4_0_run4	370	1.5	1.0.3.3	1e+8	1e-11	1e+5	10000	0	0	0	1e-05	1e-06	0	1e+17	1e-11	1e+5	20000	1	30	1	1e-08	1e-09	2
sigma5_vegas_N1_log_part4_retest1_run4.in/run0	samples_retest/sample_retest_sigma5_vegas_N1_log_part4_1_run4	2	1.5	1.0.3.3	1e+8	1e-11	1e+5	10000	0	0	0	1e-05	1e-06	0	1e+20	1e-11	1e+5	50000	1	35	1	1e-11	1e-12	2
sigma5_vegas_N1_log_part4.in/run5	samples_vegas_sigma5/sample_vegas_N1_log_sigma5_5_4	250000	1.5	1.0.3.3	1e+8	1e-11	1e+5	10000	0	0	0	1e-05	1e-06	0	1e+14	1e-11	1e+5	10000	1	25	1	1e-05	1e-06	2	1e+14	1e-08	1e+08	20000	1	0	0	1e-06	1e-07	2
sigma5_vegas_N1_log_part4_retest0_run5.in/run0	samples_retest/sample_retest_sigma5_vegas_N1_log_part4_0_run5	1145	1.5	1.0.3.3	1e+8	1e-11	1e+5	10000	0	0	0	1e-05	1e-06	0	1e+17	1e-11	1e+5	20000	1	30	1	1e-08	1e-09	2
sigma5_vegas_N1_log_part4_retest1_run5.in/run0	samples_retest/sample_retest_sigma5_vegas_N1_log_part4_1_run5	6	1.5	1.0.3.3	1e+8	1e-11	1e+5	10000	0	0	0	1e-05	1e-06	0	1e+20	1e-11	1e+5	50000	1	35	1	1e-11	1e-12	2
sigma7_vegas_N1_log_part1.in/run0	samples_vegas_sigma7/sample_vegas_N1_log_sigma7_0_1	250000	1.5	1.0.3.3	1e+8	1e-11	1e+5	10000	0	0	0	1e-05	1e-06	0	1e+14	1e-11	1e+5	10000	1	25	1	1e-05	1e-06	2	1e+14	1e-08	1e+08	20000	1	0	0	1e-06	1e-07	2
sigma7_vegas_N1_log_part1_retest0_run0.in/run0	samples_retest/sample_retest_sigma7_vegas_N1_log_part1_0_run0	118	1.5	1.0.3.3	1e+8	1e-11	1e+5	10000	0	0	0	1e-05	1e-06	0	1e+17	1e-11	1e+5	20000	1	30	1	1e-08	1e-09	2
sigma7_vegas_N1_log_part1.in/run1	samples_vegas_sigma7/sample_vegas_N1_log_sigma7_1_1	250000	1.5	1.0.3.3	1e+8	1e-11	1e+5	10000	0	0	0	1e-05	1e-06	0	1e+14	1e-11	1e+5	10000	1	25	1	1e-05	1e-06	2	1e+14	1e-08	1e+08	20000	1	0	0	1e-06	1e-07	2
sigma7_vegas_N1_log_part1_retest0_run1.in/run0	samples_retest/sample_retest_sigma7_vegas_N1_log_part1_0_run1	338	1.5	1.0.3.3	1e+8	1e-11	1e+5	10000	0	0	0	1e-05	1e-06	0	1e+17	1e-11	1e+5	20000	1	30	1	1e-08	1e-09	2
sigma7_vegas_N1_log_part1.in/run2	samples_vegas_sigma7/sample_vegas_N1_log_sigma7_2_1	250000	1.5	1.0.3.3	1e+8	1e-11	1e+5	10000	0	0	0	1e-05	1e-06	0	1e+14	1e-11	1e+5	10000	1	25	1	1e-05	1e-06	2	1e+14	1e-08	1e+08	20000	1	0	0	1e-06	1e-07	2
sigma7_vegas_N1_log_part1_retest0_run2.in/run0	samples_retest/sample_retest_sigma7_vegas_N1_log_part1_0_run2	268	1.5	1.0.3.3	1e+8	1e-11	1e+5	10000	0	0	0	1e-05	1e-06	0	1e+17	1e-11	1e+5	20000	1	30	1	1e-08	1e-09	2
sigma7_vegas_N1_log_part1.in/run3	samples_vegas_sigma7/sample_vegas_N1_log_sigma7_3_1	250000	1.5	1.0.3.3	1e+8	1e-11	1e+5	10000	0	0	0	1e-05	1e-06	0	1e+14	1e-11	1e+5	10000	1	25	1	1e-05	1e-06	2	1e+14	1e-08	1e+08	20000	1	0	0	1e-06	1e-07	2
sigma7_vegas_N1_log_part1_retest0_run3.in/run0	samples_retest/sample_retest_sigma7_vegas_N1_log_part1_0_run3	198	1.5	1.0.3.3	1e+8	1e-11	1e+5	10000	0	0	0	1e-05	1e-06	0	1e+17	1e-11	1e+5	20000	1	30	1	1e-08	1e-09	2
sigma7_vegas_N1_log_part1_retest1_run3.in/run0	samples_retest/sample_retest_sigma7_vegas_N1_log_part1_1_run3	1	1.5	1.0.3.3	1e+8	1e-11	1e+5	10000	0	0	0	1e-05	1e-06	0	1e+20	1e-11	1e+5	50000	1	35	1	1e-11	1e-12	2
sigma7_vegas_N1_log_part1.in/run4	samples_vegas_sigma7/sample_vegas_N1_log_sigma7_4_1	250000	1.5	1.0.3.3	1e+8	1e-11	1e+5	10000	0	0	0	1e-05	1e-06	0	1e+14	1e-11	1e+5	10000	1	25	1	1e-05	1e-06	2	1e+14	1e-08	1e+08	20000	1	0	0	1e-06	1e-07	2
sigma7_vegas_N1_log_part1_retest0_run4.in/run0	samples_retest/sample_retest_sigma7_vegas_N1_log_part1_0_run4	349	1.5	1.0.3.3	1e+8	1e-11	1e+5	10000	0	0	0	1e-05	1e-06	0	1e+17	1e-11	1e+5	20000	1	30	1	1e-08	1e-09	2
sigma7_vegas_N1_log_part1.in/run5	samples_vegas_sigma7/sample_vegas_N1_log_sigma7_5_1	250000	1.5	1.0.3.3	1e+8	1e-11	1e+5	10000	0	0	0	1e-05	1e-06	0	1e+14	1e-11	1e+5	10000	1	25	1	1e-05	1e-06	2	1e+14	1e-08	1e+08	20000	1	0	0	1e-06	1e-07	2
sigma7_vegas_N1_log_part1_retest0_run5.in/run0	samples_retest/sample_retest_sigma7_vegas_N1_log_part1_0_run5	293	1.5	1.0.3.3	1e+8	1e-11	1e+5	10000	0	0	0	1e-05	1e-06	0	1e+17	1e-11	1e+5	20000	1	30	1	1e-08	1e-09	2
sigma7_vegas_N1_log_part2.in/run0	samples_vegas_sigma7/sample_vegas_N1_log_sigma7_0_2	250000	1.5	1.0.3.3	1e+8	1e-11	1e+5	10000	0	0	0	1e-05	1e-06	0	1e+14	1e-11	1e+5	10000	1	25	1	1e-05	1e-06	2	1e+14	1e-08	1e+08	20000	1	0	0	1e-06	1e-07	2
sigma7_vegas_N1_log_part2_retest0_run0.in/run0	samples_retest/sample_retest_sigma7_vegas_N1_log_part2_0_run0	497	1.5	1.0.3.3	1e+8	1e-11	1e+5	10000	0	0	0	1e-05	1e-06	0	1e+17	1e-11	1e+5	20000	1	30	1	1e-08	1e-09	2
sigma7_vegas_N1_log_part2.in/run1	samples_vegas_sigma7/sample_vegas_N1_log_sigma7_1_2	250000	1.5	1.0.3.3	1e+8	1e-11	1e+5	10000	0	0	0	1e-05	1e-06	0	1e+14	1e-11	1e+5	10000	1	25	1	1e-05	1e-06	2	1e+14	1e-08	1e+08	20000	1	0	0	1e-06	1e-07	2
sigma7_vegas_N1_log_part2_retest0_run1.in/run0	samples_retest/sample_retest_sigma7_vegas_N1_log_part2_0_run1	512	1.5	1.0.3.3	1e+8	1e-11	1e+5	10000	0	0	0	1e-05	1e-06	0	1e+17	1e-11	1e+5	20000	1	30	1	1e-08	1e-09	2
sigma7_vegas_N1_log_part2_retest1_run1.in/run0	samples_retest/sample_retest_sigma7_vegas_N1_log_part2_1_run1	2	1.5	1.0.3.3	1e+8	1e-11	1e+5	10000	0	0	0	1e-05	1e-06	0	1e+20	1e-11	1e+5	50000	1	35	1	1e-11	1e-12	2
sigma7_vegas_N1_log_part2.in/run2	samples_vegas_sigma7/sample_vegas_N1_log_sigma7_2_2	250000	1.5	1.0.3.3	1e+8	1e-11	1e+5	10000	0	0	0	1e-05	1e-06	0	1e+14	1e-11	1e+5	10000	1	25	1	1e-05	1e-06	2	1e+14	1e-08	1e+08	20000	1	0	0	1e-06	1e-07	2
sigma7_vegas_N1_log_part2_retest0_run2.in/run0	samples_retest/sample_retest_sigma7_vegas_N1_log_part2_0_run2	1028	1.5	1.0.3.3	1e+8	1e-11	1e+5	10000	0	0	0	1e-05	1e-06	0	1e+17	1e-11	1e+5	20000	1	30	1	1e-08	1e-09	2
sigma7_vegas_N1_log_part2_retest1_run2.in/run0	samples_retest/sample_retest_sigma7_vegas_N1_log_part2_1_run2	2	1.5	1.0.3.3	1e+8	1e-11	1e+5	10000	0	0	0	1e-05	1e-06	0	1e+20	1e-11	1e+5	50000	1	35	1	1e-11	1e-12	2
sigma7_vegas_N1_log_part2.in/run3	samples_vegas_sigma7/sample_vegas_N1_log_sigma7_3_2	250000	1.5	1.0.3.3	1e+8	1e-11	1e+5	10000	0	0	0	1e-05	1e-06	0	1e+14	1e-11	1e+5	10000	1	25	1	1e-05	1e-06	2	1e+14	1e-08	1e+08	20000	1	0	0	1e-06	1e-07	2
sigma7_vegas_N1_log_part2_retest0_run3.in/run0	samples_retest/sample_retest_sigma7_vegas_N1_log_part2_0_run3	782	1.5	1.0.3.3	1e+8	1e-11	1e+5	10000	0	0	0	1e-05	1e-06	0	1e+17	1e-11	1e+5	20000	1	30	1	1e-08	1e-09	2
sigma7_vegas_N1_log_part2.in/run4	samples_vegas_sigma7/sample_vegas_N1_log_sigma7_4_2	250000	1.5	1.0.3.3	1e+8	1e-11	1e+5	10000	0	0	0	1e-05	1e-06	0	1e+14	1e-11	1e+5	10000	1	25	1	1e-05	1e-06	2	1e+14	1e-08	1e+08	20000	1	0	0	1e-06	1e-07	2
sigma7_vegas_N1_log_part2_retest0_run4.in/run0	samples_retest/sample_retest_sigma7_vegas_N1_log_part2_0_run4	390	1.5	1.0.3.3	1e+8	1e-11	1e+5	10000	0	0	0	1e-05	1e-06	0	1e+17	1e-11	1e+5	20000	1	30	1	1e-08	1e-09	2
sigma7_vegas_N1_log_part2_retest1_run4.in/run0	samples_retest/sample_retest_sigma7_vegas_N1_log_part2_1_run4	1	1.5	1.0.3.3	1e+8	1e-11	1e+5	10000	0	0	0	1e-05	1e-06	0	1e+20	1e-11	1e+5	50000	1	35	1	1e-11	1e-12	2
sigma7_vegas_N1_log_part2.in/run5	samples_vegas_sigma7/sample_vegas_N1_log_sigma7_5_2	250000	1.5	1.0.3.3	1e+8	1e-11	1e+5	10000	0	0	0	1e-05	1e-06	0	1e+14	1e-11	1e+5	10000	1	25	1	1e-05	1e-06	2
sigma7_vegas_N1_log_part2_retest0_run5.in/run0	samples_retest/sample_retest_sigma7_vegas_N1_log_part2_0_run5	164	1.5	1.0.3.3	1e+8	1e-11	1e+5	10000	0	0	0	1e-05	1e-06	0	1e+17	1e-11	1e+5	20000	1	30	1	1e-08	1e-09	2
sigma7_vegas_N1_log_part2_retest1_run5.in/run0	samples_retest/sample_retest_sigma7_vegas_N1_log_part2_1_run5	2	1.5	1.0.3.3	1e+8	1e-11	1e+5	10000	0	0	0	1e-05	1e-06	0	1e+20	1e-11	1e+5	50000	1	35	1	1e-11	1e-12	2
sigma7_vegas_N1_log_part3.in/run0	samples_vegas_sigma7/sample_vegas_N1_log_sigma7_0_3	250000	1.5	1.0.3.3	1e+8	1e-11	1e+5	10000	0	0	0	1e-05	1e-06	0	1e+14	1e-11	1e+5	10000	1	25	1	1e-05	1e-06	2	1e+14	1e-08	1e+08	20000	1	0	0	1e-06	1e-07	2
sigma7_vegas_N1_log_part3_retest0_run0.in/run0	samples_retest/sample_retest_sigma7_vegas_N1_log_part3_0_run0	448	1.5	1.0.3.3	1e+8	1e-11	1e+5	10000	0	0	0	1e-05	1e-06	0	1e+17	1e-11	1e+5	20000	1	30	1	1e-08	1e-09	2
sigma7_vegas_N1_log_part3.in/run1	samples_vegas_sigma7/sample_vegas_N1_log_sigma7_1_3	250000	1.5	1.0.3.3	1e+8	1e-11	1e+5	10000	0	0	0	1e-05	1e-06	0	1e+14	1e-11	1e+5	10000	1	25	1	1e-05	1e-06	2	1e+14	1e-08	1e+08	20000	1	0	0	1e-06	1e-07	2
sigma7_vegas_N1_log_part3_retest0_run1.in/run0	samples_retest/sample_retest_sigma7_vegas_N1_log_part3_0_run1	145	1.5	1.0.3.3	1e+8	1e-11	1e+5	10000	0	0	0	1e-05	1e-06	0	1e+17	1e-11	1e+5	20000	1	30	1	1e-08	1e-09	2
sigma7_vegas_N1_log_part3.in/run2	samples_vegas_sigma7/sample_vegas_N1_log_sigma7_2_3	250000	1.5	1.0.3.3	1e+8	1e-11	1e+5	10000	0	0	0	1e-05	1e-06	0	1e+14	1e-11	1e+5	10000	1	25	1	1e-05	1e-06	2	1e+14	1e-08	1e+08	20000	1	0	0	1e-06	1e-07	2
sigma7_vegas_N1_log_part3_retest0_run2.in/run0	samples_retest/sample_retest_sigma7_vegas_N1_log_part3_0_run2	306	1.5	1.0.3.3	1e+8	1e-11	1e+5	10000	0	0	0	1e-05	1e-06	0	1e+17	1e-11	1e+5	20000	1	30	1	1e-08	1e-09	2
sigma7_vegas_N1_log_part3.in/run3	samples_vegas_sigma7/sample_vegas_N1_log_sigma7_3_3	250000	1.5	1.0.3.3	1e+8	1e-11	1e+5	10000	0	0	0	1e-05	1e-06	0	1e+14	1e-11	1e+5	10000	1	25	1	1e-05	1e-06	2	1e+14	1e-08	1e+08	20000	1	0	0	1e-06	1e-07	2
sigma7_vegas_N1_log_part3_retest0_run3.in/run0	samples_retest/sample_retest_sigma7_vegas_N1_log_part3_0_run3	193	1.5	1.0.3.3	1e+8	1e-11	1e+5	10000	0	0	0	1e-05	1e-06	0	1e+17	1e-11	1e+5	20000	1	30	1	1e-08	1e-09	2
sigma7_vegas_N1_log_part3.in/run4	samples_vegas_sigma7/sample_vegas_N1_log_sigma7_4_3	250000	1.5	1.0.3.3	1e+8	1e-11	1e+5	10000	0	0	0	1e-05	1e-06	0	1e+14	1e-11	1e+5	10000	1	25	1	1e-05	1e-06	2	1e+14	1e-08	1e+08	20000	1	0	0	1e-06	1e-07	2
sigma7_vegas_N1_log_part3_retest0_run4.in/run0	samples_retest/sample_retest_sigma7_vegas_N1_log_part3_0_run4	173	1.5	1.0.3.3	1e+8	1e-11	1e+5	10000	0	0	0	1e-05	1e-06	0	1e+17	1e-11	1e+5	20000	1	30	1	1e-08	1e-09	2
sigma7_vegas_N1_log_part3.in/run5	samples_vegas_sigma7/sample_vegas_N1_log_sigma7_5_3	250000	1.5	1.0.3.3	1e+8	1e-11	1e+5	10000	0	0	0	1e-05	1e-06	0	1e+14	1e-11	1e+5	10000	1	25	1	1e-05	1e-06	2	1e+14	1e-08	1e+08	20000	1	0	0	1e-06	1e-07	2
sigma7_vegas_N1_log_part3_retest0_run5.in/run0	samples_retest/sample_retest_sigma7_vegas_N1_log_part3_0_run5	210	1.5	1.0.3.3	1e+8	1e-11	1e+5	10000	0	0	0	1e-05	1e-06	0	1e+17	1e-11	1e+5	20000	1	30	1	1e-08	1e-09	2
sigma7_vegas_N1_log_part3_retest1_run5.in/run0	samples_retest/sample_retest_sigma7_vegas_N1_log_part3_1_run5	1	1.5	1.0.3.3	1e+8	1e-11	1e+5	10000	0	0	0	1e-05	1e-06	0	1e+20	1e-11	1e+5	50000	1	35	1	1e-11	1e-12	2
sigma7_vegas_N1_log_part4.in/run0	samples_vegas_sigma7/sample_vegas_N1_log_sigma7_0_4	250000	1.5	1.0.3.3	1e+8	1e-11	1e+5	10000	0	0	0	1e-05	1e-06	0	1e+14	1e-11	1e+5	10000	1	25	1	1e-05	1e-06	2	1e+14	1e-08	1e+08	20000	1	0	0	1e-06	1e-07	2
sigma7_vegas_N1_log_part4_retest0_run0.in/run0	samples_retest/sample_retest_sigma7_vegas_N1_log_part4_0_run0	500	1.5	1.0.3.3	1e+8	1e-11	1e+5	10000	0	0	0	1e-05	1e-06	0	1e+17	1e-11	1e+5	20000	1	30	1	1e-08	1e-09	2
sigma7_vegas_N1_log_part4.in/run1	samples_vegas_sigma7/sample_vegas_N1_log_sigma7_1_4	250000	1.5	1.0.3.3	1e+8	1e-11	1e+5	10000	0	0	0	1e-05	1e-06	0	1e+14	1e-11	1e+5	10000	1	25	1	1e-05	1e-06	2	1e+14	1e-08	1e+08	20000	1	0	0	1e-06	1e-07	2
sigma7_vegas_N1_log_part4_retest0_run1.in/run0	samples_retest/sample_retest_sigma7_vegas_N1_log_part4_0_run1	313	1.5	1.0.3.3	1e+8	1e-11	1e+5	10000	0	0	0	1e-05	1e-06	0	1e+17	1e-11	1e+5	20000	1	30	1	1e-08	1e-09	2
sigma7_vegas_N1_log_part4_retest1_run1.in/run0	samples_retest/sample_retest_sigma7_vegas_N1_log_part4_1_run1	2	1.5	1.0.3.3	1e+8	1e-11	1e+5	10000	0	0	0	1e-05	1e-06	0	1e+20	1e-11	1e+5	50000	1	35	1	1e-11	1e-12	2
sigma7_vegas_N1_log_part4.in/run2	samples_vegas_sigma7/sample_vegas_N1_log_sigma7_2_4	250000	1.5	1.0.3.3	1e+8	1e-11	1e+5	10000	0	0	0	1e-05	1e-06	0	1e+14	1e-11	1e+5	10000	1	25	1	1e-05	1e-06	2	1e+14	1e-08	1e+08	20000	1	0	0	1e-06	1e-07	2
sigma7_vegas_N1_log_part4_retest0_run2.in/run0	samples_retest/sample_retest_sigma7_vegas_N1_log_part4_0_run2	144	1.5	1.0.3.3	1e+8	1e-11	1e+5	10000	0	0	0	1e-05	1e-06	0	1e+17	1e-11	1e+5	20000	1	30	1	1e-08	1e-09	2
sigma7_vegas_N1_log_part4.in/run3	samples_vegas_sigma7/sample_vegas_N1_log_sigma7_3_4	250000	1.5	1.0.3.3	1e+8	1e-11	1e+5	10000	0	0	0	1e-05	1e-06	0	1e+14	1e-11	1e+5	10000	1	25	1	1e-05	1e-06	2	1e+14	1e-08	1e+08	20000	1	0	0	1e-06	1e-07	2
sigma7_vegas_N1_log_part4_retest0_run3.in/run0	samples_retest/sample_retest_sigma7_vegas_N1_log_part4_0_run3	234	1.5	1.0.3.3	1e+8	1e-11	1e+5	10000	0	0	0	1e-05	1e-06	0	1e+17	1e-11	1e+5	20000	1	30	1	1e-08	1e-09	2
sigma7_vegas_N1_log_part4.in/run4	samples_vegas_sigma7/sample_vegas_N1_log_sigma7_4_4	250000	1.5	1.0.3.3	1e+8	1e-11	1e+5	10000	0	0	0	1e-05	1e-06	0	1e+14	1e-11	1e+5	10000	1	25	1	1e-05	1e-06	2	1e+14	1e-08	1e+08	20000	1	0	0	1e-06	1e-07	2
sigma7_vegas_N1_log_part4_retest0_run4.in/run0	samples_retest/sample_retest_sigma7_vegas_N1_log_part4_0_run4	163	1.5	1.0.3.3	1e+8	1e-11	1e+5	10000	0	0	0	1e-05	1e-06	0	1e+17	1e-11	1e+5	20000	1	30	1	1e-08	1e-09	2
sigma7_vegas_N1_log_part4_retest1_run4.in/run0	samples_retest/sample_retest_sigma7_vegas_N1_log_part4_1_run4	1	1.5	1.0.3.3	1e+8	1e-11	1e+5	10000	0	0	0	1e-05	1e-06	0	1e+20	1e-11	1e+5	50000	1	35	1	1e-11	1e-12	2
sigma7_vegas_N1_log_part4.in/run5	samples_vegas_sigma7/sample_vegas_N1_log_sigma7_5_4	250000	1.5	1.0.3.3	1e+8	1e-11	1e+5	10000	0	0	0	1e-05	1e-06	0	1e+14	1e-11	1e+5	10000	1	25	1	1e-05	1e-06	2	1e+14	1e-08	1e+08	20000	1	0	0	1e-06	1e-07	2
sigma7_vegas_N1_log_part4_retest0_run5.in/run0	samples_retest/sample_retest_sigma7_vegas_N1_log_part4_0_run5	154	1.5	1.0.3.3	1e+8	1e-11	1e+5	10000	0	0	0	1e-05	1e-06	0	1e+17	1e-11	1e+5	20000	1	30	1	1e-08	1e-09	2
sigma7_vegas_N1_log_part4_retest1_run5.in/run0	samples_retest/sample_retest_sigma7_vegas_N1_log_part4_1_run5	3	1.5	1.0.3.3	1e+8	1e-11	1e+5	10000	0	0	0	1e-05	1e-06	0	1e+20	1e-11	1e+5	50000	1	35	1	1e-11	1e-12	2
sigma10_vegas_N1_log_part1.in/run0	samples_vegas_sigma10/sample_vegas_N1_log_sigma10_0_1	250000	1.5	1.0.3.3	1e+8	1e-11	1e+5	10000	0	0	0	1e-05	1e-06	0	1e+14	1e-11	1e+5	10000	1	25	1	1e-05	1e-06	2	1e+14	1e-08	1e+08	20000	1	0	0	1e-06	1e-07	2
sigma10_vegas_N1_log_part1_retest0_run0.in/run0	samples_retest/sample_retest_sigma10_vegas_N1_log_part1_0_run0	739	1.5	1.0.3.3	1e+8	1e-11	1e+5	10000	0	0	0	1e-05	1e-06	0	1e+17	1e-11	1e+5	20000	1	30	1	1e-08	1e-09	2
sigma10_vegas_N1_log_part1.in/run1	samples_vegas_sigma10/sample_vegas_N1_log_sigma10_1_1	250000	1.5	1.0.3.3	1e+8	1e-11	1e+5	10000	0	0	0	1e-05	1e-06	0	1e+14	1e-11	1e+5	10000	1	25	1	1e-05	1e-06	2	1e+14	1e-08	1e+08	20000	1	0	0	1e-06	1e-07	2
sigma10_vegas_N1_log_part1_retest0_run1.in/run0	samples_retest/sample_retest_sigma10_vegas_N1_log_part1_0_run1	365	1.5	1.0.3.3	1e+8	1e-11	1e+5	10000	0	0	0	1e-05	1e-06	0	1e+17	1e-11	1e+5	20000	1	30	1	1e-08	1e-09	2
sigma10_vegas_N1_log_part1_retest1_run1.in/run0	samples_retest/sample_retest_sigma10_vegas_N1_log_part1_1_run1	1	1.5	1.0.3.3	1e+8	1e-11	1e+5	10000	0	0	0	1e-05	1e-06	0	1e+20	1e-11	1e+5	50000	1	35	1	1e-11	1e-12	2
sigma10_vegas_N1_log_part1.in/run2	samples_vegas_sigma10/sample_vegas_N1_log_sigma10_2_1	250000	1.5	1.0.3.3	1e+8	1e-11	1e+5	10000	0	0	0	1e-05	1e-06	0	1e+14	1e-11	1e+5	10000	1	25	1	1e-05	1e-06	2	1e+14	1e-08	1e+08	20000	1	0	0	1e-06	1e-07	2
sigma10_vegas_N1_log_part1_retest0_run2.in/run0	samples_retest/sample_retest_sigma10_vegas_N1_log_part1_0_run2	201	1.5	1.0.3.3	1e+8	1e-11	1e+5	10000	0	0	0	1e-05	1e-06	0	1e+17	1e-11	1e+5	20000	1	30	1	1e-08	1e-09	2
sigma10_vegas_N1_log_part1_retest1_run2.in/run0	samples_retest/sample_retest_sigma10_vegas_N1_log_part1_1_run2	1	1.5	1.0.3.3	1e+8	1e-11	1e+5	10000	0	0	0	1e-05	1e-06	0	1e+20	1e-11	1e+5	50000	1	35	1	1e-11	1e-12	2
sigma10_vegas_N1_log_part1.in/run3	samples_vegas_sigma10/sample_vegas_N1_log_sigma10_3_1	250000	1.5	1.0.3.3	1e+8	1e-11	1e+5	10000	0	0	0	1e-05	1e-06	0	1e+14	1e-11	1e+5	10000	1	25	1	1e-05	1e-06	2	1e+14	1e-08	1e+08	20000	1	0	0	1e-06	1e-07	2
sigma10_vegas_N1_log_part1_retest0_run3.in/run0	samples_retest/sample_retest_sigma10_vegas_N1_log_part1_0_run3	277	1.5	1.0.3.3	1e+8	1e-11	1e+5	10000	0	0	0	1e-05	1e-06	0	1e+17	1e-11	1e+5	20000	1	30	1	1e-08	1e-09	2
sigma10_vegas_N1_log_part1_retest1_run3.in/run0	samples_retest/sample_retest_sigma10_vegas_N1_log_part1_1_run3	2	1.5	1.0.3.3	1e+8	1e-11	1e+5	10000	0	0	0	1e-05	1e-06	0	1e+20	1e-11	1e+5	50000	1	35	1	1e-11	1e-12	2
sigma10_vegas_N1_log_part1.in/run4	samples_vegas_sigma10/sample_vegas_N1_log_sigma10_4_1	250000	1.5	1.0.3.3	1e+8	1e-11	1e+5	10000	0	0	0	1e-05	1e-06	0	1e+14	1e-11	1e+5	10000	1	25	1	1e-05	1e-06	2	1e+14	1e-08	1e+08	20000	1	0	0	1e-06	1e-07	2
sigma10_vegas_N1_log_part1_retest0_run4.in/run0	samples_retest/sample_retest_sigma10_vegas_N1_log_part1_0_run4	268	1.5	1.0.3.3	1e+8	1e-11	1e+5	10000	0	0	0	1e-05	1e-06	0	1e+17	1e-11	1e+5	20000	1	30	1	1e-08	1e-09	2
sigma10_vegas_N1_log_part1_retest1_run4.in/run0	samples_retest/sample_retest_sigma10_vegas_N1_log_part1_1_run4	5	1.5	1.0.3.3	1e+8	1e-11	1e+5	10000	0	0	0	1e-05	1e-06	0	1e+20	1e-11	1e+5	50000	1	35	1	1e-11	1e-12	2
sigma10_vegas_N1_log_part1.in/run5	samples_vegas_sigma10/sample_vegas_N1_log_sigma10_5_1	250000	1.5	1.0.3.3	1e+8	1e-11	1e+5	10000	0	0	0	1e-05	1e-06	0	1e+14	1e-11	1e+5	10000	1	25	1	1e-05	1e-06	2	1e+14	1e-08	1e+08	20000	1	0	0	1e-06	1e-07	2
sigma10_vegas_N1_log_part1_retest0_run5.in/run0	samples_retest/sample_retest_sigma10_vegas_N1_log_part1_0_run5	1165	1.5	1.0.3.3	1e+8	1e-11	1e+5	10000	0	0	0	1e-05	1e-06	0	1e+17	1e-11	1e+5	20000	1	30	1	1e-08	1e-09	2
sigma10_vegas_N1_log_part1_retest1_run5.in/run0	samples_retest/sample_retest_sigma10_vegas_N1_log_part1_1_run5	1	1.5	1.0.3.3	1e+8	1e-11	1e+5	10000	0	0	0	1e-05	1e-06	0	1e+20	1e-11	1e+5	50000	1	35	1	1e-11	1e-12	2
sigma10_vegas_N1_log_part2.in/run0	samples_vegas_sigma10/sample_vegas_N1_log_sigma10_0_2	250000	1.5	1.0.3.3	1e+8	1e-11	1e+5	10000	0	0	0	1e-05	1e-06	0	1e+14	1e-11	1e+5	10000	1	25	1	1e-05	1e-06	2	1e+14	1e-08	1e+08	20000	1	0	0	1e-06	1e-07	2
sigma10_vegas_N1_log_part2_retest0_run0.in/run0	samples_retest/sample_retest_sigma10_vegas_N1_log_part2_0_run0	784	1.5	1.0.3.3	1e+8	1e-11	1e+5	10000	0	0	0	1e-05	1e-06	0	1e+17	1e-11	1e+5	20000	1	30	1	1e-08	1e-09	2
sigma10_vegas_N1_log_part2_retest1_run0.in/run0	samples_retest/sample_retest_sigma10_vegas_N1_log_part2_1_run0	1	1.5	1.0.3.3	1e+8	1e-11	1e+5	10000	0	0	0	1e-05	1e-06	0	1e+20	1e-11	1e+5	50000	1	35	1	1e-11	1e-12	2
sigma10_vegas_N1_log_part2.in/run1	samples_vegas_sigma10/sample_vegas_N1_log_sigma10_1_2	250000	1.5	1.0.3.3	1e+8	1e-11	1e+5	10000	0	0	0	1e-05	1e-06	0	1e+14	1e-11	1e+5	10000	1	25	1	1e-05	1e-06	2	1e+14	1e-08	1e+08	20000	1	0	0	1e-06	1e-07	2
sigma10_vegas_N1_log_part2_retest0_run1.in/run0	samples_retest/sample_retest_sigma10_vegas_N1_log_part2_0_run1	299	1.5	1.0.3.3	1e+8	1e-11	1e+5	10000	0	0	0	1e-05	1e-06	0	1e+17	1e-11	1e+5	20000	1	30	1	1e-08	1e-09	2
sigma10_vegas_N1_log_part2.in/run2	samples_vegas_sigma10/sample_vegas_N1_log_sigma10_2_2	250000	1.5	1.0.3.3	1e+8	1e-11	1e+5	10000	0	0	0	1e-05	1e-06	0	1e+14	1e-11	1e+5	10000	1	25	1	1e-05	1e-06	2	1e+14	1e-08	1e+08	20000	1	0	0	1e-06	1e-07	2
sigma10_vegas_N1_log_part2_retest0_run2.in/run0	samples_retest/sample_retest_sigma10_vegas_N1_log_part2_0_run2	968	1.5	1.0.3.3	1e+8	1e-11	1e+5	10000	0	0	0	1e-05	1e-06	0	1e+17	1e-11	1e+5	20000	1	30	1	1e-08	1e-09	2
sigma10_vegas_N1_log_part2_retest1_run2.in/run0	samples_retest/sample_retest_sigma10_vegas_N1_log_part2_1_run2	1	1.5	1.0.3.3	1e+8	1e-11	1e+5	10000	0	0	0	1e-05	1e-06	0	1e+20	1e-11	1e+5	50000	1	35	1	1e-11	1e-12	2
sigma10_vegas_N1_log_part2.in/run3	samples_vegas_sigma10/sample_vegas_N1_log_sigma10_3_2	250000	1.5	1.0.3.3	1e+8	1e-11	1e+5	10000	0	0	0	1e-05	1e-06	0	1e+14	1e-11	1e+5	10000	1	25	1	1e-05	1e-06	2	1e+14	1e-08	1e+08	20000	1	0	0	1e-06	1e-07	2
sigma10_vegas_N1_log_part2_retest0_run3.in/run0	samples_retest/sample_retest_sigma10_vegas_N1_log_part2_0_run3	371	1.5	1.0.3.3	1e+8	1e-11	1e+5	10000	0	0	0	1e-05	1e-06	0	1e+17	1e-11	1e+5	20000	1	30	1	1e-08	1e-09	2
sigma10_vegas_N1_log_part2_retest1_run3.in/run0	samples_retest/sample_retest_sigma10_vegas_N1_log_part2_1_run3	1	1.5	1.0.3.3	1e+8	1e-11	1e+5	10000	0	0	0	1e-05	1e-06	0	1e+20	1e-11	1e+5	50000	1	35	1	1e-11	1e-12	2
sigma10_vegas_N1_log_part2.in/run4	samples_vegas_sigma10/sample_vegas_N1_log_sigma10_4_2	250000	1.5	1.0.3.3	1e+8	1e-11	1e+5	10000	0	0	0	1e-05	1e-06	0	1e+14	1e-11	1e+5	10000	1	25	1	1e-05	1e-06	2
sigma10_vegas_N1_log_part2_retest0_run4.in/run0	samples_retest/sample_retest_sigma10_vegas_N1_log_part2_0_run4	244	1.5	1.0.3.3	1e+8	1e-11	1e+5	10000	0	0	0	1e-05	1e-06	0	1e+17	1e-11	1e+5	20000	1	30	1	1e-08	1e-09	2
sigma10_vegas_N1_log_part2_retest1_run4.in/run0	samples_retest/sample_retest_sigma10_vegas_N1_log_part2_1_run4	1	1.5	1.0.3.3	1e+8	1e-11	1e+5	10000	0	0	0	1e-05	1e-06	0	1e+20	1e-11	1e+5	50000	1	35	1	1e-11	1e-12	2
sigma10_vegas_N1_log_part2.in/run5	samples_vegas_sigma10/sample_vegas_N1_log_sigma10_5_2	250000	1.5	1.0.3.3	1e+8	1e-11	1e+5	10000	0	0	0	1e-05	1e-06	0	1e+14	1e-11	1e+5	10000	1	25	1	1e-05	1e-06	2	1e+14	1e-08	1e+08	20000	1	0	0	1e-06	1e-07	2
sigma10_vegas_N1_log_part2_retest0_run5.in/run0	samples_retest/sample_retest_sigma10_vegas_N1_log_part2_0_run5	267	1.5	1.0.3.3	1e+8	1e-11	1e+5	10000	0	0	0	1e-05	1e-06	0	1e+17	1e-11	1e+5	20000	1	30	1	1e-08	1e-09	2
sigma10_vegas_N1_log_part3.in/run0	samples_vegas_sigma10/sample_vegas_N1_log_sigma10_0_3	250000	1.5	1.0.3.3	1e+8	1e-11	1e+5	10000	0	0	0	1e-05	1e-06	0	1e+14	1e-11	1e+5	10000	1	25	1	1e-05	1e-06	2	1e+14	1e-08	1e+08	20000	1	0	0	1e-06	1e-07	2
sigma10_vegas_N1_log_part3_retest0_run0.in/run0	samples_retest/sample_retest_sigma10_vegas_N1_log_part3_0_run0	793	1.5	1.0.3.3	1e+8	1e-11	1e+5	10000	0	0	0	1e-05	1e-06	0	1e+17	1e-11	1e+5	20000	1	30	1	1e-08	1e-09	2
sigma10_vegas_N1_log_part3.in/run1	samples_vegas_sigma10/sample_vegas_N1_log_sigma10_1_3	250000	1.5	1.0.3.3	1e+8	1e-11	1e+5	10000	0	0	0	1e-05	1e-06	0	1e+14	1e-11	1e+5	10000	1	25	1	1e-05	1e-06	2	1e+14	1e-08	1e+08	20000	1	0	0	1e-06	1e-07	2
sigma10_vegas_N1_log_part3_retest0_run1.in/run0	samples_retest/sample_retest_sigma10_vegas_N1_log_part3_0_run1	792	1.5	1.0.3.3	1e+8	1e-11	1e+5	10000	0	0	0	1e-05	1e-06	0	1e+17	1e-11	1e+5	20000	1	30	1	1e-08	1e-09	2
sigma10_vegas_N1_log_part3_retest1_run1.in/run0	samples_retest/sample_retest_sigma10_vegas_N1_log_part3_1_run1	2	1.5	1.0.3.3	1e+8	1e-11	1e+5	10000	0	0	0	1e-05	1e-06	0	1e+20	1e-11	1e+5	50000	1	35	1	1e-11	1e-12	2
sigma10_vegas_N1_log_part3.in/run2	samples_vegas_sigma10/sample_vegas_N1_log_sigma10_2_3	250000	1.5	1.0.3.3	1e+8	1e-11	1e+5	10000	0	0	0	1e-05	1e-06	0	1e+14	1e-11	1e+5	10000	1	25	1	1e-05	1e-06	2	1e+14	1e-08	1e+08	20000	1	0	0	1e-06	1e-07	2
sigma10_vegas_N1_log_part3_retest0_run2.in/run0	samples_retest/sample_retest_sigma10_vegas_N1_log_part3_0_run2	382	1.5	1.0.3.3	1e+8	1e-11	1e+5	10000	0	0	0	1e-05	1e-06	0	1e+17	1e-11	1e+5	20000	1	30	1	1e-08	1e-09	2
sigma10_vegas_N1_log_part3_retest1_run2.in/run0	samples_retest/sample_retest_sigma10_vegas_N1_log_part3_1_run2	1	1.5	1.0.3.3	1e+8	1e-11	1e+5	10000	0	0	0	1e-05	1e-06	0	1e+20	1e-11	1e+5	50000	1	35	1	1e-11	1e-12	2
sigma10_vegas_N1_log_part3.in/run3	samples_vegas_sigma10/sample_vegas_N1_log_sigma10_3_3	250000	1.5	1.0.3.3	1e+8	1e-11	1e+5	10000	0	0	0	1e-05	1e-06	0	1e+14	1e-11	1e+5	10000	1	25	1	1e-05	1e-06	2	1e+14	1e-08	1e+08	20000	1	0	0	1e-06	1e-07	2
sigma10_vegas_N1_log_part3_retest0_run3.in/run0	samples_retest/sample_retest_sigma10_vegas_N1_log_part3_0_run3	1018	1.5	1.0.3.3	1e+8	1e-11	1e+5	10000	0	0	0	1e-05	1e-06	0	1e+17	1e-11	1e+5	20000	1	30	1	1e-08	1e-09	2
sigma10_vegas_N1_log_part3.in/run4	samples_vegas_sigma10/sample_vegas_N1_log_sigma10_4_3	250000	1.5	1.0.3.3	1e+8	1e-11	1e+5	10000	0	0	0	1e-05	1e-06	0	1e+14	1e-11	1e+5	10000	1	25	1	1e-05	1e-06	2	1e+14	1e-08	1e+08	20000	1	0	0	1e-06	1e-07	2
sigma10_vegas_N1_log_part3_retest0_run4.in/run0	samples_retest/sample_retest_sigma10_vegas_N1_log_part3_0_run4	245	1.5	1.0.3.3	1e+8	1e-11	1e+5	10000	0	0	0	1e-05	1e-06	0	1e+17	1e-11	1e+5	20000	1	30	1	1e-08	1e-09	2
sigma10_vegas_N1_log_part3_retest1_run4.in/run0	samples_retest/sample_retest_sigma10_vegas_N1_log_part3_1_run4	1	1.5	1.0.3.3	1e+8	1e-11	1e+5	10000	0	0	0	1e-05	1e-06	0	1e+20	1e-11	1e+5	50000	1	35	1	1e-11	1e-12	2
sigma10_vegas_N1_log_part3.in/run5	samples_vegas_sigma10/sample_vegas_N1_log_sigma10_5_3	250000	1.5	1.0.3.3	1e+8	1e-11	1e+5	10000	0	0	0	1e-05	1e-06	0	1e+14	1e-11	1e+5	10000	1	25	1	1e-05	1e-06	2	1e+14	1e-08	1e+08	20000	1	0	0	1e-06	1e-07	2
sigma10_vegas_N1_log_part3_retest0_run5.in/run0	samples_retest/sample_retest_sigma10_vegas_N1_log_part3_0_run5	1710	1.5	1.0.3.3	1e+8	1e-11	1e+5	10000	0	0	0	1e-05	1e-06	0	1e+17	1e-11	1e+5	20000	1	30	1	1e-08	1e-09	2
sigma10_vegas_N1_log_part4.in/run0	samples_vegas_sigma10/sample_vegas_N1_log_sigma10_0_4	250000	1.5	1.0.3.3	1e+8	1e-11	1e+5	10000	0	0	0	1e-05	1e-06	0	1e+14	1e-11	1e+5	10000	1	25	1	1e-05	1e-06	2	1e+14	1e-08	1e+08	20000	1	0	0	1e-06	1e-07	2
sigma10_vegas_N1_log_part4_retest0_run0.in/run0	samples_retest/sample_retest_sigma10_vegas_N1_log_part4_0_run0	309	1.5	1.0.3.3	1e+8	1e-11	1e+5	10000	0	0	0	1e-05	1e-06	0	1e+17	1e-11	1e+5	20000	1	30	1	1e-08	1e-09	2
sigma10_vegas_N1_log_part4_retest1_run0.in/run0	samples_retest/sample_retest_sigma10_vegas_N1_log_part4_1_run0	1	1.5	1.0.3.3	1e+8	1e-11	1e+5	10000	0	0	0	1e-05	1e-06	0	1e+20	1e-11	1e+5	50000	1	35	1	1e-11	1e-12	2
sigma10_vegas_N1_log_part4.in/run1	samples_vegas_sigma10/sample_vegas_N1_log_sigma10_1_4	250000	1.5	1.0.3.3	1e+8	1e-11	1e+5	10000	0	0	0	1e-05	1e-06	0	1e+14	1e-11	1e+5	10000	1	25	1	1e-05	1e-06	2	1e+14	1e-08	1e+08	20000	1	0	0	1e-06	1e-07	2
sigma10_vegas_N1_log_part4_retest0_run1.in/run0	samples_retest/sample_retest_sigma10_vegas_N1_log_part4_0_run1	312	1.5	1.0.3.3	1e+8	1e-11	1e+5	10000	0	0	0	1e-05	1e-06	0	1e+17	1e-11	1e+5	20000	1	30	1	1e-08	1e-09	2
sigma10_vegas_N1_log_part4.in/run2	samples_vegas_sigma10/sample_vegas_N1_log_sigma10_2_4	250000	1.5	1.0.3.3	1e+8	1e-11	1e+5	10000	0	0	0	1e-05	1e-06	0	1e+14	1e-11	1e+5	10000	1	25	1	1e-05	1e-06	2	1e+14	1e-08	1e+08	20000	1	0	0	1e-06	1e-07	2
sigma10_vegas_N1_log_part4_retest0_run2.in/run0	samples_retest/sample_retest_sigma10_vegas_N1_log_part4_0_run2	224	1.5	1.0.3.3	1e+8	1e-11	1e+5	10000	0	0	0	1e-05	1e-06	0	1e+17	1e-11	1e+5	20000	1	30	1	1e-08	1e-09	2
sigma10_vegas_N1_log_part4_retest1_run2.in/run0	samples_retest/sample_retest_sigma10_vegas_N1_log_part4_1_run2	2	1.5	1.0.3.3	1e+8	1e-11	1e+5	10000	0	0	0	1e-05	1e-06	0	1e+20	1e-11	1e+5	50000	1	35	1	1e-11	1e-12	2
sigma10_vegas_N1_log_part4.in/run3	samples_vegas_sigma10/sample_vegas_N1_log_sigma10_3_4	250000	1.5	1.0.3.3	1e+8	1e-11	1e+5	10000	0	0	0	1e-05	1e-06	0	1e+14	1e-11	1e+5	10000	1	25	1	1e-05	1e-06	2	1e+14	1e-08	1e+08	20000	1	0	0	1e-06	1e-07	2
sigma10_vegas_N1_log_part4_retest0_run3.in/run0	samples_retest/sample_retest_sigma10_vegas_N1_log_part4_0_run3	513	1.5	1.0.3.3	1e+8	1e-11	1e+5	10000	0	0	0	1e-05	1e-06	0	1e+17	1e-11	1e+5	20000	1	30	1	1e-08	1e-09	2
sigma10_vegas_N1_log_part4_retest1_run3.in/run0	samples_retest/sample_retest_sigma10_vegas_N1_log_part4_1_run3	1	1.5	1.0.3.3	1e+8	1e-11	1e+5	10000	0	0	0	1e-05	1e-06	0	1e+20	1e-11	1e+5	50000	1	35	1	1e-11	1e-12	2
sigma10_vegas_N1_log_part4.in/run4	samples_vegas_sigma10/sample_vegas_N1_log_sigma10_4_4	250000	1.5	1.0.3.3	1e+8	1e-11	1e+5	10000	0	0	0	1e-05	1e-06	0	1e+14	1e-11	1e+5	10000	1	25	1	1e-05	1e-06	2	1e+14	1e-08	1e+08	20000	1	0	0	1e-06	1e-07	2
sigma10_vegas_N1_log_part4_retest0_run4.in/run0	samples_retest/sample_retest_sigma10_vegas_N1_log_part4_0_run4	233	1.5	1.0.3.3	1e+8	1e-11	1e+5	10000	0	0	0	1e-05	1e-06	0	1e+17	1e-11	1e+5	20000	1	30	1	1e-08	1e-09	2
sigma10_vegas_N1_log_part4_retest1_run4.in/run0	samples_retest/sample_retest_sigma10_vegas_N1_log_part4_1_run4	1	1.5	1.0.3.3	1e+8	1e-11	1e+5	10000	0	0	0	1e-05	1e-06	0	1e+20	1e-11	1e+5	50000	1	35	1	1e-11	1e-12	2
sigma10_vegas_N1_log_part4.in/run5	samples_vegas_sigma10/sample_vegas_N1_log_sigma10_5_4	250000	1.5	1.0.3.3	1e+8	1e-11	1e+5	10000	0	0	0	1e-05	1e-06	0	1e+14	1e-11	1e+5	10000	1	25	1	1e-05	1e-06	2	1e+14	1e-08	1e+08	20000	1	0	0	1e-06	1e-07	2
sigma10_vegas_N1_log_part4_retest0_run5.in/run0	samples_retest/sample_retest_sigma10_vegas_N1_log_part4_0_run5	215	1.5	1.0.3.3	1e+8	1e-11	1e+5	10000	0	0	0	1e-05	1e-06	0	1e+17	1e-11	1e+5	20000	1	30	1	1e-08	1e-09	2
sigma10_vegas_N1_log_part4_retest1_run5.in/run0	samples_retest/sample_retest_sigma10_vegas_N1_log_part4_1_run5	1	1.5	1.0.3.3	1e+8	1e-11	1e+5	10000	0	0	0	1e-05	1e-06	0	1e+20	1e-11	1e+5	50000	1	35	1	1e-11	1e-12	2
sigma15_vegas_N1_log_part1.in/run0	samples_vegas_sigma15/sample_vegas_N1_log_sigma15_0_1	250000	1.5	1.0.3.3	1e+8	1e-11	1e+5	10000	0	0	0	1e-05	1e-06	0	1e+14	1e-11	1e+5	10000	1	25	1	1e-05	1e-06	2	1e+14	1e-08	1e+08	20000	1	0	0	1e-06	1e-07	2
sigma15_vegas_N1_log_part1_retest0_run0.in/run0	samples_retest/sample_retest_sigma15_vegas_N1_log_part1_0_run0	328	1.5	1.0.3.3	1e+8	1e-11	1e+5	10000	0	0	0	1e-05	1e-06	0	1e+17	1e-11	1e+5	20000	1	30	1	1e-08	1e-09	2
sigma15_vegas_N1_log_part1.in/run1	samples_vegas_sigma15/sample_vegas_N1_log_sigma15_1_1	250000	1.5	1.0.3.3	1e+8	1e-11	1e+5	10000	0	0	0	1e-05	1e-06	0	1e+14	1e-11	1e+5	10000	1	25	1	1e-05	1e-06	2	1e+14	1e-08	1e+08	20000	1	0	0	1e-06	1e-07	2
sigma15_vegas_N1_log_part1_retest0_run1.in/run0	samples_retest/sample_retest_sigma15_vegas_N1_log_part1_0_run1	717	1.5	1.0.3.3	1e+8	1e-11	1e+5	10000	0	0	0	1e-05	1e-06	0	1e+17	1e-11	1e+5	20000	1	30	1	1e-08	1e-09	2
sigma15_vegas_N1_log_part1_retest1_run1.in/run0	samples_retest/sample_retest_sigma15_vegas_N1_log_part1_1_run1	1	1.5	1.0.3.3	1e+8	1e-11	1e+5	10000	0	0	0	1e-05	1e-06	0	1e+20	1e-11	1e+5	50000	1	35	1	1e-11	1e-12	2
sigma15_vegas_N1_log_part1.in/run2	samples_vegas_sigma15/sample_vegas_N1_log_sigma15_2_1	250000	1.5	1.0.3.3	1e+8	1e-11	1e+5	10000	0	0	0	1e-05	1e-06	0	1e+14	1e-11	1e+5	10000	1	25	1	1e-05	1e-06	2	1e+14	1e-08	1e+08	20000	1	0	0	1e-06	1e-07	2
sigma15_vegas_N1_log_part1_retest0_run2.in/run0	samples_retest/sample_retest_sigma15_vegas_N1_log_part1_0_run2	653	1.5	1.0.3.3	1e+8	1e-11	1e+5	10000	0	0	0	1e-05	1e-06	0	1e+17	1e-11	1e+5	20000	1	30	1	1e-08	1e-09	2
sigma15_vegas_N1_log_part1_retest1_run2.in/run0	samples_retest/sample_retest_sigma15_vegas_N1_log_part1_1_run2	1	1.5	1.0.3.3	1e+8	1e-11	1e+5	10000	0	0	0	1e-05	1e-06	0	1e+20	1e-11	1e+5	50000	1	35	1	1e-11	1e-12	2
sigma15_vegas_N1_log_part1.in/run3	samples_vegas_sigma15/sample_vegas_N1_log_sigma15_3_1	250000	1.5	1.0.3.3	1e+8	1e-11	1e+5	10000	0	0	0	1e-05	1e-06	0	1e+14	1e-11	1e+5	10000	1	25	1	1e-05	1e-06	2	1e+14	1e-08	1e+08	20000	1	0	0	1e-06	1e-07	2
sigma15_vegas_N1_log_part1_retest0_run3.in/run0	samples_retest/sample_retest_sigma15_vegas_N1_log_part1_0_run3	1443	1.5	1.0.3.3	1e+8	1e-11	1e+5	10000	0	0	0	1e-05	1e-06	0	1e+17	1e-11	1e+5	20000	1	30	1	1e-08	1e-09	2
sigma15_vegas_N1_log_part1_retest1_run3.in/run0	samples_retest/sample_retest_sigma15_vegas_N1_log_part1_1_run3	2	1.5	1.0.3.3	1e+8	1e-11	1e+5	10000	0	0	0	1e-05	1e-06	0	1e+20	1e-11	1e+5	50000	1	35	1	1e-11	1e-12	2
sigma15_vegas_N1_log_part1.in/run4	samples_vegas_sigma15/sample_vegas_N1_log_sigma15_4_1	250000	1.5	1.0.3.3	1e+8	1e-11	1e+5	10000	0	0	0	1e-05	1e-06	0	1e+14	1e-11	1e+5	10000	1	25	1	1e-05	1e-06	2	1e+14	1e-08	1e+08	20000	1	0	0	1e-06	1e-07	2
sigma15_vegas_N1_log_part1_retest0_run4.in/run0	samples_retest/sample_retest_sigma15_vegas_N1_log_part1_0_run4	307	1.5	1.0.3.3	1e+8	1e-11	1e+5	10000	0	0	0	1e-05	1e-06	0	1e+17	1e-11	1e+5	20000	1	30	1	1e-08	1e-09	2
sigma15_vegas_N1_log_part1.in/run5	samples_vegas_sigma15/sample_vegas_N1_log_sigma15_5_1	250000	1.5	1.0.3.3	1e+8	1e-11	1e+5	10000	0	0	0	1e-05	1e-06	0	1e+14	1e-11	1e+5	10000	1	25	1	1e-05	1e-06	2	1e+14	1e-08	1e+08	20000	1	0	0	1e-06	1e-07	2
sigma15_vegas_N1_log_part1_retest0_run5.in/run0	samples_retest/sample_retest_sigma15_vegas_N1_log_part1_0_run5	390	1.5	1.0.3.3	1e+8	1e-11	1e+5	10000	0	0	0	1e-05	1e-06	0	1e+17	1e-11	1e+5	20000	1	30	1	1e-08	1e-09	2
sigma15_vegas_N1_log_part1_retest1_run5.in/run0	samples_retest/sample_retest_sigma15_vegas_N1_log_part1_1_run5	2	1.5	1.0.3.3	1e+8	1e-11	1e+5	10000	0	0	0	1e-05	1e-06	0	1e+20	1e-11	1e+5	50000	1	35	1	1e-11	1e-12	2
sigma15_vegas_N1_log_part2.in/run0	samples_vegas_sigma15/sample_vegas_N1_log_sigma15_0_2	250000	1.5	1.0.3.3	1e+8	1e-11	1e+5	10000	0	0	0	1e-05	1e-06	0	1e+14	1e-11	1e+5	10000	1	25	1	1e-05	1e-06	2	1e+14	1e-08	1e+08	20000	1	0	0	1e-06	1e-07	2
sigma15_vegas_N1_log_part2_retest0_run0.in/run0	samples_retest/sample_retest_sigma15_vegas_N1_log_part2_0_run0	343	1.5	1.0.3.3	1e+8	1e-11	1e+5	10000	0	0	0	1e-05	1e-06	0	1e+17	1e-11	1e+5	20000	1	30	1	1e-08	1e-09	2
sigma15_vegas_N1_log_part2.in/run1	samples_vegas_sigma15/sample_vegas_N1_log_sigma15_1_2	250000	1.5	1.0.3.3	1e+8	1e-11	1e+5	10000	0	0	0	1e-05	1e-06	0	1e+14	1e-11	1e+5	10000	1	25	1	1e-05	1e-06	2	1e+14	1e-08	1e+08	20000	1	0	0	1e-06	1e-07	2
sigma15_vegas_N1_log_part2_retest0_run1.in/run0	samples_retest/sample_retest_sigma15_vegas_N1_log_part2_0_run1	1572	1.5	1.0.3.3	1e+8	1e-11	1e+5	10000	0	0	0	1e-05	1e-06	0	1e+17	1e-11	1e+5	20000	1	30	1	1e-08	1e-09	2
sigma15_vegas_N1_log_part2_retest1_run1.in/run0	samples_retest/sample_retest_sigma15_vegas_N1_log_part2_1_run1	2	1.5	1.0.3.3	1e+8	1e-11	1e+5	10000	0	0	0	1e-05	1e-06	0	1e+20	1e-11	1e+5	50000	1	35	1	1e-11	1e-12	2
sigma15_vegas_N1_log_part2.in/run2	samples_vegas_sigma15/sample_vegas_N1_log_sigma15_2_2	250000	1.5	1.0.3.3	1e+8	1e-11	1e+5	10000	0	0	0	1e-05	1e-06	0	1e+14	1e-11	1e+5	10000	1	25	1	1e-05	1e-06	2	1e+14	1e-08	1e+08	20000	1	0	0	1e-06	1e-07	2
sigma15_vegas_N1_log_part2_retest0_run2.in/run0	samples_retest/sample_retest_sigma15_vegas_N1_log_part2_0_run2	1524	1.5	1.0.3.3	1e+8	1e-11	1e+5	10000	0	0	0	1e-05	1e-06	0	1e+17	1e-11	1e+5	20000	1	30	1	1e-08	1e-09	2
sigma15_vegas_N1_log_part2.in/run3	samples_vegas_sigma15/sample_vegas_N1_log_sigma15_3_2	250000	1.5	1.0.3.3	1e+8	1e-11	1e+5	10000	0	0	0	1e-05	1e-06	0	1e+14	1e-11	1e+5	10000	1	25	1	1e-05	1e-06	2	1e+14	1e-08	1e+08	20000	1	0	0	1e-06	1e-07	2
sigma15_vegas_N1_log_part2_retest0_run3.in/run0	samples_retest/sample_retest_sigma15_vegas_N1_log_part2_0_run3	359	1.5	1.0.3.3	1e+8	1e-11	1e+5	10000	0	0	0	1e-05	1e-06	0	1e+17	1e-11	1e+5	20000	1	30	1	1e-08	1e-09	2
sigma15_vegas_N1_log_part2_retest1_run3.in/run0	samples_retest/sample_retest_sigma15_vegas_N1_log_part2_1_run3	1	1.5	1.0.3.3	1e+8	1e-11	1e+5	10000	0	0	0	1e-05	1e-06	0	1e+20	1e-11	1e+5	50000	1	35	1	1e-11	1e-12	2
sigma15_vegas_N1_log_part2.in/run4	samples_vegas_sigma15/sample_vegas_N1_log_sigma15_4_2	250000	1.5	1.0.3.3	1e+8	1e-11	1e+5	10000	0	0	0	1e-05	1e-06	0	1e+14	1e-11	1e+5	10000	1	25	1	1e-05	1e-06	2	1e+14	1e-08	1e+08	20000	1	0	0	1e-06	1e-07	2
sigma15_vegas_N1_log_part2_retest0_run4.in/run0	samples_retest/sample_retest_sigma15_vegas_N1_log_part2_0_run4	1534	1.5	1.0.3.3	1e+8	1e-11	1e+5	10000	0	0	0	1e-05	1e-06	0	1e+17	1e-11	1e+5	20000	1	30	1	1e-08	1e-09	2
sigma15_vegas_N1_log_part2_retest1_run4.in/run0	samples_retest/sample_retest_sigma15_vegas_N1_log_part2_1_run4	1	1.5	1.0.3.3	1e+8	1e-11	1e+5	10000	0	0	0	1e-05	1e-06	0	1e+20	1e-11	1e+5	50000	1	35	1	1e-11	1e-12	2
sigma15_vegas_N1_log_part2.in/run5	samples_vegas_sigma15/sample_vegas_N1_log_sigma15_5_2	250000	1.5	1.0.3.3	1e+8	1e-11	1e+5	10000	0	0	0	1e-05	1e-06	0	1e+14	1e-11	1e+5	10000	1	25	1	1e-05	1e-06	2	1e+14	1e-08	1e+08	20000	1	0	0	1e-06	1e-07	2
sigma15_vegas_N1_log_part2_retest0_run5.in/run0	samples_retest/sample_retest_sigma15_vegas_N1_log_part2_0_run5	364	1.5	1.0.3.3	1e+8	1e-11	1e+5	10000	0	0	0	1e-05	1e-06	0	1e+17	1e-11	1e+5	20000	1	30	1	1e-08	1e-09	2
sigma15_vegas_N1_log_part3.in/run0	samples_vegas_sigma15/sample_vegas_N1_log_sigma15_0_3	250000	1.5	1.0.3.3	1e+8	1e-11	1e+5	10000	0	0	0	1e-05	1e-06	0	1e+14	1e-11	1e+5	10000	1	25	1	1e-05	1e-06	2	1e+14	1e-08	1e+08	20000	1	0	0	1e-06	1e-07	2
sigma15_vegas_N1_log_part3_retest0_run0.in/run0	samples_retest/sample_retest_sigma15_vegas_N1_log_part3_0_run0	312	1.5	1.0.3.3	1e+8	1e-11	1e+5	10000	0	0	0	1e-05	1e-06	0	1e+17	1e-11	1e+5	20000	1	30	1	1e-08	1e-09	2
sigma15_vegas_N1_log_part3_retest1_run0.in/run0	samples_retest/sample_retest_sigma15_vegas_N1_log_part3_1_run0	1	1.5	1.0.3.3	1e+8	1e-11	1e+5	10000	0	0	0	1e-05	1e-06	0	1e+20	1e-11	1e+5	50000	1	35	1	1e-11	1e-12	2
sigma15_vegas_N1_log_part3.in/run1	samples_vegas_sigma15/sample_vegas_N1_log_sigma15_1_3	250000	1.5	1.0.3.3	1e+8	1e-11	1e+5	10000	0	0	0	1e-05	1e-06	0	1e+14	1e-11	1e+5	10000	1	25	1	1e-05	1e-06	2	1e+14	1e-08	1e+08	20000	1	0	0	1e-06	1e-07	2
sigma15_vegas_N1_log_part3_retest0_run1.in/run0	samples_retest/sample_retest_sigma15_vegas_N1_log_part3_0_run1	521	1.5	1.0.3.3	1e+8	1e-11	1e+5	10000	0	0	0	1e-05	1e-06	0	1e+17	1e-11	1e+5	20000	1	30	1	1e-08	1e-09	2
sigma15_vegas_N1_log_part3.in/run2	samples_vegas_sigma15/sample_vegas_N1_log_sigma15_2_3	250000	1.5.1	1.0.3.5	1e+8	1e-11	1e+5	10000	0	0	0	1e-05	1e-06	0	1e+14	1e-11	1e+5	10000	1	25	1	1e-05	1e-06	2	1e+14	1e-08	1e+08	20000	1	0	0	1e-06	1e-07	2
sigma15_vegas_N1_log_part3_retest0_run2.in/run0	samples_retest/sample_retest_sigma15_vegas_N1_log_part3_0_run2	374	1.5.1	1.0.3.5	1e+8	1e-11	1e+5	10000	0	0	0	1e-05	1e-06	0	1e+17	1e-11	1e+5	20000	1	30	1	1e-08	1e-09	2
sigma15_vegas_N1_log_part3.in/run3	samples_vegas_sigma15/sample_vegas_N1_log_sigma15_3_3	250000	1.5	1.0.3.3	1e+8	1e-11	1e+5	10000	0	0	0	1e-05	1e-06	0	1e+14	1e-11	1e+5	10000	1	25	1	1e-05	1e-06	2	1e+14	1e-08	1e+08	20000	1	0	0	1e-06	1e-07	2
sigma15_vegas_N1_log_part3_retest0_run3.in/run0	samples_retest/sample_retest_sigma15_vegas_N1_log_part3_0_run3	345	1.5	1.0.3.3	1e+8	1e-11	1e+5	10000	0	0	0	1e-05	1e-06	0	1e+17	1e-11	1e+5	20000	1	30	1	1e-08	1e-09	2
sigma15_vegas_N1_log_part3.in/run4	samples_vegas_sigma15/sample_vegas_N1_log_sigma15_4_3	250000	1.5	1.0.3.3	1e+8	1e-11	1e+5	10000	0	0	0	1e-05	1e-06	0	1e+14	1e-11	1e+5	10000	1	25	1	1e-05	1e-06	2	1e+14	1e-08	1e+08	20000	1	0	0	1e-06	1e-07	2
sigma15_vegas_N1_log_part3_retest0_run4.in/run0	samples_retest/sample_retest_sigma15_vegas_N1_log_part3_0_run4	474	1.5	1.0.3.3	1e+8	1e-11	1e+5	10000	0	0	0	1e-05	1e-06	0	1e+17	1e-11	1e+5	20000	1	30	1	1e-08	1e-09	2
sigma15_vegas_N1_log_part3.in/run5	samples_vegas_sigma15/sample_vegas_N1_log_sigma15_5_3	250000	1.5	1.0.3.3	1e+8	1e-11	1e+5	10000	0	0	0	1e-05	1e-06	0	1e+14	1e-11	1e+5	10000	1	25	1	1e-05	1e-06	2	1e+14	1e-08	1e+08	20000	1	0	0	1e-06	1e-07	2
sigma15_vegas_N1_log_part3_retest0_run5.in/run0	samples_retest/sample_retest_sigma15_vegas_N1_log_part3_0_run5	361	1.5	1.0.3.3	1e+8	1e-11	1e+5	10000	0	0	0	1e-05	1e-06	0	1e+17	1e-11	1e+5	20000	1	30	1	1e-08	1e-09	2
sigma15_vegas_N1_log_part3_retest1_run5.in/run0	samples_retest/sample_retest_sigma15_vegas_N1_log_part3_1_run5	2	1.5	1.0.3.3	1e+8	1e-11	1e+5	10000	0	0	0	1e-05	1e-06	0	1e+20	1e-11	1e+5	50000	1	35	1	1e-11	1e-12	2
sigma15_vegas_N1_log_part4.in/run0	samples_vegas_sigma15/sample_vegas_N1_log_sigma15_0_4	250000	1.5	1.0.3.3	1e+8	1e-11	1e+5	10000	0	0	0	1e-05	1e-06	0	1e+14	1e-11	1e+5	10000	1	25	1	1e-05	1e-06	2	1e+14	1e-08	1e+08	20000	1	0	0	1e-06	1e-07	2
sigma15_vegas_N1_log_part4_retest0_run0.in/run0	samples_retest/sample_retest_sigma15_vegas_N1_log_part4_0_run0	348	1.5	1.0.3.3	1e+8	1e-11	1e+5	10000	0	0	0	1e-05	1e-06	0	1e+17	1e-11	1e+5	20000	1	30	1	1e-08	1e-09	2
sigma15_vegas_N1_log_part4.in/run1	samples_vegas_sigma15/sample_vegas_N1_log_sigma15_1_4	250000	1.5	1.0.3.3	1e+8	1e-11	1e+5	10000	0	0	0	1e-05	1e-06	0	1e+14	1e-11	1e+5	10000	1	25	1	1e-05	1e-06	2	1e+14	1e-08	1e+08	20000	1	0	0	1e-06	1e-07	2
sigma15_vegas_N1_log_part4_retest0_run1.in/run0	samples_retest/sample_retest_sigma15_vegas_N1_log_part4_0_run1	518	1.5	1.0.3.3	1e+8	1e-11	1e+5	10000	0	0	0	1e-05	1e-06	0	1e+17	1e-11	1e+5	20000	1	30	1	1e-08	1e-09	2
sigma15_vegas_N1_log_part4_retest1_run1.in/run0	samples_retest/sample_retest_sigma15_vegas_N1_log_part4_1_run1	1	1.5	1.0.3.3	1e+8	1e-11	1e+5	10000	0	0	0	1e-05	1e-06	0	1e+20	1e-11	1e+5	50000	1	35	1	1e-11	1e-12	2
sigma15_vegas_N1_log_part4.in/run2	samples_vegas_sigma15/sample_vegas_N1_log_sigma15_2_4	250000	1.5	1.0.3.3	1e+8	1e-11	1e+5	10000	0	0	0	1e-05	1e-06	0	1e+14	1e-11	1e+5	10000	1	25	1	1e-05	1e-06	2	1e+14	1e-08	1e+08	20000	1	0	0	1e-06	1e-07	2
sigma15_vegas_N1_log_part4_retest0_run2.in/run0	samples_retest/sample_retest_sigma15_vegas_N1_log_part4_0_run2	331	1.5	1.0.3.3	1e+8	1e-11	1e+5	10000	0	0	0	1e-05	1e-06	0	1e+17	1e-11	1e+5	20000	1	30	1	1e-08	1e-09	2
sigma15_vegas_N1_log_part4_retest1_run2.in/run0	samples_retest/sample_retest_sigma15_vegas_N1_log_part4_1_run2	1	1.5	1.0.3.3	1e+8	1e-11	1e+5	10000	0	0	0	1e-05	1e-06	0	1e+20	1e-11	1e+5	50000	1	35	1	1e-11	1e-12	2
sigma15_vegas_N1_log_part4.in/run3	samples_vegas_sigma15/sample_vegas_N1_log_sigma15_3_4	250000	1.5	1.0.3.3	1e+8	1e-11	1e+5	10000	0	0	0	1e-05	1e-06	0	1e+14	1e-11	1e+5	10000	1	25	1	1e-05	1e-06	2	1e+14	1e-08	1e+08	20000	1	0	0	1e-06	1e-07	2
sigma15_vegas_N1_log_part4_retest0_run3.in/run0	samples_retest/sample_retest_sigma15_vegas_N1_log_part4_0_run3	493	1.5	1.0.3.3	1e+8	1e-11	1e+5	10000	0	0	0	1e-05	1e-06	0	1e+17	1e-11	1e+5	20000	1	30	1	1e-08	1e-09	2
sigma15_vegas_N1_log_part4_retest1_run3.in/run0	samples_retest/sample_retest_sigma15_vegas_N1_log_part4_1_run3	5	1.5	1.0.3.3	1e+8	1e-11	1e+5	10000	0	0	0	1e-05	1e-06	0	1e+20	1e-11	1e+5	50000	1	35	1	1e-11	1e-12	2
sigma15_vegas_N1_log_part4.in/run4	samples_vegas_sigma15/sample_vegas_N1_log_sigma15_4_4	250000	1.5	1.0.3.3	1e+8	1e-11	1e+5	10000	0	0	0	1e-05	1e-06	0	1e+14	1e-11	1e+5	10000	1	25	1	1e-05	1e-06	2	1e+14	1e-08	1e+08	20000	1	0	0	1e-06	1e-07	2
sigma15_vegas_N1_log_part4_retest0_run4.in/run0	samples_retest/sample_retest_sigma15_vegas_N1_log_part4_0_run4	600	1.5	1.0.3.3	1e+8	1e-11	1e+5	10000	0	0	0	1e-05	1e-06	0	1e+17	1e-11	1e+5	20000	1	30	1	1e-08	1e-09	2
sigma15_vegas_N1_log_part4_retest1_run4.in/run0	samples_retest/sample_retest_sigma15_vegas_N1_log_part4_1_run4	3	1.5	1.0.3.3	1e+8	1e-11	1e+5	10000	0	0	0	1e-05	1e-06	0	1e+20	1e-11	1e+5	50000	1	35	1	1e-11	1e-12	2
sigma15_vegas_N1_log_part4.in/run5	samples_vegas_sigma15/sample_vegas_N1_log_sigma15_5_4	250000	1.5	1.0.3.3	1e+8	1e-11	1e+5	10000	0	0	0	1e-05	1e-06	0	1e+14	1e-11	1e+5	10000	1	25	1	1e-05	1e-06	2	1e+14	1e-08	1e+08	20000	1	0	0	1e-06	1e-07	2
sigma15_vegas_N1_log_part4_retest0_run5.in/run0	samples_retest/sample_retest_sigma15_vegas_N1_log_part4_0_run5	387	1.5	1.0.3.3	1e+8	1e-11	1e+5	10000	0	0	0	1e-05	1e-06	0	1e+17	1e-11	1e+5	20000	1	30	1	1e-08	1e-09	2
sigma15_vegas_N1_log_part4_retest1_run5.in/run0	samples_retest/sample_retest_sigma15_vegas_N1_log_part4_1_run5	1	1.5	1.0.3.3	1e+8	1e-11	1e+5	10000	0	0	0	1e-05	1e-06	0	1e+20	1e-11	1e+5	50000	1	35	1	1e-11	1e-12	2
sigma20_vegas_N1_log_part1.in/run0	samples_vegas_sigma20/sample_vegas_N1_log_sigma20_0_1	250000	1.5	1.0.3.3	1e+8	1e-11	1e+5	10000	0	0	0	1e-05	1e-06	0	1e+14	1e-11	1e+5	10000	1	25	1	1e-05	1e-06	2	1e+14	1e-08	1e+08	20000	1	0	0	1e-06	1e-07	2
sigma20_vegas_N1_log_part1_retest0_run0.in/run0	samples_retest/sample_retest_sigma20_vegas_N1_log_part1_0_run0	468	1.5	1.0.3.3	1e+8	1e-11	1e+5	10000	0	0	0	1e-05	1e-06	0	1e+17	1e-11	1e+5	20000	1	30	1	1e-08	1e-09	2
sigma20_vegas_N1_log_part1_retest1_run0.in/run0	samples_retest/sample_retest_sigma20_vegas_N1_log_part1_1_run0	1	1.5	1.0.3.3	1e+8	1e-11	1e+5	10000	0	0	0	1e-05	1e-06	0	1e+20	1e-11	1e+5	50000	1	35	1	1e-11	1e-12	2
sigma20_vegas_N1_log_part1.in/run1	samples_vegas_sigma20/sample_vegas_N1_log_sigma20_1_1	250000	1.5	1.0.3.3	1e+8	1e-11	1e+5	10000	0	0	0	1e-05	1e-06	0	1e+14	1e-11	1e+5	10000	1	25	1	1e-05	1e-06	2	1e+14	1e-08	1e+08	20000	1	0	0	1e-06	1e-07	2
sigma20_vegas_N1_log_part1_retest0_run1.in/run0	samples_retest/sample_retest_sigma20_vegas_N1_log_part1_0_run1	1491	1.5	1.0.3.3	1e+8	1e-11	1e+5	10000	0	0	0	1e-05	1e-06	0	1e+17	1e-11	1e+5	20000	1	30	1	1e-08	1e-09	2
sigma20_vegas_N1_log_part1.in/run2	samples_vegas_sigma20/sample_vegas_N1_log_sigma20_2_1	250000	1.5	1.0.3.3	1e+8	1e-11	1e+5	10000	0	0	0	1e-05	1e-06	0	1e+14	1e-11	1e+5	10000	1	25	1	1e-05	1e-06	2	1e+14	1e-08	1e+08	20000	1	0	0	1e-06	1e-07	2
sigma20_vegas_N1_log_part1_retest0_run2.in/run0	samples_retest/sample_retest_sigma20_vegas_N1_log_part1_0_run2	558	1.5	1.0.3.3	1e+8	1e-11	1e+5	10000	0	0	0	1e-05	1e-06	0	1e+17	1e-11	1e+5	20000	1	30	1	1e-08	1e-09	2
sigma20_vegas_N1_log_part1.in/run3	samples_vegas_sigma20/sample_vegas_N1_log_sigma20_3_1	250000	1.5	1.0.3.3	1e+8	1e-11	1e+5	10000	0	0	0	1e-05	1e-06	0	1e+14	1e-11	1e+5	10000	1	25	1	1e-05	1e-06	2	1e+14	1e-08	1e+08	20000	1	0	0	1e-06	1e-07	2
sigma20_vegas_N1_log_part1_retest0_run3.in/run0	samples_retest/sample_retest_sigma20_vegas_N1_log_part1_0_run3	383	1.5	1.0.3.3	1e+8	1e-11	1e+5	10000	0	0	0	1e-05	1e-06	0	1e+17	1e-11	1e+5	20000	1	30	1	1e-08	1e-09	2
sigma20_vegas_N1_log_part1_retest1_run3.in/run0	samples_retest/sample_retest_sigma20_vegas_N1_log_part1_1_run3	4	1.5	1.0.3.3	1e+8	1e-11	1e+5	10000	0	0	0	1e-05	1e-06	0	1e+20	1e-11	1e+5	50000	1	35	1	1e-11	1e-12	2
sigma20_vegas_N1_log_part1.in/run4	samples_vegas_sigma20/sample_vegas_N1_log_sigma20_4_1	250000	1.5	1.0.3.3	1e+8	1e-11	1e+5	10000	0	0	0	1e-05	1e-06	0	1e+14	1e-11	1e+5	10000	1	25	1	1e-05	1e-06	2	1e+14	1e-08	1e+08	20000	1	0	0	1e-06	1e-07	2
sigma20_vegas_N1_log_part1_retest0_run4.in/run0	samples_retest/sample_retest_sigma20_vegas_N1_log_part1_0_run4	419	1.5	1.0.3.3	1e+8	1e-11	1e+5	10000	0	0	0	1e-05	1e-06	0	1e+17	1e-11	1e+5	20000	1	30	1	1e-08	1e-09	2
sigma20_vegas_N1_log_part1_retest1_run4.in/run0	samples_retest/sample_retest_sigma20_vegas_N1_log_part1_1_run4	1	1.5	1.0.3.3	1e+8	1e-11	1e+5	10000	0	0	0	1e-05	1e-06	0	1e+20	1e-11	1e+5	50000	1	35	1	1e-11	1e-12	2
sigma20_vegas_N1_log_part1.in/run5	samples_vegas_sigma20/sample_vegas_N1_log_sigma20_5_1	250000	1.5	1.0.3.3	1e+8	1e-11	1e+5	10000	0	0	0	1e-05	1e-06	0	1e+14	1e-11	1e+5	10000	1	25	1	1e-05	1e-06	2	1e+14	1e-08	1e+08	20000	1	0	0	1e-06	1e-07	2
sigma20_vegas_N1_log_part1_retest0_run5.in/run0	samples_retest/sample_retest_sigma20_vegas_N1_log_part1_0_run5	503	1.5	1.0.3.3	1e+8	1e-11	1e+5	10000	0	0	0	1e-05	1e-06	0	1e+17	1e-11	1e+5	20000	1	30	1	1e-08	1e-09	2
sigma20_vegas_N1_log_part1_retest1_run5.in/run0	samples_retest/sample_retest_sigma20_vegas_N1_log_part1_1_run5	2	1.5	1.0.3.3	1e+8	1e-11	1e+5	10000	0	0	0	1e-05	1e-06	0	1e+20	1e-11	1e+5	50000	1	35	1	1e-11	1e-12	2
sigma20_vegas_N1_log_part2.in/run0	samples_vegas_sigma20/sample_vegas_N1_log_sigma20_0_2	250000	1.5	1.0.3.3	1e+8	1e-11	1e+5	10000	0	0	0	1e-05	1e-06	0	1e+14	1e-11	1e+5	10000	1	25	1	1e-05	1e-06	2	1e+14	1e-08	1e+08	20000	1	0	0	1e-06	1e-07	2
sigma20_vegas_N1_log_part2_retest0_run0.in/run0	samples_retest/sample_retest_sigma20_vegas_N1_log_part2_0_run0	3651	1.5	1.0.3.3	1e+8	1e-11	1e+5	10000	0	0	0	1e-05	1e-06	0	1e+17	1e-11	1e+5	20000	1	30	1	1e-08	1e-09	2
sigma20_vegas_N1_log_part2_retest1_run0.in/run0	samples_retest/sample_retest_sigma20_vegas_N1_log_part2_1_run0	2	1.5	1.0.3.3	1e+8	1e-11	1e+5	10000	0	0	0	1e-05	1e-06	0	1e+20	1e-11	1e+5	50000	1	35	1	1e-11	1e-12	2
sigma20_vegas_N1_log_part2_retest2_run0.in/run0	samples_retest/sample_retest_sigma20_vegas_N1_log_part2_2_run0	1	1.5	1.0.3.3	1e+8	1e-11	1e+5	10000	0	0	0	1e-05	1e-06	0	1e+23	1e-11	1e+5	100000	1	40	1	1e-14	1e-15	2
sigma20_vegas_N1_log_part2.in/run1	samples_vegas_sigma20/sample_vegas_N1_log_sigma20_1_2	250000	1.5	1.0.3.3	1e+8	1e-11	1e+5	10000	0	0	0	1e-05	1e-06	0	1e+14	1e-11	1e+5	10000	1	25	1	1e-05	1e-06	2	1e+14	1e-08	1e+08	20000	1	0	0	1e-06	1e-07	2
sigma20_vegas_N1_log_part2_retest0_run1.in/run0	samples_retest/sample_retest_sigma20_vegas_N1_log_part2_0_run1	559	1.5	1.0.3.3	1e+8	1e-11	1e+5	10000	0	0	0	1e-05	1e-06	0	1e+17	1e-11	1e+5	20000	1	30	1	1e-08	1e-09	2
sigma20_vegas_N1_log_part2.in/run2	samples_vegas_sigma20/sample_vegas_N1_log_sigma20_2_2	250000	1.5	1.0.3.3	1e+8	1e-11	1e+5	10000	0	0	0	1e-05	1e-06	0	1e+14	1e-11	1e+5	10000	1	25	1	1e-05	1e-06	2	1e+14	1e-08	1e+08	20000	1	0	0	1e-06	1e-07	2
sigma20_vegas_N1_log_part2_retest0_run2.in/run0	samples_retest/sample_retest_sigma20_vegas_N1_log_part2_0_run2	427	1.5	1.0.3.3	1e+8	1e-11	1e+5	10000	0	0	0	1e-05	1e-06	0	1e+17	1e-11	1e+5	20000	1	30	1	1e-08	1e-09	2
sigma20_vegas_N1_log_part2_retest1_run2.in/run0	samples_retest/sample_retest_sigma20_vegas_N1_log_part2_1_run2	1	1.5	1.0.3.3	1e+8	1e-11	1e+5	10000	0	0	0	1e-05	1e-06	0	1e+20	1e-11	1e+5	50000	1	35	1	1e-11	1e-12	2
sigma20_vegas_N1_log_part2.in/run3	samples_vegas_sigma20/sample_vegas_N1_log_sigma20_3_2	250000	1.5	1.0.3.3	1e+8	1e-11	1e+5	10000	0	0	0	1e-05	1e-06	0	1e+14	1e-11	1e+5	10000	1	25	1	1e-05	1e-06	2	1e+14	1e-08	1e+08	20000	1	0	0	1e-06	1e-07	2
sigma20_vegas_N1_log_part2_retest0_run3.in/run0	samples_retest/sample_retest_sigma20_vegas_N1_log_part2_0_run3	4468	1.5	1.0.3.3	1e+8	1e-11	1e+5	10000	0	0	0	1e-05	1e-06	0	1e+17	1e-11	1e+5	20000	1	30	1	1e-08	1e-09	2
sigma20_vegas_N1_log_part2_retest1_run3.in/run0	samples_retest/sample_retest_sigma20_vegas_N1_log_part2_1_run3	2	1.5	1.0.3.3	1e+8	1e-11	1e+5	10000	0	0	0	1e-05	1e-06	0	1e+20	1e-11	1e+5	50000	1	35	1	1e-11	1e-12	2
sigma20_vegas_N1_log_part2.in/run4	samples_vegas_sigma20/sample_vegas_N1_log_sigma20_4_2	250000	1.5	1.0.3.3	1e+8	1e-11	1e+5	10000	0	0	0	1e-05	1e-06	0	1e+14	1e-11	1e+5	10000	1	25	1	1e-05	1e-06	2	1e+14	1e-08	1e+08	20000	1	0	0	1e-06	1e-07	2
sigma20_vegas_N1_log_part2_retest0_run4.in/run0	samples_retest/sample_retest_sigma20_vegas_N1_log_part2_0_run4	3347	1.5	1.0.3.3	1e+8	1e-11	1e+5	10000	0	0	0	1e-05	1e-06	0	1e+17	1e-11	1e+5	20000	1	30	1	1e-08	1e-09	2
sigma20_vegas_N1_log_part2.in/run5	samples_vegas_sigma20/sample_vegas_N1_log_sigma20_5_2	250000	1.5	1.0.3.3	1e+8	1e-11	1e+5	10000	0	0	0	1e-05	1e-06	0	1e+14	1e-11	1e+5	10000	1	25	1	1e-05	1e-06	2	1e+14	1e-08	1e+08	20000	1	0	0	1e-06	1e-07	2
sigma20_vegas_N1_log_part2_retest0_run5.in/run0	samples_retest/sample_retest_sigma20_vegas_N1_log_part2_0_run5	9466	1.5	1.0.3.3	1e+8	1e-11	1e+5	10000	0	0	0	1e-05	1e-06	0	1e+17	1e-11	1e+5	20000	1	30	1	1e-08	1e-09	2	1e+14	1e-08	1e+08	20000	1	0	0	1e-06	1e-07	2
sigma20_vegas_N1_log_part2_retest1_run5.in/run0	samples_retest/sample_retest_sigma20_vegas_N1_log_part2_1_run5	3	1.5	1.0.3.3	1e+8	1e-11	1e+5	10000	0	0	0	1e-05	1e-06	0	1e+20	1e-11	1e+5	50000	1	35	1	1e-11	1e-12	2
sigma20_vegas_N1_log_part3.in/run0	samples_vegas_sigma20/sample_vegas_N1_log_sigma20_0_3	250000	1.5	1.0.3.3	1e+8	1e-11	1e+5	10000	0	0	0	1e-05	1e-06	0	1e+14	1e-11	1e+5	10000	1	25	1	1e-05	1e-06	2	1e+14	1e-08	1e+08	20000	1	0	0	1e-06	1e-07	2
sigma20_vegas_N1_log_part3_retest0_run0.in/run0	samples_retest/sample_retest_sigma20_vegas_N1_log_part3_0_run0	438	1.5	1.0.3.3	1e+8	1e-11	1e+5	10000	0	0	0	1e-05	1e-06	0	1e+17	1e-11	1e+5	20000	1	30	1	1e-08	1e-09	2
sigma20_vegas_N1_log_part3.in/run1	samples_vegas_sigma20/sample_vegas_N1_log_sigma20_1_3	250000	1.5	1.0.3.3	1e+8	1e-11	1e+5	10000	0	0	0	1e-05	1e-06	0	1e+14	1e-11	1e+5	10000	1	25	1	1e-05	1e-06	2	1e+14	1e-08	1e+08	20000	1	0	0	1e-06	1e-07	2
sigma20_vegas_N1_log_part3_retest0_run1.in/run0	samples_retest/sample_retest_sigma20_vegas_N1_log_part3_0_run1	1877	1.5	1.0.3.3	1e+8	1e-11	1e+5	10000	0	0	0	1e-05	1e-06	0	1e+17	1e-11	1e+5	20000	1	30	1	1e-08	1e-09	2
sigma20_vegas_N1_log_part3_retest1_run1.in/run0	samples_retest/sample_retest_sigma20_vegas_N1_log_part3_1_run1	2	1.5	1.0.3.3	1e+8	1e-11	1e+5	10000	0	0	0	1e-05	1e-06	0	1e+20	1e-11	1e+5	50000	1	35	1	1e-11	1e-12	2
sigma20_vegas_N1_log_part3.in/run2	samples_vegas_sigma20/sample_vegas_N1_log_sigma20_2_3	250000	1.5	1.0.3.3	1e+8	1e-11	1e+5	10000	0	0	0	1e-05	1e-06	0	1e+14	1e-11	1e+5	10000	1	25	1	1e-05	1e-06	2	1e+14	1e-08	1e+08	20000	1	0	0	1e-06	1e-07	2
sigma20_vegas_N1_log_part3_retest0_run2.in/run0	samples_retest/sample_retest_sigma20_vegas_N1_log_part3_0_run2	404	1.5	1.0.3.3	1e+8	1e-11	1e+5	10000	0	0	0	1e-05	1e-06	0	1e+17	1e-11	1e+5	20000	1	30	1	1e-08	1e-09	2
sigma20_vegas_N1_log_part3.in/run3	samples_vegas_sigma20/sample_vegas_N1_log_sigma20_3_3	250000	1.5	1.0.3.3	1e+8	1e-11	1e+5	10000	0	0	0	1e-05	1e-06	0	1e+14	1e-11	1e+5	10000	1	25	1	1e-05	1e-06	2	1e+14	1e-08	1e+08	20000	1	0	0	1e-06	1e-07	2
sigma20_vegas_N1_log_part3_retest0_run3.in/run0	samples_retest/sample_retest_sigma20_vegas_N1_log_part3_0_run3	430	1.5	1.0.3.3	1e+8	1e-11	1e+5	10000	0	0	0	1e-05	1e-06	0	1e+17	1e-11	1e+5	20000	1	30	1	1e-08	1e-09	2
sigma20_vegas_N1_log_part3.in/run4	samples_vegas_sigma20/sample_vegas_N1_log_sigma20_4_3	250000	1.5	1.0.3.3	1e+8	1e-11	1e+5	10000	0	0	0	1e-05	1e-06	0	1e+14	1e-11	1e+5	10000	1	25	1	1e-05	1e-06	2	1e+14	1e-08	1e+08	20000	1	0	0	1e-06	1e-07	2
sigma20_vegas_N1_log_part3_retest0_run4.in/run0	samples_retest/sample_retest_sigma20_vegas_N1_log_part3_0_run4	647	1.5	1.0.3.3	1e+8	1e-11	1e+5	10000	0	0	0	1e-05	1e-06	0	1e+17	1e-11	1e+5	20000	1	30	1	1e-08	1e-09	2
sigma20_vegas_N1_log_part3_retest1_run4.in/run0	samples_retest/sample_retest_sigma20_vegas_N1_log_part3_1_run4	3	1.5	1.0.3.3	1e+8	1e-11	1e+5	10000	0	0	0	1e-05	1e-06	0	1e+20	1e-11	1e+5	50000	1	35	1	1e-11	1e-12	2
sigma20_vegas_N1_log_part3.in/run5	samples_vegas_sigma20/sample_vegas_N1_log_sigma20_5_3	250000	1.5	1.0.3.3	1e+8	1e-11	1e+5	10000	0	0	0	1e-05	1e-06	0	1e+14	1e-11	1e+5	10000	1	25	1	1e-05	1e-06	2	1e+14	1e-08	1e+08	20000	1	0	0	1e-06	1e-07	2
sigma20_vegas_N1_log_part3_retest0_run5.in/run0	samples_retest/sample_retest_sigma20_vegas_N1_log_part3_0_run5	466	1.5	1.0.3.3	1e+8	1e-11	1e+5	10000	0	0	0	1e-05	1e-06	0	1e+17	1e-11	1e+5	20000	1	30	1	1e-08	1e-09	2
sigma20_vegas_N1_log_part3_retest1_run5.in/run0	samples_retest/sample_retest_sigma20_vegas_N1_log_part3_1_run5	2	1.5	1.0.3.3	1e+8	1e-11	1e+5	10000	0	0	0	1e-05	1e-06	0	1e+20	1e-11	1e+5	50000	1	35	1	1e-11	1e-12	2
sigma20_vegas_N1_log_part4.in/run0	samples_vegas_sigma20/sample_vegas_N1_log_sigma20_0_4	250000	1.5	1.0.3.3	1e+8	1e-11	1e+5	10000	0	0	0	1e-05	1e-06	0	1e+14	1e-11	1e+5	10000	1	25	1	1e-05	1e-06	2	1e+14	1e-08	1e+08	20000	1	0	0	1e-06	1e-07	2
sigma20_vegas_N1_log_part4_retest0_run0.in/run0	samples_retest/sample_retest_sigma20_vegas_N1_log_part4_0_run0	348	1.5	1.0.3.3	1e+8	1e-11	1e+5	10000	0	0	0	1e-05	1e-06	0	1e+17	1e-11	1e+5	20000	1	30	1	1e-08	1e-09	2
sigma20_vegas_N1_log_part4.in/run1	samples_vegas_sigma20/sample_vegas_N1_log_sigma20_1_4	250000	1.5	1.0.3.3	1e+8	1e-11	1e+5	10000	0	0	0	1e-05	1e-06	0	1e+14	1e-11	1e+5	10000	1	25	1	1e-05	1e-06	2	1e+14	1e-08	1e+08	20000	1	0	0	1e-06	1e-07	2
sigma20_vegas_N1_log_part4_retest0_run1.in/run0	samples_retest/sample_retest_sigma20_vegas_N1_log_part4_0_run1	792	1.5	1.0.3.3	1e+8	1e-11	1e+5	10000	0	0	0	1e-05	1e-06	0	1e+17	1e-11	1e+5	20000	1	30	1	1e-08	1e-09	2
sigma20_vegas_N1_log_part4_retest1_run1.in/run0	samples_retest/sample_retest_sigma20_vegas_N1_log_part4_1_run1	1	1.5	1.0.3.3	1e+8	1e-11	1e+5	10000	0	0	0	1e-05	1e-06	0	1e+20	1e-11	1e+5	50000	1	35	1	1e-11	1e-12	2
sigma20_vegas_N1_log_part4.in/run2	samples_vegas_sigma20/sample_vegas_N1_log_sigma20_2_4	250000	1.5	1.0.3.3	1e+8	1e-11	1e+5	10000	0	0	0	1e-05	1e-06	0	1e+14	1e-11	1e+5	10000	1	25	1	1e-05	1e-06	2	1e+14	1e-08	1e+08	20000	1	0	0	1e-06	1e-07	2
sigma20_vegas_N1_log_part4_retest0_run2.in/run0	samples_retest/sample_retest_sigma20_vegas_N1_log_part4_0_run2	442	1.5	1.0.3.3	1e+8	1e-11	1e+5	10000	0	0	0	1e-05	1e-06	0	1e+17	1e-11	1e+5	20000	1	30	1	1e-08	1e-09	2
sigma20_vegas_N1_log_part4_retest1_run2.in/run0	samples_retest/sample_retest_sigma20_vegas_N1_log_part4_1_run2	1	1.5	1.0.3.3	1e+8	1e-11	1e+5	10000	0	0	0	1e-05	1e-06	0	1e+20	1e-11	1e+5	50000	1	35	1	1e-11	1e-12	2
sigma20_vegas_N1_log_part4.in/run3	samples_vegas_sigma20/sample_vegas_N1_log_sigma20_3_4	250000	1.5	1.0.3.3	1e+8	1e-11	1e+5	10000	0	0	0	1e-05	1e-06	0	1e+14	1e-11	1e+5	10000	1	25	1	1e-05	1e-06	2	1e+14	1e-08	1e+08	20000	1	0	0	1e-06	1e-07	2
sigma20_vegas_N1_log_part4_retest0_run3.in/run0	samples_retest/sample_retest_sigma20_vegas_N1_log_part4_0_run3	382	1.5	1.0.3.3	1e+8	1e-11	1e+5	10000	0	0	0	1e-05	1e-06	0	1e+17	1e-11	1e+5	20000	1	30	1	1e-08	1e-09	2
sigma20_vegas_N1_log_part4.in/run4	samples_vegas_sigma20/sample_vegas_N1_log_sigma20_4_4	250000	1.5	1.0.3.3	1e+8	1e-11	1e+5	10000	0	0	0	1e-05	1e-06	0	1e+14	1e-11	1e+5	10000	1	25	1	1e-05	1e-06	2	1e+14	1e-08	1e+08	20000	1	0	0	1e-06	1e-07	2
sigma20_vegas_N1_log_part4_retest0_run4.in/run0	samples_retest/sample_retest_sigma20_vegas_N1_log_part4_0_run4	484	1.5	1.0.3.3	1e+8	1e-11	1e+5	10000	0	0	0	1e-05	1e-06	0	1e+17	1e-11	1e+5	20000	1	30	1	1e-08	1e-09	2
sigma20_vegas_N1_log_part4.in/run5	samples_vegas_sigma20/sample_vegas_N1_log_sigma20_5_4	250000	1.5	1.0.3.3	1e+8	1e-11	1e+5	10000	0	0	0	1e-05	1e-06	0	1e+14	1e-11	1e+5	10000	1	25	1	1e-05	1e-06	2	1e+14	1e-08	1e+08	20000	1	0	0	1e-06	1e-07	2
sigma20_vegas_N1_log_part4_retest0_run5.in/run0	samples_retest/sample_retest_sigma20_vegas_N1_log_part4_0_run5	602	1.5	1.0.3.3	1e+8	1e-11	1e+5	10000	0	0	0	1e-05	1e-06	0	1e+17	1e-11	1e+5	20000	1	30	1	1e-08	1e-09	2
sigma20_vegas_N1_log_part4_retest1_run5.in/run0	samples_retest/sample_retest_sigma20_vegas_N1_log_part4_1_run5	2	1.5	1.0.3.3	1e+8	1e-11	1e+5	10000	0	0	0	1e-05	1e-06	0	1e+20	1e-11	1e+5	50000	1	35	1	1e-11	1e-12	2
sigma50_vegas_N1_log_part1.in/run0	samples_vegas_sigma50/sample_vegas_N1_log_sigma50_0_1	250000	1.5	1.0.3.3	1e+8	1e-11	1e+5	10000	0	0	0	1e-05	1e-06	0	1e+14	1e-11	1e+5	10000	1	25	1	1e-05	1e-06	2	1e+14	1e-08	1e+08	20000	1	0	0	1e-06	1e-07	2
sigma50_vegas_N1_log_part1_retest0_run0.in/run0	samples_retest/sample_retest_sigma50_vegas_N1_log_part1_0_run0	4672	1.5	1.0.3.3	1e+8	1e-11	1e+5	10000	0	0	0	1e-05	1e-06	0	1e+17	1e-11	1e+5	20000	1	30	1	1e-08	1e-09	2
sigma50_vegas_N1_log_part1_retest1_run0.in/run0	samples_retest/sample_retest_sigma50_vegas_N1_log_part1_1_run0	2	1.5	1.0.3.3	1e+8	1e-11	1e+5	10000	0	0	0	1e-05	1e-06	0	1e+20	1e-11	1e+5	50000	1	35	1	1e-11	1e-12	2
sigma50_vegas_N1_log_part1.in/run1	samples_vegas_sigma50/sample_vegas_N1_log_sigma50_1_1	250000	1.5	1.0.3.3	1e+8	1e-11	1e+5	10000	0	0	0	1e-05	1e-06	0	1e+14	1e-11	1e+5	10000	1	25	1	1e-05	1e-06	2	1e+14	1e-08	1e+08	20000	1	0	0	1e-06	1e-07	2
sigma50_vegas_N1_log_part1_retest0_run1.in/run0	samples_retest/sample_retest_sigma50_vegas_N1_log_part1_0_run1	1988	1.5	1.0.3.3	1e+8	1e-11	1e+5	10000	0	0	0	1e-05	1e-06	0	1e+17	1e-11	1e+5	20000	1	30	1	1e-08	1e-09	2
sigma50_vegas_N1_log_part1.in/run2	samples_vegas_sigma50/sample_vegas_N1_log_sigma50_2_1	250000	1.5	1.0.3.3	1e+8	1e-11	1e+5	10000	0	0	0	1e-05	1e-06	0	1e+14	1e-11	1e+5	10000	1	25	1	1e-05	1e-06	2	1e+14	1e-08	1e+08	20000	1	0	0	1e-06	1e-07	2
sigma50_vegas_N1_log_part1_retest0_run2.in/run0	samples_retest/sample_retest_sigma50_vegas_N1_log_part1_0_run2	1090	1.5	1.0.3.3	1e+8	1e-11	1e+5	10000	0	0	0	1e-05	1e-06	0	1e+17	1e-11	1e+5	20000	1	30	1	1e-08	1e-09	2
sigma50_vegas_N1_log_part1_retest1_run2.in/run0	samples_retest/sample_retest_sigma50_vegas_N1_log_part1_1_run2	1	1.5	1.0.3.3	1e+8	1e-11	1e+5	10000	0	0	0	1e-05	1e-06	0	1e+20	1e-11	1e+5	50000	1	35	1	1e-11	1e-12	2
sigma50_vegas_N1_log_part1.in/run3	samples_vegas_sigma50/sample_vegas_N1_log_sigma50_3_1	250000	1.5	1.0.3.3	1e+8	1e-11	1e+5	10000	0	0	0	1e-05	1e-06	0	1e+14	1e-11	1e+5	10000	1	25	1	1e-05	1e-06	2	1e+14	1e-08	1e+08	20000	1	0	0	1e-06	1e-07	2
sigma50_vegas_N1_log_part1_retest0_run3.in/run0	samples_retest/sample_retest_sigma50_vegas_N1_log_part1_0_run3	1088	1.5	1.0.3.3	1e+8	1e-11	1e+5	10000	0	0	0	1e-05	1e-06	0	1e+17	1e-11	1e+5	20000	1	30	1	1e-08	1e-09	2
sigma50_vegas_N1_log_part1.in/run4	samples_vegas_sigma50/sample_vegas_N1_log_sigma50_4_1	250000	1.5	1.0.3.3	1e+8	1e-11	1e+5	10000	0	0	0	1e-05	1e-06	0	1e+14	1e-11	1e+5	10000	1	25	1	1e-05	1e-06	2	1e+14	1e-08	1e+08	20000	1	0	0	1e-06	1e-07	2
sigma50_vegas_N1_log_part1_retest0_run4.in/run0	samples_retest/sample_retest_sigma50_vegas_N1_log_part1_0_run4	1469	1.5	1.0.3.3	1e+8	1e-11	1e+5	10000	0	0	0	1e-05	1e-06	0	1e+17	1e-11	1e+5	20000	1	30	1	1e-08	1e-09	2
sigma50_vegas_N1_log_part1_retest1_run4.in/run0	samples_retest/sample_retest_sigma50_vegas_N1_log_part1_1_run4	1	1.5	1.0.3.3	1e+8	1e-11	1e+5	10000	0	0	0	1e-05	1e-06	0	1e+20	1e-11	1e+5	50000	1	35	1	1e-11	1e-12	2
sigma50_vegas_N1_log_part1.in/run5	samples_vegas_sigma50/sample_vegas_N1_log_sigma50_5_1	250000	1.5	1.0.3.3	1e+8	1e-11	1e+5	10000	0	0	0	1e-05	1e-06	0	1e+14	1e-11	1e+5	10000	1	25	1	1e-05	1e-06	2	1e+14	1e-08	1e+08	20000	1	0	0	1e-06	1e-07	2
sigma50_vegas_N1_log_part1_retest0_run5.in/run0	samples_retest/sample_retest_sigma50_vegas_N1_log_part1_0_run5	1257	1.5	1.0.3.3	1e+8	1e-11	1e+5	10000	0	0	0	1e-05	1e-06	0	1e+17	1e-11	1e+5	20000	1	30	1	1e-08	1e-09	2
sigma50_vegas_N1_log_part1_retest1_run5.in/run0	samples_retest/sample_retest_sigma50_vegas_N1_log_part1_1_run5	2	1.5	1.0.3.3	1e+8	1e-11	1e+5	10000	0	0	0	1e-05	1e-06	0	1e+20	1e-11	1e+5	50000	1	35	1	1e-11	1e-12	2
sigma50_vegas_N1_log_part2.in/run0	samples_vegas_sigma50/sample_vegas_N1_log_sigma50_0_2	250000	1.5	1.0.3.3	1e+8	1e-11	1e+5	10000	0	0	0	1e-05	1e-06	0	1e+14	1e-11	1e+5	10000	1	25	1	1e-05	1e-06	2	1e+14	1e-08	1e+08	20000	1	0	0	1e-06	1e-07	2
sigma50_vegas_N1_log_part2_retest0_run0.in/run0	samples_retest/sample_retest_sigma50_vegas_N1_log_part2_0_run0	1643	1.5	1.0.3.3	1e+8	1e-11	1e+5	10000	0	0	0	1e-05	1e-06	0	1e+17	1e-11	1e+5	20000	1	30	1	1e-08	1e-09	2
sigma50_vegas_N1_log_part2_retest1_run0.in/run0	samples_retest/sample_retest_sigma50_vegas_N1_log_part2_1_run0	1	1.5	1.0.3.3	1e+8	1e-11	1e+5	10000	0	0	0	1e-05	1e-06	0	1e+20	1e-11	1e+5	50000	1	35	1	1e-11	1e-12	2
sigma50_vegas_N1_log_part2.in/run1	samples_vegas_sigma50/sample_vegas_N1_log_sigma50_1_2	250000	1.5	1.0.3.3	1e+8	1e-11	1e+5	10000	0	0	0	1e-05	1e-06	0	1e+14	1e-11	1e+5	10000	1	25	1	1e-05	1e-06	2	1e+14	1e-08	1e+08	20000	1	0	0	1e-06	1e-07	2
sigma50_vegas_N1_log_part2_retest0_run1.in/run0	samples_retest/sample_retest_sigma50_vegas_N1_log_part2_0_run1	1900	1.5	1.0.3.3	1e+8	1e-11	1e+5	10000	0	0	0	1e-05	1e-06	0	1e+17	1e-11	1e+5	20000	1	30	1	1e-08	1e-09	2
sigma50_vegas_N1_log_part2_retest1_run1.in/run0	samples_retest/sample_retest_sigma50_vegas_N1_log_part2_1_run1	1	1.5	1.0.3.3	1e+8	1e-11	1e+5	10000	0	0	0	1e-05	1e-06	0	1e+20	1e-11	1e+5	50000	1	35	1	1e-11	1e-12	2
sigma50_vegas_N1_log_part2.in/run2	samples_vegas_sigma50/sample_vegas_N1_log_sigma50_2_2	250000	1.5	1.0.3.3	1e+8	1e-11	1e+5	10000	0	0	0	1e-05	1e-06	0	1e+14	1e-11	1e+5	10000	1	25	1	1e-05	1e-06	2	1e+14	1e-08	1e+08	20000	1	0	0	1e-06	1e-07	2
sigma50_vegas_N1_log_part2_retest0_run2.in/run0	samples_retest/sample_retest_sigma50_vegas_N1_log_part2_0_run2	1179	1.5	1.0.3.3	1e+8	1e-11	1e+5	10000	0	0	0	1e-05	1e-06	0	1e+17	1e-11	1e+5	20000	1	30	1	1e-08	1e-09	2
sigma50_vegas_N1_log_part2_retest1_run2.in/run0	samples_retest/sample_retest_sigma50_vegas_N1_log_part2_1_run2	2	1.5	1.0.3.3	1e+8	1e-11	1e+5	10000	0	0	0	1e-05	1e-06	0	1e+20	1e-11	1e+5	50000	1	35	1	1e-11	1e-12	2
sigma50_vegas_N1_log_part2.in/run3	samples_vegas_sigma50/sample_vegas_N1_log_sigma50_3_2	250000	1.5	1.0.3.3	1e+8	1e-11	1e+5	10000	0	0	0	1e-05	1e-06	0	1e+14	1e-11	1e+5	10000	1	25	1	1e-05	1e-06	2	1e+14	1e-08	1e+08	20000	1	0	0	1e-06	1e-07	2
sigma50_vegas_N1_log_part2_retest0_run3.in/run0	samples_retest/sample_retest_sigma50_vegas_N1_log_part2_0_run3	7989	1.5	1.0.3.3	1e+8	1e-11	1e+5	10000	0	0	0	1e-05	1e-06	0	1e+17	1e-11	1e+5	20000	1	30	1	1e-08	1e-09	2
sigma50_vegas_N1_log_part2.in/run4	samples_vegas_sigma50/sample_vegas_N1_log_sigma50_4_2	250000	1.5	1.0.3.3	1e+8	1e-11	1e+5	10000	0	0	0	1e-05	1e-06	0	1e+14	1e-11	1e+5	10000	1	25	1	1e-05	1e-06	2	1e+14	1e-08	1e+08	20000	1	0	0	1e-06	1e-07	2
sigma50_vegas_N1_log_part2_retest0_run4.in/run0	samples_retest/sample_retest_sigma50_vegas_N1_log_part2_0_run4	6307	1.5	1.0.3.3	1e+8	1e-11	1e+5	10000	0	0	0	1e-05	1e-06	0	1e+17	1e-11	1e+5	20000	1	30	1	1e-08	1e-09	2
sigma50_vegas_N1_log_part2.in/run5	samples_vegas_sigma50/sample_vegas_N1_log_sigma50_5_2	250000	1.5	1.0.3.3	1e+8	1e-11	1e+5	10000	0	0	0	1e-05	1e-06	0	1e+14	1e-11	1e+5	10000	1	25	1	1e-05	1e-06	2
sigma50_vegas_N1_log_part2_retest0_run5.in/run0	samples_retest/sample_retest_sigma50_vegas_N1_log_part2_0_run5	1204	1.5	1.0.3.3	1e+8	1e-11	1e+5	10000	0	0	0	1e-05	1e-06	0	1e+17	1e-11	1e+5	20000	1	30	1	1e-08	1e-09	2
sigma50_vegas_N1_log_part3.in/run0	samples_vegas_sigma50/sample_vegas_N1_log_sigma50_0_3	250000	1.5	1.0.3.3	1e+8	1e-11	1e+5	10000	0	0	0	1e-05	1e-06	0	1e+14	1e-11	1e+5	10000	1	25	1	1e-05	1e-06	2	1e+14	1e-08	1e+08	20000	1	0	0	1e-06	1e-07	2
sigma50_vegas_N1_log_part3_retest0_run0.in/run0	samples_retest/sample_retest_sigma50_vegas_N1_log_part3_0_run0	1074	1.5	1.0.3.3	1e+8	1e-11	1e+5	10000	0	0	0	1e-05	1e-06	0	1e+17	1e-11	1e+5	20000	1	30	1	1e-08	1e-09	2
sigma50_vegas_N1_log_part3_retest1_run0.in/run0	samples_retest/sample_retest_sigma50_vegas_N1_log_part3_1_run0	1	1.5	1.0.3.3	1e+8	1e-11	1e+5	10000	0	0	0	1e-05	1e-06	0	1e+20	1e-11	1e+5	50000	1	35	1	1e-11	1e-12	2
sigma50_vegas_N1_log_part3.in/run1	samples_vegas_sigma50/sample_vegas_N1_log_sigma50_1_3	250000	1.5	1.0.3.3	1e+8	1e-11	1e+5	10000	0	0	0	1e-05	1e-06	0	1e+14	1e-11	1e+5	10000	1	25	1	1e-05	1e-06	2	1e+14	1e-08	1e+08	20000	1	0	0	1e-06	1e-07	2
sigma50_vegas_N1_log_part3_retest0_run1.in/run0	samples_retest/sample_retest_sigma50_vegas_N1_log_part3_0_run1	877	1.5	1.0.3.3	1e+8	1e-11	1e+5	10000	0	0	0	1e-05	1e-06	0	1e+17	1e-11	1e+5	20000	1	30	1	1e-08	1e-09	2
sigma50_vegas_N1_log_part3.in/run2	samples_vegas_sigma50/sample_vegas_N1_log_sigma50_2_3	250000	1.5	1.0.3.3	1e+8	1e-11	1e+5	10000	0	0	0	1e-05	1e-06	0	1e+14	1e-11	1e+5	10000	1	25	1	1e-05	1e-06	2	1e+14	1e-08	1e+08	20000	1	0	0	1e-06	1e-07	2
sigma50_vegas_N1_log_part3_retest0_run2.in/run0	samples_retest/sample_retest_sigma50_vegas_N1_log_part3_0_run2	1489	1.5	1.0.3.3	1e+8	1e-11	1e+5	10000	0	0	0	1e-05	1e-06	0	1e+17	1e-11	1e+5	20000	1	30	1	1e-08	1e-09	2
sigma50_vegas_N1_log_part3_retest1_run2.in/run0	samples_retest/sample_retest_sigma50_vegas_N1_log_part3_1_run2	1	1.5	1.0.3.3	1e+8	1e-11	1e+5	10000	0	0	0	1e-05	1e-06	0	1e+20	1e-11	1e+5	50000	1	35	1	1e-11	1e-12	2
sigma50_vegas_N1_log_part3.in/run3	samples_vegas_sigma50/sample_vegas_N1_log_sigma50_3_3	250000	1.5	1.0.3.3	1e+8	1e-11	1e+5	10000	0	0	0	1e-05	1e-06	0	1e+14	1e-11	1e+5	10000	1	25	1	1e-05	1e-06	2	1e+14	1e-08	1e+08	20000	1	0	0	1e-06	1e-07	2
sigma50_vegas_N1_log_part3_retest0_run3.in/run0	samples_retest/sample_retest_sigma50_vegas_N1_log_part3_0_run3	4478	1.5	1.0.3.3	1e+8	1e-11	1e+5	10000	0	0	0	1e-05	1e-06	0	1e+17	1e-11	1e+5	20000	1	30	1	1e-08	1e-09	2
sigma50_vegas_N1_log_part3_retest1_run3.in/run0	samples_retest/sample_retest_sigma50_vegas_N1_log_part3_1_run3	3	1.5	1.0.3.3	1e+8	1e-11	1e+5	10000	0	0	0	1e-05	1e-06	0	1e+20	1e-11	1e+5	50000	1	35	1	1e-11	1e-12	2
sigma50_vegas_N1_log_part3.in/run4	samples_vegas_sigma50/sample_vegas_N1_log_sigma50_4_3	250000	1.5	1.0.3.3	1e+8	1e-11	1e+5	10000	0	0	0	1e-05	1e-06	0	1e+14	1e-11	1e+5	10000	1	25	1	1e-05	1e-06	2	1e+14	1e-08	1e+08	20000	1	0	0	1e-06	1e-07	2
sigma50_vegas_N1_log_part3_retest0_run4.in/run0	samples_retest/sample_retest_sigma50_vegas_N1_log_part3_0_run4	6552	1.5	1.0.3.3	1e+8	1e-11	1e+5	10000	0	0	0	1e-05	1e-06	0	1e+17	1e-11	1e+5	20000	1	30	1	1e-08	1e-09	2
sigma50_vegas_N1_log_part3_retest1_run4.in/run0	samples_retest/sample_retest_sigma50_vegas_N1_log_part3_1_run4	2	1.5	1.0.3.3	1e+8	1e-11	1e+5	10000	0	0	0	1e-05	1e-06	0	1e+20	1e-11	1e+5	50000	1	35	1	1e-11	1e-12	2
sigma50_vegas_N1_log_part3.in/run5	samples_vegas_sigma50/sample_vegas_N1_log_sigma50_5_3	250000	1.5	1.0.3.3	1e+8	1e-11	1e+5	10000	0	0	0	1e-05	1e-06	0	1e+14	1e-11	1e+5	10000	1	25	1	1e-05	1e-06	2	1e+14	1e-08	1e+08	20000	1	0	0	1e-06	1e-07	2
sigma50_vegas_N1_log_part3_retest0_run5.in/run0	samples_retest/sample_retest_sigma50_vegas_N1_log_part3_0_run5	1102	1.5	1.0.3.3	1e+8	1e-11	1e+5	10000	0	0	0	1e-05	1e-06	0	1e+17	1e-11	1e+5	20000	1	30	1	1e-08	1e-09	2
sigma50_vegas_N1_log_part3_retest1_run5.in/run0	samples_retest/sample_retest_sigma50_vegas_N1_log_part3_1_run5	1	1.5	1.0.3.3	1e+8	1e-11	1e+5	10000	0	0	0	1e-05	1e-06	0	1e+20	1e-11	1e+5	50000	1	35	1	1e-11	1e-12	2
sigma50_vegas_N1_log_part4.in/run0	samples_vegas_sigma50/sample_vegas_N1_log_sigma50_0_4	250000	1.5	1.0.3.3	1e+8	1e-11	1e+5	10000	0	0	0	1e-05	1e-06	0	1e+14	1e-11	1e+5	10000	1	25	1	1e-05	1e-06	2	1e+14	1e-08	1e+08	20000	1	0	0	1e-06	1e-07	2
sigma50_vegas_N1_log_part4_retest0_run0.in/run0	samples_retest/sample_retest_sigma50_vegas_N1_log_part4_0_run0	10644	1.5	1.0.3.3	1e+8	1e-11	1e+5	10000	0	0	0	1e-05	1e-06	0	1e+17	1e-11	1e+5	20000	1	30	1	1e-08	1e-09	2
sigma50_vegas_N1_log_part4.in/run1	samples_vegas_sigma50/sample_vegas_N1_log_sigma50_1_4	250000	1.5	1.0.3.3	1e+8	1e-11	1e+5	10000	0	0	0	1e-05	1e-06	0	1e+14	1e-11	1e+5	10000	1	25	1	1e-05	1e-06	2	1e+14	1e-08	1e+08	20000	1	0	0	1e-06	1e-07	2
sigma50_vegas_N1_log_part4_retest0_run1.in/run0	samples_retest/sample_retest_sigma50_vegas_N1_log_part4_0_run1	1043	1.5	1.0.3.3	1e+8	1e-11	1e+5	10000	0	0	0	1e-05	1e-06	0	1e+17	1e-11	1e+5	20000	1	30	1	1e-08	1e-09	2
sigma50_vegas_N1_log_part4.in/run2	samples_vegas_sigma50/sample_vegas_N1_log_sigma50_2_4	250000	1.5	1.0.3.3	1e+8	1e-11	1e+5	10000	0	0	0	1e-05	1e-06	0	1e+14	1e-11	1e+5	10000	1	25	1	1e-05	1e-06	2	1e+14	1e-08	1e+08	20000	1	0	0	1e-06	1e-07	2
sigma50_vegas_N1_log_part4_retest0_run2.in/run0	samples_retest/sample_retest_sigma50_vegas_N1_log_part4_0_run2	1531	1.5	1.0.3.3	1e+8	1e-11	1e+5	10000	0	0	0	1e-05	1e-06	0	1e+17	1e-11	1e+5	20000	1	30	1	1e-08	1e-09	2
sigma50_vegas_N1_log_part4.in/run3	samples_vegas_sigma50/sample_vegas_N1_log_sigma50_3_4	250000	1.5	1.0.3.3	1e+8	1e-11	1e+5	10000	0	0	0	1e-05	1e-06	0	1e+14	1e-11	1e+5	10000	1	25	1	1e-05	1e-06	2	1e+14	1e-08	1e+08	20000	1	0	0	1e-06	1e-07	2
sigma50_vegas_N1_log_part4_retest0_run3.in/run0	samples_retest/sample_retest_sigma50_vegas_N1_log_part4_0_run3	4465	1.5	1.0.3.3	1e+8	1e-11	1e+5	10000	0	0	0	1e-05	1e-06	0	1e+17	1e-11	1e+5	20000	1	30	1	1e-08	1e-09	2
sigma50_vegas_N1_log_part4_retest1_run3.in/run0	samples_retest/sample_retest_sigma50_vegas_N1_log_part4_1_run3	3	1.5	1.0.3.3	1e+8	1e-11	1e+5	10000	0	0	0	1e-05	1e-06	0	1e+20	1e-11	1e+5	50000	1	35	1	1e-11	1e-12	2
sigma50_vegas_N1_log_part4.in/run4	samples_vegas_sigma50/sample_vegas_N1_log_sigma50_4_4	250000	1.5	1.0.3.3	1e+8	1e-11	1e+5	10000	0	0	0	1e-05	1e-06	0	1e+14	1e-11	1e+5	10000	1	25	1	1e-05	1e-06	2	1e+14	1e-08	1e+08	20000	1	0	0	1e-06	1e-07	2
sigma50_vegas_N1_log_part4_retest0_run4.in/run0	samples_retest/sample_retest_sigma50_vegas_N1_log_part4_0_run4	1015	1.5	1.0.3.3	1e+8	1e-11	1e+5	10000	0	0	0	1e-05	1e-06	0	1e+17	1e-11	1e+5	20000	1	30	1	1e-08	1e-09	2
sigma50_vegas_N1_log_part4_retest1_run4.in/run0	samples_retest/sample_retest_sigma50_vegas_N1_log_part4_1_run4	1	1.5	1.0.3.3	1e+8	1e-11	1e+5	10000	0	0	0	1e-05	1e-06	0	1e+20	1e-11	1e+5	50000	1	35	1	1e-11	1e-12	2
sigma50_vegas_N1_log_part4.in/run5	samples_vegas_sigma50/sample_vegas_N1_log_sigma50_5_4	250000	1.5	1.0.3.3	1e+8	1e-11	1e+5	10000	0	0	0	1e-05	1e-06	0	1e+14	1e-11	1e+5	10000	1	25	1	1e-05	1e-06	2	1e+14	1e-08	1e+08	20000	1	0	0	1e-06	1e-07	2
sigma50_vegas_N1_log_part4_retest0_run5.in/run0	samples_retest/sample_retest_sigma50_vegas_N1_log_part4_0_run5	1606	1.5	1.0.3.3	1e+8	1e-11	1e+5	10000	0	0	0	1e-05	1e-06	0	1e+17	1e-11	1e+5	20000	1	30	1	1e-08	1e-09	2
sigma100_vegas_N1_log_part1.in/run0	samples_vegas_sigma100/sample_vegas_N1_log_sigma100_0_1	250000	1.5	1.0.3.3	1e+8	1e-11	1e+5	10000	0	0	0	1e-05	1e-06	0	1e+14	1e-11	1e+5	10000	1	25	1	1e-05	1e-06	2	1e+14	1e-08	1e+08	20000	1	0	0	1e-06	1e-07	2
sigma100_vegas_N1_log_part1_retest0_run0.in/run0	samples_retest/sample_retest_sigma100_vegas_N1_log_part1_0_run0	9778	1.5	1.0.3.3	1e+8	1e-11	1e+5	10000	0	0	0	1e-05	1e-06	0	1e+17	1e-11	1e+5	20000	1	30	1	1e-08	1e-09	2
sigma100_vegas_N1_log_part1_retest1_run0.in/run0	samples_retest/sample_retest_sigma100_vegas_N1_log_part1_1_run0	1	1.5	1.0.3.3	1e+8	1e-11	1e+5	10000	0	0	0	1e-05	1e-06	0	1e+20	1e-11	1e+5	50000	1	35	1	1e-11	1e-12	2
sigma100_vegas_N1_log_part1.in/run1	samples_vegas_sigma100/sample_vegas_N1_log_sigma100_1_1	250000	1.5	1.0.3.3	1e+8	1e-11	1e+5	10000	0	0	0	1e-05	1e-06	0	1e+14	1e-11	1e+5	10000	1	25	1	1e-05	1e-06	2	1e+14	1e-08	1e+08	20000	1	0	0	1e-06	1e-07	2
sigma100_vegas_N1_log_part1_retest0_run1.in/run0	samples_retest/sample_retest_sigma100_vegas_N1_log_part1_0_run1	12557	1.5	1.0.3.3	1e+8	1e-11	1e+5	10000	0	0	0	1e-05	1e-06	0	1e+17	1e-11	1e+5	20000	1	30	1	1e-08	1e-09	2
sigma100_vegas_N1_log_part1.in/run2	samples_vegas_sigma100/sample_vegas_N1_log_sigma100_2_1	250000	1.5	1.0.3.3	1e+8	1e-11	1e+5	10000	0	0	0	1e-05	1e-06	0	1e+14	1e-11	1e+5	10000	1	25	1	1e-05	1e-06	2	1e+14	1e-08	1e+08	20000	1	0	0	1e-06	1e-07	2
sigma100_vegas_N1_log_part1_retest0_run2.in/run0	samples_retest/sample_retest_sigma100_vegas_N1_log_part1_0_run2	4205	1.5	1.0.3.3	1e+8	1e-11	1e+5	10000	0	0	0	1e-05	1e-06	0	1e+17	1e-11	1e+5	20000	1	30	1	1e-08	1e-09	2
sigma100_vegas_N1_log_part1.in/run3	samples_vegas_sigma100/sample_vegas_N1_log_sigma100_3_1	250000	1.5	1.0.3.3	1e+8	1e-11	1e+5	10000	0	0	0	1e-05	1e-06	0	1e+14	1e-11	1e+5	10000	1	25	1	1e-05	1e-06	2	1e+14	1e-08	1e+08	20000	1	0	0	1e-06	1e-07	2
sigma100_vegas_N1_log_part1_retest0_run3.in/run0	samples_retest/sample_retest_sigma100_vegas_N1_log_part1_0_run3	17731	1.5	1.0.3.3	1e+8	1e-11	1e+5	10000	0	0	0	1e-05	1e-06	0	1e+17	1e-11	1e+5	20000	1	30	1	1e-08	1e-09	2
sigma100_vegas_N1_log_part1.in/run4	samples_vegas_sigma100/sample_vegas_N1_log_sigma100_4_1	250000	1.5	1.0.3.3	1e+8	1e-11	1e+5	10000	0	0	0	1e-05	1e-06	0	1e+14	1e-11	1e+5	10000	1	25	1	1e-05	1e-06	2	1e+14	1e-08	1e+08	20000	1	0	0	1e-06	1e-07	2
sigma100_vegas_N1_log_part1_retest0_run4.in/run0	samples_retest/sample_retest_sigma100_vegas_N1_log_part1_0_run4	7894	1.5	1.0.3.3	1e+8	1e-11	1e+5	10000	0	0	0	1e-05	1e-06	0	1e+17	1e-11	1e+5	20000	1	30	1	1e-08	1e-09	2
sigma100_vegas_N1_log_part1_retest1_run4.in/run0	samples_retest/sample_retest_sigma100_vegas_N1_log_part1_1_run4	1	1.5	1.0.3.3	1e+8	1e-11	1e+5	10000	0	0	0	1e-05	1e-06	0	1e+20	1e-11	1e+5	50000	1	35	1	1e-11	1e-12	2
sigma100_vegas_N1_log_part1.in/run5	samples_vegas_sigma100/sample_vegas_N1_log_sigma100_5_1	250000	1.5	1.0.3.3	1e+8	1e-11	1e+5	10000	0	0	0	1e-05	1e-06	0	1e+14	1e-11	1e+5	10000	1	25	1	1e-05	1e-06	2	1e+14	1e-08	1e+08	20000	1	0	0	1e-06	1e-07	2
sigma100_vegas_N1_log_part1_retest0_run5.in/run0	samples_retest/sample_retest_sigma100_vegas_N1_log_part1_0_run5	9229	1.5	1.0.3.3	1e+8	1e-11	1e+5	10000	0	0	0	1e-05	1e-06	0	1e+17	1e-11	1e+5	20000	1	30	1	1e-08	1e-09	2
sigma100_vegas_N1_log_part2.in/run0	samples_vegas_sigma100/sample_vegas_N1_log_sigma100_0_2	250000	1.5	1.0.3.3	1e+8	1e-11	1e+5	10000	0	0	0	1e-05	1e-06	0	1e+14	1e-11	1e+5	10000	1	25	1	1e-05	1e-06	2	1e+14	1e-08	1e+08	20000	1	0	0	1e-06	1e-07	2
sigma100_vegas_N1_log_part2_retest0_run0.in/run0	samples_retest/sample_retest_sigma100_vegas_N1_log_part2_0_run0	3396	1.5	1.0.3.3	1e+8	1e-11	1e+5	10000	0	0	0	1e-05	1e-06	0	1e+17	1e-11	1e+5	20000	1	30	1	1e-08	1e-09	2
sigma100_vegas_N1_log_part2_retest1_run0.in/run0	samples_retest/sample_retest_sigma100_vegas_N1_log_part2_1_run0	2	1.5	1.0.3.3	1e+8	1e-11	1e+5	10000	0	0	0	1e-05	1e-06	0	1e+20	1e-11	1e+5	50000	1	35	1	1e-11	1e-12	2
sigma100_vegas_N1_log_part2.in/run1	samples_vegas_sigma100/sample_vegas_N1_log_sigma100_1_2	250000	1.5	1.0.3.3	1e+8	1e-11	1e+5	10000	0	0	0	1e-05	1e-06	0	1e+14	1e-11	1e+5	10000	1	25	1	1e-05	1e-06	2	1e+14	1e-08	1e+08	20000	1	0	0	1e-06	1e-07	2
sigma100_vegas_N1_log_part2_retest0_run1.in/run0	samples_retest/sample_retest_sigma100_vegas_N1_log_part2_0_run1	4879	1.5	1.0.3.3	1e+8	1e-11	1e+5	10000	0	0	0	1e-05	1e-06	0	1e+17	1e-11	1e+5	20000	1	30	1	1e-08	1e-09	2
sigma100_vegas_N1_log_part2.in/run2	samples_vegas_sigma100/sample_vegas_N1_log_sigma100_2_2	250000	1.5	1.0.3.3	1e+8	1e-11	1e+5	10000	0	0	0	1e-05	1e-06	0	1e+14	1e-11	1e+5	10000	1	25	1	1e-05	1e-06	2	1e+14	1e-08	1e+08	20000	1	0	0	1e-06	1e-07	2
sigma100_vegas_N1_log_part2_retest0_run2.in/run0	samples_retest/sample_retest_sigma100_vegas_N1_log_part2_0_run2	2769	1.5	1.0.3.3	1e+8	1e-11	1e+5	10000	0	0	0	1e-05	1e-06	0	1e+17	1e-11	1e+5	20000	1	30	1	1e-08	1e-09	2
sigma100_vegas_N1_log_part2_retest1_run2.in/run0	samples_retest/sample_retest_sigma100_vegas_N1_log_part2_1_run2	3	1.5	1.0.3.3	1e+8	1e-11	1e+5	10000	0	0	0	1e-05	1e-06	0	1e+20	1e-11	1e+5	50000	1	35	1	1e-11	1e-12	2
sigma100_vegas_N1_log_part2.in/run3	samples_vegas_sigma100/sample_vegas_N1_log_sigma100_3_2	250000	1.5	1.0.3.3	1e+8	1e-11	1e+5	10000	0	0	0	1e-05	1e-06	0	1e+14	1e-11	1e+5	10000	1	25	1	1e-05	1e-06	2	1e+14	1e-08	1e+08	20000	1	0	0	1e-06	1e-07	2
sigma100_vegas_N1_log_part2_retest0_run3.in/run0	samples_retest/sample_retest_sigma100_vegas_N1_log_part2_0_run3	2093	1.5	1.0.3.3	1e+8	1e-11	1e+5	10000	0	0	0	1e-05	1e-06	0	1e+17	1e-11	1e+5	20000	1	30	1	1e-08	1e-09	2
sigma100_vegas_N1_log_part2.in/run4	samples_vegas_sigma100/sample_vegas_N1_log_sigma100_4_2	250000	1.5	1.0.3.3	1e+8	1e-11	1e+5	10000	0	0	0	1e-05	1e-06	0	1e+14	1e-11	1e+5	10000	1	25	1	1e-05	1e-06	2	1e+14	1e-08	1e+08	20000	1	0	0	1e-06	1e-07	2
sigma100_vegas_N1_log_part2_retest0_run4.in/run0	samples_retest/sample_retest_sigma100_vegas_N1_log_part2_0_run4	2298	1.5	1.0.3.3	1e+8	1e-11	1e+5	10000	0	0	0	1e-05	1e-06	0	1e+17	1e-11	1e+5	20000	1	30	1	1e-08	1e-09	2
sigma100_vegas_N1_log_part2_retest1_run4.in/run0	samples_retest/sample_retest_sigma100_vegas_N1_log_part2_1_run4	1	1.5	1.0.3.3	1e+8	1e-11	1e+5	10000	0	0	0	1e-05	1e-06	0	1e+20	1e-11	1e+5	50000	1	35	1	1e-11	1e-12	2
sigma100_vegas_N1_log_part2.in/run5	samples_vegas_sigma100/sample_vegas_N1_log_sigma100_5_2	250000	1.5	1.0.3.3	1e+8	1e-11	1e+5	10000	0	0	0	1e-05	1e-06	0	1e+14	1e-11	1e+5	10000	1	25	1	1e-05	1e-06	2	1e+14	1e-08	1e+08	20000	1	0	0	1e-06	1e-07	2
sigma100_vegas_N1_log_part2_retest0_run5.in/run0	samples_retest/sample_retest_sigma100_vegas_N1_log_part2_0_run5	2171	1.5	1.0.3.3	1e+8	1e-11	1e+5	10000	0	0	0	1e-05	1e-06	0	1e+17	1e-11	1e+5	20000	1	30	1	1e-08	1e-09	2	1e+14	1e-08	1e+08	20000	1	0	0	1e-06	1e-07	2
sigma100_vegas_N1_log_part2_retest1_run5.in/run0	samples_retest/sample_retest_sigma100_vegas_N1_log_part2_1_run5	2	1.5	1.0.3.3	1e+8	1e-11	1e+5	10000	0	0	0	1e-05	1e-06	0	1e+20	1e-11	1e+5	50000	1	35	1	1e-11	1e-12	2
sigma100_vegas_N1_log_part3.in/run0	samples_vegas_sigma100/sample_vegas_N1_log_sigma100_0_3	250000	1.5	1.0.3.3	1e+8	1e-11	1e+5	10000	0	0	0	1e-05	1e-06	0	1e+14	1e-11	1e+5	10000	1	25	1	1e-05	1e-06	2	1e+14	1e-08	1e+08	20000	1	0	0	1e-06	1e-07	2
sigma100_vegas_N1_log_part3_retest0_run0.in/run0	samples_retest/sample_retest_sigma100_vegas_N1_log_part3_0_run0	2873	1.5	1.0.3.3	1e+8	1e-11	1e+5	10000	0	0	0	1e-05	1e-06	0	1e+17	1e-11	1e+5	20000	1	30	1	1e-08	1e-09	2
sigma100_vegas_N1_log_part3_retest1_run0.in/run0	samples_retest/sample_retest_sigma100_vegas_N1_log_part3_1_run0	1	1.5	1.0.3.3	1e+8	1e-11	1e+5	10000	0	0	0	1e-05	1e-06	0	1e+20	1e-11	1e+5	50000	1	35	1	1e-11	1e-12	2
sigma100_vegas_N1_log_part3.in/run1	samples_vegas_sigma100/sample_vegas_N1_log_sigma100_1_3	250000	1.5	1.0.3.3	1e+8	1e-11	1e+5	10000	0	0	0	1e-05	1e-06	0	1e+14	1e-11	1e+5	10000	1	25	1	1e-05	1e-06	2	1e+14	1e-08	1e+08	20000	1	0	0	1e-06	1e-07	2
sigma100_vegas_N1_log_part3_retest0_run1.in/run0	samples_retest/sample_retest_sigma100_vegas_N1_log_part3_0_run1	4846	1.5	1.0.3.3	1e+8	1e-11	1e+5	10000	0	0	0	1e-05	1e-06	0	1e+17	1e-11	1e+5	20000	1	30	1	1e-08	1e-09	2
sigma100_vegas_N1_log_part3.in/run2	samples_vegas_sigma100/sample_vegas_N1_log_sigma100_2_3	250000	1.5	1.0.3.3	1e+8	1e-11	1e+5	10000	0	0	0	1e-05	1e-06	0	1e+14	1e-11	1e+5	10000	1	25	1	1e-05	1e-06	2	1e+14	1e-08	1e+08	20000	1	0	0	1e-06	1e-07	2
sigma100_vegas_N1_log_part3_retest0_run2.in/run0	samples_retest/sample_retest_sigma100_vegas_N1_log_part3_0_run2	1845	1.5	1.0.3.3	1e+8	1e-11	1e+5	10000	0	0	0	1e-05	1e-06	0	1e+17	1e-11	1e+5	20000	1	30	1	1e-08	1e-09	2
sigma100_vegas_N1_log_part3_retest1_run2.in/run0	samples_retest/sample_retest_sigma100_vegas_N1_log_part3_1_run2	1	1.5	1.0.3.3	1e+8	1e-11	1e+5	10000	0	0	0	1e-05	1e-06	0	1e+20	1e-11	1e+5	50000	1	35	1	1e-11	1e-12	2
sigma100_vegas_N1_log_part3.in/run3	samples_vegas_sigma100/sample_vegas_N1_log_sigma100_3_3	250000	1.5	1.0.3.3	1e+8	1e-11	1e+5	10000	0	0	0	1e-05	1e-06	0	1e+14	1e-11	1e+5	10000	1	25	1	1e-05	1e-06	2	1e+14	1e-08	1e+08	20000	1	0	0	1e-06	1e-07	2
sigma100_vegas_N1_log_part3_retest0_run3.in/run0	samples_retest/sample_retest_sigma100_vegas_N1_log_part3_0_run3	1909	1.5	1.0.3.3	1e+8	1e-11	1e+5	10000	0	0	0	1e-05	1e-06	0	1e+17	1e-11	1e+5	20000	1	30	1	1e-08	1e-09	2
sigma100_vegas_N1_log_part3_retest1_run3.in/run0	samples_retest/sample_retest_sigma100_vegas_N1_log_part3_1_run3	1	1.5	1.0.3.3	1e+8	1e-11	1e+5	10000	0	0	0	1e-05	1e-06	0	1e+20	1e-11	1e+5	50000	1	35	1	1e-11	1e-12	2
sigma100_vegas_N1_log_part3.in/run4	samples_vegas_sigma100/sample_vegas_N1_log_sigma100_4_3	250000	1.5	1.0.3.3	1e+8	1e-11	1e+5	10000	0	0	0	1e-05	1e-06	0	1e+14	1e-11	1e+5	10000	1	25	1	1e-05	1e-06	2	1e+14	1e-08	1e+08	20000	1	0	0	1e-06	1e-07	2
sigma100_vegas_N1_log_part3_retest0_run4.in/run0	samples_retest/sample_retest_sigma100_vegas_N1_log_part3_0_run4	7797	1.5	1.0.3.3	1e+8	1e-11	1e+5	10000	0	0	0	1e-05	1e-06	0	1e+17	1e-11	1e+5	20000	1	30	1	1e-08	1e-09	2
sigma100_vegas_N1_log_part3_retest1_run4.in/run0	samples_retest/sample_retest_sigma100_vegas_N1_log_part3_1_run4	2	1.5	1.0.3.3	1e+8	1e-11	1e+5	10000	0	0	0	1e-05	1e-06	0	1e+20	1e-11	1e+5	50000	1	35	1	1e-11	1e-12	2
sigma100_vegas_N1_log_part3.in/run5	samples_vegas_sigma100/sample_vegas_N1_log_sigma100_5_3	250000	1.5	1.0.3.3	1e+8	1e-11	1e+5	10000	0	0	0	1e-05	1e-06	0	1e+14	1e-11	1e+5	10000	1	25	1	1e-05	1e-06	2	1e+14	1e-08	1e+08	20000	1	0	0	1e-06	1e-07	2
sigma100_vegas_N1_log_part3_retest0_run5.in/run0	samples_retest/sample_retest_sigma100_vegas_N1_log_part3_0_run5	2663	1.5	1.0.3.3	1e+8	1e-11	1e+5	10000	0	0	0	1e-05	1e-06	0	1e+17	1e-11	1e+5	20000	1	30	1	1e-08	1e-09	2
sigma100_vegas_N1_log_part3_retest1_run5.in/run0	samples_retest/sample_retest_sigma100_vegas_N1_log_part3_1_run5	2	1.5	1.0.3.3	1e+8	1e-11	1e+5	10000	0	0	0	1e-05	1e-06	0	1e+20	1e-11	1e+5	50000	1	35	1	1e-11	1e-12	2
sigma100_vegas_N1_log_part4.in/run0	samples_vegas_sigma100/sample_vegas_N1_log_sigma100_0_4	250000	1.5	1.0.3.3	1e+8	1e-11	1e+5	10000	0	0	0	1e-05	1e-06	0	1e+14	1e-11	1e+5	10000	1	25	1	1e-05	1e-06	2	1e+14	1e-08	1e+08	20000	1	0	0	1e-06	1e-07	2
sigma100_vegas_N1_log_part4_retest0_run0.in/run0	samples_retest/sample_retest_sigma100_vegas_N1_log_part4_0_run0	1862	1.5	1.0.3.3	1e+8	1e-11	1e+5	10000	0	0	0	1e-05	1e-06	0	1e+17	1e-11	1e+5	20000	1	30	1	1e-08	1e-09	2
sigma100_vegas_N1_log_part4_retest1_run0.in/run0	samples_retest/sample_retest_sigma100_vegas_N1_log_part4_1_run0	1	1.5	1.0.3.3	1e+8	1e-11	1e+5	10000	0	0	0	1e-05	1e-06	0	1e+20	1e-11	1e+5	50000	1	35	1	1e-11	1e-12	2
sigma100_vegas_N1_log_part4.in/run1	samples_vegas_sigma100/sample_vegas_N1_log_sigma100_1_4	250000	1.5	1.0.3.3	1e+8	1e-11	1e+5	10000	0	0	0	1e-05	1e-06	0	1e+14	1e-11	1e+5	10000	1	25	1	1e-05	1e-06	2	1e+14	1e-08	1e+08	20000	1	0	0	1e-06	1e-07	2
sigma100_vegas_N1_log_part4_retest0_run1.in/run0	samples_retest/sample_retest_sigma100_vegas_N1_log_part4_0_run1	2898	1.5	1.0.3.3	1e+8	1e-11	1e+5	10000	0	0	0	1e-05	1e-06	0	1e+17	1e-11	1e+5	20000	1	30	1	1e-08	1e-09	2
sigma100_vegas_N1_log_part4.in/run2	samples_vegas_sigma100/sample_vegas_N1_log_sigma100_2_4	250000	1.5	1.0.3.3	1e+8	1e-11	1e+5	10000	0	0	0	1e-05	1e-06	0	1e+14	1e-11	1e+5	10000	1	25	1	1e-05	1e-06	2	1e+14	1e-08	1e+08	20000	1	0	0	1e-06	1e-07	2
sigma100_vegas_N1_log_part4_retest0_run2.in/run0	samples_retest/sample_retest_sigma100_vegas_N1_log_part4_0_run2	10639	1.5	1.0.3.3	1e+8	1e-11	1e+5	10000	0	0	0	1e-05	1e-06	0	1e+17	1e-11	1e+5	20000	1	30	1	1e-08	1e-09	2
sigma100_vegas_N1_log_part4.in/run3	samples_vegas_sigma100/sample_vegas_N1_log_sigma100_3_4	250000	1.5	1.0.3.3	1e+8	1e-11	1e+5	10000	0	0	0	1e-05	1e-06	0	1e+14	1e-11	1e+5	10000	1	25	1	1e-05	1e-06	2	1e+14	1e-08	1e+08	20000	1	0	0	1e-06	1e-07	2
sigma100_vegas_N1_log_part4_retest0_run3.in/run0	samples_retest/sample_retest_sigma100_vegas_N1_log_part4_0_run3	2310	1.5	1.0.3.3	1e+8	1e-11	1e+5	10000	0	0	0	1e-05	1e-06	0	1e+17	1e-11	1e+5	20000	1	30	1	1e-08	1e-09	2	1e+14	1e-08	1e+08	20000	1	0	0	1e-06	1e-07	2
sigma100_vegas_N1_log_part4_retest1_run3.in/run0	samples_retest/sample_retest_sigma100_vegas_N1_log_part4_1_run3	2	1.5	1.0.3.3	1e+8	1e-11	1e+5	10000	0	0	0	1e-05	1e-06	0	1e+20	1e-11	1e+5	50000	1	35	1	1e-11	1e-12	2
sigma100_vegas_N1_log_part4.in/run4	samples_vegas_sigma100/sample_vegas_N1_log_sigma100_4_4	250000	1.5	1.0.3.3	1e+8	1e-11	1e+5	10000	0	0	0	1e-05	1e-06	0	1e+14	1e-11	1e+5	10000	1	25	1	1e-05	1e-06	2	1e+14	1e-08	1e+08	20000	1	0	0	1e-06	1e-07	2
sigma100_vegas_N1_log_part4_retest0_run4.in/run0	samples_retest/sample_retest_sigma100_vegas_N1_log_part4_0_run4	2002	1.5	1.0.3.3	1e+8	1e-11	1e+5	10000	0	0	0	1e-05	1e-06	0	1e+17	1e-11	1e+5	20000	1	30	1	1e-08	1e-09	2
sigma100_vegas_N1_log_part4_retest1_run4.in/run0	samples_retest/sample_retest_sigma100_vegas_N1_log_part4_1_run4	1	1.5	1.0.3.3	1e+8	1e-11	1e+5	10000	0	0	0	1e-05	1e-06	0	1e+20	1e-11	1e+5	50000	1	35	1	1e-11	1e-12	2
sigma100_vegas_N1_log_part4.in/run5	samples_vegas_sigma100/sample_vegas_N1_log_sigma100_5_4	250000	1.5	1.0.3.3	1e+8	1e-11	1e+5	10000	0	0	0	1e-05	1e-06	0	1e+14	1e-11	1e+5	10000	1	25	1	1e-05	1e-06	2	1e+14	1e-08	1e+08	20000	1	0	0	1e-06	1e-07	2
sigma100_vegas_N1_log_part4_retest0_run5.in/run0	samples_retest/sample_retest_sigma100_vegas_N1_log_part4_0_run5	14926	1.5	1.0.3.3	1e+8	1e-11	1e+5	10000	0	0	0	1e-05	1e-06	0	1e+17	1e-11	1e+5	20000	1	30	1	1e-08	1e-09	2
sigma100_vegas_N1_log_part4_retest1_run5.in/run0	samples_retest/sample_retest_sigma100_vegas_N1_log_part4_1_run5	1	1.5	1.0.3.3	1e+8	1e-11	1e+5	10000	0	0	0	1e-05	1e-06	0	1e+20	1e-11	1e+5	50000	1	35	1	1e-11	1e-12	2
sigma200_vegas_N1_log_part1.in/run0	samples_vegas_sigma200/sample_vegas_N1_log_sigma200_0_1	250000	1.5	1.0.3.3	1e+8	1e-11	1e+5	10000	0	0	0	1e-05	1e-06	0	1e+14	1e-11	1e+5	10000	1	25	1	1e-05	1e-06	2	1e+14	1e-08	1e+08	20000	1	0	0	1e-06	1e-07	2
sigma200_vegas_N1_log_part1_retest0_run0.in/run0	samples_retest/sample_retest_sigma200_vegas_N1_log_part1_0_run0	4403	1.5	1.0.3.3	1e+8	1e-11	1e+5	10000	0	0	0	1e-05	1e-06	0	1e+17	1e-11	1e+5	20000	1	30	1	1e-08	1e-09	2	1e+14	1e-08	1e+08	20000	1	0	0	1e-06	1e-07	2
sigma200_vegas_N1_log_part1_retest1_run0.in/run0	samples_retest/sample_retest_sigma200_vegas_N1_log_part1_1_run0	4	1.5	1.0.3.3	1e+8	1e-11	1e+5	10000	0	0	0	1e-05	1e-06	0	1e+20	1e-11	1e+5	50000	1	35	1	1e-11	1e-12	2
sigma200_vegas_N1_log_part1.in/run1	samples_vegas_sigma200/sample_vegas_N1_log_sigma200_1_1	250000	1.5	1.0.3.3	1e+8	1e-11	1e+5	10000	0	0	0	1e-05	1e-06	0	1e+14	1e-11	1e+5	10000	1	25	1	1e-05	1e-06	2	1e+14	1e-08	1e+08	20000	1	0	0	1e-06	1e-07	2
sigma200_vegas_N1_log_part1_retest0_run1.in/run0	samples_retest/sample_retest_sigma200_vegas_N1_log_part1_0_run1	15494	1.5	1.0.3.3	1e+8	1e-11	1e+5	10000	0	0	0	1e-05	1e-06	0	1e+17	1e-11	1e+5	20000	1	30	1	1e-08	1e-09	2
sigma200_vegas_N1_log_part1.in/run2	samples_vegas_sigma200/sample_vegas_N1_log_sigma200_2_1	250000	1.5	1.0.3.3	1e+8	1e-11	1e+5	10000	0	0	0	1e-05	1e-06	0	1e+14	1e-11	1e+5	10000	1	25	1	1e-05	1e-06	2	1e+14	1e-08	1e+08	20000	1	0	0	1e-06	1e-07	2
sigma200_vegas_N1_log_part1_retest0_run2.in/run0	samples_retest/sample_retest_sigma200_vegas_N1_log_part1_0_run2	6660	1.5	1.0.3.3	1e+8	1e-11	1e+5	10000	0	0	0	1e-05	1e-06	0	1e+17	1e-11	1e+5	20000	1	30	1	1e-08	1e-09	2
sigma200_vegas_N1_log_part1_retest1_run2.in/run0	samples_retest/sample_retest_sigma200_vegas_N1_log_part1_1_run2	1	1.5	1.0.3.3	1e+8	1e-11	1e+5	10000	0	0	0	1e-05	1e-06	0	1e+20	1e-11	1e+5	50000	1	35	1	1e-11	1e-12	2
sigma200_vegas_N1_log_part1.in/run3	samples_vegas_sigma200/sample_vegas_N1_log_sigma200_3_1	250000	1.5	1.0.3.3	1e+8	1e-11	1e+5	10000	0	0	0	1e-05	1e-06	0	1e+14	1e-11	1e+5	10000	1	25	1	1e-05	1e-06	2	1e+14	1e-08	1e+08	20000	1	0	0	1e-06	1e-07	2	1e+14	1e-08	1e+08	20000	1	0	0	1e-06	1e-07	2
sigma200_vegas_N1_log_part1_retest0_run3.in/run0	samples_retest/sample_retest_sigma200_vegas_N1_log_part1_0_run3	34253	1.5	1.0.3.3	1e+8	1e-11	1e+5	10000	0	0	0	1e-05	1e-06	0	1e+17	1e-11	1e+5	20000	1	30	1	1e-08	1e-09	2
sigma200_vegas_N1_log_part1_retest1_run3.in/run0	samples_retest/sample_retest_sigma200_vegas_N1_log_part1_1_run3	1	1.5	1.0.3.3	1e+8	1e-11	1e+5	10000	0	0	0	1e-05	1e-06	0	1e+20	1e-11	1e+5	50000	1	35	1	1e-11	1e-12	2
sigma200_vegas_N1_log_part1.in/run4	samples_vegas_sigma200/sample_vegas_N1_log_sigma200_4_1	250000	1.5	1.0.3.3	1e+8	1e-11	1e+5	10000	0	0	0	1e-05	1e-06	0	1e+14	1e-11	1e+5	10000	1	25	1	1e-05	1e-06	2	1e+14	1e-08	1e+08	20000	1	0	0	1e-06	1e-07	2
sigma200_vegas_N1_log_part1_retest0_run4.in/run0	samples_retest/sample_retest_sigma200_vegas_N1_log_part1_0_run4	3973	1.5	1.0.3.3	1e+8	1e-11	1e+5	10000	0	0	0	1e-05	1e-06	0	1e+17	1e-11	1e+5	20000	1	30	1	1e-08	1e-09	2	1e+14	1e-08	1e+08	20000	1	0	0	1e-06	1e-07	2
sigma200_vegas_N1_log_part1_retest1_run4.in/run0	samples_retest/sample_retest_sigma200_vegas_N1_log_part1_1_run4	2	1.5	1.0.3.3	1e+8	1e-11	1e+5	10000	0	0	0	1e-05	1e-06	0	1e+20	1e-11	1e+5	50000	1	35	1	1e-11	1e-12	2
sigma200_vegas_N1_log_part1.in/run5	samples_vegas_sigma200/sample_vegas_N1_log_sigma200_5_1	250000	1.5	1.0.3.3	1e+8	1e-11	1e+5	10000	0	0	0	1e-05	1e-06	0	1e+14	1e-11	1e+5	10000	1	25	1	1e-05	1e-06	2	1e+14	1e-08	1e+08	20000	1	0	0	1e-06	1e-07	2
sigma200_vegas_N1_log_part1_retest0_run5.in/run0	samples_retest/sample_retest_sigma200_vegas_N1_log_part1_0_run5	6574	1.5	1.0.3.3	1e+8	1e-11	1e+5	10000	0	0	0	1e-05	1e-06	0	1e+17	1e-11	1e+5	20000	1	30	1	1e-08	1e-09	2
sigma200_vegas_N1_log_part2.in/run0	samples_vegas_sigma200/sample_vegas_N1_log_sigma200_0_2	250000	1.5	1.0.3.3	1e+8	1e-11	1e+5	10000	0	0	0	1e-05	1e-06	0	1e+14	1e-11	1e+5	10000	1	25	1	1e-05	1e-06	2	1e+14	1e-08	1e+08	20000	1	0	0	1e-06	1e-07	2
sigma200_vegas_N1_log_part2_retest0_run0.in/run0	samples_retest/sample_retest_sigma200_vegas_N1_log_part2_0_run0	4091	1.5	1.0.3.3	1e+8	1e-11	1e+5	10000	0	0	0	1e-05	1e-06	0	1e+17	1e-11	1e+5	20000	1	30	1	1e-08	1e-09	2	1e+14	1e-08	1e+08	20000	1	0	0	1e-06	1e-07	2
sigma200_vegas_N1_log_part2_retest1_run0.in/run0	samples_retest/sample_retest_sigma200_vegas_N1_log_part2_1_run0	4	1.5	1.0.3.3	1e+8	1e-11	1e+5	10000	0	0	0	1e-05	1e-06	0	1e+20	1e-11	1e+5	50000	1	35	1	1e-11	1e-12	2
sigma200_vegas_N1_log_part2.in/run1	samples_vegas_sigma200/sample_vegas_N1_log_sigma200_1_2	250000	1.5	1.0.3.3	1e+8	1e-11	1e+5	10000	0	0	0	1e-05	1e-06	0	1e+14	1e-11	1e+5	10000	1	25	1	1e-05	1e-06	2	1e+14	1e-08	1e+08	20000	1	0	0	1e-06	1e-07	2
sigma200_vegas_N1_log_part2_retest0_run1.in/run0	samples_retest/sample_retest_sigma200_vegas_N1_log_part2_0_run1	5349	1.5	1.0.3.3	1e+8	1e-11	1e+5	10000	0	0	0	1e-05	1e-06	0	1e+17	1e-11	1e+5	20000	1	30	1	1e-08	1e-09	2
sigma200_vegas_N1_log_part2_retest1_run1.in/run0	samples_retest/sample_retest_sigma200_vegas_N1_log_part2_1_run1	1	1.5	1.0.3.3	1e+8	1e-11	1e+5	10000	0	0	0	1e-05	1e-06	0	1e+20	1e-11	1e+5	50000	1	35	1	1e-11	1e-12	2
sigma200_vegas_N1_log_part2.in/run2	samples_vegas_sigma200/sample_vegas_N1_log_sigma200_2_2	250000	1.5	1.0.3.3	1e+8	1e-11	1e+5	10000	0	0	0	1e-05	1e-06	0	1e+14	1e-11	1e+5	10000	1	25	1	1e-05	1e-06	2	1e+14	1e-08	1e+08	20000	1	0	0	1e-06	1e-07	2
sigma200_vegas_N1_log_part2_retest0_run2.in/run0	samples_retest/sample_retest_sigma200_vegas_N1_log_part2_0_run2	3715	1.5	1.0.3.3	1e+8	1e-11	1e+5	10000	0	0	0	1e-05	1e-06	0	1e+17	1e-11	1e+5	20000	1	30	1	1e-08	1e-09	2
sigma200_vegas_N1_log_part2.in/run3	samples_vegas_sigma200/sample_vegas_N1_log_sigma200_3_2	250000	1.5	1.0.3.3	1e+8	1e-11	1e+5	10000	0	0	0	1e-05	1e-06	0	1e+14	1e-11	1e+5	10000	1	25	1	1e-05	1e-06	2	1e+14	1e-08	1e+08	20000	1	0	0	1e-06	1e-07	2
sigma200_vegas_N1_log_part2_retest0_run3.in/run0	samples_retest/sample_retest_sigma200_vegas_N1_log_part2_0_run3	3867	1.5	1.0.3.3	1e+8	1e-11	1e+5	10000	0	0	0	1e-05	1e-06	0	1e+17	1e-11	1e+5	20000	1	30	1	1e-08	1e-09	2
sigma200_vegas_N1_log_part2_retest1_run3.in/run0	samples_retest/sample_retest_sigma200_vegas_N1_log_part2_1_run3	3	1.5	1.0.3.3	1e+8	1e-11	1e+5	10000	0	0	0	1e-05	1e-06	0	1e+20	1e-11	1e+5	50000	1	35	1	1e-11	1e-12	2
sigma200_vegas_N1_log_part2.in/run4	samples_vegas_sigma200/sample_vegas_N1_log_sigma200_4_2	250000	1.5	1.0.3.3	1e+8	1e-11	1e+5	10000	0	0	0	1e-05	1e-06	0	1e+14	1e-11	1e+5	10000	1	25	1	1e-05	1e-06	2	1e+14	1e-08	1e+08	20000	1	0	0	1e-06	1e-07	2
sigma200_vegas_N1_log_part2_retest0_run4.in/run0	samples_retest/sample_retest_sigma200_vegas_N1_log_part2_0_run4	4079	1.5	1.0.3.3	1e+8	1e-11	1e+5	10000	0	0	0	1e-05	1e-06	0	1e+17	1e-11	1e+5	20000	1	30	1	1e-08	1e-09	2	1e+14	1e-08	1e+08	20000	1	0	0	1e-06	1e-07	2
sigma200_vegas_N1_log_part2_retest1_run4.in/run0	samples_retest/sample_retest_sigma200_vegas_N1_log_part2_1_run4	4	1.5	1.0.3.3	1e+8	1e-11	1e+5	10000	0	0	0	1e-05	1e-06	0	1e+20	1e-11	1e+5	50000	1	35	1	1e-11	1e-12	2
sigma200_vegas_N1_log_part2.in/run5	samples_vegas_sigma200/sample_vegas_N1_log_sigma200_5_2	250000	1.5	1.0.3.3	1e+8	1e-11	1e+5	10000	0	0	0	1e-05	1e-06	0	1e+14	1e-11	1e+5	10000	1	25	1	1e-05	1e-06	2	1e+14	1e-08	1e+08	20000	1	0	0	1e-06	1e-07	2
sigma200_vegas_N1_log_part2_retest0_run5.in/run0	samples_retest/sample_retest_sigma200_vegas_N1_log_part2_0_run5	22767	1.5	1.0.3.3	1e+8	1e-11	1e+5	10000	0	0	0	1e-05	1e-06	0	1e+17	1e-11	1e+5	20000	1	30	1	1e-08	1e-09	2
sigma200_vegas_N1_log_part3.in/run0	samples_vegas_sigma200/sample_vegas_N1_log_sigma200_0_3	250000	1.5	1.0.3.3	1e+8	1e-11	1e+5	10000	0	0	0	1e-05	1e-06	0	1e+14	1e-11	1e+5	10000	1	25	1	1e-05	1e-06	2	1e+14	1e-08	1e+08	20000	1	0	0	1e-06	1e-07	2
sigma200_vegas_N1_log_part3_retest0_run0.in/run0	samples_retest/sample_retest_sigma200_vegas_N1_log_part3_0_run0	3891	1.5	1.0.3.3	1e+8	1e-11	1e+5	10000	0	0	0	1e-05	1e-06	0	1e+17	1e-11	1e+5	20000	1	30	1	1e-08	1e-09	2
sigma200_vegas_N1_log_part3.in/run1	samples_vegas_sigma200/sample_vegas_N1_log_sigma200_1_3	250000	1.5	1.0.3.3	1e+8	1e-11	1e+5	10000	0	0	0	1e-05	1e-06	0	1e+14	1e-11	1e+5	10000	1	25	1	1e-05	1e-06	2	1e+14	1e-08	1e+08	20000	1	0	0	1e-06	1e-07	2
sigma200_vegas_N1_log_part3_retest0_run1.in/run0	samples_retest/sample_retest_sigma200_vegas_N1_log_part3_0_run1	7877	1.5	1.0.3.3	1e+8	1e-11	1e+5	10000	0	0	0	1e-05	1e-06	0	1e+17	1e-11	1e+5	20000	1	30	1	1e-08	1e-09	2
sigma200_vegas_N1_log_part3_retest1_run1.in/run0	samples_retest/sample_retest_sigma200_vegas_N1_log_part3_1_run1	2	1.5	1.0.3.3	1e+8	1e-11	1e+5	10000	0	0	0	1e-05	1e-06	0	1e+20	1e-11	1e+5	50000	1	35	1	1e-11	1e-12	2
sigma200_vegas_N1_log_part3.in/run2	samples_vegas_sigma200/sample_vegas_N1_log_sigma200_2_3	250000	1.5	1.0.3.3	1e+8	1e-11	1e+5	10000	0	0	0	1e-05	1e-06	0	1e+14	1e-11	1e+5	10000	1	25	1	1e-05	1e-06	2	1e+14	1e-08	1e+08	20000	1	0	0	1e-06	1e-07	2
sigma200_vegas_N1_log_part3_retest0_run2.in/run0	samples_retest/sample_retest_sigma200_vegas_N1_log_part3_0_run2	6767	1.5	1.0.3.3	1e+8	1e-11	1e+5	10000	0	0	0	1e-05	1e-06	0	1e+17	1e-11	1e+5	20000	1	30	1	1e-08	1e-09	2
sigma200_vegas_N1_log_part3_retest1_run2.in/run0	samples_retest/sample_retest_sigma200_vegas_N1_log_part3_1_run2	1	1.5	1.0.3.3	1e+8	1e-11	1e+5	10000	0	0	0	1e-05	1e-06	0	1e+20	1e-11	1e+5	50000	1	35	1	1e-11	1e-12	2
sigma200_vegas_N1_log_part3.in/run3	samples_vegas_sigma200/sample_vegas_N1_log_sigma200_3_3	250000	1.5	1.0.3.3	1e+8	1e-11	1e+5	10000	0	0	0	1e-05	1e-06	0	1e+14	1e-11	1e+5	10000	1	25	1	1e-05	1e-06	2	1e+14	1e-08	1e+08	20000	1	0	0	1e-06	1e-07	2
sigma200_vegas_N1_log_part3_retest0_run3.in/run0	samples_retest/sample_retest_sigma200_vegas_N1_log_part3_0_run3	4162	1.5	1.0.3.3	1e+8	1e-11	1e+5	10000	0	0	0	1e-05	1e-06	0	1e+17	1e-11	1e+5	20000	1	30	1	1e-08	1e-09	2
sigma200_vegas_N1_log_part3_retest1_run3.in/run0	samples_retest/sample_retest_sigma200_vegas_N1_log_part3_1_run3	1	1.5	1.0.3.3	1e+8	1e-11	1e+5	10000	0	0	0	1e-05	1e-06	0	1e+20	1e-11	1e+5	50000	1	35	1	1e-11	1e-12	2
sigma200_vegas_N1_log_part3.in/run4	samples_vegas_sigma200/sample_vegas_N1_log_sigma200_4_3	250000	1.5	1.0.3.3	1e+8	1e-11	1e+5	10000	0	0	0	1e-05	1e-06	0	1e+14	1e-11	1e+5	10000	1	25	1	1e-05	1e-06	2	1e+14	1e-08	1e+08	20000	1	0	0	1e-06	1e-07	2
sigma200_vegas_N1_log_part3_retest0_run4.in/run0	samples_retest/sample_retest_sigma200_vegas_N1_log_part3_0_run4	4592	1.5	1.0.3.3	1e+8	1e-11	1e+5	10000	0	0	0	1e-05	1e-06	0	1e+17	1e-11	1e+5	20000	1	30	1	1e-08	1e-09	2
sigma200_vegas_N1_log_part3_retest1_run4.in/run0	samples_retest/sample_retest_sigma200_vegas_N1_log_part3_1_run4	1	1.5	1.0.3.3	1e+8	1e-11	1e+5	10000	0	0	0	1e-05	1e-06	0	1e+20	1e-11	1e+5	50000	1	35	1	1e-11	1e-12	2
sigma200_vegas_N1_log_part3.in/run5	samples_vegas_sigma200/sample_vegas_N1_log_sigma200_5_3	250000	1.5	1.0.3.3	1e+8	1e-11	1e+5	10000	0	0	0	1e-05	1e-06	0	1e+14	1e-11	1e+5	10000	1	25	1	1e-05	1e-06	2	1e+14	1e-08	1e+08	20000	1	0	0	1e-06	1e-07	2
sigma200_vegas_N1_log_part3_retest0_run5.in/run0	samples_retest/sample_retest_sigma200_vegas_N1_log_part3_0_run5	4136	1.5	1.0.3.3	1e+8	1e-11	1e+5	10000	0	0	0	1e-05	1e-06	0	1e+17	1e-11	1e+5	20000	1	30	1	1e-08	1e-09	2
sigma200_vegas_N1_log_part3_retest1_run5.in/run0	samples_retest/sample_retest_sigma200_vegas_N1_log_part3_1_run5	3	1.5	1.0.3.3	1e+8	1e-11	1e+5	10000	0	0	0	1e-05	1e-06	0	1e+20	1e-11	1e+5	50000	1	35	1	1e-11	1e-12	2
sigma200_vegas_N1_log_part4.in/run0	samples_vegas_sigma200/sample_vegas_N1_log_sigma200_0_4	250000	1.5	1.0.3.3	1e+8	1e-11	1e+5	10000	0	0	0	1e-05	1e-06	0	1e+14	1e-11	1e+5	10000	1	25	1	1e-05	1e-06	2	1e+14	1e-08	1e+08	20000	1	0	0	1e-06	1e-07	2
sigma200_vegas_N1_log_part4_retest0_run0.in/run0	samples_retest/sample_retest_sigma200_vegas_N1_log_part4_0_run0	13788	1.5	1.0.3.3	1e+8	1e-11	1e+5	10000	0	0	0	1e-05	1e-06	0	1e+17	1e-11	1e+5	20000	1	30	1	1e-08	1e-09	2	1e+14	1e-08	1e+08	20000	1	0	0	1e-06	1e-07	2
sigma200_vegas_N1_log_part4_retest1_run0.in/run0	samples_retest/sample_retest_sigma200_vegas_N1_log_part4_1_run0	4	1.5	1.0.3.3	1e+8	1e-11	1e+5	10000	0	0	0	1e-05	1e-06	0	1e+20	1e-11	1e+5	50000	1	35	1	1e-11	1e-12	2
sigma200_vegas_N1_log_part4.in/run1	samples_vegas_sigma200/sample_vegas_N1_log_sigma200_1_4	250000	1.5	1.0.3.3	1e+8	1e-11	1e+5	10000	0	0	0	1e-05	1e-06	0	1e+14	1e-11	1e+5	10000	1	25	1	1e-05	1e-06	2	1e+14	1e-08	1e+08	20000	1	0	0	1e-06	1e-07	2
sigma200_vegas_N1_log_part4_retest0_run1.in/run0	samples_retest/sample_retest_sigma200_vegas_N1_log_part4_0_run1	4081	1.5	1.0.3.3	1e+8	1e-11	1e+5	10000	0	0	0	1e-05	1e-06	0	1e+17	1e-11	1e+5	20000	1	30	1	1e-08	1e-09	2	1e+14	1e-08	1e+08	20000	1	0	0	1e-06	1e-07	2
sigma200_vegas_N1_log_part4_retest1_run1.in/run0	samples_retest/sample_retest_sigma200_vegas_N1_log_part4_1_run1	2	1.5	1.0.3.3	1e+8	1e-11	1e+5	10000	0	0	0	1e-05	1e-06	0	1e+20	1e-11	1e+5	50000	1	35	1	1e-11	1e-12	2
sigma200_vegas_N1_log_part4.in/run2	samples_vegas_sigma200/sample_vegas_N1_log_sigma200_2_4	250000	1.5	1.0.3.3	1e+8	1e-11	1e+5	10000	0	0	0	1e-05	1e-06	0	1e+14	1e-11	1e+5	10000	1	25	1	1e-05	1e-06	2	1e+14	1e-08	1e+08	20000	1	0	0	1e-06	1e-07	2
sigma200_vegas_N1_log_part4_retest0_run2.in/run0	samples_retest/sample_retest_sigma200_vegas_N1_log_part4_0_run2	13657	1.5	1.0.3.3	1e+8	1e-11	1e+5	10000	0	0	0	1e-05	1e-06	0	1e+17	1e-11	1e+5	20000	1	30	1	1e-08	1e-09	2	1e+14	1e-08	1e+08	20000	1	0	0	1e-06	1e-07	2
sigma200_vegas_N1_log_part4_retest1_run2.in/run0	samples_retest/sample_retest_sigma200_vegas_N1_log_part4_1_run2	3	1.5	1.0.3.3	1e+8	1e-11	1e+5	10000	0	0	0	1e-05	1e-06	0	1e+20	1e-11	1e+5	50000	1	35	1	1e-11	1e-12	2
sigma200_vegas_N1_log_part4.in/run3	samples_vegas_sigma200/sample_vegas_N1_log_sigma200_3_4	250000	1.5	1.0.3.3	1e+8	1e-11	1e+5	10000	0	0	0	1e-05	1e-06	0	1e+14	1e-11	1e+5	10000	1	25	1	1e-05	1e-06	2	1e+14	1e-08	1e+08	20000	1	0	0	1e-06	1e-07	2
sigma200_vegas_N1_log_part4_retest0_run3.in/run0	samples_retest/sample_retest_sigma200_vegas_N1_log_part4_0_run3	3986	1.5	1.0.3.3	1e+8	1e-11	1e+5	10000	0	0	0	1e-05	1e-06	0	1e+17	1e-11	1e+5	20000	1	30	1	1e-08	1e-09	2
sigma200_vegas_N1_log_part4.in/run4	samples_vegas_sigma200/sample_vegas_N1_log_sigma200_4_4	250000	1.5	1.0.3.3	1e+8	1e-11	1e+5	10000	0	0	0	1e-05	1e-06	0	1e+14	1e-11	1e+5	10000	1	25	1	1e-05	1e-06	2	1e+14	1e-08	1e+08	20000	1	0	0	1e-06	1e-07	2
sigma200_vegas_N1_log_part4_retest0_run4.in/run0	samples_retest/sample_retest_sigma200_vegas_N1_log_part4_0_run4	4025	1.5	1.0.3.3	1e+8	1e-11	1e+5	10000	0	0	0	1e-05	1e-06	0	1e+17	1e-11	1e+5	20000	1	30	1	1e-08	1e-09	2
sigma200_vegas_N1_log_part4.in/run5	samples_vegas_sigma200/sample_vegas_N1_log_sigma200_5_4	250000	1.5	1.0.3.3	1e+8	1e-11	1e+5	10000	0	0	0	1e-05	1e-06	0	1e+14	1e-11	1e+5	10000	1	25	1	1e-05	1e-06	2	1e+14	1e-08	1e+08	20000	1	0	0	1e-06	1e-07	2
sigma200_vegas_N1_log_part4_retest0_run5.in/run0	samples_retest/sample_retest_sigma200_vegas_N1_log_part4_0_run5	3789	1.5	1.0.3.3	1e+8	1e-11	1e+5	10000	0	0	0	1e-05	1e-06	0	1e+17	1e-11	1e+5	20000	1	30	1	1e-08	1e-09	2
sigma200_vegas_N1_log_part4_retest1_run5.in/run0	samples_retest/sample_retest_sigma200_vegas_N1_log_part4_1_run5	1	1.5	1.0.3.3	1e+8	1e-11	1e+5	10000	0	0	0	1e-05	1e-06	0	1e+20	1e-11	1e+5	50000	1	35	1	1e-11	1e-12	2
sigma500_vegas_N1_log_part1.in/run0	samples_vegas_sigma500/sample_vegas_N1_log_sigma500_0_1	250000	1.5	1.0.3.3	1e+8	1e-11	1e+5	10000	0	0	0	1e-05	1e-06	0	1e+14	1e-11	1e+5	10000	1	25	1	1e-05	1e-06	2	1e+14	1e-08	1e+08	20000	1	0	0	1e-06	1e-07	2
sigma500_vegas_N1_log_part1_retest0_run0.in/run0	samples_retest/sample_retest_sigma500_vegas_N1_log_part1_0_run0	10968	1.5	1.0.3.3	1e+8	1e-11	1e+5	10000	0	0	0	1e-05	1e-06	0	1e+17	1e-11	1e+5	20000	1	30	1	1e-08	1e-09	2	1e+14	1e-08	1e+08	20000	1	0	0	1e-06	1e-07	2
sigma500_vegas_N1_log_part1_retest1_run0.in/run0	samples_retest/sample_retest_sigma500_vegas_N1_log_part1_1_run0	3	1.5	1.0.3.3	1e+8	1e-11	1e+5	10000	0	0	0	1e-05	1e-06	0	1e+20	1e-11	1e+5	50000	1	35	1	1e-11	1e-12	2
sigma500_vegas_N1_log_part1_retest2_run0.in/run0	samples_retest/sample_retest_sigma500_vegas_N1_log_part1_2_run0	1	1.5	1.0.3.3	1e+8	1e-11	1e+5	10000	0	0	0	1e-05	1e-06	0	1e+23	1e-11	1e+5	100000	1	40	1	1e-14	1e-15	2
sigma500_vegas_N1_log_part1.in/run1	samples_vegas_sigma500/sample_vegas_N1_log_sigma500_1_1	250000	1.5	1.0.3.3	1e+8	1e-11	1e+5	10000	0	0	0	1e-05	1e-06	0	1e+14	1e-11	1e+5	10000	1	25	1	1e-05	1e-06	2	1e+14	1e-08	1e+08	20000	1	0	0	1e-06	1e-07	2
sigma500_vegas_N1_log_part1_retest0_run1.in/run0	samples_retest/sample_retest_sigma500_vegas_N1_log_part1_0_run1	8616	1.5	1.0.3.3	1e+8	1e-11	1e+5	10000	0	0	0	1e-05	1e-06	0	1e+17	1e-11	1e+5	20000	1	30	1	1e-08	1e-09	2	1e+14	1e-08	1e+08	20000	1	0	0	1e-06	1e-07	2
sigma500_vegas_N1_log_part1_retest1_run1.in/run0	samples_retest/sample_retest_sigma500_vegas_N1_log_part1_1_run1	2	1.5	1.0.3.3	1e+8	1e-11	1e+5	10000	0	0	0	1e-05	1e-06	0	1e+20	1e-11	1e+5	50000	1	35	1	1e-11	1e-12	2
sigma500_vegas_N1_log_part1.in/run2	samples_vegas_sigma500/sample_vegas_N1_log_sigma500_2_1	250000	1.5	1.0.3.3	1e+8	1e-11	1e+5	10000	0	0	0	1e-05	1e-06	0	1e+14	1e-11	1e+5	10000	1	25	1	1e-05	1e-06	2	1e+14	1e-08	1e+08	20000	1	0	0	1e-06	1e-07	2
sigma500_vegas_N1_log_part1_retest0_run2.in/run0	samples_retest/sample_retest_sigma500_vegas_N1_log_part1_0_run2	36571	1.5	1.0.3.3	1e+8	1e-11	1e+5	10000	0	0	0	1e-05	1e-06	0	1e+17	1e-11	1e+5	20000	1	30	1	1e-08	1e-09	2	1e+14	1e-08	1e+08	20000	1	0	0	1e-06	1e-07	2
sigma500_vegas_N1_log_part1_retest1_run2.in/run0	samples_retest/sample_retest_sigma500_vegas_N1_log_part1_1_run2	2	1.5	1.0.3.3	1e+8	1e-11	1e+5	10000	0	0	0	1e-05	1e-06	0	1e+20	1e-11	1e+5	50000	1	35	1	1e-11	1e-12	2
sigma500_vegas_N1_log_part1.in/run3	samples_vegas_sigma500/sample_vegas_N1_log_sigma500_3_1	250000	1.5	1.0.3.3	1e+8	1e-11	1e+5	10000	0	0	0	1e-05	1e-06	0	1e+14	1e-11	1e+5	10000	1	25	1	1e-05	1e-06	2	1e+14	1e-08	1e+08	20000	1	0	0	1e-06	1e-07	2
sigma500_vegas_N1_log_part1_retest0_run3.in/run0	samples_retest/sample_retest_sigma500_vegas_N1_log_part1_0_run3	32201	1.5	1.0.3.3	1e+8	1e-11	1e+5	10000	0	0	0	1e-05	1e-06	0	1e+17	1e-11	1e+5	20000	1	30	1	1e-08	1e-09	2
sigma500_vegas_N1_log_part1_retest1_run3.in/run0	samples_retest/sample_retest_sigma500_vegas_N1_log_part1_1_run3	4	1.5	1.0.3.3	1e+8	1e-11	1e+5	10000	0	0	0	1e-05	1e-06	0	1e+20	1e-11	1e+5	50000	1	35	1	1e-11	1e-12	2
sigma500_vegas_N1_log_part1.in/run4	samples_vegas_sigma500/sample_vegas_N1_log_sigma500_4_1	250000	1.5	1.0.3.3	1e+8	1e-11	1e+5	10000	0	0	0	1e-05	1e-06	0	1e+14	1e-11	1e+5	10000	1	25	1	1e-05	1e-06	2	1e+14	1e-08	1e+08	20000	1	0	0	1e-06	1e-07	2
sigma500_vegas_N1_log_part1_retest0_run4.in/run0	samples_retest/sample_retest_sigma500_vegas_N1_log_part1_0_run4	10778	1.5	1.0.3.3	1e+8	1e-11	1e+5	10000	0	0	0	1e-05	1e-06	0	1e+17	1e-11	1e+5	20000	1	30	1	1e-08	1e-09	2
sigma500_vegas_N1_log_part1_retest1_run4.in/run0	samples_retest/sample_retest_sigma500_vegas_N1_log_part1_1_run4	4	1.5	1.0.3.3	1e+8	1e-11	1e+5	10000	0	0	0	1e-05	1e-06	0	1e+20	1e-11	1e+5	50000	1	35	1	1e-11	1e-12	2
sigma500_vegas_N1_log_part1.in/run5	samples_vegas_sigma500/sample_vegas_N1_log_sigma500_5_1	250000	1.5	1.0.3.3	1e+8	1e-11	1e+5	10000	0	0	0	1e-05	1e-06	0	1e+14	1e-11	1e+5	10000	1	25	1	1e-05	1e-06	2	1e+14	1e-08	1e+08	20000	1	0	0	1e-06	1e-07	2
sigma500_vegas_N1_log_part1_retest0_run5.in/run0	samples_retest/sample_retest_sigma500_vegas_N1_log_part1_0_run5	18209	1.5	1.0.3.3	1e+8	1e-11	1e+5	10000	0	0	0	1e-05	1e-06	0	1e+17	1e-11	1e+5	20000	1	30	1	1e-08	1e-09	2
sigma500_vegas_N1_log_part1_retest1_run5.in/run0	samples_retest/sample_retest_sigma500_vegas_N1_log_part1_1_run5	4	1.5	1.0.3.3	1e+8	1e-11	1e+5	10000	0	0	0	1e-05	1e-06	0	1e+20	1e-11	1e+5	50000	1	35	1	1e-11	1e-12	2
sigma500_vegas_N1_log_part2.in/run0	samples_vegas_sigma500/sample_vegas_N1_log_sigma500_0_2	250000	1.5	1.0.3.3	1e+8	1e-11	1e+5	10000	0	0	0	1e-05	1e-06	0	1e+14	1e-11	1e+5	10000	1	25	1	1e-05	1e-06	2	1e+14	1e-08	1e+08	20000	1	0	0	1e-06	1e-07	2	1e+14	1e-08	1e+08	20000	1	0	0	1e-06	1e-07	2
sigma500_vegas_N1_log_part2_retest0_run0.in/run0	samples_retest/sample_retest_sigma500_vegas_N1_log_part2_0_run0	9471	1.5	1.0.3.3	1e+8	1e-11	1e+5	10000	0	0	0	1e-05	1e-06	0	1e+17	1e-11	1e+5	20000	1	30	1	1e-08	1e-09	2	1e+14	1e-08	1e+08	20000	1	0	0	1e-06	1e-07	2
sigma500_vegas_N1_log_part2_retest1_run0.in/run0	samples_retest/sample_retest_sigma500_vegas_N1_log_part2_1_run0	18	1.5	1.0.3.3	1e+8	1e-11	1e+5	10000	0	0	0	1e-05	1e-06	0	1e+20	1e-11	1e+5	50000	1	35	1	1e-11	1e-12	2
sigma500_vegas_N1_log_part2_retest2_run0.in/run0	samples_retest/sample_retest_sigma500_vegas_N1_log_part2_2_run0	1	1.5	1.0.3.3	1e+8	1e-11	1e+5	10000	0	0	0	1e-05	1e-06	0	1e+23	1e-11	1e+5	100000	1	40	1	1e-14	1e-15	2
sigma500_vegas_N1_log_part2.in/run1	samples_vegas_sigma500/sample_vegas_N1_log_sigma500_1_2	250000	1.5	1.0.3.3	1e+8	1e-11	1e+5	10000	0	0	0	1e-05	1e-06	0	1e+14	1e-11	1e+5	10000	1	25	1	1e-05	1e-06	2	1e+14	1e-08	1e+08	20000	1	0	0	1e-06	1e-07	2
sigma500_vegas_N1_log_part2_retest0_run1.in/run0	samples_retest/sample_retest_sigma500_vegas_N1_log_part2_0_run1	11719	1.5	1.0.3.3	1e+8	1e-11	1e+5	10000	0	0	0	1e-05	1e-06	0	1e+17	1e-11	1e+5	20000	1	30	1	1e-08	1e-09	2
sigma500_vegas_N1_log_part2_retest1_run1.in/run0	samples_retest/sample_retest_sigma500_vegas_N1_log_part2_1_run1	1	1.5	1.0.3.3	1e+8	1e-11	1e+5	10000	0	0	0	1e-05	1e-06	0	1e+20	1e-11	1e+5	50000	1	35	1	1e-11	1e-12	2
sigma500_vegas_N1_log_part2.in/run2	samples_vegas_sigma500/sample_vegas_N1_log_sigma500_2_2	250000	1.5	1.0.3.3	1e+8	1e-11	1e+5	10000	0	0	0	1e-05	1e-06	0	1e+14	1e-11	1e+5	10000	1	25	1	1e-05	1e-06	2	1e+14	1e-08	1e+08	20000	1	0	0	1e-06	1e-07	2
sigma500_vegas_N1_log_part2_retest0_run2.in/run0	samples_retest/sample_retest_sigma500_vegas_N1_log_part2_0_run2	16647	1.5	1.0.3.3	1e+8	1e-11	1e+5	10000	0	0	0	1e-05	1e-06	0	1e+17	1e-11	1e+5	20000	1	30	1	1e-08	1e-09	2
sigma500_vegas_N1_log_part2.in/run3	samples_vegas_sigma500/sample_vegas_N1_log_sigma500_3_2	250000	1.5	1.0.3.3	1e+8	1e-11	1e+5	10000	0	0	0	1e-05	1e-06	0	1e+14	1e-11	1e+5	10000	1	25	1	1e-05	1e-06	2	1e+14	1e-08	1e+08	20000	1	0	0	1e-06	1e-07	2
sigma500_vegas_N1_log_part2_retest0_run3.in/run0	samples_retest/sample_retest_sigma500_vegas_N1_log_part2_0_run3	31683	1.5	1.0.3.3	1e+8	1e-11	1e+5	10000	0	0	0	1e-05	1e-06	0	1e+17	1e-11	1e+5	20000	1	30	1	1e-08	1e-09	2	1e+14	1e-08	1e+08	20000	1	0	0	1e-06	1e-07	2
sigma500_vegas_N1_log_part2_retest1_run3.in/run0	samples_retest/sample_retest_sigma500_vegas_N1_log_part2_1_run3	4	1.5	1.0.3.3	1e+8	1e-11	1e+5	10000	0	0	0	1e-05	1e-06	0	1e+20	1e-11	1e+5	50000	1	35	1	1e-11	1e-12	2
sigma500_vegas_N1_log_part2.in/run4	samples_vegas_sigma500/sample_vegas_N1_log_sigma500_4_2	250000	1.5	1.0.3.3	1e+8	1e-11	1e+5	10000	0	0	0	1e-05	1e-06	0	1e+14	1e-11	1e+5	10000	1	25	1	1e-05	1e-06	2	1e+14	1e-08	1e+08	20000	1	0	0	1e-06	1e-07	2
sigma500_vegas_N1_log_part2_retest0_run4.in/run0	samples_retest/sample_retest_sigma500_vegas_N1_log_part2_0_run4	17123	1.5	1.0.3.3	1e+8	1e-11	1e+5	10000	0	0	0	1e-05	1e-06	0	1e+17	1e-11	1e+5	20000	1	30	1	1e-08	1e-09	2	1e+14	1e-08	1e+08	20000	1	0	0	1e-06	1e-07	2
sigma500_vegas_N1_log_part2_retest1_run4.in/run0	samples_retest/sample_retest_sigma500_vegas_N1_log_part2_1_run4	2	1.5	1.0.3.3	1e+8	1e-11	1e+5	10000	0	0	0	1e-05	1e-06	0	1e+20	1e-11	1e+5	50000	1	35	1	1e-11	1e-12	2
sigma500_vegas_N1_log_part2.in/run5	samples_vegas_sigma500/sample_vegas_N1_log_sigma500_5_2	250000	1.5	1.0.3.3	1e+8	1e-11	1e+5	10000	0	0	0	1e-05	1e-06	0	1e+14	1e-11	1e+5	10000	1	25	1	1e-05	1e-06	2	1e+14	1e-08	1e+08	20000	1	0	0	1e-06	1e-07	2
sigma500_vegas_N1_log_part2_retest0_run5.in/run0	samples_retest/sample_retest_sigma500_vegas_N1_log_part2_0_run5	77208	1.5	1.0.3.3	1e+8	1e-11	1e+5	10000	0	0	0	1e-05	1e-06	0	1e+17	1e-11	1e+5	20000	1	30	1	1e-08	1e-09	2
sigma500_vegas_N1_log_part2_retest1_run5.in/run0	samples_retest/sample_retest_sigma500_vegas_N1_log_part2_1_run5	2	1.5	1.0.3.3	1e+8	1e-11	1e+5	10000	0	0	0	1e-05	1e-06	0	1e+20	1e-11	1e+5	50000	1	35	1	1e-11	1e-12	2
sigma500_vegas_N1_log_part3.in/run0	samples_vegas_sigma500/sample_vegas_N1_log_sigma500_0_3	250000	1.5	1.0.3.3	1e+8	1e-11	1e+5	10000	0	0	0	1e-05	1e-06	0	1e+14	1e-11	1e+5	10000	1	25	1	1e-05	1e-06	2	1e+14	1e-08	1e+08	20000	1	0	0	1e-06	1e-07	2	1e+14	1e-08	1e+08	20000	1	0	0	1e-06	1e-07	2	1e+14	1e-08	1e+08	20000	1
sigma500_vegas_N1_log_part3_retest0_run0.in/run0	samples_retest/sample_retest_sigma500_vegas_N1_log_part3_0_run0	14796	1.5	1.0.3.3	1e+8	1e-11	1e+5	10000	0	0	0	1e-05	1e-06	0	1e+17	1e-11	1e+5	20000	1	30	1	1e-08	1e-09	2
sigma500_vegas_N1_log_part3.in/run1	samples_vegas_sigma500/sample_vegas_N1_log_sigma500_1_3	250000	1.5	1.0.3.3	1e+8	1e-11	1e+5	10000	0	0	0	1e-05	1e-06	0	1e+14	1e-11	1e+5	10000	1	25	1	1e-05	1e-06	2	1e+14	1e-08	1e+08	20000	1	0	0	1e-06	1e-07	2	1e+14	1e-08	1e+08	20000	1	0	0	1e-06	1e-07	2
sigma500_vegas_N1_log_part3_retest0_run1.in/run0	samples_retest/sample_retest_sigma500_vegas_N1_log_part3_0_run1	9514	1.5	1.0.3.3	1e+8	1e-11	1e+5	10000	0	0	0	1e-05	1e-06	0	1e+17	1e-11	1e+5	20000	1	30	1	1e-08	1e-09	2	1e+14	1e-08	1e+08	20000	1	0	0	1e-06	1e-07	2
sigma500_vegas_N1_log_part3_retest1_run1.in/run0	samples_retest/sample_retest_sigma500_vegas_N1_log_part3_1_run1	3	1.5	1.0.3.3	1e+8	1e-11	1e+5	10000	0	0	0	1e-05	1e-06	0	1e+20	1e-11	1e+5	50000	1	35	1	1e-11	1e-12	2
sigma500_vegas_N1_log_part3.in/run2	samples_vegas_sigma500/sample_vegas_N1_log_sigma500_2_3	250000	1.5	1.0.3.3	1e+8	1e-11	1e+5	10000	0	0	0	1e-05	1e-06	0	1e+14	1e-11	1e+5	10000	1	25	1	1e-05	1e-06	2	1e+14	1e-08	1e+08	20000	1	0	0	1e-06	1e-07	2
sigma500_vegas_N1_log_part3_retest0_run2.in/run0	samples_retest/sample_retest_sigma500_vegas_N1_log_part3_0_run2	51866	1.5	1.0.3.3	1e+8	1e-11	1e+5	10000	0	0	0	1e-05	1e-06	0	1e+17	1e-11	1e+5	20000	1	30	1	1e-08	1e-09	2	1e+14	1e-08	1e+08	20000	1	0	0	1e-06	1e-07	2
sigma500_vegas_N1_log_part3_retest1_run2.in/run0	samples_retest/sample_retest_sigma500_vegas_N1_log_part3_1_run2	3	1.5	1.0.3.3	1e+8	1e-11	1e+5	10000	0	0	0	1e-05	1e-06	0	1e+20	1e-11	1e+5	50000	1	35	1	1e-11	1e-12	2
sigma500_vegas_N1_log_part3.in/run3	samples_vegas_sigma500/sample_vegas_N1_log_sigma500_3_3	250000	1.5	1.0.3.3	1e+8	1e-11	1e+5	10000	0	0	0	1e-05	1e-06	0	1e+14	1e-11	1e+5	10000	1	25	1	1e-05	1e-06	2	1e+14	1e-08	1e+08	20000	1	0	0	1e-06	1e-07	2
sigma500_vegas_N1_log_part3_retest0_run3.in/run0	samples_retest/sample_retest_sigma500_vegas_N1_log_part3_0_run3	82700	1.5	1.0.3.3	1e+8	1e-11	1e+5	10000	0	0	0	1e-05	1e-06	0	1e+17	1e-11	1e+5	20000	1	30	1	1e-08	1e-09	2	1e+14	1e-08	1e+08	20000	1	0	0	1e-06	1e-07	2
sigma500_vegas_N1_log_part3_retest1_run3.in/run0	samples_retest/sample_retest_sigma500_vegas_N1_log_part3_1_run3	3	1.5	1.0.3.3	1e+8	1e-11	1e+5	10000	0	0	0	1e-05	1e-06	0	1e+20	1e-11	1e+5	50000	1	35	1	1e-11	1e-12	2
sigma500_vegas_N1_log_part3.in/run4	samples_vegas_sigma500/sample_vegas_N1_log_sigma500_4_3	250000	1.5	1.0.3.3	1e+8	1e-11	1e+5	10000	0	0	0	1e-05	1e-06	0	1e+14	1e-11	1e+5	10000	1	25	1	1e-05	1e-06	2	1e+14	1e-08	1e+08	20000	1	0	0	1e-06	1e-07	2
sigma500_vegas_N1_log_part3_retest0_run4.in/run0	samples_retest/sample_retest_sigma500_vegas_N1_log_part3_0_run4	34014	1.5	1.0.3.3	1e+8	1e-11	1e+5	10000	0	0	0	1e-05	1e-06	0	1e+17	1e-11	1e+5	20000	1	30	1	1e-08	1e-09	2
sigma500_vegas_N1_log_part3_retest1_run4.in/run0	samples_retest/sample_retest_sigma500_vegas_N1_log_part3_1_run4	1	1.5	1.0.3.3	1e+8	1e-11	1e+5	10000	0	0	0	1e-05	1e-06	0	1e+20	1e-11	1e+5	50000	1	35	1	1e-11	1e-12	2
sigma500_vegas_N1_log_part3.in/run5	samples_vegas_sigma500/sample_vegas_N1_log_sigma500_5_3	250000	1.5	1.0.3.3	1e+8	1e-11	1e+5	10000	0	0	0	1e-05	1e-06	0	1e+14	1e-11	1e+5	10000	1	25	1	1e-05	1e-06	2	1e+14	1e-08	1e+08	20000	1	0	0	1e-06	1e-07	2
sigma500_vegas_N1_log_part3_retest0_run5.in/run0	samples_retest/sample_retest_sigma500_vegas_N1_log_part3_0_run5	25695	1.5	1.0.3.3	1e+8	1e-11	1e+5	10000	0	0	0	1e-05	1e-06	0	1e+17	1e-11	1e+5	20000	1	30	1	1e-08	1e-09	2
sigma500_vegas_N1_log_part3_retest1_run5.in/run0	samples_retest/sample_retest_sigma500_vegas_N1_log_part3_1_run5	4	1.5	1.0.3.3	1e+8	1e-11	1e+5	10000	0	0	0	1e-05	1e-06	0	1e+20	1e-11	1e+5	50000	1	35	1	1e-11	1e-12	2
sigma500_vegas_N1_log_part4.in/run0	samples_vegas_sigma500/sample_vegas_N1_log_sigma500_0_4	250000	1.5	1.0.3.3	1e+8	1e-11	1e+5	10000	0	0	0	1e-05	1e-06	0	1e+14	1e-11	1e+5	10000	1	25	1	1e-05	1e-06	2	1e+14	1e-08	1e+08	20000	1	0	0	1e-06	1e-07	2	1e+14	1e-08	1e+08	20000	1	0	0	1e-06	1e-07	2	1e+14	1e-08	1e+08	20000	1
sigma500_vegas_N1_log_part4_retest0_run0.in/run0	samples_retest/sample_retest_sigma500_vegas_N1_log_part4_0_run0	11829	1.5	1.0.3.3	1e+8	1e-11	1e+5	10000	0	0	0	1e-05	1e-06	0	1e+17	1e-11	1e+5	20000	1	30	1	1e-08	1e-09	2	1e+14	1e-08	1e+08	20000	1	0	0	1e-06	1e-07	2
sigma500_vegas_N1_log_part4_retest1_run0.in/run0	samples_retest/sample_retest_sigma500_vegas_N1_log_part4_1_run0	4	1.5	1.0.3.3	1e+8	1e-11	1e+5	10000	0	0	0	1e-05	1e-06	0	1e+20	1e-11	1e+5	50000	1	35	1	1e-11	1e-12	2
sigma500_vegas_N1_log_part4_retest2_run0.in/run0	samples_retest/sample_retest_sigma500_vegas_N1_log_part4_2_run0	1	1.5	1.0.3.3	1e+8	1e-11	1e+5	10000	0	0	0	1e-05	1e-06	0	1e+23	1e-11	1e+5	100000	1	40	1	1e-14	1e-15	2
sigma500_vegas_N1_log_part4.in/run1	samples_vegas_sigma500/sample_vegas_N1_log_sigma500_1_4	250000	1.5	1.0.3.3	1e+8	1e-11	1e+5	10000	0	0	0	1e-05	1e-06	0	1e+14	1e-11	1e+5	10000	1	25	1	1e-05	1e-06	2	1e+14	1e-08	1e+08	20000	1	0	0	1e-06	1e-07	2
sigma500_vegas_N1_log_part4_retest0_run1.in/run0	samples_retest/sample_retest_sigma500_vegas_N1_log_part4_0_run1	11191	1.5	1.0.3.3	1e+8	1e-11	1e+5	10000	0	0	0	1e-05	1e-06	0	1e+17	1e-11	1e+5	20000	1	30	1	1e-08	1e-09	2
sigma500_vegas_N1_log_part4_retest1_run1.in/run0	samples_retest/sample_retest_sigma500_vegas_N1_log_part4_1_run1	2	1.5	1.0.3.3	1e+8	1e-11	1e+5	10000	0	0	0	1e-05	1e-06	0	1e+20	1e-11	1e+5	50000	1	35	1	1e-11	1e-12	2
sigma500_vegas_N1_log_part4.in/run2	samples_vegas_sigma500/sample_vegas_N1_log_sigma500_2_4	250000	1.5	1.0.3.3	1e+8	1e-11	1e+5	10000	0	0	0	1e-05	1e-06	0	1e+14	1e-11	1e+5	10000	1	25	1	1e-05	1e-06	2	1e+14	1e-08	1e+08	20000	1	0	0	1e-06	1e-07	2
sigma500_vegas_N1_log_part4_retest0_run2.in/run0	samples_retest/sample_retest_sigma500_vegas_N1_log_part4_0_run2	40195	1.5	1.0.3.3	1e+8	1e-11	1e+5	10000	0	0	0	1e-05	1e-06	0	1e+17	1e-11	1e+5	20000	1	30	1	1e-08	1e-09	2
sigma500_vegas_N1_log_part4_retest1_run2.in/run0	samples_retest/sample_retest_sigma500_vegas_N1_log_part4_1_run2	2	1.5	1.0.3.3	1e+8	1e-11	1e+5	10000	0	0	0	1e-05	1e-06	0	1e+20	1e-11	1e+5	50000	1	35	1	1e-11	1e-12	2
sigma500_vegas_N1_log_part4.in/run3	samples_vegas_sigma500/sample_vegas_N1_log_sigma500_3_4	250000	1.5	1.0.3.3	1e+8	1e-11	1e+5	10000	0	0	0	1e-05	1e-06	0	1e+14	1e-11	1e+5	10000	1	25	1	1e-05	1e-06	2	1e+14	1e-08	1e+08	20000	1	0	0	1e-09	1e-10	2
sigma500_vegas_N1_log_part4_retest0_run3.in/run0	samples_retest/sample_retest_sigma500_vegas_N1_log_part4_0_run3	11589	1.5	1.0.3.3	1e+8	1e-11	1e+5	10000	0	0	0	1e-05	1e-06	0	1e+17	1e-11	1e+5	20000	1	30	1	1e-08	1e-09	2	1e+14	1e-08	1e+08	20000	1	0	0	1e-06	1e-07	2
sigma500_vegas_N1_log_part4_retest1_run3.in/run0	samples_retest/sample_retest_sigma500_vegas_N1_log_part4_1_run3	6	1.5	1.0.3.3	1e+8	1e-11	1e+5	10000	0	0	0	1e-05	1e-06	0	1e+20	1e-11	1e+5	50000	1	35	1	1e-11	1e-12	2
sigma500_vegas_N1_log_part4.in/run4	samples_vegas_sigma500/sample_vegas_N1_log_sigma500_4_4	250000	1.5	1.0.3.3	1e+8	1e-11	1e+5	10000	0	0	0	1e-05	1e-06	0	1e+14	1e-11	1e+5	10000	1	25	1	1e-05	1e-06	2	1e+14	1e-08	1e+08	20000	1	0	0	1e-09	1e-10	2
sigma500_vegas_N1_log_part4_retest0_run4.in/run0	samples_retest/sample_retest_sigma500_vegas_N1_log_part4_0_run4	19270	1.5	1.0.3.3	1e+8	1e-11	1e+5	10000	0	0	0	1e-05	1e-06	0	1e+17	1e-11	1e+5	20000	1	30	1	1e-08	1e-09	2
sigma500_vegas_N1_log_part4_retest1_run4.in/run0	samples_retest/sample_retest_sigma500_vegas_N1_log_part4_1_run4	2	1.5	1.0.3.3	1e+8	1e-11	1e+5	10000	0	0	0	1e-05	1e-06	0	1e+20	1e-11	1e+5	50000	1	35	1	1e-11	1e-12	2
sigma500_vegas_N1_log_part4.in/run5	samples_vegas_sigma500/sample_vegas_N1_log_sigma500_5_4	250000	1.5	1.0.3.3	1e+8	1e-11	1e+5	10000	0	0	0	1e-05	1e-06	0	1e+14	1e-11	1e+5	10000	1	25	1	1e-05	1e-06	2	1e+14	1e-08	1e+08	20000	1	0	0	1e-09	1e-10	2
sigma500_vegas_N1_log_part4_retest0_run5.in/run0	samples_retest/sample_retest_sigma500_vegas_N1_log_part4_0_run5	106242	1.5	1.0.3.3	1e+8	1e-11	1e+5	10000	0	0	0	1e-05	1e-06	0	1e+17	1e-11	1e+5	20000	1	30	1	1e-08	1e-09	2	1e+14	1e-08	1e+08	20000	1	0	0	1e-06	1e-07	2
sigma500_vegas_N1_log_part4_retest1_run5.in/run0	samples_retest/sample_retest_sigma500_vegas_N1_log_part4_1_run5	3	1.5	1.0.3.3	1e+8	1e-11	1e+5	10000	0	0	0	1e-05	1e-06	0	1e+20	1e-11	1e+5	50000	1	35	1	1e-11	1e-12	2
sigma1_threshold_vegas2.5_part1.in/run0	samples_vegas_sigma2.5/sample_vegas_N1_log_sigma2.5_0_1	250000	1.5	1.0.3.3	1e+8	1e-11	1e+5	10000	0	0	0	1e-05	1e-06	0	1e+14	1e-11	1e+5	10000	1	25	1	1e-05	1e-06	2	1e+14	1e-08	1e+08	20000	1	0	0	1e-06	1e-07	2
sigma1_threshold_vegas2.5_part1_retest0_run0.in/run0	samples_retest/sample_retest_sigma1_threshold_vegas2.5_part1_0_run0	24	1.5	1.0.3.3	1e+8	1e-11	1e+5	10000	0	0	0	1e-05	1e-06	0	1e+17	1e-11	1e+5	20000	1	30	1	1e-08	1e-09	2
sigma1_threshold_vegas2.5_part1.in/run1	samples_vegas_sigma2.5/sample_vegas_N1_log_sigma2.5_1_1	250000	1.5	1.0.3.3	1e+8	1e-11	1e+5	10000	0	0	0	1e-05	1e-06	0	1e+14	1e-11	1e+5	10000	1	25	1	1e-05	1e-06	2	1e+14	1e-08	1e+08	20000	1	0	0	1e-06	1e-07	2
sigma1_threshold_vegas2.5_part1_retest0_run1.in/run0	samples_retest/sample_retest_sigma1_threshold_vegas2.5_part1_0_run1	308	1.5	1.0.3.3	1e+8	1e-11	1e+5	10000	0	0	0	1e-05	1e-06	0	1e+17	1e-11	1e+5	20000	1	30	1	1e-08	1e-09	2
sigma1_threshold_vegas2.5_part1_retest1_run1.in/run0	samples_retest/sample_retest_sigma1_threshold_vegas2.5_part1_1_run1	3	1.5	1.0.3.3	1e+8	1e-11	1e+5	10000	0	0	0	1e-05	1e-06	0	1e+20	1e-11	1e+5	50000	1	35	1	1e-11	1e-12	2
sigma1_threshold_vegas2.5_part1.in/run2	samples_vegas_sigma2.5/sample_vegas_N1_log_sigma2.5_2_1	250000	1.5	1.0.3.3	1e+8	1e-11	1e+5	10000	0	0	0	1e-05	1e-06	0	1e+14	1e-11	1e+5	10000	1	25	1	1e-05	1e-06	2	1e+14	1e-08	1e+08	20000	1	0	0	1e-06	1e-07	2
sigma1_threshold_vegas2.5_part1_retest0_run2.in/run0	samples_retest/sample_retest_sigma1_threshold_vegas2.5_part1_0_run2	12	1.5	1.0.3.3	1e+8	1e-11	1e+5	10000	0	0	0	1e-05	1e-06	0	1e+17	1e-11	1e+5	20000	1	30	1	1e-08	1e-09	2
sigma1_threshold_vegas2.5_part1.in/run3	samples_vegas_sigma2.5/sample_vegas_N1_log_sigma2.5_3_1	250000	1.5	1.0.3.3	1e+8	1e-11	1e+5	10000	0	0	0	1e-05	1e-06	0	1e+14	1e-11	1e+5	10000	1	25	1	1e-05	1e-06	2	1e+14	1e-08	1e+08	20000	1	0	0	1e-06	1e-07	2
sigma1_threshold_vegas2.5_part1_retest0_run3.in/run0	samples_retest/sample_retest_sigma1_threshold_vegas2.5_part1_0_run3	293	1.5	1.0.3.3	1e+8	1e-11	1e+5	10000	0	0	0	1e-05	1e-06	0	1e+17	1e-11	1e+5	20000	1	30	1	1e-08	1e-09	2
sigma1_threshold_vegas2.5_part1.in/run4	samples_vegas_sigma2.5/sample_vegas_N1_log_sigma2.5_4_1	250000	1.5	1.0.3.3	1e+8	1e-11	1e+5	10000	0	0	0	1e-05	1e-06	0	1e+14	1e-11	1e+5	10000	1	25	1	1e-05	1e-06	2	1e+14	1e-08	1e+08	20000	1	0	0	1e-06	1e-07	2
sigma1_threshold_vegas2.5_part1_retest0_run4.in/run0	samples_retest/sample_retest_sigma1_threshold_vegas2.5_part1_0_run4	13	1.5	1.0.3.3	1e+8	1e-11	1e+5	10000	0	0	0	1e-05	1e-06	0	1e+17	1e-11	1e+5	20000	1	30	1	1e-08	1e-09	2
sigma1_threshold_vegas2.5_part1.in/run5	samples_vegas_sigma2.5/sample_vegas_N1_log_sigma2.5_5_1	250000	1.5	1.0.3.3	1e+8	1e-11	1e+5	10000	0	0	0	1e-05	1e-06	0	1e+14	1e-11	1e+5	10000	1	25	1	1e-05	1e-06	2	1e+14	1e-08	1e+08	20000	1	0	0	1e-06	1e-07	2
sigma1_threshold_vegas2.5_part1_retest0_run5.in/run0	samples_retest/sample_retest_sigma1_threshold_vegas2.5_part1_0_run5	107	1.5	1.0.3.3	1e+8	1e-11	1e+5	10000	0	0	0	1e-05	1e-06	0	1e+17	1e-11	1e+5	20000	1	30	1	1e-08	1e-09	2
sigma1_threshold_vegas2.5_part1_retest1_run5.in/run0	samples_retest/sample_retest_sigma1_threshold_vegas2.5_part1_1_run5	1	1.5	1.0.3.3	1e+8	1e-11	1e+5	10000	0	0	0	1e-05	1e-06	0	1e+20	1e-11	1e+5	50000	1	35	1	1e-11	1e-12	2
sigma1_threshold_vegas2.5_part2.in/run0	samples_vegas_sigma2.5/sample_vegas_N1_log_sigma2.5_0_2	250000	1.5	1.0.3.3	1e+8	1e-11	1e+5	10000	0	0	0	1e-05	1e-06	0	1e+14	1e-11	1e+5	10000	1	25	1	1e-05	1e-06	2
sigma1_threshold_vegas2.5_part2_retest0_run0.in/run0	samples_retest/sample_retest_sigma1_threshold_vegas2.5_part2_0_run0	17	1.5	1.0.3.3	1e+8	1e-11	1e+5	10000	0	0	0	1e-05	1e-06	0	1e+17	1e-11	1e+5	20000	1	30	1	1e-08	1e-09	2
sigma1_threshold_vegas2.5_part2.in/run1	samples_vegas_sigma2.5/sample_vegas_N1_log_sigma2.5_1_2	250000	1.5	1.0.3.3	1e+8	1e-11	1e+5	10000	0	0	0	1e-05	1e-06	0	1e+14	1e-11	1e+5	10000	1	25	1	1e-05	1e-06	2
sigma1_threshold_vegas2.5_part2_retest0_run1.in/run0	samples_retest/sample_retest_sigma1_threshold_vegas2.5_part2_0_run1	31	1.5	1.0.3.3	1e+8	1e-11	1e+5	10000	0	0	0	1e-05	1e-06	0	1e+17	1e-11	1e+5	20000	1	30	1	1e-08	1e-09	2
sigma1_threshold_vegas2.5_part2.in/run2	samples_vegas_sigma2.5/sample_vegas_N1_log_sigma2.5_2_2	250000	1.5	1.0.3.3	1e+8	1e-11	1e+5	10000	0	0	0	1e-05	1e-06	0	1e+14	1e-11	1e+5	10000	1	25	1	1e-05	1e-06	2	1e+14	1e-08	1e+08	20000	1	0	0	1e-06	1e-07	2
sigma1_threshold_vegas2.5_part2_retest0_run2.in/run0	samples_retest/sample_retest_sigma1_threshold_vegas2.5_part2_0_run2	272	1.5	1.0.3.3	1e+8	1e-11	1e+5	10000	0	0	0	1e-05	1e-06	0	1e+17	1e-11	1e+5	20000	1	30	1	1e-08	1e-09	2
sigma1_threshold_vegas2.5_part2_retest1_run2.in/run0	samples_retest/sample_retest_sigma1_threshold_vegas2.5_part2_1_run2	2	1.5	1.0.3.3	1e+8	1e-11	1e+5	10000	0	0	0	1e-05	1e-06	0	1e+20	1e-11	1e+5	50000	1	35	1	1e-11	1e-12	2
sigma1_threshold_vegas2.5_part2.in/run3	samples_vegas_sigma2.5/sample_vegas_N1_log_sigma2.5_3_2	250000	1.5	1.0.3.3	1e+8	1e-11	1e+5	10000	0	0	0	1e-05	1e-06	0	1e+14	1e-11	1e+5	10000	1	25	1	1e-05	1e-06	2	1e+14	1e-08	1e+08	20000	1	0	0	1e-06	1e-07	2
sigma1_threshold_vegas2.5_part2_retest0_run3.in/run0	samples_retest/sample_retest_sigma1_threshold_vegas2.5_part2_0_run3	122	1.5	1.0.3.3	1e+8	1e-11	1e+5	10000	0	0	0	1e-05	1e-06	0	1e+17	1e-11	1e+5	20000	1	30	1	1e-08	1e-09	2
sigma1_threshold_vegas2.5_part2.in/run4	samples_vegas_sigma2.5/sample_vegas_N1_log_sigma2.5_4_2	250000	1.5	1.0.3.3	1e+8	1e-11	1e+5	10000	0	0	0	1e-05	1e-06	0	1e+14	1e-11	1e+5	10000	1	25	1	1e-05	1e-06	2	1e+14	1e-08	1e+08	20000	1	0	0	1e-06	1e-07	2
sigma1_threshold_vegas2.5_part2_retest0_run4.in/run0	samples_retest/sample_retest_sigma1_threshold_vegas2.5_part2_0_run4	160	1.5	1.0.3.3	1e+8	1e-11	1e+5	10000	0	0	0	1e-05	1e-06	0	1e+17	1e-11	1e+5	20000	1	30	1	1e-08	1e-09	2
sigma1_threshold_vegas2.5_part2_retest1_run4.in/run0	samples_retest/sample_retest_sigma1_threshold_vegas2.5_part2_1_run4	2	1.5	1.0.3.3	1e+8	1e-11	1e+5	10000	0	0	0	1e-05	1e-06	0	1e+20	1e-11	1e+5	50000	1	35	1	1e-11	1e-12	2
sigma1_threshold_vegas2.5_part2.in/run5	samples_vegas_sigma2.5/sample_vegas_N1_log_sigma2.5_5_2	250000	1.5	1.0.3.3	1e+8	1e-11	1e+5	10000	0	0	0	1e-05	1e-06	0	1e+14	1e-11	1e+5	10000	1	25	1	1e-05	1e-06	2
sigma1_threshold_vegas2.5_part2_retest0_run5.in/run0	samples_retest/sample_retest_sigma1_threshold_vegas2.5_part2_0_run5	31	1.5	1.0.3.3	1e+8	1e-11	1e+5	10000	0	0	0	1e-05	1e-06	0	1e+17	1e-11	1e+5	20000	1	30	1	1e-08	1e-09	2
sigma1_threshold_vegas2.5_part3.in/run0	samples_vegas_sigma2.5/sample_vegas_N1_log_sigma2.5_0_3	250000	1.5	1.0.3.3	1e+8	1e-11	1e+5	10000	0	0	0	1e-05	1e-06	0	1e+14	1e-11	1e+5	10000	1	25	1	1e-05	1e-06	2	1e+14	1e-08	1e+08	20000	1	0	0	1e-06	1e-07	2
sigma1_threshold_vegas2.5_part3_retest0_run0.in/run0	samples_retest/sample_retest_sigma1_threshold_vegas2.5_part3_0_run0	53	1.5	1.0.3.3	1e+8	1e-11	1e+5	10000	0	0	0	1e-05	1e-06	0	1e+17	1e-11	1e+5	20000	1	30	1	1e-08	1e-09	2
sigma1_threshold_vegas2.5_part3.in/run1	samples_vegas_sigma2.5/sample_vegas_N1_log_sigma2.5_1_3	250000	1.5	1.0.3.3	1e+8	1e-11	1e+5	10000	0	0	0	1e-05	1e-06	0	1e+14	1e-11	1e+5	10000	1	25	1	1e-05	1e-06	2	1e+14	1e-08	1e+08	20000	1	0	0	1e-06	1e-07	2
sigma1_threshold_vegas2.5_part3_retest0_run1.in/run0	samples_retest/sample_retest_sigma1_threshold_vegas2.5_part3_0_run1	283	1.5	1.0.3.3	1e+8	1e-11	1e+5	10000	0	0	0	1e-05	1e-06	0	1e+17	1e-11	1e+5	20000	1	30	1	1e-08	1e-09	2
sigma1_threshold_vegas2.5_part3.in/run2	samples_vegas_sigma2.5/sample_vegas_N1_log_sigma2.5_2_3	250000	1.5	1.0.3.3	1e+8	1e-11	1e+5	10000	0	0	0	1e-05	1e-06	0	1e+14	1e-11	1e+5	10000	1	25	1	1e-05	1e-06	2
sigma1_threshold_vegas2.5_part3_retest0_run2.in/run0	samples_retest/sample_retest_sigma1_threshold_vegas2.5_part3_0_run2	97	1.5	1.0.3.3	1e+8	1e-11	1e+5	10000	0	0	0	1e-05	1e-06	0	1e+17	1e-11	1e+5	20000	1	30	1	1e-08	1e-09	2
sigma1_threshold_vegas2.5_part3.in/run3	samples_vegas_sigma2.5/sample_vegas_N1_log_sigma2.5_3_3	250000	1.5	1.0.3.3	1e+8	1e-11	1e+5	10000	0	0	0	1e-05	1e-06	0	1e+14	1e-11	1e+5	10000	1	25	1	1e-05	1e-06	2	1e+14	1e-08	1e+08	20000	1	0	0	1e-06	1e-07	2
sigma1_threshold_vegas2.5_part3_retest0_run3.in/run0	samples_retest/sample_retest_sigma1_threshold_vegas2.5_part3_0_run3	39	1.5	1.0.3.3	1e+8	1e-11	1e+5	10000	0	0	0	1e-05	1e-06	0	1e+17	1e-11	1e+5	20000	1	30	1	1e-08	1e-09	2
sigma1_threshold_vegas2.5_part3_retest1_run3.in/run0	samples_retest/sample_retest_sigma1_threshold_vegas2.5_part3_1_run3	1	1.5	1.0.3.3	1e+8	1e-11	1e+5	10000	0	0	0	1e-05	1e-06	0	1e+20	1e-11	1e+5	50000	1	35	1	1e-11	1e-12	2
sigma1_threshold_vegas2.5_part3.in/run4	samples_vegas_sigma2.5/sample_vegas_N1_log_sigma2.5_4_3	250000	1.5	1.0.3.3	1e+8	1e-11	1e+5	10000	0	0	0	1e-05	1e-06	0	1e+14	1e-11	1e+5	10000	1	25	1	1e-05	1e-06	2
sigma1_threshold_vegas2.5_part3_retest0_run4.in/run0	samples_retest/sample_retest_sigma1_threshold_vegas2.5_part3_0_run4	14	1.5	1.0.3.3	1e+8	1e-11	1e+5	10000	0	0	0	1e-05	1e-06	0	1e+17	1e-11	1e+5	20000	1	30	1	1e-08	1e-09	2
sigma1_threshold_vegas2.5_part3.in/run5	samples_vegas_sigma2.5/sample_vegas_N1_log_sigma2.5_5_3	250000	1.5	1.0.3.3	1e+8	1e-11	1e+5	10000	0	0	0	1e-05	1e-06	0	1e+14	1e-11	1e+5	10000	1	25	1	1e-05	1e-06	2
sigma1_threshold_vegas2.5_part3_retest0_run5.in/run0	samples_retest/sample_retest_sigma1_threshold_vegas2.5_part3_0_run5	41	1.5	1.0.3.3	1e+8	1e-11	1e+5	10000	0	0	0	1e-05	1e-06	0	1e+17	1e-11	1e+5	20000	1	30	1	1e-08	1e-09	2
sigma1_threshold_vegas2.5_part4.in/run0	samples_vegas_sigma2.5/sample_vegas_N1_log_sigma2.5_0_4	250000	1.5	1.0.3.3	1e+8	1e-11	1e+5	10000	0	0	0	1e-05	1e-06	0	1e+14	1e-11	1e+5	10000	1	25	1	1e-05	1e-06	2	1e+14	1e-08	1e+08	20000	1	0	0	1e-06	1e-07	2
sigma1_threshold_vegas2.5_part4_retest0_run0.in/run0	samples_retest/sample_retest_sigma1_threshold_vegas2.5_part4_0_run0	23	1.5	1.0.3.3	1e+8	1e-11	1e+5	10000	0	0	0	1e-05	1e-06	0	1e+17	1e-11	1e+5	20000	1	30	1	1e-08	1e-09	2
sigma1_threshold_vegas2.5_part4.in/run1	samples_vegas_sigma2.5/sample_vegas_N1_log_sigma2.5_1_4	250000	1.5	1.0.3.3	1e+8	1e-11	1e+5	10000	0	0	0	1e-05	1e-06	0	1e+14	1e-11	1e+5	10000	1	25	1	1e-05	1e-06	2
sigma1_threshold_vegas2.5_part4_retest0_run1.in/run0	samples_retest/sample_retest_sigma1_threshold_vegas2.5_part4_0_run1	17	1.5	1.0.3.3	1e+8	1e-11	1e+5	10000	0	0	0	1e-05	1e-06	0	1e+17	1e-11	1e+5	20000	1	30	1	1e-08	1e-09	2
sigma1_threshold_vegas2.5_part4.in/run2	samples_vegas_sigma2.5/sample_vegas_N1_log_sigma2.5_2_4	250000	1.5	1.0.3.3	1e+8	1e-11	1e+5	10000	0	0	0	1e-05	1e-06	0	1e+14	1e-11	1e+5	10000	1	25	1	1e-05	1e-06	2	1e+14	1e-08	1e+08	20000	1	0	0	1e-06	1e-07	2
sigma1_threshold_vegas2.5_part4_retest0_run2.in/run0	samples_retest/sample_retest_sigma1_threshold_vegas2.5_part4_0_run2	56	1.5	1.0.3.3	1e+8	1e-11	1e+5	10000	0	0	0	1e-05	1e-06	0	1e+17	1e-11	1e+5	20000	1	30	1	1e-08	1e-09	2
sigma1_threshold_vegas2.5_part4_retest1_run2.in/run0	samples_retest/sample_retest_sigma1_threshold_vegas2.5_part4_1_run2	1	1.5	1.0.3.3	1e+8	1e-11	1e+5	10000	0	0	0	1e-05	1e-06	0	1e+20	1e-11	1e+5	50000	1	35	1	1e-11	1e-12	2
sigma1_threshold_vegas2.5_part4.in/run3	samples_vegas_sigma2.5/sample_vegas_N1_log_sigma2.5_3_4	250000	1.5	1.0.3.3	1e+8	1e-11	1e+5	10000	0	0	0	1e-05	1e-06	0	1e+14	1e-11	1e+5	10000	1	25	1	1e-05	1e-06	2
sigma1_threshold_vegas2.5_part4_retest0_run3.in/run0	samples_retest/sample_retest_sigma1_threshold_vegas2.5_part4_0_run3	36	1.5	1.0.3.3	1e+8	1e-11	1e+5	10000	0	0	0	1e-05	1e-06	0	1e+17	1e-11	1e+5	20000	1	30	1	1e-08	1e-09	2
sigma1_threshold_vegas2.5_part4_retest1_run3.in/run0	samples_retest/sample_retest_sigma1_threshold_vegas2.5_part4_1_run3	1	1.5	1.0.3.3	1e+8	1e-11	1e+5	10000	0	0	0	1e-05	1e-06	0	1e+20	1e-11	1e+5	50000	1	35	1	1e-11	1e-12	2
sigma1_threshold_vegas2.5_part4.in/run4	samples_vegas_sigma2.5/sample_vegas_N1_log_sigma2.5_4_4	250000	1.5	1.0.3.3	1e+8	1e-11	1e+5	10000	0	0	0	1e-05	1e-06	0	1e+14	1e-11	1e+5	10000	1	25	1	1e-05	1e-06	2	1e+14	1e-08	1e+08	20000	1	0	0	1e-06	1e-07	2
sigma1_threshold_vegas2.5_part4_retest0_run4.in/run0	samples_retest/sample_retest_sigma1_threshold_vegas2.5_part4_0_run4	19	1.5	1.0.3.3	1e+8	1e-11	1e+5	10000	0	0	0	1e-05	1e-06	0	1e+17	1e-11	1e+5	20000	1	30	1	1e-08	1e-09	2
sigma1_threshold_vegas2.5_part4_retest1_run4.in/run0	samples_retest/sample_retest_sigma1_threshold_vegas2.5_part4_1_run4	2	1.5	1.0.3.3	1e+8	1e-11	1e+5	10000	0	0	0	1e-05	1e-06	0	1e+20	1e-11	1e+5	50000	1	35	1	1e-11	1e-12	2
sigma1_threshold_vegas2.5_part4.in/run5	samples_vegas_sigma2.5/sample_vegas_N1_log_sigma2.5_5_4	250000	1.5	1.0.3.3	1e+8	1e-11	1e+5	10000	0	0	0	1e-05	1e-06	0	1e+14	1e-11	1e+5	10000	1	25	1	1e-05	1e-06	2
sigma1_threshold_vegas2.5_part4_retest0_run5.in/run0	samples_retest/sample_retest_sigma1_threshold_vegas2.5_part4_0_run5	137	1.5	1.0.3.3	1e+8	1e-11	1e+5	10000	0	0	0	1e-05	1e-06	0	1e+17	1e-11	1e+5	20000	1	30	1	1e-08	1e-09	2
sigma1_threshold_vegas2.5_part4_retest1_run5.in/run0	samples_retest/sample_retest_sigma1_threshold_vegas2.5_part4_1_run5	2	1.5	1.0.3.3	1e+8	1e-11	1e+5	10000	0	0	0	1e-05	1e-06	0	1e+20	1e-11	1e+5	50000	1	35	1	1e-11	1e-12	2
sigma1_threshold_vegas3_part1.in/run0	samples_vegas_sigma3/sample_vegas_N1_log_sigma3_0_1	250000	1.5	1.0.3.3	1e+8	1e-11	1e+5	10000	0	0	0	1e-05	1e-06	0	1e+14	1e-11	1e+5	10000	1	25	1	1e-05	1e-06	2	1e+14	1e-08	1e+08	20000	1	0	0	1e-06	1e-07	2
sigma1_threshold_vegas3_part1_retest0_run0.in/run0	samples_retest/sample_retest_sigma1_threshold_vegas3_part1_0_run0	189	1.5	1.0.3.3	1e+8	1e-11	1e+5	10000	0	0	0	1e-05	1e-06	0	1e+17	1e-11	1e+5	20000	1	30	1	1e-08	1e-09	2
sigma1_threshold_vegas3_part1.in/run1	samples_vegas_sigma3/sample_vegas_N1_log_sigma3_1_1	250000	1.5	1.0.3.3	1e+8	1e-11	1e+5	10000	0	0	0	1e-05	1e-06	0	1e+14	1e-11	1e+5	10000	1	25	1	1e-05	1e-06	2
sigma1_threshold_vegas3_part1_retest0_run1.in/run0	samples_retest/sample_retest_sigma1_threshold_vegas3_part1_0_run1	19	1.5	1.0.3.3	1e+8	1e-11	1e+5	10000	0	0	0	1e-05	1e-06	0	1e+17	1e-11	1e+5	20000	1	30	1	1e-08	1e-09	2
sigma1_threshold_vegas3_part1.in/run2	samples_vegas_sigma3/sample_vegas_N1_log_sigma3_2_1	250000	1.5	1.0.3.3	1e+8	1e-11	1e+5	10000	0	0	0	1e-05	1e-06	0	1e+14	1e-11	1e+5	10000	1	25	1	1e-05	1e-06	2
sigma1_threshold_vegas3_part1_retest0_run2.in/run0	samples_retest/sample_retest_sigma1_threshold_vegas3_part1_0_run2	21	1.5	1.0.3.3	1e+8	1e-11	1e+5	10000	0	0	0	1e-05	1e-06	0	1e+17	1e-11	1e+5	20000	1	30	1	1e-08	1e-09	2
[truncated: 6,275 more rows]
[truncated: 85 more columns]
