# Supplementary material for: Robustness and parameter geography in post-translational modification systems
Source: PLoS Comput Biol. 2020 May 4;16(5):e1007573. doi: 10.1371/journal.pcbi.1007573 (PMC7224580; doi:10.1371/journal.pcbi.1007573)
Supplement: S1 Dataset — This dataset contains: (1) a tab-delimited text file (metadata.tsv) enumerating all Paramotopy runs and re-runs performed in this analysis, along with the samples on which they were performed and the Bertini settings employed for each run and re-run; (2) a directory of tab-delimited text files (thresholds/) enumerating all Paramotopy runs and re-runs with their corresponding values of the thresholds Tzmin, Tzmax, T∞, and Td; and (3) an XML file (defaultprefs.xml), passed as input into Paramotopy, that enumerates the default Bertini settings given in Table 3. See S1 Appendix for details. (GZ) [file pcbi.1007573.s003.tar.gz › S1_Dataset/thresholds/thresholds_threshold_vegas.tsv]

	ZMAXTHR	ZMINTHR	INFTHR	DIGITS
sigma1_threshold_vegas2.5_part1.in/run0	1e-10	1e-25	1e+8	20
sigma1_threshold_vegas2.5_part1_retest0_run0.in/run0	1e-10	1e-25	1e+8	25
sigma1_threshold_vegas2.5_part1.in/run1	1e-10	1e-25	1e+8	20
sigma1_threshold_vegas2.5_part1_retest0_run1.in/run0	1e-10	1e-25	1e+8	25
sigma1_threshold_vegas2.5_part1_retest1_run1.in/run0	1e-10	1e-25	1e+8	30
sigma1_threshold_vegas2.5_part1.in/run2	1e-10	1e-25	1e+8	20
sigma1_threshold_vegas2.5_part1_retest0_run2.in/run0	1e-10	1e-25	1e+8	25
sigma1_threshold_vegas2.5_part1.in/run3	1e-10	1e-25	1e+8	20
sigma1_threshold_vegas2.5_part1_retest0_run3.in/run0	1e-10	1e-25	1e+8	25
sigma1_threshold_vegas2.5_part1.in/run4	1e-10	1e-25	1e+8	20
sigma1_threshold_vegas2.5_part1_retest0_run4.in/run0	1e-10	1e-25	1e+8	25
sigma1_threshold_vegas2.5_part1.in/run5	1e-10	1e-25	1e+8	20
sigma1_threshold_vegas2.5_part1_retest0_run5.in/run0	1e-10	1e-25	1e+8	25
sigma1_threshold_vegas2.5_part1_retest1_run5.in/run0	1e-10	1e-25	1e+8	30
sigma1_threshold_vegas2.5_part2.in/run0	1e-10	1e-25	1e+8	20
sigma1_threshold_vegas2.5_part2_retest0_run0.in/run0	1e-10	1e-25	1e+8	25
sigma1_threshold_vegas2.5_part2.in/run1	1e-10	1e-25	1e+8	20
sigma1_threshold_vegas2.5_part2_retest0_run1.in/run0	1e-10	1e-25	1e+8	25
sigma1_threshold_vegas2.5_part2.in/run2	1e-10	1e-25	1e+8	20
sigma1_threshold_vegas2.5_part2_retest0_run2.in/run0	1e-10	1e-25	1e+8	25
sigma1_threshold_vegas2.5_part2_retest1_run2.in/run0	1e-10	1e-25	1e+8	30
sigma1_threshold_vegas2.5_part2.in/run3	1e-10	1e-25	1e+8	20
sigma1_threshold_vegas2.5_part2_retest0_run3.in/run0	1e-10	1e-25	1e+8	25
sigma1_threshold_vegas2.5_part2.in/run4	1e-10	1e-25	1e+8	20
sigma1_threshold_vegas2.5_part2_retest0_run4.in/run0	1e-10	1e-25	1e+8	25
sigma1_threshold_vegas2.5_part2_retest1_run4.in/run0	1e-10	1e-25	1e+8	30
sigma1_threshold_vegas2.5_part2.in/run5	1e-10	1e-25	1e+8	20
sigma1_threshold_vegas2.5_part2_retest0_run5.in/run0	1e-10	1e-25	1e+8	25
sigma1_threshold_vegas2.5_part3.in/run0	1e-10	1e-25	1e+8	20
sigma1_threshold_vegas2.5_part3_retest0_run0.in/run0	1e-10	1e-25	1e+8	25
sigma1_threshold_vegas2.5_part3.in/run1	1e-10	1e-25	1e+8	20
sigma1_threshold_vegas2.5_part3_retest0_run1.in/run0	1e-10	1e-25	1e+8	25
sigma1_threshold_vegas2.5_part3.in/run2	1e-10	1e-25	1e+8	20
sigma1_threshold_vegas2.5_part3_retest0_run2.in/run0	1e-10	1e-25	1e+8	25
sigma1_threshold_vegas2.5_part3.in/run3	1e-10	1e-25	1e+8	20
sigma1_threshold_vegas2.5_part3_retest0_run3.in/run0	1e-10	1e-25	1e+8	25
sigma1_threshold_vegas2.5_part3_retest1_run3.in/run0	1e-10	1e-25	1e+8	30
sigma1_threshold_vegas2.5_part3.in/run4	1e-10	1e-25	1e+8	20
sigma1_threshold_vegas2.5_part3_retest0_run4.in/run0	1e-10	1e-25	1e+8	25
sigma1_threshold_vegas2.5_part3.in/run5	1e-10	1e-25	1e+8	20
sigma1_threshold_vegas2.5_part3_retest0_run5.in/run0	1e-10	1e-25	1e+8	25
sigma1_threshold_vegas2.5_part4.in/run0	1e-10	1e-25	1e+8	20
sigma1_threshold_vegas2.5_part4_retest0_run0.in/run0	1e-10	1e-25	1e+8	25
sigma1_threshold_vegas2.5_part4.in/run1	1e-10	1e-25	1e+8	20
sigma1_threshold_vegas2.5_part4_retest0_run1.in/run0	1e-10	1e-25	1e+8	25
sigma1_threshold_vegas2.5_part4.in/run2	1e-10	1e-25	1e+8	20
sigma1_threshold_vegas2.5_part4_retest0_run2.in/run0	1e-10	1e-25	1e+8	25
sigma1_threshold_vegas2.5_part4_retest1_run2.in/run0	1e-10	1e-25	1e+8	30
sigma1_threshold_vegas2.5_part4.in/run3	1e-10	1e-25	1e+8	20
sigma1_threshold_vegas2.5_part4_retest0_run3.in/run0	1e-10	1e-25	1e+8	25
sigma1_threshold_vegas2.5_part4_retest1_run3.in/run0	1e-10	1e-25	1e+8	30
sigma1_threshold_vegas2.5_part4.in/run4	1e-10	1e-25	1e+8	20
sigma1_threshold_vegas2.5_part4_retest0_run4.in/run0	1e-10	1e-25	1e+8	25
sigma1_threshold_vegas2.5_part4_retest1_run4.in/run0	1e-10	1e-25	1e+8	30
sigma1_threshold_vegas2.5_part4.in/run5	1e-10	1e-25	1e+8	20
sigma1_threshold_vegas2.5_part4_retest0_run5.in/run0	1e-10	1e-25	1e+8	25
sigma1_threshold_vegas2.5_part4_retest1_run5.in/run0	1e-10	1e-25	1e+8	30
sigma1_threshold_vegas3_part1.in/run0	1e-10	1e-25	1e+8	20
sigma1_threshold_vegas3_part1_retest0_run0.in/run0	1e-10	1e-25	1e+8	25
sigma1_threshold_vegas3_part1.in/run1	1e-10	1e-25	1e+8	20
sigma1_threshold_vegas3_part1_retest0_run1.in/run0	1e-10	1e-25	1e+8	25
sigma1_threshold_vegas3_part1.in/run2	1e-10	1e-25	1e+8	20
sigma1_threshold_vegas3_part1_retest0_run2.in/run0	1e-10	1e-25	1e+8	25
sigma1_threshold_vegas3_part1_retest1_run2.in/run0	1e-10	1e-25	1e+8	30
sigma1_threshold_vegas3_part1.in/run3	1e-10	1e-25	1e+8	20
sigma1_threshold_vegas3_part1_retest0_run3.in/run0	1e-10	1e-25	1e+8	25
sigma1_threshold_vegas3_part1.in/run4	1e-10	1e-25	1e+8	20
sigma1_threshold_vegas3_part1_retest0_run4.in/run0	1e-10	1e-25	1e+8	25
sigma1_threshold_vegas3_part1.in/run5	1e-10	1e-25	1e+8	20
sigma1_threshold_vegas3_part1_retest0_run5.in/run0	1e-10	1e-25	1e+8	25
sigma1_threshold_vegas3_part2.in/run0	1e-10	1e-25	1e+8	20
sigma1_threshold_vegas3_part2_retest0_run0.in/run0	1e-10	1e-25	1e+8	25
sigma1_threshold_vegas3_part2_retest1_run0.in/run0	1e-10	1e-25	1e+8	30
sigma1_threshold_vegas3_part2.in/run1	1e-10	1e-25	1e+8	20
sigma1_threshold_vegas3_part2_retest0_run1.in/run0	1e-10	1e-25	1e+8	25
sigma1_threshold_vegas3_part2.in/run2	1e-10	1e-25	1e+8	20
sigma1_threshold_vegas3_part2_retest0_run2.in/run0	1e-10	1e-25	1e+8	25
sigma1_threshold_vegas3_part2_retest1_run2.in/run0	1e-10	1e-25	1e+8	30
sigma1_threshold_vegas3_part2.in/run3	1e-10	1e-25	1e+8	20
sigma1_threshold_vegas3_part2_retest0_run3.in/run0	1e-10	1e-25	1e+8	25
sigma1_threshold_vegas3_part2.in/run4	1e-10	1e-25	1e+8	20
sigma1_threshold_vegas3_part2_retest0_run4.in/run0	1e-10	1e-25	1e+8	25
sigma1_threshold_vegas3_part2.in/run5	1e-10	1e-25	1e+8	20
sigma1_threshold_vegas3_part2_retest0_run5.in/run0	1e-10	1e-25	1e+8	25
sigma1_threshold_vegas3_part3.in/run0	1e-10	1e-25	1e+8	20
sigma1_threshold_vegas3_part3_retest0_run0.in/run0	1e-10	1e-25	1e+8	25
sigma1_threshold_vegas3_part3.in/run1	1e-10	1e-25	1e+8	20
sigma1_threshold_vegas3_part3_retest0_run1.in/run0	1e-10	1e-25	1e+8	25
sigma1_threshold_vegas3_part3.in/run2	1e-10	1e-25	1e+8	20
sigma1_threshold_vegas3_part3_retest0_run2.in/run0	1e-10	1e-25	1e+8	25
sigma1_threshold_vegas3_part3_retest1_run2.in/run0	1e-10	1e-25	1e+8	30
sigma1_threshold_vegas3_part3.in/run3	1e-10	1e-25	1e+8	20
sigma1_threshold_vegas3_part3_retest0_run3.in/run0	1e-10	1e-25	1e+8	25
sigma1_threshold_vegas3_part3_retest1_run3.in/run0	1e-10	1e-25	1e+8	30
sigma1_threshold_vegas3_part3.in/run4	1e-10	1e-25	1e+8	20
sigma1_threshold_vegas3_part3_retest0_run4.in/run0	1e-10	1e-25	1e+8	25
sigma1_threshold_vegas3_part3.in/run5	1e-10	1e-25	1e+8	20
sigma1_threshold_vegas3_part3_retest0_run5.in/run0	1e-10	1e-25	1e+8	25
sigma1_threshold_vegas3_part4.in/run0	1e-10	1e-25	1e+8	20
sigma1_threshold_vegas3_part4_retest0_run0.in/run0	1e-10	1e-25	1e+8	25
sigma1_threshold_vegas3_part4.in/run1	1e-10	1e-25	1e+8	20
sigma1_threshold_vegas3_part4_retest0_run1.in/run0	1e-10	1e-25	1e+8	25
sigma1_threshold_vegas3_part4.in/run2	1e-10	1e-25	1e+8	20
sigma1_threshold_vegas3_part4_retest0_run2.in/run0	1e-10	1e-25	1e+8	25
sigma1_threshold_vegas3_part4_retest1_run2.in/run0	1e-10	1e-25	1e+8	30
sigma1_threshold_vegas3_part4.in/run3	1e-10	1e-25	1e+8	20
sigma1_threshold_vegas3_part4_retest0_run3.in/run0	1e-10	1e-25	1e+8	25
sigma1_threshold_vegas3_part4.in/run4	1e-10	1e-25	1e+8	20
sigma1_threshold_vegas3_part4_retest0_run4.in/run0	1e-10	1e-25	1e+8	25
sigma1_threshold_vegas3_part4.in/run5	1e-10	1e-25	1e+8	20
sigma1_threshold_vegas3_part4_retest0_run5.in/run0	1e-10	1e-25	1e+8	25
sigma1_threshold_vegas4_part1.in/run0	1e-10	1e-25	1e+8	20
sigma1_threshold_vegas4_part1_retest0_run0.in/run0	1e-10	1e-25	1e+8	25
sigma1_threshold_vegas4_part1_retest1_run0.in/run0	1e-10	1e-25	1e+8	30
sigma1_threshold_vegas4_part1.in/run1	1e-10	1e-25	1e+8	20
sigma1_threshold_vegas4_part1_retest0_run1.in/run0	1e-10	1e-25	1e+8	25
sigma1_threshold_vegas4_part1.in/run2	1e-10	1e-25	1e+8	20
sigma1_threshold_vegas4_part1_retest0_run2.in/run0	1e-10	1e-25	1e+8	25
sigma1_threshold_vegas4_part1_retest1_run2.in/run0	1e-10	1e-25	1e+8	30
sigma1_threshold_vegas4_part1.in/run3	1e-10	1e-25	1e+8	20
sigma1_threshold_vegas4_part1_retest0_run3.in/run0	1e-10	1e-25	1e+8	25
sigma1_threshold_vegas4_part1.in/run4	1e-10	1e-25	1e+8	20
sigma1_threshold_vegas4_part1_retest0_run4.in/run0	1e-10	1e-25	1e+8	25
sigma1_threshold_vegas4_part1.in/run5	1e-10	1e-25	1e+8	20
sigma1_threshold_vegas4_part1_retest0_run5.in/run0	1e-10	1e-25	1e+8	25
sigma1_threshold_vegas4_part2.in/run0	1e-10	1e-25	1e+8	20
sigma1_threshold_vegas4_part2_retest0_run0.in/run0	1e-10	1e-25	1e+8	25
sigma1_threshold_vegas4_part2.in/run1	1e-10	1e-25	1e+8	20
sigma1_threshold_vegas4_part2_retest0_run1.in/run0	1e-10	1e-25	1e+8	25
sigma1_threshold_vegas4_part2.in/run2	1e-10	1e-25	1e+8	20
sigma1_threshold_vegas4_part2_retest0_run2.in/run0	1e-10	1e-25	1e+8	25
sigma1_threshold_vegas4_part2.in/run3	1e-10	1e-25	1e+8	20
sigma1_threshold_vegas4_part2_retest0_run3.in/run0	1e-10	1e-25	1e+8	25
sigma1_threshold_vegas4_part2_retest1_run3.in/run0	1e-10	1e-25	1e+8	30
sigma1_threshold_vegas4_part2.in/run4	1e-10	1e-25	1e+8	20
sigma1_threshold_vegas4_part2_retest0_run4.in/run0	1e-10	1e-25	1e+8	25
sigma1_threshold_vegas4_part2.in/run5	1e-10	1e-25	1e+8	20
sigma1_threshold_vegas4_part2_retest0_run5.in/run0	1e-10	1e-25	1e+8	25
sigma1_threshold_vegas4_part2_retest1_run5.in/run0	1e-10	1e-25	1e+8	30
sigma1_threshold_vegas4_part3.in/run0	1e-10	1e-25	1e+8	20
sigma1_threshold_vegas4_part3_retest0_run0.in/run0	1e-10	1e-25	1e+8	25
sigma1_threshold_vegas4_part3.in/run1	1e-10	1e-25	1e+8	20
sigma1_threshold_vegas4_part3_retest0_run1.in/run0	1e-10	1e-25	1e+8	25
sigma1_threshold_vegas4_part3_retest1_run1.in/run0	1e-10	1e-25	1e+8	30
sigma1_threshold_vegas4_part3.in/run2	1e-10	1e-25	1e+8	20
sigma1_threshold_vegas4_part3_retest0_run2.in/run0	1e-10	1e-25	1e+8	25
sigma1_threshold_vegas4_part3.in/run3	1e-10	1e-25	1e+8	20
sigma1_threshold_vegas4_part3_retest0_run3.in/run0	1e-10	1e-25	1e+8	25
sigma1_threshold_vegas4_part3.in/run4	1e-10	1e-25	1e+8	20
sigma1_threshold_vegas4_part3_retest0_run4.in/run0	1e-10	1e-25	1e+8	25
sigma1_threshold_vegas4_part3.in/run5	1e-10	1e-25	1e+8	20
sigma1_threshold_vegas4_part3_retest0_run5.in/run0	1e-10	1e-25	1e+8	25
sigma1_threshold_vegas4_part3_retest1_run5.in/run0	1e-10	1e-25	1e+8	30
sigma1_threshold_vegas4_part4.in/run0	1e-10	1e-25	1e+8	20
sigma1_threshold_vegas4_part4_retest0_run0.in/run0	1e-10	1e-25	1e+8	25
sigma1_threshold_vegas4_part4.in/run1	1e-10	1e-25	1e+8	20
sigma1_threshold_vegas4_part4_retest0_run1.in/run0	1e-10	1e-25	1e+8	25
sigma1_threshold_vegas4_part4_retest1_run1.in/run0	1e-10	1e-25	1e+8	30
sigma1_threshold_vegas4_part4.in/run2	1e-10	1e-25	1e+8	20
sigma1_threshold_vegas4_part4_retest0_run2.in/run0	1e-10	1e-25	1e+8	25
sigma1_threshold_vegas4_part4.in/run3	1e-10	1e-25	1e+8	20
sigma1_threshold_vegas4_part4_retest0_run3.in/run0	1e-10	1e-25	1e+8	25
sigma1_threshold_vegas4_part4.in/run4	1e-10	1e-25	1e+8	20
sigma1_threshold_vegas4_part4_retest0_run4.in/run0	1e-10	1e-25	1e+8	25
sigma1_threshold_vegas4_part4_retest1_run4.in/run0	1e-10	1e-25	1e+8	30
sigma1_threshold_vegas4_part4.in/run5	1e-10	1e-25	1e+8	20
sigma1_threshold_vegas4_part4_retest0_run5.in/run0	1e-10	1e-25	1e+8	25
sigma1_threshold_vegas5_part1.in/run0	1e-10	1e-25	1e+8	20
sigma1_threshold_vegas5_part1_retest0_run0.in/run0	1e-10	1e-25	1e+8	25
sigma1_threshold_vegas5_part1_retest1_run0.in/run0	1e-10	1e-25	1e+8	30
sigma1_threshold_vegas5_part1.in/run1	1e-10	1e-25	1e+8	20
sigma1_threshold_vegas5_part1_retest0_run1.in/run0	1e-10	1e-25	1e+8	25
sigma1_threshold_vegas5_part1_retest1_run1.in/run0	1e-10	1e-25	1e+8	30
sigma1_threshold_vegas5_part1.in/run2	1e-10	1e-25	1e+8	20
sigma1_threshold_vegas5_part1_retest0_run2.in/run0	1e-10	1e-25	1e+8	25
sigma1_threshold_vegas5_part1.in/run3	1e-10	1e-25	1e+8	20
sigma1_threshold_vegas5_part1_retest0_run3.in/run0	1e-10	1e-25	1e+8	25
sigma1_threshold_vegas5_part1.in/run4	1e-10	1e-25	1e+8	20
sigma1_threshold_vegas5_part1_retest0_run4.in/run0	1e-10	1e-25	1e+8	25
sigma1_threshold_vegas5_part1_retest1_run4.in/run0	1e-10	1e-25	1e+8	30
sigma1_threshold_vegas5_part1.in/run5	1e-10	1e-25	1e+8	20
sigma1_threshold_vegas5_part1_retest0_run5.in/run0	1e-10	1e-25	1e+8	25
sigma1_threshold_vegas5_part2.in/run0	1e-10	1e-25	1e+8	20
sigma1_threshold_vegas5_part2_retest0_run0.in/run0	1e-10	1e-25	1e+8	25
sigma1_threshold_vegas5_part2.in/run1	1e-10	1e-25	1e+8	20
sigma1_threshold_vegas5_part2_retest0_run1.in/run0	1e-10	1e-25	1e+8	25
sigma1_threshold_vegas5_part2_retest1_run1.in/run0	1e-10	1e-25	1e+8	30
sigma1_threshold_vegas5_part2.in/run2	1e-10	1e-25	1e+8	20
sigma1_threshold_vegas5_part2_retest0_run2.in/run0	1e-10	1e-25	1e+8	25
sigma1_threshold_vegas5_part2.in/run3	1e-10	1e-25	1e+8	20
sigma1_threshold_vegas5_part2_retest0_run3.in/run0	1e-10	1e-25	1e+8	25
sigma1_threshold_vegas5_part2.in/run4	1e-10	1e-25	1e+8	20
sigma1_threshold_vegas5_part2_retest0_run4.in/run0	1e-10	1e-25	1e+8	25
sigma1_threshold_vegas5_part2.in/run5	1e-10	1e-25	1e+8	20
sigma1_threshold_vegas5_part2_retest0_run5.in/run0	1e-10	1e-25	1e+8	25
sigma1_threshold_vegas5_part3.in/run0	1e-10	1e-25	1e+8	20
sigma1_threshold_vegas5_part3_retest0_run0.in/run0	1e-10	1e-25	1e+8	25
sigma1_threshold_vegas5_part3.in/run1	1e-10	1e-25	1e+8	20
sigma1_threshold_vegas5_part3_retest0_run1.in/run0	1e-10	1e-25	1e+8	25
sigma1_threshold_vegas5_part3.in/run2	1e-10	1e-25	1e+8	20
sigma1_threshold_vegas5_part3_retest0_run2.in/run0	1e-10	1e-25	1e+8	25
sigma1_threshold_vegas5_part3_retest1_run2.in/run0	1e-10	1e-25	1e+8	30
sigma1_threshold_vegas5_part3.in/run3	1e-10	1e-25	1e+8	20
sigma1_threshold_vegas5_part3_retest0_run3.in/run0	1e-10	1e-25	1e+8	25
sigma1_threshold_vegas5_part3.in/run4	1e-10	1e-25	1e+8	20
sigma1_threshold_vegas5_part3_retest0_run4.in/run0	1e-10	1e-25	1e+8	25
sigma1_threshold_vegas5_part3.in/run5	1e-10	1e-25	1e+8	20
sigma1_threshold_vegas5_part3_retest0_run5.in/run0	1e-10	1e-25	1e+8	25
sigma1_threshold_vegas5_part4.in/run0	1e-10	1e-25	1e+8	20
sigma1_threshold_vegas5_part4_retest0_run0.in/run0	1e-10	1e-25	1e+8	25
sigma1_threshold_vegas5_part4.in/run1	1e-10	1e-25	1e+8	20
sigma1_threshold_vegas5_part4_retest0_run1.in/run0	1e-10	1e-25	1e+8	25
sigma1_threshold_vegas5_part4_retest1_run1.in/run0	1e-10	1e-25	1e+8	30
sigma1_threshold_vegas5_part4.in/run2	1e-10	1e-25	1e+8	20
sigma1_threshold_vegas5_part4_retest0_run2.in/run0	1e-10	1e-25	1e+8	25
sigma1_threshold_vegas5_part4.in/run3	1e-10	1e-25	1e+8	20
sigma1_threshold_vegas5_part4_retest0_run3.in/run0	1e-10	1e-25	1e+8	25
sigma1_threshold_vegas5_part4_retest1_run3.in/run0	1e-10	1e-25	1e+8	30
sigma1_threshold_vegas5_part4.in/run4	1e-10	1e-25	1e+8	20
sigma1_threshold_vegas5_part4_retest0_run4.in/run0	1e-10	1e-25	1e+8	25
sigma1_threshold_vegas5_part4_retest1_run4.in/run0	1e-10	1e-25	1e+8	30
sigma1_threshold_vegas5_part4.in/run5	1e-10	1e-25	1e+8	20
sigma1_threshold_vegas5_part4_retest0_run5.in/run0	1e-10	1e-25	1e+8	25
sigma1_threshold_vegas7_part1.in/run0	1e-10	1e-25	1e+8	20
sigma1_threshold_vegas7_part1_retest0_run0.in/run0	1e-10	1e-25	1e+8	25
sigma1_threshold_vegas7_part1_retest1_run0.in/run0	1e-10	1e-25	1e+8	30
sigma1_threshold_vegas7_part1.in/run1	1e-10	1e-25	1e+8	20
sigma1_threshold_vegas7_part1_retest0_run1.in/run0	1e-10	1e-25	1e+8	25
sigma1_threshold_vegas7_part1_retest1_run1.in/run0	1e-10	1e-25	1e+8	30
sigma1_threshold_vegas7_part1.in/run2	1e-10	1e-25	1e+8	20
sigma1_threshold_vegas7_part1_retest0_run2.in/run0	1e-10	1e-25	1e+8	25
sigma1_threshold_vegas7_part1_retest1_run2.in/run0	1e-10	1e-25	1e+8	30
sigma1_threshold_vegas7_part1.in/run3	1e-10	1e-25	1e+8	20
sigma1_threshold_vegas7_part1_retest0_run3.in/run0	1e-10	1e-25	1e+8	25
sigma1_threshold_vegas7_part1.in/run4	1e-10	1e-25	1e+8	20
sigma1_threshold_vegas7_part1_retest0_run4.in/run0	1e-10	1e-25	1e+8	25
sigma1_threshold_vegas7_part1_retest1_run4.in/run0	1e-10	1e-25	1e+8	30
sigma1_threshold_vegas7_part1.in/run5	1e-10	1e-25	1e+8	20
sigma1_threshold_vegas7_part1_retest0_run5.in/run0	1e-10	1e-25	1e+8	25
sigma1_threshold_vegas7_part1_retest1_run5.in/run0	1e-10	1e-25	1e+8	30
sigma1_threshold_vegas7_part2.in/run0	1e-10	1e-25	1e+8	20
sigma1_threshold_vegas7_part2_retest0_run0.in/run0	1e-10	1e-25	1e+8	25
sigma1_threshold_vegas7_part2_retest1_run0.in/run0	1e-10	1e-25	1e+8	30
sigma1_threshold_vegas7_part2.in/run1	1e-10	1e-25	1e+8	20
sigma1_threshold_vegas7_part2_retest0_run1.in/run0	1e-10	1e-25	1e+8	25
sigma1_threshold_vegas7_part2_retest1_run1.in/run0	1e-10	1e-25	1e+10	30
sigma1_threshold_vegas7_part2.in/run2	1e-10	1e-25	1e+8	20
sigma1_threshold_vegas7_part2_retest0_run2.in/run0	1e-10	1e-25	1e+8	25
sigma1_threshold_vegas7_part2_retest1_run2.in/run0	1e-10	1e-25	1e+8	30
sigma1_threshold_vegas7_part2.in/run3	1e-10	1e-25	1e+8	20
sigma1_threshold_vegas7_part2_retest0_run3.in/run0	1e-10	1e-25	1e+8	25
sigma1_threshold_vegas7_part2.in/run4	1e-10	1e-25	1e+8	20
sigma1_threshold_vegas7_part2_retest0_run4.in/run0	1e-10	1e-25	1e+8	25
sigma1_threshold_vegas7_part2_retest1_run4.in/run0	1e-10	1e-25	1e+8	30
sigma1_threshold_vegas7_part2.in/run5	1e-10	1e-25	1e+8	20
sigma1_threshold_vegas7_part2_retest0_run5.in/run0	1e-10	1e-25	1e+8	25
sigma1_threshold_vegas7_part3.in/run0	1e-10	1e-25	1e+8	20
sigma1_threshold_vegas7_part3_retest0_run0.in/run0	1e-10	1e-25	1e+8	25
sigma1_threshold_vegas7_part3.in/run1	1e-10	1e-25	1e+8	20
sigma1_threshold_vegas7_part3_retest0_run1.in/run0	1e-10	1e-25	1e+8	25
sigma1_threshold_vegas7_part3_retest1_run1.in/run0	1e-10	1e-25	1e+8	30
sigma1_threshold_vegas7_part3.in/run2	1e-10	1e-25	1e+8	20
sigma1_threshold_vegas7_part3_retest0_run2.in/run0	1e-10	1e-25	1e+8	25
sigma1_threshold_vegas7_part3.in/run3	1e-10	1e-25	1e+8	20
sigma1_threshold_vegas7_part3_retest0_run3.in/run0	1e-10	1e-25	1e+8	25
sigma1_threshold_vegas7_part3.in/run4	1e-10	1e-25	1e+8	20
sigma1_threshold_vegas7_part3_retest0_run4.in/run0	1e-10	1e-25	1e+8	25
sigma1_threshold_vegas7_part3_retest1_run4.in/run0	1e-10	1e-25	1e+8	30
sigma1_threshold_vegas7_part3.in/run5	1e-10	1e-25	1e+8	20
sigma1_threshold_vegas7_part3_retest0_run5.in/run0	1e-10	1e-25	1e+8	25
sigma1_threshold_vegas7_part4.in/run0	1e-10	1e-25	1e+8	20
sigma1_threshold_vegas7_part4_retest0_run0.in/run0	1e-10	1e-25	1e+8	25
sigma1_threshold_vegas7_part4.in/run1	1e-10	1e-25	1e+8	20
sigma1_threshold_vegas7_part4_retest0_run1.in/run0	1e-10	1e-25	1e+8	25
sigma1_threshold_vegas7_part4.in/run2	1e-10	1e-25	1e+8	20
sigma1_threshold_vegas7_part4_retest0_run2.in/run0	1e-10	1e-25	1e+8	25
sigma1_threshold_vegas7_part4.in/run3	1e-10	1e-25	1e+8	20
sigma1_threshold_vegas7_part4_retest0_run3.in/run0	1e-10	1e-25	1e+8	25
sigma1_threshold_vegas7_part4.in/run4	1e-10	1e-25	1e+8	20
sigma1_threshold_vegas7_part4_retest0_run4.in/run0	1e-10	1e-25	1e+8	25
sigma1_threshold_vegas7_part4_retest1_run4.in/run0	1e-10	1e-25	1e+8	30
sigma1_threshold_vegas7_part4.in/run5	1e-10	1e-25	1e+8	20
sigma1_threshold_vegas7_part4_retest0_run5.in/run0	1e-10	1e-25	1e+8	25
sigma1_threshold_vegas10_part1.in/run0	1e-10	1e-25	1e+8	20
sigma1_threshold_vegas10_part1_retest0_run0.in/run0	1e-10	1e-25	1e+8	25
sigma1_threshold_vegas10_part1_retest1_run0.in/run0	1e-10	1e-25	1e+8	30
sigma1_threshold_vegas10_part1.in/run1	1e-10	1e-25	1e+8	20
sigma1_threshold_vegas10_part1_retest0_run1.in/run0	1e-10	1e-25	1e+8	25
sigma1_threshold_vegas10_part1.in/run2	1e-10	1e-25	1e+8	20
sigma1_threshold_vegas10_part1_retest0_run2.in/run0	1e-10	1e-25	1e+8	25
sigma1_threshold_vegas10_part1.in/run3	1e-10	1e-25	1e+8	20
sigma1_threshold_vegas10_part1_retest0_run3.in/run0	1e-10	1e-25	1e+8	25
sigma1_threshold_vegas10_part1.in/run4	1e-10	1e-25	1e+8	20
sigma1_threshold_vegas10_part1_retest0_run4.in/run0	1e-10	1e-25	1e+8	25
sigma1_threshold_vegas10_part1.in/run5	1e-10	1e-25	1e+8	20
sigma1_threshold_vegas10_part1_retest0_run5.in/run0	1e-10	1e-25	1e+8	25
sigma1_threshold_vegas10_part1_retest1_run5.in/run0	1e-10	1e-25	1e+8	30
sigma1_threshold_vegas10_part2.in/run0	1e-10	1e-25	1e+8	20
sigma1_threshold_vegas10_part2_retest0_run0.in/run0	1e-10	1e-25	1e+8	25
sigma1_threshold_vegas10_part2.in/run1	1e-10	1e-25	1e+8	20
sigma1_threshold_vegas10_part2_retest0_run1.in/run0	1e-10	1e-25	1e+8	25
sigma1_threshold_vegas10_part2.in/run2	1e-10	1e-25	1e+8	20
sigma1_threshold_vegas10_part2_retest0_run2.in/run0	1e-10	1e-25	1e+8	25
sigma1_threshold_vegas10_part2.in/run3	1e-10	1e-25	1e+8	20
sigma1_threshold_vegas10_part2_retest0_run3.in/run0	1e-10	1e-25	1e+8	25
sigma1_threshold_vegas10_part2.in/run4	1e-10	1e-25	1e+8	20
sigma1_threshold_vegas10_part2_retest0_run4.in/run0	1e-10	1e-25	1e+8	25
sigma1_threshold_vegas10_part2.in/run5	1e-10	1e-25	1e+8	20
sigma1_threshold_vegas10_part2_retest0_run5.in/run0	1e-10	1e-25	1e+8	25
sigma1_threshold_vegas10_part3.in/run0	1e-10	1e-25	1e+8	20
sigma1_threshold_vegas10_part3_retest0_run0.in/run0	1e-10	1e-25	1e+8	25
sigma1_threshold_vegas10_part3_retest1_run0.in/run0	1e-10	1e-25	1e+8	30
sigma1_threshold_vegas10_part3.in/run1	1e-10	1e-25	1e+8	20
sigma1_threshold_vegas10_part3_retest0_run1.in/run0	1e-10	1e-25	1e+8	25
sigma1_threshold_vegas10_part3.in/run2	1e-10	1e-25	1e+8	20
sigma1_threshold_vegas10_part3_retest0_run2.in/run0	1e-10	1e-25	1e+8	25
sigma1_threshold_vegas10_part3.in/run3	1e-10	1e-25	1e+8	20
sigma1_threshold_vegas10_part3_retest0_run3.in/run0	1e-10	1e-25	1e+8	25
sigma1_threshold_vegas10_part3.in/run4	1e-10	1e-25	1e+8	20
sigma1_threshold_vegas10_part3_retest0_run4.in/run0	1e-10	1e-25	1e+8	25
sigma1_threshold_vegas10_part3.in/run5	1e-10	1e-25	1e+8	20
sigma1_threshold_vegas10_part3_retest0_run5.in/run0	1e-10	1e-25	1e+8	25
sigma1_threshold_vegas10_part3_retest1_run5.in/run0	1e-10	1e-25	1e+8	30
sigma1_threshold_vegas10_part4.in/run0	1e-10	1e-25	1e+8	20
sigma1_threshold_vegas10_part4_retest0_run0.in/run0	1e-10	1e-25	1e+8	25
sigma1_threshold_vegas10_part4.in/run1	1e-10	1e-25	1e+8	20
sigma1_threshold_vegas10_part4_retest0_run1.in/run0	1e-10	1e-25	1e+8	25
sigma1_threshold_vegas10_part4.in/run2	1e-10	1e-25	1e+8	20
sigma1_threshold_vegas10_part4_retest0_run2.in/run0	1e-10	1e-25	1e+8	25
sigma1_threshold_vegas10_part4.in/run3	1e-10	1e-25	1e+8	20
sigma1_threshold_vegas10_part4_retest0_run3.in/run0	1e-10	1e-25	1e+8	25
sigma1_threshold_vegas10_part4_retest1_run3.in/run0	1e-10	1e-25	1e+8	30
sigma1_threshold_vegas10_part4.in/run4	1e-10	1e-25	1e+8	20
sigma1_threshold_vegas10_part4_retest0_run4.in/run0	1e-10	1e-25	1e+8	25
sigma1_threshold_vegas10_part4_retest1_run4.in/run0	1e-10	1e-25	1e+8	30
sigma1_threshold_vegas10_part4.in/run5	1e-10	1e-25	1e+8	20
sigma1_threshold_vegas10_part4_retest0_run5.in/run0	1e-10	1e-25	1e+8	25
sigma1_threshold_vegas10_part4_retest1_run5.in/run0	1e-10	1e-25	1e+8	30
sigma1_threshold_vegas15_part1.in/run0	1e-10	1e-25	1e+8	20
sigma1_threshold_vegas15_part1_retest0_run0.in/run0	1e-10	1e-25	1e+8	25
sigma1_threshold_vegas15_part1.in/run1	1e-10	1e-25	1e+8	20
sigma1_threshold_vegas15_part1_retest0_run1.in/run0	1e-10	1e-25	1e+8	25
sigma1_threshold_vegas15_part1.in/run2	1e-10	1e-25	1e+8	20
sigma1_threshold_vegas15_part1_retest0_run2.in/run0	1e-10	1e-25	1e+8	25
sigma1_threshold_vegas15_part1.in/run3	1e-10	1e-25	1e+8	20
sigma1_threshold_vegas15_part1_retest0_run3.in/run0	1e-10	1e-25	1e+8	25
sigma1_threshold_vegas15_part1_retest1_run3.in/run0	1e-10	1e-25	1e+8	30
sigma1_threshold_vegas15_part1.in/run4	1e-10	1e-25	1e+8	20
sigma1_threshold_vegas15_part1_retest0_run4.in/run0	1e-10	1e-25	1e+8	25
sigma1_threshold_vegas15_part1.in/run5	1e-10	1e-25	1e+8	20
sigma1_threshold_vegas15_part1_retest0_run5.in/run0	1e-10	1e-25	1e+8	25
sigma1_threshold_vegas15_part2.in/run0	1e-10	1e-25	1e+8	20
sigma1_threshold_vegas15_part2_retest0_run0.in/run0	1e-10	1e-25	1e+8	25
sigma1_threshold_vegas15_part2.in/run1	1e-10	1e-25	1e+8	20
sigma1_threshold_vegas15_part2_retest0_run1.in/run0	1e-10	1e-25	1e+8	25
sigma1_threshold_vegas15_part2_retest1_run1.in/run0	1e-10	1e-25	1e+8	30
sigma1_threshold_vegas15_part2.in/run2	1e-10	1e-25	1e+8	20
sigma1_threshold_vegas15_part2_retest0_run2.in/run0	1e-10	1e-25	1e+8	25
sigma1_threshold_vegas15_part2_retest1_run2.in/run0	1e-10	1e-25	1e+8	30
sigma1_threshold_vegas15_part2.in/run3	1e-10	1e-25	1e+8	20
sigma1_threshold_vegas15_part2_retest0_run3.in/run0	1e-10	1e-25	1e+8	25
sigma1_threshold_vegas15_part2_retest1_run3.in/run0	1e-10	1e-25	1e+8	30
sigma1_threshold_vegas15_part2.in/run4	1e-10	1e-25	1e+8	20
sigma1_threshold_vegas15_part2_retest0_run4.in/run0	1e-10	1e-25	1e+8	25
sigma1_threshold_vegas15_part2_retest1_run4.in/run0	1e-10	1e-25	1e+8	30
sigma1_threshold_vegas15_part2.in/run5	1e-10	1e-25	1e+8	20
sigma1_threshold_vegas15_part2_retest0_run5.in/run0	1e-10	1e-25	1e+8	25
sigma1_threshold_vegas15_part3.in/run0	1e-10	1e-25	1e+8	20
sigma1_threshold_vegas15_part3_retest0_run0.in/run0	1e-10	1e-25	1e+8	25
sigma1_threshold_vegas15_part3.in/run1	1e-10	1e-25	1e+8	20
sigma1_threshold_vegas15_part3_retest0_run1.in/run0	1e-10	1e-25	1e+8	25
sigma1_threshold_vegas15_part3_retest1_run1.in/run0	1e-10	1e-25	1e+8	30
sigma1_threshold_vegas15_part3.in/run2	1e-10	1e-25	1e+8	20
sigma1_threshold_vegas15_part3_retest0_run2.in/run0	1e-10	1e-25	1e+8	25
sigma1_threshold_vegas15_part3.in/run3	1e-10	1e-25	1e+8	20
sigma1_threshold_vegas15_part3_retest0_run3.in/run0	1e-10	1e-25	1e+8	25
sigma1_threshold_vegas15_part3.in/run4	1e-10	1e-25	1e+8	20
sigma1_threshold_vegas15_part3_retest0_run4.in/run0	1e-10	1e-25	1e+8	25
sigma1_threshold_vegas15_part3.in/run5	1e-10	1e-25	1e+8	20
sigma1_threshold_vegas15_part3_retest0_run5.in/run0	1e-10	1e-25	1e+8	25
sigma1_threshold_vegas15_part4.in/run0	1e-10	1e-25	1e+8	20
sigma1_threshold_vegas15_part4_retest0_run0.in/run0	1e-10	1e-25	1e+8	25
sigma1_threshold_vegas15_part4.in/run1	1e-10	1e-25	1e+8	20
sigma1_threshold_vegas15_part4_retest0_run1.in/run0	1e-10	1e-25	1e+8	25
sigma1_threshold_vegas15_part4.in/run2	1e-10	1e-25	1e+8	20
sigma1_threshold_vegas15_part4_retest0_run2.in/run0	1e-10	1e-25	1e+8	25
sigma1_threshold_vegas15_part4.in/run3	1e-10	1e-25	1e+8	20
sigma1_threshold_vegas15_part4_retest0_run3.in/run0	1e-10	1e-25	1e+8	25
sigma1_threshold_vegas15_part4.in/run4	1e-10	1e-25	1e+8	20
sigma1_threshold_vegas15_part4_retest0_run4.in/run0	1e-10	1e-25	1e+8	25
sigma1_threshold_vegas15_part4.in/run5	1e-10	1e-25	1e+8	20
sigma1_threshold_vegas15_part4_retest0_run5.in/run0	1e-10	1e-25	1e+8	25
sigma1_threshold_vegas20_part1.in/run0	1e-10	1e-25	1e+8	20
sigma1_threshold_vegas20_part1_retest0_run0.in/run0	1e-10	1e-25	1e+8	25
sigma1_threshold_vegas20_part1.in/run1	1e-10	1e-25	1e+8	20
sigma1_threshold_vegas20_part1_retest0_run1.in/run0	1e-10	1e-25	1e+8	25
sigma1_threshold_vegas20_part1_retest1_run1.in/run0	1e-10	1e-25	1e+8	30
sigma1_threshold_vegas20_part1.in/run2	1e-10	1e-25	1e+8	20
sigma1_threshold_vegas20_part1_retest0_run2.in/run0	1e-10	1e-25	1e+8	25
sigma1_threshold_vegas20_part1.in/run3	1e-10	1e-25	1e+8	20
sigma1_threshold_vegas20_part1_retest0_run3.in/run0	1e-10	1e-25	1e+8	25
sigma1_threshold_vegas20_part1.in/run4	1e-10	1e-25	1e+8	20
sigma1_threshold_vegas20_part1_retest0_run4.in/run0	1e-10	1e-25	1e+8	25
sigma1_threshold_vegas20_part1_retest1_run4.in/run0	1e-10	1e-25	1e+8	30
sigma1_threshold_vegas20_part1.in/run5	1e-10	1e-25	1e+8	20
sigma1_threshold_vegas20_part1_retest0_run5.in/run0	1e-10	1e-25	1e+8	25
sigma1_threshold_vegas20_part2.in/run0	1e-10	1e-25	1e+8	20
sigma1_threshold_vegas20_part2_retest0_run0.in/run0	1e-10	1e-25	1e+8	25
sigma1_threshold_vegas20_part2.in/run1	1e-10	1e-25	1e+8	20
sigma1_threshold_vegas20_part2_retest0_run1.in/run0	1e-10	1e-25	1e+8	25
sigma1_threshold_vegas20_part2.in/run2	1e-10	1e-25	1e+8	20
sigma1_threshold_vegas20_part2_retest0_run2.in/run0	1e-10	1e-25	1e+8	25
sigma1_threshold_vegas20_part2.in/run3	1e-10	1e-25	1e+8	20
sigma1_threshold_vegas20_part2_retest0_run3.in/run0	1e-10	1e-25	1e+8	25
sigma1_threshold_vegas20_part2.in/run4	1e-10	1e-25	1e+8	20
sigma1_threshold_vegas20_part2_retest0_run4.in/run0	1e-10	1e-25	1e+8	25
sigma1_threshold_vegas20_part2.in/run5	1e-10	1e-25	1e+8	20
sigma1_threshold_vegas20_part2_retest0_run5.in/run0	1e-10	1e-25	1e+8	25
sigma1_threshold_vegas20_part2_retest1_run5.in/run0	1e-10	1e-25	1e+8	30
sigma1_threshold_vegas20_part3.in/run0	1e-10	1e-25	1e+8	20
sigma1_threshold_vegas20_part3_retest0_run0.in/run0	1e-10	1e-25	1e+8	25
sigma1_threshold_vegas20_part3_retest1_run0.in/run0	1e-10	1e-25	1e+8	30
sigma1_threshold_vegas20_part3.in/run1	1e-10	1e-25	1e+8	20
sigma1_threshold_vegas20_part3_retest0_run1.in/run0	1e-10	1e-25	1e+8	25
sigma1_threshold_vegas20_part3_retest1_run1.in/run0	1e-10	1e-25	1e+8	30
sigma1_threshold_vegas20_part3.in/run2	1e-10	1e-25	1e+8	20
sigma1_threshold_vegas20_part3_retest0_run2.in/run0	1e-10	1e-25	1e+8	25
sigma1_threshold_vegas20_part3.in/run3	1e-10	1e-25	1e+8	20
sigma1_threshold_vegas20_part3_retest0_run3.in/run0	1e-10	1e-25	1e+8	25
sigma1_threshold_vegas20_part3.in/run4	1e-10	1e-25	1e+8	20
sigma1_threshold_vegas20_part3_retest0_run4.in/run0	1e-10	1e-25	1e+8	25
sigma1_threshold_vegas20_part3.in/run5	1e-10	1e-25	1e+8	20
sigma1_threshold_vegas20_part3_retest0_run5.in/run0	1e-10	1e-25	1e+8	25
sigma1_threshold_vegas20_part4.in/run0	1e-10	1e-25	1e+8	20
sigma1_threshold_vegas20_part4_retest0_run0.in/run0	1e-10	1e-25	1e+8	25
sigma1_threshold_vegas20_part4.in/run1	1e-10	1e-25	1e+8	20
sigma1_threshold_vegas20_part4_retest0_run1.in/run0	1e-10	1e-25	1e+8	25
sigma1_threshold_vegas20_part4_retest1_run1.in/run0	1e-10	1e-25	1e+8	30
sigma1_threshold_vegas20_part4.in/run2	1e-10	1e-25	1e+8	20
sigma1_threshold_vegas20_part4_retest0_run2.in/run0	1e-10	1e-25	1e+8	25
sigma1_threshold_vegas20_part4.in/run3	1e-10	1e-25	1e+8	20
sigma1_threshold_vegas20_part4_retest0_run3.in/run0	1e-10	1e-25	1e+8	25
sigma1_threshold_vegas20_part4.in/run4	1e-10	1e-25	1e+8	20
sigma1_threshold_vegas20_part4_retest0_run4.in/run0	1e-10	1e-25	1e+8	25
sigma1_threshold_vegas20_part4.in/run5	1e-10	1e-25	1e+8	20
sigma1_threshold_vegas20_part4_retest0_run5.in/run0	1e-10	1e-25	1e+8	25
sigma1_threshold_vegas50_part1.in/run0	1e-10	1e-25	1e+8	20
sigma1_threshold_vegas50_part1_retest0_run0.in/run0	1e-10	1e-25	1e+8	25
sigma1_threshold_vegas50_part1_retest1_run0.in/run0	1e-10	1e-25	1e+8	30
sigma1_threshold_vegas50_part1.in/run1	1e-10	1e-25	1e+8	20
sigma1_threshold_vegas50_part1_retest0_run1.in/run0	1e-10	1e-25	1e+8	25
sigma1_threshold_vegas50_part1.in/run2	1e-10	1e-25	1e+8	20
sigma1_threshold_vegas50_part1_retest0_run2.in/run0	1e-10	1e-25	1e+8	25
sigma1_threshold_vegas50_part1.in/run3	1e-10	1e-25	1e+8	20
sigma1_threshold_vegas50_part1_retest0_run3.in/run0	1e-10	1e-25	1e+8	25
sigma1_threshold_vegas50_part1.in/run4	1e-10	1e-25	1e+8	20
sigma1_threshold_vegas50_part1_retest0_run4.in/run0	1e-10	1e-25	1e+8	25
sigma1_threshold_vegas50_part1.in/run5	1e-10	1e-25	1e+8	20
sigma1_threshold_vegas50_part1_retest0_run5.in/run0	1e-10	1e-25	1e+8	25
sigma1_threshold_vegas50_part1_retest1_run5.in/run0	1e-10	1e-25	1e+8	30
sigma1_threshold_vegas50_part2.in/run0	1e-10	1e-25	1e+8	20
sigma1_threshold_vegas50_part2_retest0_run0.in/run0	1e-10	1e-25	1e+8	25
sigma1_threshold_vegas50_part2_retest1_run0.in/run0	1e-10	1e-25	1e+8	30
sigma1_threshold_vegas50_part2.in/run1	1e-10	1e-25	1e+8	20
sigma1_threshold_vegas50_part2_retest0_run1.in/run0	1e-10	1e-25	1e+8	25
sigma1_threshold_vegas50_part2.in/run2	1e-10	1e-25	1e+8	20
sigma1_threshold_vegas50_part2_retest0_run2.in/run0	1e-10	1e-25	1e+8	25
sigma1_threshold_vegas50_part2_retest1_run2.in/run0	1e-10	1e-25	1e+8	30
sigma1_threshold_vegas50_part2.in/run3	1e-10	1e-25	1e+8	20
sigma1_threshold_vegas50_part2_retest0_run3.in/run0	1e-10	1e-25	1e+8	25
sigma1_threshold_vegas50_part2_retest1_run3.in/run0	1e-10	1e-25	1e+8	30
sigma1_threshold_vegas50_part2.in/run4	1e-10	1e-25	1e+8	20
sigma1_threshold_vegas50_part2_retest0_run4.in/run0	1e-10	1e-25	1e+8	25
sigma1_threshold_vegas50_part2_retest1_run4.in/run0	1e-10	1e-25	1e+8	30
sigma1_threshold_vegas50_part2.in/run5	1e-10	1e-25	1e+8	20
sigma1_threshold_vegas50_part2_retest0_run5.in/run0	1e-10	1e-25	1e+8	25
sigma1_threshold_vegas50_part2_retest1_run5.in/run0	1e-10	1e-25	1e+8	30
sigma1_threshold_vegas50_part3.in/run0	1e-10	1e-25	1e+8	20
sigma1_threshold_vegas50_part3_retest0_run0.in/run0	1e-10	1e-25	1e+8	25
sigma1_threshold_vegas50_part3.in/run1	1e-10	1e-25	1e+8	20
sigma1_threshold_vegas50_part3_retest0_run1.in/run0	1e-10	1e-25	1e+8	25
sigma1_threshold_vegas50_part3.in/run2	1e-10	1e-25	1e+8	20
sigma1_threshold_vegas50_part3_retest0_run2.in/run0	1e-10	1e-25	1e+8	25
sigma1_threshold_vegas50_part3.in/run3	1e-10	1e-25	1e+8	20
sigma1_threshold_vegas50_part3_retest0_run3.in/run0	1e-10	1e-25	1e+8	25
sigma1_threshold_vegas50_part3_retest1_run3.in/run0	1e-10	1e-25	1e+8	30
sigma1_threshold_vegas50_part3.in/run4	1e-10	1e-25	1e+8	20
sigma1_threshold_vegas50_part3_retest0_run4.in/run0	1e-10	1e-25	1e+8	25
sigma1_threshold_vegas50_part3.in/run5	1e-10	1e-25	1e+8	20
sigma1_threshold_vegas50_part3_retest0_run5.in/run0	1e-10	1e-25	1e+8	25
sigma1_threshold_vegas50_part4.in/run0	1e-10	1e-25	1e+8	20
sigma1_threshold_vegas50_part4_retest0_run0.in/run0	1e-10	1e-25	1e+8	25
sigma1_threshold_vegas50_part4.in/run1	1e-10	1e-25	1e+8	20
sigma1_threshold_vegas50_part4_retest0_run1.in/run0	1e-10	1e-25	1e+8	25
sigma1_threshold_vegas50_part4.in/run2	1e-10	1e-25	1e+8	20
sigma1_threshold_vegas50_part4_retest0_run2.in/run0	1e-10	1e-25	1e+8	25
sigma1_threshold_vegas50_part4.in/run3	1e-10	1e-25	1e+8	20
sigma1_threshold_vegas50_part4_retest0_run3.in/run0	1e-10	1e-25	1e+8	25
sigma1_threshold_vegas50_part4.in/run4	1e-10	1e-25	1e+8	20
sigma1_threshold_vegas50_part4_retest0_run4.in/run0	1e-10	1e-25	1e+8	25
sigma1_threshold_vegas50_part4_retest1_run4.in/run0	1e-10	1e-25	1e+8	30
sigma1_threshold_vegas50_part4.in/run5	1e-10	1e-25	1e+8	20
sigma1_threshold_vegas50_part4_retest0_run5.in/run0	1e-10	1e-25	1e+8	25
sigma1_threshold_vegas100_part1.in/run0	1e-10	1e-25	1e+8	20
sigma1_threshold_vegas100_part1_retest0_run0.in/run0	1e-10	1e-25	1e+8	25
sigma1_threshold_vegas100_part1.in/run1	1e-10	1e-25	1e+8	20
sigma1_threshold_vegas100_part1_retest0_run1.in/run0	1e-10	1e-25	1e+8	25
sigma1_threshold_vegas100_part1.in/run2	1e-10	1e-25	1e+8	20
sigma1_threshold_vegas100_part1_retest0_run2.in/run0	1e-10	1e-25	1e+8	25
sigma1_threshold_vegas100_part1_retest1_run2.in/run0	1e-10	1e-25	1e+8	30
sigma1_threshold_vegas100_part1.in/run3	1e-10	1e-25	1e+8	20
sigma1_threshold_vegas100_part1_retest0_run3.in/run0	1e-10	1e-25	1e+8	25
sigma1_threshold_vegas100_part1_retest1_run3.in/run0	1e-10	1e-25	1e+8	30
sigma1_threshold_vegas100_part1.in/run4	1e-10	1e-25	1e+8	20
sigma1_threshold_vegas100_part1_retest0_run4.in/run0	1e-10	1e-25	1e+8	25
sigma1_threshold_vegas100_part1.in/run5	1e-10	1e-25	1e+8	20
sigma1_threshold_vegas100_part1_retest0_run5.in/run0	1e-10	1e-25	1e+8	25
sigma1_threshold_vegas100_part2.in/run0	1e-10	1e-25	1e+8	20
sigma1_threshold_vegas100_part2_retest0_run0.in/run0	1e-10	1e-25	1e+8	25
sigma1_threshold_vegas100_part2.in/run1	1e-10	1e-25	1e+8	20
sigma1_threshold_vegas100_part2_retest0_run1.in/run0	1e-10	1e-25	1e+8	25
sigma1_threshold_vegas100_part2.in/run2	1e-10	1e-25	1e+8	20
sigma1_threshold_vegas100_part2_retest0_run2.in/run0	1e-10	1e-25	1e+8	25
sigma1_threshold_vegas100_part2_retest1_run2.in/run0	1e-10	1e-25	1e+8	30
sigma1_threshold_vegas100_part2.in/run3	1e-10	1e-25	1e+8	20
sigma1_threshold_vegas100_part2_retest0_run3.in/run0	1e-10	1e-25	1e+8	25
sigma1_threshold_vegas100_part2.in/run4	1e-10	1e-25	1e+8	20
sigma1_threshold_vegas100_part2_retest0_run4.in/run0	1e-10	1e-25	1e+8	25
sigma1_threshold_vegas100_part2.in/run5	1e-10	1e-25	1e+8	20
sigma1_threshold_vegas100_part2_retest0_run5.in/run0	1e-10	1e-25	1e+8	25
sigma1_threshold_vegas100_part2_retest1_run5.in/run0	1e-10	1e-25	1e+8	30
sigma1_threshold_vegas100_part3.in/run0	1e-10	1e-25	1e+8	20
sigma1_threshold_vegas100_part3_retest0_run0.in/run0	1e-10	1e-25	1e+8	25
sigma1_threshold_vegas100_part3_retest1_run0.in/run0	1e-10	1e-25	1e+8	30
sigma1_threshold_vegas100_part3.in/run1	1e-10	1e-25	1e+8	20
sigma1_threshold_vegas100_part3_retest0_run1.in/run0	1e-10	1e-25	1e+8	25
sigma1_threshold_vegas100_part3.in/run2	1e-10	1e-25	1e+8	20
sigma1_threshold_vegas100_part3_retest0_run2.in/run0	1e-10	1e-25	1e+8	25
sigma1_threshold_vegas100_part3_retest1_run2.in/run0	1e-10	1e-25	1e+8	30
sigma1_threshold_vegas100_part3.in/run3	1e-10	1e-25	1e+8	20
sigma1_threshold_vegas100_part3_retest0_run3.in/run0	1e-10	1e-25	1e+8	25
sigma1_threshold_vegas100_part3.in/run4	1e-10	1e-25	1e+8	20
sigma1_threshold_vegas100_part3_retest0_run4.in/run0	1e-10	1e-25	1e+8	25
sigma1_threshold_vegas100_part3.in/run5	1e-10	1e-25	1e+8	20
sigma1_threshold_vegas100_part3_retest0_run5.in/run0	1e-10	1e-25	1e+8	25
sigma1_threshold_vegas100_part4.in/run0	1e-10	1e-25	1e+8	20
sigma1_threshold_vegas100_part4_retest0_run0.in/run0	1e-10	1e-25	1e+8	25
sigma1_threshold_vegas100_part4.in/run1	1e-10	1e-25	1e+8	20
sigma1_threshold_vegas100_part4_retest0_run1.in/run0	1e-10	1e-25	1e+8	25
sigma1_threshold_vegas100_part4_retest1_run1.in/run0	1e-10	1e-25	1e+8	30
sigma1_threshold_vegas100_part4.in/run2	1e-10	1e-25	1e+8	20
sigma1_threshold_vegas100_part4_retest0_run2.in/run0	1e-10	1e-25	1e+8	25
sigma1_threshold_vegas100_part4_retest1_run2.in/run0	1e-10	1e-25	1e+8	30
sigma1_threshold_vegas100_part4.in/run3	1e-10	1e-25	1e+8	20
sigma1_threshold_vegas100_part4_retest0_run3.in/run0	1e-10	1e-25	1e+8	25
sigma1_threshold_vegas100_part4_retest1_run3.in/run0	1e-10	1e-25	1e+8	30
sigma1_threshold_vegas100_part4.in/run4	1e-10	1e-25	1e+8	20
sigma1_threshold_vegas100_part4_retest0_run4.in/run0	1e-10	1e-25	1e+8	25
sigma1_threshold_vegas100_part4.in/run5	1e-10	1e-25	1e+8	20
sigma1_threshold_vegas100_part4_retest0_run5.in/run0	1e-10	1e-25	1e+8	25
sigma1_threshold_vegas200_part1.in/run0	1e-10	1e-25	1e+8	20
sigma1_threshold_vegas200_part1_retest0_run0.in/run0	1e-10	1e-25	1e+8	25
sigma1_threshold_vegas200_part1.in/run1	1e-10	1e-25	1e+8	20
sigma1_threshold_vegas200_part1_retest0_run1.in/run0	1e-10	1e-25	1e+8	25
sigma1_threshold_vegas200_part1.in/run2	1e-10	1e-25	1e+8	20
sigma1_threshold_vegas200_part1_retest0_run2.in/run0	1e-10	1e-25	1e+8	25
sigma1_threshold_vegas200_part1.in/run3	1e-10	1e-25	1e+8	20
sigma1_threshold_vegas200_part1_retest0_run3.in/run0	1e-10	1e-25	1e+8	25
sigma1_threshold_vegas200_part1_retest1_run3.in/run0	1e-10	1e-25	1e+8	30
sigma1_threshold_vegas200_part1.in/run4	1e-10	1e-25	1e+8	20
sigma1_threshold_vegas200_part1_retest0_run4.in/run0	1e-10	1e-25	1e+8	25
sigma1_threshold_vegas200_part1.in/run5	1e-10	1e-25	1e+8	20
sigma1_threshold_vegas200_part1_retest0_run5.in/run0	1e-10	1e-25	1e+8	25
sigma1_threshold_vegas200_part2.in/run0	1e-10	1e-25	1e+8	20
sigma1_threshold_vegas200_part2_retest0_run0.in/run0	1e-10	1e-25	1e+8	25
sigma1_threshold_vegas200_part2.in/run1	1e-10	1e-25	1e+8	20
sigma1_threshold_vegas200_part2_retest0_run1.in/run0	1e-10	1e-25	1e+8	25
sigma1_threshold_vegas200_part2.in/run2	1e-10	1e-25	1e+8	20
sigma1_threshold_vegas200_part2_retest0_run2.in/run0	1e-10	1e-25	1e+8	25
sigma1_threshold_vegas200_part2.in/run3	1e-10	1e-25	1e+8	20
sigma1_threshold_vegas200_part2_retest0_run3.in/run0	1e-10	1e-25	1e+8	25
sigma1_threshold_vegas200_part2.in/run4	1e-10	1e-25	1e+8	20
sigma1_threshold_vegas200_part2_retest0_run4.in/run0	1e-10	1e-25	1e+8	25
sigma1_threshold_vegas200_part2.in/run5	1e-10	1e-25	1e+8	20
sigma1_threshold_vegas200_part2_retest0_run5.in/run0	1e-10	1e-25	1e+8	25
sigma1_threshold_vegas200_part3.in/run0	1e-10	1e-25	1e+8	20
sigma1_threshold_vegas200_part3_retest0_run0.in/run0	1e-10	1e-25	1e+8	25
sigma1_threshold_vegas200_part3.in/run1	1e-10	1e-25	1e+8	20
sigma1_threshold_vegas200_part3_retest0_run1.in/run0	1e-10	1e-25	1e+8	25
sigma1_threshold_vegas200_part3.in/run2	1e-10	1e-25	1e+8	20
sigma1_threshold_vegas200_part3_retest0_run2.in/run0	1e-10	1e-25	1e+8	25
sigma1_threshold_vegas200_part3.in/run3	1e-10	1e-25	1e+8	20
sigma1_threshold_vegas200_part3_retest0_run3.in/run0	1e-10	1e-25	1e+8	25
sigma1_threshold_vegas200_part3_retest1_run3.in/run0	1e-10	1e-25	1e+8	30
sigma1_threshold_vegas200_part3.in/run4	1e-10	1e-25	1e+8	20
sigma1_threshold_vegas200_part3_retest0_run4.in/run0	1e-10	1e-25	1e+8	25
sigma1_threshold_vegas200_part3_retest1_run4.in/run0	1e-10	1e-25	1e+8	30
sigma1_threshold_vegas200_part3.in/run5	1e-10	1e-25	1e+8	20
sigma1_threshold_vegas200_part3_retest0_run5.in/run0	1e-10	1e-25	1e+8	25
sigma1_threshold_vegas200_part3_retest1_run5.in/run0	1e-10	1e-25	1e+8	30
sigma1_threshold_vegas200_part4.in/run0	1e-10	1e-25	1e+8	20
sigma1_threshold_vegas200_part4_retest0_run0.in/run0	1e-10	1e-25	1e+8	25
sigma1_threshold_vegas200_part4_retest1_run0.in/run0	1e-10	1e-25	1e+8	30
sigma1_threshold_vegas200_part4.in/run1	1e-10	1e-25	1e+8	20
sigma1_threshold_vegas200_part4_retest0_run1.in/run0	1e-10	1e-25	1e+8	25
sigma1_threshold_vegas200_part4_retest1_run1.in/run0	1e-10	1e-25	1e+8	30
sigma1_threshold_vegas200_part4.in/run2	1e-10	1e-25	1e+8	20
sigma1_threshold_vegas200_part4_retest0_run2.in/run0	1e-10	1e-25	1e+8	25
sigma1_threshold_vegas200_part4.in/run3	1e-10	1e-25	1e+8	20
sigma1_threshold_vegas200_part4_retest0_run3.in/run0	1e-10	1e-25	1e+8	25
sigma1_threshold_vegas200_part4_retest1_run3.in/run0	1e-10	1e-25	1e+8	30
sigma1_threshold_vegas200_part4.in/run4	1e-10	1e-25	1e+8	20
sigma1_threshold_vegas200_part4_retest0_run4.in/run0	1e-10	1e-25	1e+8	25
sigma1_threshold_vegas200_part4_retest1_run4.in/run0	1e-10	1e-25	1e+8	30
sigma1_threshold_vegas200_part4.in/run5	1e-10	1e-25	1e+8	20
sigma1_threshold_vegas200_part4_retest0_run5.in/run0	1e-10	1e-25	1e+8	25
sigma1_threshold_vegas500_part1.in/run0	1e-10	1e-25	1e+8	20
sigma1_threshold_vegas500_part1_retest0_run0.in/run0	1e-10	1e-25	1e+8	25
sigma1_threshold_vegas500_part1.in/run1	1e-10	1e-25	1e+8	20
sigma1_threshold_vegas500_part1_retest0_run1.in/run0	1e-10	1e-25	1e+8	25
sigma1_threshold_vegas500_part1.in/run2	1e-10	1e-25	1e+8	20
sigma1_threshold_vegas500_part1_retest0_run2.in/run0	1e-10	1e-25	1e+8	25
sigma1_threshold_vegas500_part1_retest1_run2.in/run0	1e-10	1e-25	1e+8	30
sigma1_threshold_vegas500_part1.in/run3	1e-10	1e-25	1e+8	20
sigma1_threshold_vegas500_part1_retest0_run3.in/run0	1e-10	1e-25	1e+8	25
sigma1_threshold_vegas500_part1_retest1_run3.in/run0	1e-10	1e-25	1e+8	30
sigma1_threshold_vegas500_part1.in/run4	1e-10	1e-25	1e+8	20
sigma1_threshold_vegas500_part1_retest0_run4.in/run0	1e-10	1e-25	1e+8	25
sigma1_threshold_vegas500_part1.in/run5	1e-10	1e-25	1e+8	20
sigma1_threshold_vegas500_part1_retest0_run5.in/run0	1e-10	1e-25	1e+8	25
sigma1_threshold_vegas500_part1_retest1_run5.in/run0	1e-10	1e-25	1e+8	30
sigma1_threshold_vegas500_part2.in/run0	1e-10	1e-25	1e+8	20
sigma1_threshold_vegas500_part2_retest0_run0.in/run0	1e-10	1e-25	1e+8	25
sigma1_threshold_vegas500_part2.in/run1	1e-10	1e-25	1e+8	20
sigma1_threshold_vegas500_part2_retest0_run1.in/run0	1e-10	1e-25	1e+8	25
sigma1_threshold_vegas500_part2.in/run2	1e-10	1e-25	1e+8	20
sigma1_threshold_vegas500_part2_retest0_run2.in/run0	1e-10	1e-25	1e+8	25
sigma1_threshold_vegas500_part2.in/run3	1e-10	1e-25	1e+8	20
sigma1_threshold_vegas500_part2_retest0_run3.in/run0	1e-10	1e-25	1e+8	25
sigma1_threshold_vegas500_part2_retest1_run3.in/run0	1e-10	1e-25	1e+8	30
sigma1_threshold_vegas500_part2.in/run4	1e-10	1e-25	1e+8	20
sigma1_threshold_vegas500_part2_retest0_run4.in/run0	1e-10	1e-25	1e+8	25
sigma1_threshold_vegas500_part2.in/run5	1e-10	1e-25	1e+8	20
sigma1_threshold_vegas500_part2_retest0_run5.in/run0	1e-10	1e-25	1e+8	25
sigma1_threshold_vegas500_part2_retest1_run5.in/run0	1e-10	1e-25	1e+8	30
sigma1_threshold_vegas500_part3.in/run0	1e-10	1e-25	1e+8	20
sigma1_threshold_vegas500_part3_retest0_run0.in/run0	1e-10	1e-25	1e+8	25
sigma1_threshold_vegas500_part3_retest1_run0.in/run0	1e-10	1e-25	1e+8	30
sigma1_threshold_vegas500_part3.in/run1	1e-10	1e-25	1e+8	20
sigma1_threshold_vegas500_part3_retest0_run1.in/run0	1e-10	1e-25	1e+8	25
sigma1_threshold_vegas500_part3.in/run2	1e-10	1e-25	1e+8	20
sigma1_threshold_vegas500_part3_retest0_run2.in/run0	1e-10	1e-25	1e+8	25
sigma1_threshold_vegas500_part3.in/run3	1e-10	1e-25	1e+8	20
sigma1_threshold_vegas500_part3_retest0_run3.in/run0	1e-10	1e-25	1e+8	25
sigma1_threshold_vegas500_part3.in/run4	1e-10	1e-25	1e+8	20
sigma1_threshold_vegas500_part3_retest0_run4.in/run0	1e-10	1e-25	1e+8	25
sigma1_threshold_vegas500_part3.in/run5	1e-10	1e-25	1e+8	20
sigma1_threshold_vegas500_part3_retest0_run5.in/run0	1e-10	1e-25	1e+8	25
sigma1_threshold_vegas500_part4.in/run0	1e-10	1e-25	1e+8	20
sigma1_threshold_vegas500_part4_retest0_run0.in/run0	1e-10	1e-25	1e+8	25
sigma1_threshold_vegas500_part4.in/run1	1e-10	1e-25	1e+8	20
sigma1_threshold_vegas500_part4_retest0_run1.in/run0	1e-10	1e-25	1e+8	25
sigma1_threshold_vegas500_part4.in/run2	1e-10	1e-25	1e+8	20
sigma1_threshold_vegas500_part4_retest0_run2.in/run0	1e-10	1e-25	1e+8	25
sigma1_threshold_vegas500_part4.in/run3	1e-10	1e-25	1e+8	20
sigma1_threshold_vegas500_part4_retest0_run3.in/run0	1e-10	1e-25	1e+8	25
sigma1_threshold_vegas500_part4_retest1_run3.in/run0	1e-10	1e-25	1e+8	30
sigma1_threshold_vegas500_part4.in/run4	1e-10	1e-25	1e+8	20
sigma1_threshold_vegas500_part4_retest0_run4.in/run0	1e-10	1e-25	1e+8	25
sigma1_threshold_vegas500_part4.in/run5	1e-10	1e-25	1e+8	20
sigma1_threshold_vegas500_part4_retest0_run5.in/run0	1e-10	1e-25	1e+8	25
