# Supplementary material for: Robustness and parameter geography in post-translational modification systems
Source: PLoS Comput Biol. 2020 May 4;16(5):e1007573. doi: 10.1371/journal.pcbi.1007573 (PMC7224580; doi:10.1371/journal.pcbi.1007573)
Supplement: S1 Dataset — This dataset contains: (1) a tab-delimited text file (metadata.tsv) enumerating all Paramotopy runs and re-runs performed in this analysis, along with the samples on which they were performed and the Bertini settings employed for each run and re-run; (2) a directory of tab-delimited text files (thresholds/) enumerating all Paramotopy runs and re-runs with their corresponding values of the thresholds Tzmin, Tzmax, T∞, and Td; and (3) an XML file (defaultprefs.xml), passed as input into Paramotopy, that enumerates the default Bertini settings given in Table 3. See S1 Appendix for details. (GZ) [file pcbi.1007573.s003.tar.gz › S1_Dataset/thresholds/thresholds_vegas_N1_log.tsv]

	ZMAXTHR	ZMINTHR	INFTHR	DIGITS
sigma1_vegas_N1_log_part1.in/run0	1e-10	1e-25	1e+8	20
sigma1_vegas_N1_log_part1_retest0_run0.in/run0	1e-10	1e-25	1e+8	25
sigma1_vegas_N1_log_part2.in/run0	1e-10	1e-25	1e+8	20
sigma1_vegas_N1_log_part2_retest0_run0.in/run0	1e-10	1e-25	1e+8	25
sigma1_vegas_N1_log_part3.in/run0	1e-10	1e-25	1e+8	20
sigma1_vegas_N1_log_part3_retest0_run0.in/run0	1e-10	1e-25	1e+8	25
sigma1_vegas_N1_log_part4.in/run0	1e-10	1e-25	1e+8	20
sigma1_vegas_N1_log_part4_retest0_run0.in/run0	1e-10	1e-25	1e+8	25
sigma1_vegas_N1_log_part5.in/run0	1e-10	1e-25	1e+8	20
sigma1_vegas_N1_log_part5_retest0_run0.in/run0	1e-10	1e-25	1e+8	25
sigma1_vegas_N1_log_part6.in/run0	1e-10	1e-25	1e+8	20
sigma1_vegas_N1_log_part6_retest0_run0.in/run0	1e-10	1e-25	1e+8	25
sigma1_vegas_N1_log_part7.in/run0	1e-10	1e-25	1e+8	20
sigma1_vegas_N1_log_part7_retest0_run0.in/run0	1e-10	1e-25	1e+8	25
sigma1_vegas_N1_log_part8.in/run0	1e-10	1e-25	1e+8	20
sigma1_vegas_N1_log_part8_retest0_run0.in/run0	1e-10	1e-25	1e+8	25
sigma1_vegas_N1_log_part9.in/run0	1e-10	1e-25	1e+8	20
sigma1_vegas_N1_log_part9_retest0_run0.in/run0	1e-10	1e-25	1e+8	25
sigma1_vegas_N1_log_part10.in/run0	1e-10	1e-25	1e+8	20
sigma1_vegas_N1_log_part10_retest0_run0.in/run0	1e-10	1e-25	1e+8	25
sigma1_vegas_N1_log_part11.in/run0	1e-10	1e-25	1e+8	20
sigma1_vegas_N1_log_part11_retest0_run0.in/run0	1e-10	1e-25	1e+8	25
sigma1_vegas_N1_log_part12.in/run0	1e-10	1e-25	1e+8	20
sigma1_vegas_N1_log_part12_retest0_run0.in/run0	1e-10	1e-25	1e+8	25
sigma1_vegas_N1_log_part13.in/run0	1e-10	1e-25	1e+8	20
sigma1_vegas_N1_log_part13_retest0_run0.in/run0	1e-10	1e-25	1e+8	25
sigma1_vegas_N1_log_part14.in/run0	1e-10	1e-25	1e+8	20
sigma1_vegas_N1_log_part14_retest0_run0.in/run0	1e-10	1e-25	1e+8	25
sigma1_vegas_N1_log_part15.in/run0	1e-10	1e-25	1e+8	20
sigma1_vegas_N1_log_part15_retest0_run0.in/run0	1e-10	1e-25	1e+8	25
sigma1_vegas_N1_log_part16.in/run0	1e-10	1e-25	1e+8	20
sigma1_vegas_N1_log_part16_retest0_run0.in/run0	1e-10	1e-25	1e+8	25
sigma1_vegas_N1_log_part17.in/run0	1e-10	1e-25	1e+8	20
sigma1_vegas_N1_log_part17_retest0_run0.in/run0	1e-10	1e-25	1e+8	25
sigma1_vegas_N1_log_part18.in/run0	1e-10	1e-25	1e+8	20
sigma1_vegas_N1_log_part18_retest0_run0.in/run0	1e-10	1e-25	1e+8	25
sigma1_vegas_N1_log_part19.in/run0	1e-10	1e-25	1e+8	20
sigma1_vegas_N1_log_part19_retest0_run0.in/run0	1e-10	1e-25	1e+8	25
sigma1_vegas_N1_log_part20.in/run0	1e-10	1e-25	1e+8	20
sigma1_vegas_N1_log_part20_retest0_run0.in/run0	1e-10	1e-25	1e+8	25
sigma1_vegas_N1_log_part21.in/run0	1e-10	1e-25	1e+8	20
sigma1_vegas_N1_log_part21_retest0_run0.in/run0	1e-10	1e-25	1e+8	25
sigma1_vegas_N1_log_part22.in/run0	1e-10	1e-25	1e+8	20
sigma1_vegas_N1_log_part22_retest0_run0.in/run0	1e-10	1e-25	1e+8	25
sigma1_vegas_N1_log_part23.in/run0	1e-10	1e-25	1e+8	20
sigma1_vegas_N1_log_part23_retest0_run0.in/run0	1e-10	1e-25	1e+8	25
sigma1_vegas_N1_log_part24.in/run0	1e-10	1e-25	1e+8	20
sigma1_vegas_N1_log_part24_retest0_run0.in/run0	1e-10	1e-25	1e+8	25
sigma1.5_vegas_N1_log_part1.in/run0	1e-10	1e-25	1e+8	20
sigma1.5_vegas_N1_log_part1_retest0_run0.in/run0	1e-10	1e-25	1e+8	25
sigma1.5_vegas_N1_log_part1_retest1_run0.in/run0	1e-10	1e-25	1e+8	30
sigma1.5_vegas_N1_log_part2.in/run0	1e-10	1e-25	1e+8	20
sigma1.5_vegas_N1_log_part2_retest0_run0.in/run0	1e-10	1e-25	1e+8	25
sigma1.5_vegas_N1_log_part2_retest1_run0.in/run0	1e-10	1e-25	1e+8	30
sigma1.5_vegas_N1_log_part3.in/run0	1e-10	1e-25	1e+8	20
sigma1.5_vegas_N1_log_part3_retest0_run0.in/run0	1e-10	1e-25	1e+8	25
sigma1.5_vegas_N1_log_part3_retest1_run0.in/run0	1e-10	1e-25	1e+8	30
sigma1.5_vegas_N1_log_part4.in/run0	1e-10	1e-25	1e+8	20
sigma1.5_vegas_N1_log_part4_retest0_run0.in/run0	1e-10	1e-25	1e+8	25
sigma1.5_vegas_N1_log_part5.in/run0	1e-10	1e-25	1e+8	20
sigma1.5_vegas_N1_log_part5_retest0_run0.in/run0	1e-10	1e-25	1e+8	25
sigma1.5_vegas_N1_log_part5_retest1_run0.in/run0	1e-10	1e-25	1e+8	30
sigma1.5_vegas_N1_log_part6.in/run0	1e-10	1e-25	1e+8	20
sigma1.5_vegas_N1_log_part6_retest0_run0.in/run0	1e-10	1e-25	1e+8	25
sigma1.5_vegas_N1_log_part6_retest1_run0.in/run0	1e-10	1e-25	1e+8	30
sigma1.5_vegas_N1_log_part7.in/run0	1e-10	1e-25	1e+8	20
sigma1.5_vegas_N1_log_part7_retest0_run0.in/run0	1e-10	1e-25	1e+8	25
sigma1.5_vegas_N1_log_part8.in/run0	1e-10	1e-25	1e+8	20
sigma1.5_vegas_N1_log_part8_retest0_run0.in/run0	1e-10	1e-25	1e+8	25
sigma1.5_vegas_N1_log_part9.in/run0	1e-10	1e-25	1e+8	20
sigma1.5_vegas_N1_log_part9_retest0_run0.in/run0	1e-10	1e-25	1e+8	25
sigma1.5_vegas_N1_log_part9_retest1_run0.in/run0	1e-10	1e-25	1e+8	30
sigma1.5_vegas_N1_log_part10.in/run0	1e-10	1e-25	1e+8	20
sigma1.5_vegas_N1_log_part10_retest0_run0.in/run0	1e-10	1e-25	1e+8	25
sigma1.5_vegas_N1_log_part11.in/run0	1e-10	1e-25	1e+8	20
sigma1.5_vegas_N1_log_part11_retest0_run0.in/run0	1e-10	1e-25	1e+8	25
sigma1.5_vegas_N1_log_part12.in/run0	1e-10	1e-25	1e+8	20
sigma1.5_vegas_N1_log_part12_retest0_run0.in/run0	1e-10	1e-25	1e+8	25
sigma1.5_vegas_N1_log_part12_retest1_run0.in/run0	1e-10	1e-25	1e+8	30
sigma1.5_vegas_N1_log_part13.in/run0	1e-10	1e-25	1e+8	20
sigma1.5_vegas_N1_log_part13_retest0_run0.in/run0	1e-10	1e-25	1e+8	25
sigma1.5_vegas_N1_log_part14.in/run0	1e-10	1e-25	1e+8	20
sigma1.5_vegas_N1_log_part14_retest0_run0.in/run0	1e-10	1e-25	1e+8	25
sigma1.5_vegas_N1_log_part14_retest1_run0.in/run0	1e-10	1e-25	1e+8	30
sigma1.5_vegas_N1_log_part15.in/run0	1e-10	1e-25	1e+8	20
sigma1.5_vegas_N1_log_part15_retest0_run0.in/run0	1e-10	1e-25	1e+8	25
sigma1.5_vegas_N1_log_part16.in/run0	1e-10	1e-25	1e+8	20
sigma1.5_vegas_N1_log_part16_retest0_run0.in/run0	1e-10	1e-25	1e+8	25
sigma1.5_vegas_N1_log_part16_retest1_run0.in/run0	1e-10	1e-25	1e+8	30
sigma1.5_vegas_N1_log_part17.in/run0	1e-10	1e-25	1e+8	20
sigma1.5_vegas_N1_log_part17_retest0_run0.in/run0	1e-10	1e-25	1e+8	25
sigma1.5_vegas_N1_log_part18.in/run0	1e-10	1e-25	1e+8	20
sigma1.5_vegas_N1_log_part18_retest0_run0.in/run0	1e-10	1e-25	1e+8	25
sigma1.5_vegas_N1_log_part18_retest1_run0.in/run0	1e-10	1e-25	1e+8	30
sigma1.5_vegas_N1_log_part19.in/run0	1e-10	1e-25	1e+8	20
sigma1.5_vegas_N1_log_part19_retest0_run0.in/run0	1e-10	1e-25	1e+8	25
sigma1.5_vegas_N1_log_part20.in/run0	1e-10	1e-25	1e+8	20
sigma1.5_vegas_N1_log_part20_retest0_run0.in/run0	1e-10	1e-25	1e+8	25
sigma1.5_vegas_N1_log_part20_retest1_run0.in/run0	1e-10	1e-25	1e+8	30
sigma1.5_vegas_N1_log_part21.in/run0	1e-10	1e-25	1e+8	20
sigma1.5_vegas_N1_log_part21_retest0_run0.in/run0	1e-10	1e-25	1e+8	25
sigma1.5_vegas_N1_log_part21_retest1_run0.in/run0	1e-10	1e-25	1e+8	30
sigma1.5_vegas_N1_log_part22.in/run0	1e-10	1e-25	1e+8	20
sigma1.5_vegas_N1_log_part22_retest0_run0.in/run0	1e-10	1e-25	1e+8	25
sigma1.5_vegas_N1_log_part23.in/run0	1e-10	1e-25	1e+8	20
sigma1.5_vegas_N1_log_part23_retest0_run0.in/run0	1e-10	1e-25	1e+8	25
sigma1.5_vegas_N1_log_part24.in/run0	1e-10	1e-25	1e+8	20
sigma1.5_vegas_N1_log_part24_retest0_run0.in/run0	1e-10	1e-25	1e+8	25
sigma2_vegas_N1_log_part1.in/run0	1e-10	1e-25	1e+8	20
sigma2_vegas_N1_log_part1_retest0_run0.in/run0	1e-10	1e-25	1e+8	25
sigma2_vegas_N1_log_part2.in/run0	1e-10	1e-25	1e+8	20
sigma2_vegas_N1_log_part2_retest0_run0.in/run0	1e-10	1e-25	1e+8	25
sigma2_vegas_N1_log_part3.in/run0	1e-10	1e-25	1e+8	20
sigma2_vegas_N1_log_part3_retest0_run0.in/run0	1e-10	1e-25	1e+8	25
sigma2_vegas_N1_log_part3_retest1_run0.in/run0	1e-10	1e-25	1e+8	30
sigma2_vegas_N1_log_part4.in/run0	1e-10	1e-25	1e+8	20
sigma2_vegas_N1_log_part4_retest0_run0.in/run0	1e-10	1e-25	1e+8	25
sigma2_vegas_N1_log_part5.in/run0	1e-10	1e-25	1e+8	20
sigma2_vegas_N1_log_part5_retest0_run0.in/run0	1e-10	1e-25	1e+8	25
sigma2_vegas_N1_log_part5_retest1_run0.in/run0	1e-10	1e-25	1e+8	30
sigma2_vegas_N1_log_part6.in/run0	1e-10	1e-25	1e+8	20
sigma2_vegas_N1_log_part6_retest0_run0.in/run0	1e-10	1e-25	1e+8	25
sigma2_vegas_N1_log_part7.in/run0	1e-10	1e-25	1e+8	20
sigma2_vegas_N1_log_part7_retest0_run0.in/run0	1e-10	1e-25	1e+8	25
sigma2_vegas_N1_log_part8.in/run0	1e-10	1e-25	1e+8	20
sigma2_vegas_N1_log_part8_retest0_run0.in/run0	1e-10	1e-25	1e+8	25
sigma2_vegas_N1_log_part8_retest1_run0.in/run0	1e-10	1e-25	1e+8	30
sigma2_vegas_N1_log_part9.in/run0	1e-10	1e-25	1e+8	20
sigma2_vegas_N1_log_part9_retest0_run0.in/run0	1e-10	1e-25	1e+8	25
sigma2_vegas_N1_log_part10.in/run0	1e-10	1e-25	1e+8	20
sigma2_vegas_N1_log_part10_retest0_run0.in/run0	1e-10	1e-25	1e+8	25
sigma2_vegas_N1_log_part10_retest1_run0.in/run0	1e-10	1e-25	1e+8	30
sigma2_vegas_N1_log_part11.in/run0	1e-10	1e-25	1e+8	20
sigma2_vegas_N1_log_part11_retest0_run0.in/run0	1e-10	1e-25	1e+8	25
sigma2_vegas_N1_log_part12.in/run0	1e-10	1e-25	1e+8	20
sigma2_vegas_N1_log_part12_retest0_run0.in/run0	1e-10	1e-25	1e+8	25
sigma2_vegas_N1_log_part12_retest1_run0.in/run0	1e-10	1e-25	1e+8	30
sigma2_vegas_N1_log_part13.in/run0	1e-10	1e-25	1e+8	20
sigma2_vegas_N1_log_part13_retest0_run0.in/run0	1e-10	1e-25	1e+8	25
sigma2_vegas_N1_log_part13_retest1_run0.in/run0	1e-10	1e-25	1e+8	30
sigma2_vegas_N1_log_part14.in/run0	1e-10	1e-25	1e+8	20
sigma2_vegas_N1_log_part14_retest0_run0.in/run0	1e-10	1e-25	1e+8	25
sigma2_vegas_N1_log_part15.in/run0	1e-10	1e-25	1e+8	20
sigma2_vegas_N1_log_part15_retest0_run0.in/run0	1e-10	1e-25	1e+8	25
sigma2_vegas_N1_log_part16.in/run0	1e-10	1e-25	1e+8	20
sigma2_vegas_N1_log_part16_retest0_run0.in/run0	1e-10	1e-25	1e+8	25
sigma2_vegas_N1_log_part16_retest1_run0.in/run0	1e-10	1e-25	1e+8	30
sigma2_vegas_N1_log_part17.in/run0	1e-10	1e-25	1e+8	20
sigma2_vegas_N1_log_part17_retest0_run0.in/run0	1e-10	1e-25	1e+8	25
sigma2_vegas_N1_log_part18.in/run0	1e-10	1e-25	1e+8	20
sigma2_vegas_N1_log_part18_retest0_run0.in/run0	1e-10	1e-25	1e+8	25
sigma2_vegas_N1_log_part18_retest1_run0.in/run0	1e-10	1e-25	1e+8	30
sigma2_vegas_N1_log_part19.in/run0	1e-10	1e-25	1e+8	20
sigma2_vegas_N1_log_part19_retest0_run0.in/run0	1e-10	1e-25	1e+8	25
sigma2_vegas_N1_log_part20.in/run0	1e-10	1e-25	1e+8	20
sigma2_vegas_N1_log_part20_retest0_run0.in/run0	1e-10	1e-25	1e+8	25
sigma2_vegas_N1_log_part21.in/run0	1e-10	1e-25	1e+8	20
sigma2_vegas_N1_log_part21_retest0_run0.in/run0	1e-10	1e-25	1e+8	25
sigma2_vegas_N1_log_part21_retest1_run0.in/run0	1e-10	1e-25	1e+8	30
sigma2_vegas_N1_log_part22.in/run0	1e-10	1e-25	1e+8	20
sigma2_vegas_N1_log_part22_retest0_run0.in/run0	1e-10	1e-25	1e+8	25
sigma2_vegas_N1_log_part22_retest1_run0.in/run0	1e-10	1e-25	1e+8	30
sigma2_vegas_N1_log_part23.in/run0	1e-10	1e-25	1e+8	20
sigma2_vegas_N1_log_part23_retest0_run0.in/run0	1e-10	1e-25	1e+8	25
sigma2_vegas_N1_log_part24.in/run0	1e-10	1e-25	1e+8	20
sigma2_vegas_N1_log_part24_retest0_run0.in/run0	1e-10	1e-25	1e+8	25
sigma2.5_vegas_N1_log_part1.in/run0	1e-10	1e-25	1e+8	20
sigma2.5_vegas_N1_log_part1_retest0_run0.in/run0	1e-10	1e-25	1e+8	25
sigma2.5_vegas_N1_log_part1.in/run1	1e-10	1e-25	1e+8	20
sigma2.5_vegas_N1_log_part1_retest0_run1.in/run0	1e-10	1e-25	1e+8	25
sigma2.5_vegas_N1_log_part1_retest1_run1.in/run0	1e-10	1e-25	1e+8	30
sigma2.5_vegas_N1_log_part1.in/run2	1e-10	1e-25	1e+8	20
sigma2.5_vegas_N1_log_part1_retest0_run2.in/run0	1e-10	1e-25	1e+8	25
sigma2.5_vegas_N1_log_part1.in/run3	1e-10	1e-25	1e+8	20
sigma2.5_vegas_N1_log_part1_retest0_run3.in/run0	1e-10	1e-25	1e+8	25
sigma2.5_vegas_N1_log_part1_retest1_run3.in/run0	1e-10	1e-25	1e+8	30
sigma2.5_vegas_N1_log_part1.in/run4	1e-10	1e-25	1e+8	20
sigma2.5_vegas_N1_log_part1_retest0_run4.in/run0	1e-10	1e-25	1e+8	25
sigma2.5_vegas_N1_log_part1_retest1_run4.in/run0	1e-10	1e-25	1e+8	30
sigma2.5_vegas_N1_log_part1.in/run5	1e-10	1e-25	1e+8	20
sigma2.5_vegas_N1_log_part1_retest0_run5.in/run0	1e-10	1e-25	1e+8	25
sigma2.5_vegas_N1_log_part1_retest1_run5.in/run0	1e-10	1e-25	1e+8	30
sigma2.5_vegas_N1_log_part2.in/run0	1e-10	1e-25	1e+8	20
sigma2.5_vegas_N1_log_part2_retest0_run0.in/run0	1e-10	1e-25	1e+8	25
sigma2.5_vegas_N1_log_part2.in/run1	1e-10	1e-25	1e+8	20
sigma2.5_vegas_N1_log_part2_retest0_run1.in/run0	1e-10	1e-25	1e+8	25
sigma2.5_vegas_N1_log_part2_retest1_run1.in/run0	1e-10	1e-25	1e+8	30
sigma2.5_vegas_N1_log_part2.in/run2	1e-10	1e-25	1e+8	20
sigma2.5_vegas_N1_log_part2_retest0_run2.in/run0	1e-10	1e-25	1e+8	25
sigma2.5_vegas_N1_log_part2_retest1_run2.in/run0	1e-10	1e-25	1e+8	30
sigma2.5_vegas_N1_log_part2.in/run3	1e-10	1e-25	1e+8	20
sigma2.5_vegas_N1_log_part2_retest0_run3.in/run0	1e-10	1e-25	1e+8	25
sigma2.5_vegas_N1_log_part2.in/run4	1e-10	1e-25	1e+8	20
sigma2.5_vegas_N1_log_part2_retest0_run4.in/run0	1e-10	1e-25	1e+8	25
sigma2.5_vegas_N1_log_part2_retest1_run4.in/run0	1e-10	1e-25	1e+8	30
sigma2.5_vegas_N1_log_part2.in/run5	1e-10	1e-25	1e+8	20
sigma2.5_vegas_N1_log_part2_retest0_run5.in/run0	1e-10	1e-25	1e+8	25
sigma2.5_vegas_N1_log_part3.in/run0	1e-10	1e-25	1e+8	20
sigma2.5_vegas_N1_log_part3_retest0_run0.in/run0	1e-10	1e-25	1e+8	25
sigma2.5_vegas_N1_log_part3_retest1_run0.in/run0	1e-10	1e-25	1e+8	30
sigma2.5_vegas_N1_log_part3.in/run1	1e-10	1e-25	1e+8	20
sigma2.5_vegas_N1_log_part3_retest0_run1.in/run0	1e-10	1e-25	1e+8	25
sigma2.5_vegas_N1_log_part3_retest1_run1.in/run0	1e-10	1e-25	1e+8	30
sigma2.5_vegas_N1_log_part3.in/run2	1e-10	1e-25	1e+8	20
sigma2.5_vegas_N1_log_part3_retest0_run2.in/run0	1e-10	1e-25	1e+8	25
sigma2.5_vegas_N1_log_part3_retest1_run2.in/run0	1e-10	1e-25	1e+8	30
sigma2.5_vegas_N1_log_part3.in/run3	1e-10	1e-25	1e+8	20
sigma2.5_vegas_N1_log_part3_retest0_run3.in/run0	1e-10	1e-25	1e+8	25
sigma2.5_vegas_N1_log_part3_retest1_run3.in/run0	1e-10	1e-25	1e+9	30
sigma2.5_vegas_N1_log_part3.in/run4	1e-10	1e-25	1e+8	20
sigma2.5_vegas_N1_log_part3_retest0_run4.in/run0	1e-10	1e-25	1e+8	25
sigma2.5_vegas_N1_log_part3_retest1_run4.in/run0	1e-10	1e-25	1e+8	30
sigma2.5_vegas_N1_log_part3.in/run5	1e-10	1e-25	1e+8	20
sigma2.5_vegas_N1_log_part3_retest0_run5.in/run0	1e-10	1e-25	1e+8	25
sigma2.5_vegas_N1_log_part3_retest1_run5.in/run0	1e-10	1e-25	1e+8	30
sigma2.5_vegas_N1_log_part4.in/run0	1e-10	1e-25	1e+8	20
sigma2.5_vegas_N1_log_part4_retest0_run0.in/run0	1e-10	1e-25	1e+8	25
sigma2.5_vegas_N1_log_part4_retest1_run0.in/run0	1e-10	1e-25	1e+8	30
sigma2.5_vegas_N1_log_part4.in/run1	1e-10	1e-25	1e+8	20
sigma2.5_vegas_N1_log_part4_retest0_run1.in/run0	1e-10	1e-25	1e+8	25
sigma2.5_vegas_N1_log_part4_retest1_run1.in/run0	1e-10	1e-25	1e+8	30
sigma2.5_vegas_N1_log_part4.in/run2	1e-10	1e-25	1e+8	20
sigma2.5_vegas_N1_log_part4_retest0_run2.in/run0	1e-10	1e-25	1e+8	25
sigma2.5_vegas_N1_log_part4_retest1_run2.in/run0	1e-10	1e-25	1e+8	30
sigma2.5_vegas_N1_log_part4.in/run3	1e-10	1e-25	1e+8	20
sigma2.5_vegas_N1_log_part4_retest0_run3.in/run0	1e-10	1e-25	1e+8	25
sigma2.5_vegas_N1_log_part4_retest1_run3.in/run0	1e-10	1e-25	1e+8	30
sigma2.5_vegas_N1_log_part4.in/run4	1e-10	1e-25	1e+8	20
sigma2.5_vegas_N1_log_part4_retest0_run4.in/run0	1e-10	1e-25	1e+8	25
sigma2.5_vegas_N1_log_part4_retest1_run4.in/run0	1e-10	1e-25	1e+8	30
sigma2.5_vegas_N1_log_part4.in/run5	1e-10	1e-25	1e+8	20
sigma2.5_vegas_N1_log_part4_retest0_run5.in/run0	1e-10	1e-25	1e+8	25
sigma2.5_vegas_N1_log_part4_retest1_run5.in/run0	1e-10	1e-25	1e+8	30
sigma3_vegas_N1_log_part1.in/run0	1e-10	1e-25	1e+8	20
sigma3_vegas_N1_log_part1_retest0_run0.in/run0	1e-10	1e-25	1e+8	25
sigma3_vegas_N1_log_part1.in/run1	1e-10	1e-25	1e+8	20
sigma3_vegas_N1_log_part1_retest0_run1.in/run0	1e-10	1e-25	1e+8	25
sigma3_vegas_N1_log_part1_retest1_run1.in/run0	1e-10	1e-25	1e+8	30
sigma3_vegas_N1_log_part1.in/run2	1e-10	1e-25	1e+8	20
sigma3_vegas_N1_log_part1_retest0_run2.in/run0	1e-10	1e-25	1e+8	25
sigma3_vegas_N1_log_part1_retest1_run2.in/run0	1e-10	1e-25	1e+8	30
sigma3_vegas_N1_log_part1.in/run3	1e-10	1e-25	1e+8	20
sigma3_vegas_N1_log_part1_retest0_run3.in/run0	1e-10	1e-25	1e+8	25
sigma3_vegas_N1_log_part1.in/run4	1e-10	1e-25	1e+8	20
sigma3_vegas_N1_log_part1_retest0_run4.in/run0	1e-10	1e-25	1e+8	25
sigma3_vegas_N1_log_part1_retest1_run4.in/run0	1e-10	1e-25	1e+8	30
sigma3_vegas_N1_log_part1.in/run5	1e-10	1e-25	1e+8	20
sigma3_vegas_N1_log_part1_retest0_run5.in/run0	1e-10	1e-25	1e+8	25
sigma3_vegas_N1_log_part2.in/run0	1e-10	1e-25	1e+8	20
sigma3_vegas_N1_log_part2_retest0_run0.in/run0	1e-10	1e-25	1e+8	25
sigma3_vegas_N1_log_part2_retest1_run0.in/run0	1e-10	1e-25	1e+8	30
sigma3_vegas_N1_log_part2.in/run1	1e-10	1e-25	1e+8	20
sigma3_vegas_N1_log_part2_retest0_run1.in/run0	1e-10	1e-25	1e+8	25
sigma3_vegas_N1_log_part2_retest1_run1.in/run0	1e-10	1e-25	1e+8	30
sigma3_vegas_N1_log_part2.in/run2	1e-10	1e-25	1e+8	20
sigma3_vegas_N1_log_part2_retest0_run2.in/run0	1e-10	1e-25	1e+8	25
sigma3_vegas_N1_log_part2.in/run3	1e-10	1e-25	1e+8	20
sigma3_vegas_N1_log_part2_retest0_run3.in/run0	1e-10	1e-25	1e+8	25
sigma3_vegas_N1_log_part2_retest1_run3.in/run0	1e-10	1e-25	1e+8	30
sigma3_vegas_N1_log_part2.in/run4	1e-10	1e-25	1e+8	20
sigma3_vegas_N1_log_part2_retest0_run4.in/run0	1e-10	1e-25	1e+8	25
sigma3_vegas_N1_log_part2.in/run5	1e-10	1e-25	1e+8	20
sigma3_vegas_N1_log_part2_retest0_run5.in/run0	1e-10	1e-25	1e+8	25
sigma3_vegas_N1_log_part3.in/run0	1e-10	1e-25	1e+8	20
sigma3_vegas_N1_log_part3_retest0_run0.in/run0	1e-10	1e-25	1e+8	25
sigma3_vegas_N1_log_part3_retest1_run0.in/run0	1e-10	1e-25	1e+8	30
sigma3_vegas_N1_log_part3.in/run1	1e-10	1e-25	1e+8	20
sigma3_vegas_N1_log_part3_retest0_run1.in/run0	1e-10	1e-25	1e+8	25
sigma3_vegas_N1_log_part3_retest1_run1.in/run0	1e-10	1e-25	1e+8	30
sigma3_vegas_N1_log_part3.in/run2	1e-10	1e-25	1e+8	20
sigma3_vegas_N1_log_part3_retest0_run2.in/run0	1e-10	1e-25	1e+8	25
sigma3_vegas_N1_log_part3.in/run3	1e-10	1e-25	1e+8	20
sigma3_vegas_N1_log_part3_retest0_run3.in/run0	1e-10	1e-25	1e+8	25
sigma3_vegas_N1_log_part3_retest1_run3.in/run0	1e-10	1e-25	1e+8	30
sigma3_vegas_N1_log_part3.in/run4	1e-10	1e-25	1e+8	20
sigma3_vegas_N1_log_part3_retest0_run4.in/run0	1e-10	1e-25	1e+8	25
sigma3_vegas_N1_log_part3.in/run5	1e-10	1e-25	1e+8	20
sigma3_vegas_N1_log_part3_retest0_run5.in/run0	1e-10	1e-25	1e+8	25
sigma3_vegas_N1_log_part3_retest1_run5.in/run0	1e-10	1e-25	1e+8	30
sigma3_vegas_N1_log_part4.in/run0	1e-10	1e-25	1e+8	20
sigma3_vegas_N1_log_part4_retest0_run0.in/run0	1e-10	1e-25	1e+8	25
sigma3_vegas_N1_log_part4.in/run1	1e-10	1e-25	1e+8	20
sigma3_vegas_N1_log_part4_retest0_run1.in/run0	1e-10	1e-25	1e+8	25
sigma3_vegas_N1_log_part4.in/run2	1e-10	1e-25	1e+8	20
sigma3_vegas_N1_log_part4_retest0_run2.in/run0	1e-10	1e-25	1e+8	25
sigma3_vegas_N1_log_part4_retest1_run2.in/run0	1e-10	1e-25	1e+8	30
sigma3_vegas_N1_log_part4.in/run3	1e-10	1e-25	1e+8	20
sigma3_vegas_N1_log_part4_retest0_run3.in/run0	1e-10	1e-25	1e+8	25
sigma3_vegas_N1_log_part4_retest1_run3.in/run0	1e-10	1e-25	1e+8	30
sigma3_vegas_N1_log_part4.in/run4	1e-10	1e-25	1e+8	20
sigma3_vegas_N1_log_part4_retest0_run4.in/run0	1e-10	1e-25	1e+8	25
sigma3_vegas_N1_log_part4.in/run5	1e-10	1e-25	1e+8	20
sigma3_vegas_N1_log_part4_retest0_run5.in/run0	1e-10	1e-25	1e+8	25
sigma3_vegas_N1_log_part4_retest1_run5.in/run0	1e-10	1e-25	1e+8	30
sigma4_vegas_N1_log_part1.in/run0	1e-10	1e-25	1e+8	20
sigma4_vegas_N1_log_part1_retest0_run0.in/run0	1e-10	1e-25	1e+8	25
sigma4_vegas_N1_log_part1.in/run1	1e-10	1e-25	1e+8	20
sigma4_vegas_N1_log_part1_retest0_run1.in/run0	1e-10	1e-25	1e+8	25
sigma4_vegas_N1_log_part1.in/run2	1e-10	1e-25	1e+8	20
sigma4_vegas_N1_log_part1_retest0_run2.in/run0	1e-10	1e-25	1e+8	25
sigma4_vegas_N1_log_part1_retest1_run2.in/run0	1e-10	1e-25	1e+8	30
sigma4_vegas_N1_log_part1.in/run3	1e-10	1e-25	1e+8	20
sigma4_vegas_N1_log_part1_retest0_run3.in/run0	1e-10	1e-25	1e+8	25
sigma4_vegas_N1_log_part1_retest1_run3.in/run0	1e-10	1e-25	1e+8	30
sigma4_vegas_N1_log_part1.in/run4	1e-10	1e-25	1e+8	20
sigma4_vegas_N1_log_part1_retest0_run4.in/run0	1e-10	1e-25	1e+8	25
sigma4_vegas_N1_log_part1_retest1_run4.in/run0	1e-10	1e-25	1e+8	30
sigma4_vegas_N1_log_part1.in/run5	1e-10	1e-25	1e+8	20
sigma4_vegas_N1_log_part1_retest0_run5.in/run0	1e-10	1e-25	1e+8	25
sigma4_vegas_N1_log_part2.in/run0	1e-10	1e-25	1e+8	20
sigma4_vegas_N1_log_part2_retest0_run0.in/run0	1e-10	1e-25	1e+8	25
sigma4_vegas_N1_log_part2.in/run1	1e-10	1e-25	1e+8	20
sigma4_vegas_N1_log_part2_retest0_run1.in/run0	1e-10	1e-25	1e+8	25
sigma4_vegas_N1_log_part2_retest1_run1.in/run0	1e-10	1e-25	1e+8	30
sigma4_vegas_N1_log_part2.in/run2	1e-10	1e-25	1e+8	20
sigma4_vegas_N1_log_part2_retest0_run2.in/run0	1e-10	1e-25	1e+8	25
sigma4_vegas_N1_log_part2.in/run3	1e-10	1e-25	1e+8	20
sigma4_vegas_N1_log_part2_retest0_run3.in/run0	1e-10	1e-25	1e+8	25
sigma4_vegas_N1_log_part2_retest1_run3.in/run0	1e-10	1e-25	1e+8	30
sigma4_vegas_N1_log_part2.in/run4	1e-10	1e-25	1e+8	20
sigma4_vegas_N1_log_part2_retest0_run4.in/run0	1e-10	1e-25	1e+8	25
sigma4_vegas_N1_log_part2.in/run5	1e-10	1e-25	1e+8	20
sigma4_vegas_N1_log_part2_retest0_run5.in/run0	1e-10	1e-25	1e+8	25
sigma4_vegas_N1_log_part2_retest1_run5.in/run0	1e-10	1e-25	1e+8	30
sigma4_vegas_N1_log_part3.in/run0	1e-10	1e-25	1e+8	20
sigma4_vegas_N1_log_part3_retest0_run0.in/run0	1e-10	1e-25	1e+8	25
sigma4_vegas_N1_log_part3.in/run1	1e-10	1e-25	1e+8	20
sigma4_vegas_N1_log_part3_retest0_run1.in/run0	1e-10	1e-25	1e+8	25
sigma4_vegas_N1_log_part3_retest1_run1.in/run0	1e-10	1e-25	1e+8	30
sigma4_vegas_N1_log_part3.in/run2	1e-10	1e-25	1e+8	20
sigma4_vegas_N1_log_part3_retest0_run2.in/run0	1e-10	1e-25	1e+8	25
sigma4_vegas_N1_log_part3.in/run3	1e-10	1e-25	1e+8	20
sigma4_vegas_N1_log_part3_retest0_run3.in/run0	1e-10	1e-25	1e+8	25
sigma4_vegas_N1_log_part3_retest1_run3.in/run0	1e-10	1e-25	1e+8	30
sigma4_vegas_N1_log_part3.in/run4	1e-10	1e-25	1e+8	20
sigma4_vegas_N1_log_part3_retest0_run4.in/run0	1e-10	1e-25	1e+8	25
sigma4_vegas_N1_log_part3.in/run5	1e-10	1e-25	1e+8	20
sigma4_vegas_N1_log_part3_retest0_run5.in/run0	1e-10	1e-25	1e+8	25
sigma4_vegas_N1_log_part3_retest1_run5.in/run0	1e-10	1e-25	1e+8	30
sigma4_vegas_N1_log_part4.in/run0	1e-10	1e-25	1e+8	20
sigma4_vegas_N1_log_part4_retest0_run0.in/run0	1e-10	1e-25	1e+8	25
sigma4_vegas_N1_log_part4_retest1_run0.in/run0	1e-10	1e-25	1e+8	30
sigma4_vegas_N1_log_part4.in/run1	1e-10	1e-25	1e+8	20
sigma4_vegas_N1_log_part4_retest0_run1.in/run0	1e-10	1e-25	1e+8	25
sigma4_vegas_N1_log_part4_retest1_run1.in/run0	1e-10	1e-25	1e+8	30
sigma4_vegas_N1_log_part4.in/run2	1e-10	1e-25	1e+8	20
sigma4_vegas_N1_log_part4_retest0_run2.in/run0	1e-10	1e-25	1e+8	25
sigma4_vegas_N1_log_part4.in/run3	1e-10	1e-25	1e+8	20
sigma4_vegas_N1_log_part4_retest0_run3.in/run0	1e-10	1e-25	1e+8	25
sigma4_vegas_N1_log_part4.in/run4	1e-10	1e-25	1e+8	20
sigma4_vegas_N1_log_part4_retest0_run4.in/run0	1e-10	1e-25	1e+8	25
sigma4_vegas_N1_log_part4_retest1_run4.in/run0	1e-10	1e-25	1e+8	30
sigma4_vegas_N1_log_part4.in/run5	1e-10	1e-25	1e+8	20
sigma4_vegas_N1_log_part4_retest0_run5.in/run0	1e-10	1e-25	1e+8	25
sigma4_vegas_N1_log_part4_retest1_run5.in/run0	1e-10	1e-25	1e+8	30
sigma5_vegas_N1_log_part1.in/run0	1e-10	1e-25	1e+8	20
sigma5_vegas_N1_log_part1_retest0_run0.in/run0	1e-10	1e-25	1e+8	25
sigma5_vegas_N1_log_part1.in/run1	1e-10	1e-25	1e+8	20
sigma5_vegas_N1_log_part1_retest0_run1.in/run0	1e-10	1e-25	1e+8	25
sigma5_vegas_N1_log_part1_retest1_run1.in/run0	1e-10	1e-25	1e+8	30
sigma5_vegas_N1_log_part1.in/run2	1e-10	1e-25	1e+8	20
sigma5_vegas_N1_log_part1_retest0_run2.in/run0	1e-10	1e-25	1e+8	25
sigma5_vegas_N1_log_part1_retest1_run2.in/run0	1e-10	1e-25	1e+8	30
sigma5_vegas_N1_log_part1.in/run3	1e-10	1e-25	1e+8	20
sigma5_vegas_N1_log_part1_retest0_run3.in/run0	1e-10	1e-25	1e+8	25
sigma5_vegas_N1_log_part1_retest1_run3.in/run0	1e-10	1e-25	1e+8	30
sigma5_vegas_N1_log_part1.in/run4	1e-10	1e-25	1e+8	20
sigma5_vegas_N1_log_part1_retest0_run4.in/run0	1e-10	1e-25	1e+8	25
sigma5_vegas_N1_log_part1_retest1_run4.in/run0	1e-10	1e-25	1e+8	30
sigma5_vegas_N1_log_part1.in/run5	1e-10	1e-25	1e+8	20
sigma5_vegas_N1_log_part1_retest0_run5.in/run0	1e-10	1e-25	1e+8	25
sigma5_vegas_N1_log_part2.in/run0	1e-10	1e-25	1e+8	20
sigma5_vegas_N1_log_part2_retest0_run0.in/run0	1e-10	1e-25	1e+8	25
sigma5_vegas_N1_log_part2_retest1_run0.in/run0	1e-10	1e-25	1e+8	30
sigma5_vegas_N1_log_part2.in/run1	1e-10	1e-25	1e+8	20
sigma5_vegas_N1_log_part2_retest0_run1.in/run0	1e-10	1e-25	1e+8	25
sigma5_vegas_N1_log_part2.in/run2	1e-10	1e-25	1e+8	20
sigma5_vegas_N1_log_part2_retest0_run2.in/run0	1e-10	1e-25	1e+8	25
sigma5_vegas_N1_log_part2_retest1_run2.in/run0	1e-10	1e-25	1e+8	30
sigma5_vegas_N1_log_part2.in/run3	1e-10	1e-25	1e+8	20
sigma5_vegas_N1_log_part2_retest0_run3.in/run0	1e-10	1e-25	1e+8	25
sigma5_vegas_N1_log_part2_retest1_run3.in/run0	1e-10	1e-25	1e+8	30
sigma5_vegas_N1_log_part2.in/run4	1e-10	1e-25	1e+8	20
sigma5_vegas_N1_log_part2_retest0_run4.in/run0	1e-10	1e-25	1e+8	25
sigma5_vegas_N1_log_part2_retest1_run4.in/run0	1e-10	1e-25	1e+8	30
sigma5_vegas_N1_log_part2.in/run5	1e-10	1e-25	1e+8	20
sigma5_vegas_N1_log_part2_retest0_run5.in/run0	1e-10	1e-25	1e+8	25
sigma5_vegas_N1_log_part3.in/run0	1e-10	1e-25	1e+8	20
sigma5_vegas_N1_log_part3_retest0_run0.in/run0	1e-10	1e-25	1e+8	25
sigma5_vegas_N1_log_part3.in/run1	1e-10	1e-25	1e+8	20
sigma5_vegas_N1_log_part3_retest0_run1.in/run0	1e-10	1e-25	1e+8	25
sigma5_vegas_N1_log_part3.in/run2	1e-10	1e-25	1e+8	20
sigma5_vegas_N1_log_part3_retest0_run2.in/run0	1e-10	1e-25	1e+8	25
sigma5_vegas_N1_log_part3_retest1_run2.in/run0	1e-10	1e-25	1e+8	30
sigma5_vegas_N1_log_part3.in/run3	1e-10	1e-25	1e+8	20
sigma5_vegas_N1_log_part3_retest0_run3.in/run0	1e-10	1e-25	1e+8	25
sigma5_vegas_N1_log_part3_retest1_run3.in/run0	1e-10	1e-25	1e+8	30
sigma5_vegas_N1_log_part3.in/run4	1e-10	1e-25	1e+8	20
sigma5_vegas_N1_log_part3_retest0_run4.in/run0	1e-10	1e-25	1e+8	25
sigma5_vegas_N1_log_part3_retest1_run4.in/run0	1e-10	1e-25	1e+8	30
sigma5_vegas_N1_log_part3.in/run5	1e-10	1e-25	1e+8	20
sigma5_vegas_N1_log_part3_retest0_run5.in/run0	1e-10	1e-25	1e+8	25
sigma5_vegas_N1_log_part4.in/run0	1e-10	1e-25	1e+8	20
sigma5_vegas_N1_log_part4_retest0_run0.in/run0	1e-10	1e-25	1e+8	25
sigma5_vegas_N1_log_part4.in/run1	1e-10	1e-25	1e+8	20
sigma5_vegas_N1_log_part4_retest0_run1.in/run0	1e-10	1e-25	1e+8	25
sigma5_vegas_N1_log_part4_retest1_run1.in/run0	1e-10	1e-25	1e+8	30
sigma5_vegas_N1_log_part4.in/run2	1e-10	1e-25	1e+8	20
sigma5_vegas_N1_log_part4_retest0_run2.in/run0	1e-10	1e-25	1e+8	25
sigma5_vegas_N1_log_part4_retest1_run2.in/run0	1e-10	1e-25	1e+8	30
sigma5_vegas_N1_log_part4.in/run3	1e-10	1e-25	1e+8	20
sigma5_vegas_N1_log_part4_retest0_run3.in/run0	1e-10	1e-25	1e+8	25
sigma5_vegas_N1_log_part4.in/run4	1e-10	1e-25	1e+8	20
sigma5_vegas_N1_log_part4_retest0_run4.in/run0	1e-10	1e-25	1e+8	25
sigma5_vegas_N1_log_part4_retest1_run4.in/run0	1e-10	1e-25	1e+8	30
sigma5_vegas_N1_log_part4.in/run5	1e-10	1e-25	1e+8	20
sigma5_vegas_N1_log_part4_retest0_run5.in/run0	1e-10	1e-25	1e+8	25
sigma5_vegas_N1_log_part4_retest1_run5.in/run0	1e-10	1e-25	1e+8	30
sigma7_vegas_N1_log_part1.in/run0	1e-10	1e-25	1e+8	20
sigma7_vegas_N1_log_part1_retest0_run0.in/run0	1e-10	1e-25	1e+8	25
sigma7_vegas_N1_log_part1.in/run1	1e-10	1e-25	1e+8	20
sigma7_vegas_N1_log_part1_retest0_run1.in/run0	1e-10	1e-25	1e+8	25
sigma7_vegas_N1_log_part1.in/run2	1e-10	1e-25	1e+8	20
sigma7_vegas_N1_log_part1_retest0_run2.in/run0	1e-10	1e-25	1e+8	25
sigma7_vegas_N1_log_part1.in/run3	1e-10	1e-25	1e+8	20
sigma7_vegas_N1_log_part1_retest0_run3.in/run0	1e-10	1e-25	1e+8	25
sigma7_vegas_N1_log_part1_retest1_run3.in/run0	1e-10	1e-25	1e+8	30
sigma7_vegas_N1_log_part1.in/run4	1e-10	1e-25	1e+8	20
sigma7_vegas_N1_log_part1_retest0_run4.in/run0	1e-10	1e-25	1e+8	25
sigma7_vegas_N1_log_part1.in/run5	1e-10	1e-25	1e+8	20
sigma7_vegas_N1_log_part1_retest0_run5.in/run0	1e-10	1e-25	1e+8	25
sigma7_vegas_N1_log_part2.in/run0	1e-10	1e-25	1e+8	20
sigma7_vegas_N1_log_part2_retest0_run0.in/run0	1e-10	1e-25	1e+8	25
sigma7_vegas_N1_log_part2.in/run1	1e-10	1e-25	1e+8	20
sigma7_vegas_N1_log_part2_retest0_run1.in/run0	1e-10	1e-25	1e+8	25
sigma7_vegas_N1_log_part2_retest1_run1.in/run0	1e-10	1e-25	1e+11	30
sigma7_vegas_N1_log_part2.in/run2	1e-10	1e-25	1e+8	20
sigma7_vegas_N1_log_part2_retest0_run2.in/run0	1e-10	1e-25	1e+8	25
sigma7_vegas_N1_log_part2_retest1_run2.in/run0	1e-10	1e-25	1e+8	30
sigma7_vegas_N1_log_part2.in/run3	1e-10	1e-25	1e+8	20
sigma7_vegas_N1_log_part2_retest0_run3.in/run0	1e-10	1e-25	1e+8	25
sigma7_vegas_N1_log_part2.in/run4	1e-10	1e-25	1e+8	20
sigma7_vegas_N1_log_part2_retest0_run4.in/run0	1e-10	1e-25	1e+8	25
sigma7_vegas_N1_log_part2_retest1_run4.in/run0	1e-10	1e-25	1e+8	30
sigma7_vegas_N1_log_part2.in/run5	1e-10	1e-25	1e+8	20
sigma7_vegas_N1_log_part2_retest0_run5.in/run0	1e-10	1e-25	1e+8	25
sigma7_vegas_N1_log_part2_retest1_run5.in/run0	1e-10	1e-25	1e+9	30
sigma7_vegas_N1_log_part3.in/run0	1e-10	1e-25	1e+8	20
sigma7_vegas_N1_log_part3_retest0_run0.in/run0	1e-10	1e-25	1e+8	25
sigma7_vegas_N1_log_part3.in/run1	1e-10	1e-25	1e+8	20
sigma7_vegas_N1_log_part3_retest0_run1.in/run0	1e-10	1e-25	1e+8	25
sigma7_vegas_N1_log_part3.in/run2	1e-10	1e-25	1e+8	20
sigma7_vegas_N1_log_part3_retest0_run2.in/run0	1e-10	1e-25	1e+8	25
sigma7_vegas_N1_log_part3.in/run3	1e-10	1e-25	1e+8	20
sigma7_vegas_N1_log_part3_retest0_run3.in/run0	1e-10	1e-25	1e+8	25
sigma7_vegas_N1_log_part3.in/run4	1e-10	1e-25	1e+8	20
sigma7_vegas_N1_log_part3_retest0_run4.in/run0	1e-10	1e-25	1e+8	25
sigma7_vegas_N1_log_part3.in/run5	1e-10	1e-25	1e+8	20
sigma7_vegas_N1_log_part3_retest0_run5.in/run0	1e-10	1e-25	1e+8	25
sigma7_vegas_N1_log_part3_retest1_run5.in/run0	1e-10	1e-25	1e+8	30
sigma7_vegas_N1_log_part4.in/run0	1e-10	1e-25	1e+8	20
sigma7_vegas_N1_log_part4_retest0_run0.in/run0	1e-10	1e-25	1e+8	25
sigma7_vegas_N1_log_part4.in/run1	1e-10	1e-25	1e+8	20
sigma7_vegas_N1_log_part4_retest0_run1.in/run0	1e-10	1e-25	1e+8	25
sigma7_vegas_N1_log_part4_retest1_run1.in/run0	1e-10	1e-25	1e+8	30
sigma7_vegas_N1_log_part4.in/run2	1e-10	1e-25	1e+8	20
sigma7_vegas_N1_log_part4_retest0_run2.in/run0	1e-10	1e-25	1e+8	25
sigma7_vegas_N1_log_part4.in/run3	1e-10	1e-25	1e+8	20
sigma7_vegas_N1_log_part4_retest0_run3.in/run0	1e-10	1e-25	1e+8	25
sigma7_vegas_N1_log_part4.in/run4	1e-10	1e-25	1e+8	20
sigma7_vegas_N1_log_part4_retest0_run4.in/run0	1e-10	1e-25	1e+8	25
sigma7_vegas_N1_log_part4_retest1_run4.in/run0	1e-10	1e-25	1e+8	30
sigma7_vegas_N1_log_part4.in/run5	1e-10	1e-25	1e+8	20
sigma7_vegas_N1_log_part4_retest0_run5.in/run0	1e-10	1e-25	1e+8	25
sigma7_vegas_N1_log_part4_retest1_run5.in/run0	1e-10	1e-25	1e+9	30
sigma10_vegas_N1_log_part1.in/run0	1e-10	1e-25	1e+8	20
sigma10_vegas_N1_log_part1_retest0_run0.in/run0	1e-10	1e-25	1e+8	25
sigma10_vegas_N1_log_part1.in/run1	1e-10	1e-25	1e+8	20
sigma10_vegas_N1_log_part1_retest0_run1.in/run0	1e-10	1e-25	1e+8	25
sigma10_vegas_N1_log_part1_retest1_run1.in/run0	1e-10	1e-25	1e+8	30
sigma10_vegas_N1_log_part1.in/run2	1e-10	1e-25	1e+8	20
sigma10_vegas_N1_log_part1_retest0_run2.in/run0	1e-10	1e-25	1e+8	25
sigma10_vegas_N1_log_part1_retest1_run2.in/run0	1e-10	1e-25	1e+8	30
sigma10_vegas_N1_log_part1.in/run3	1e-10	1e-25	1e+8	20
sigma10_vegas_N1_log_part1_retest0_run3.in/run0	1e-10	1e-25	1e+8	25
sigma10_vegas_N1_log_part1_retest1_run3.in/run0	1e-10	1e-25	1e+8	30
sigma10_vegas_N1_log_part1.in/run4	1e-10	1e-25	1e+8	20
sigma10_vegas_N1_log_part1_retest0_run4.in/run0	1e-10	1e-25	1e+8	25
sigma10_vegas_N1_log_part1_retest1_run4.in/run0	1e-10	1e-25	1e+8	30
sigma10_vegas_N1_log_part1.in/run5	1e-10	1e-25	1e+8	20
sigma10_vegas_N1_log_part1_retest0_run5.in/run0	1e-10	1e-25	1e+8	25
sigma10_vegas_N1_log_part1_retest1_run5.in/run0	1e-10	1e-25	1e+8	30
sigma10_vegas_N1_log_part2.in/run0	1e-10	1e-25	1e+8	20
sigma10_vegas_N1_log_part2_retest0_run0.in/run0	1e-10	1e-25	1e+8	25
sigma10_vegas_N1_log_part2_retest1_run0.in/run0	1e-10	1e-25	1e+8	30
sigma10_vegas_N1_log_part2.in/run1	1e-10	1e-25	1e+8	20
sigma10_vegas_N1_log_part2_retest0_run1.in/run0	1e-10	1e-25	1e+8	25
sigma10_vegas_N1_log_part2.in/run2	1e-10	1e-25	1e+8	20
sigma10_vegas_N1_log_part2_retest0_run2.in/run0	1e-10	1e-25	1e+8	25
sigma10_vegas_N1_log_part2_retest1_run2.in/run0	1e-10	1e-25	1e+8	30
sigma10_vegas_N1_log_part2.in/run3	1e-10	1e-25	1e+8	20
sigma10_vegas_N1_log_part2_retest0_run3.in/run0	1e-10	1e-25	1e+8	25
sigma10_vegas_N1_log_part2_retest1_run3.in/run0	1e-10	1e-25	1e+8	30
sigma10_vegas_N1_log_part2.in/run4	1e-10	1e-25	1e+8	20
sigma10_vegas_N1_log_part2_retest0_run4.in/run0	1e-10	1e-25	1e+8	25
sigma10_vegas_N1_log_part2_retest1_run4.in/run0	1e-10	1e-25	1e+8	30
sigma10_vegas_N1_log_part2.in/run5	1e-10	1e-25	1e+8	20
sigma10_vegas_N1_log_part2_retest0_run5.in/run0	1e-10	1e-25	1e+8	25
sigma10_vegas_N1_log_part3.in/run0	1e-10	1e-25	1e+8	20
sigma10_vegas_N1_log_part3_retest0_run0.in/run0	1e-10	1e-25	1e+8	25
sigma10_vegas_N1_log_part3.in/run1	1e-10	1e-25	1e+8	20
sigma10_vegas_N1_log_part3_retest0_run1.in/run0	1e-10	1e-25	1e+8	25
sigma10_vegas_N1_log_part3_retest1_run1.in/run0	1e-10	1e-25	1e+8	30
sigma10_vegas_N1_log_part3.in/run2	1e-10	1e-25	1e+8	20
sigma10_vegas_N1_log_part3_retest0_run2.in/run0	1e-10	1e-25	1e+8	25
sigma10_vegas_N1_log_part3_retest1_run2.in/run0	1e-10	1e-25	1e+8	30
sigma10_vegas_N1_log_part3.in/run3	1e-10	1e-25	1e+8	20
sigma10_vegas_N1_log_part3_retest0_run3.in/run0	1e-10	1e-25	1e+8	25
sigma10_vegas_N1_log_part3.in/run4	1e-10	1e-25	1e+8	20
sigma10_vegas_N1_log_part3_retest0_run4.in/run0	1e-10	1e-25	1e+8	25
sigma10_vegas_N1_log_part3_retest1_run4.in/run0	1e-10	1e-25	1e+8	30
sigma10_vegas_N1_log_part3.in/run5	1e-10	1e-25	1e+8	20
sigma10_vegas_N1_log_part3_retest0_run5.in/run0	1e-10	1e-25	1e+8	25
sigma10_vegas_N1_log_part4.in/run0	1e-10	1e-25	1e+8	20
sigma10_vegas_N1_log_part4_retest0_run0.in/run0	1e-10	1e-25	1e+8	25
sigma10_vegas_N1_log_part4_retest1_run0.in/run0	1e-10	1e-25	1e+8	30
sigma10_vegas_N1_log_part4.in/run1	1e-10	1e-25	1e+8	20
sigma10_vegas_N1_log_part4_retest0_run1.in/run0	1e-10	1e-25	1e+8	25
sigma10_vegas_N1_log_part4.in/run2	1e-10	1e-25	1e+8	20
sigma10_vegas_N1_log_part4_retest0_run2.in/run0	1e-10	1e-25	1e+8	25
sigma10_vegas_N1_log_part4_retest1_run2.in/run0	1e-10	1e-25	1e+8	30
sigma10_vegas_N1_log_part4.in/run3	1e-10	1e-25	1e+8	20
sigma10_vegas_N1_log_part4_retest0_run3.in/run0	1e-10	1e-25	1e+8	25
sigma10_vegas_N1_log_part4_retest1_run3.in/run0	1e-10	1e-25	1e+8	30
sigma10_vegas_N1_log_part4.in/run4	1e-10	1e-25	1e+8	20
sigma10_vegas_N1_log_part4_retest0_run4.in/run0	1e-10	1e-25	1e+8	25
sigma10_vegas_N1_log_part4_retest1_run4.in/run0	1e-10	1e-25	1e+8	30
sigma10_vegas_N1_log_part4.in/run5	1e-10	1e-25	1e+8	20
sigma10_vegas_N1_log_part4_retest0_run5.in/run0	1e-10	1e-25	1e+8	25
sigma10_vegas_N1_log_part4_retest1_run5.in/run0	1e-10	1e-25	1e+8	30
sigma15_vegas_N1_log_part1.in/run0	1e-10	1e-25	1e+8	20
sigma15_vegas_N1_log_part1_retest0_run0.in/run0	1e-10	1e-25	1e+8	25
sigma15_vegas_N1_log_part1.in/run1	1e-10	1e-25	1e+8	20
sigma15_vegas_N1_log_part1_retest0_run1.in/run0	1e-10	1e-25	1e+8	25
sigma15_vegas_N1_log_part1_retest1_run1.in/run0	1e-10	1e-25	1e+8	30
sigma15_vegas_N1_log_part1.in/run2	1e-10	1e-25	1e+8	20
sigma15_vegas_N1_log_part1_retest0_run2.in/run0	1e-10	1e-25	1e+8	25
sigma15_vegas_N1_log_part1_retest1_run2.in/run0	1e-10	1e-25	1e+8	30
sigma15_vegas_N1_log_part1.in/run3	1e-10	1e-25	1e+8	20
sigma15_vegas_N1_log_part1_retest0_run3.in/run0	1e-10	1e-25	1e+8	25
sigma15_vegas_N1_log_part1_retest1_run3.in/run0	1e-10	1e-25	1e+8	30
sigma15_vegas_N1_log_part1.in/run4	1e-10	1e-25	1e+8	20
sigma15_vegas_N1_log_part1_retest0_run4.in/run0	1e-10	1e-25	1e+8	25
sigma15_vegas_N1_log_part1.in/run5	1e-10	1e-25	1e+8	20
sigma15_vegas_N1_log_part1_retest0_run5.in/run0	1e-10	1e-25	1e+8	25
sigma15_vegas_N1_log_part1_retest1_run5.in/run0	1e-10	1e-25	1e+8	30
sigma15_vegas_N1_log_part2.in/run0	1e-10	1e-25	1e+8	20
sigma15_vegas_N1_log_part2_retest0_run0.in/run0	1e-10	1e-25	1e+8	25
sigma15_vegas_N1_log_part2.in/run1	1e-10	1e-25	1e+8	20
sigma15_vegas_N1_log_part2_retest0_run1.in/run0	1e-10	1e-25	1e+8	25
sigma15_vegas_N1_log_part2_retest1_run1.in/run0	1e-10	1e-25	1e+8	30
sigma15_vegas_N1_log_part2.in/run2	1e-10	1e-25	1e+8	20
sigma15_vegas_N1_log_part2_retest0_run2.in/run0	1e-10	1e-25	1e+8	25
sigma15_vegas_N1_log_part2.in/run3	1e-10	1e-25	1e+8	20
sigma15_vegas_N1_log_part2_retest0_run3.in/run0	1e-10	1e-25	1e+8	25
sigma15_vegas_N1_log_part2_retest1_run3.in/run0	1e-10	1e-25	1e+8	30
sigma15_vegas_N1_log_part2.in/run4	1e-10	1e-25	1e+8	20
sigma15_vegas_N1_log_part2_retest0_run4.in/run0	1e-10	1e-25	1e+8	25
sigma15_vegas_N1_log_part2_retest1_run4.in/run0	1e-10	1e-25	1e+8	30
sigma15_vegas_N1_log_part2.in/run5	1e-10	1e-25	1e+8	20
sigma15_vegas_N1_log_part2_retest0_run5.in/run0	1e-10	1e-25	1e+8	25
sigma15_vegas_N1_log_part3.in/run0	1e-10	1e-25	1e+8	20
sigma15_vegas_N1_log_part3_retest0_run0.in/run0	1e-10	1e-25	1e+8	25
sigma15_vegas_N1_log_part3_retest1_run0.in/run0	1e-10	1e-25	1e+8	30
sigma15_vegas_N1_log_part3.in/run1	1e-10	1e-25	1e+8	20
sigma15_vegas_N1_log_part3_retest0_run1.in/run0	1e-10	1e-25	1e+8	25
sigma15_vegas_N1_log_part3.in/run2	1e-10	1e-25	1e+8	20
sigma15_vegas_N1_log_part3_retest0_run2.in/run0	1e-10	1e-25	1e+8	25
sigma15_vegas_N1_log_part3.in/run3	1e-10	1e-25	1e+8	20
sigma15_vegas_N1_log_part3_retest0_run3.in/run0	1e-10	1e-25	1e+8	25
sigma15_vegas_N1_log_part3.in/run4	1e-10	1e-25	1e+8	20
sigma15_vegas_N1_log_part3_retest0_run4.in/run0	1e-10	1e-25	1e+8	25
sigma15_vegas_N1_log_part3.in/run5	1e-10	1e-25	1e+8	20
sigma15_vegas_N1_log_part3_retest0_run5.in/run0	1e-10	1e-25	1e+8	25
sigma15_vegas_N1_log_part3_retest1_run5.in/run0	1e-10	1e-25	1e+8	30
sigma15_vegas_N1_log_part4.in/run0	1e-10	1e-25	1e+8	20
sigma15_vegas_N1_log_part4_retest0_run0.in/run0	1e-10	1e-25	1e+8	25
sigma15_vegas_N1_log_part4.in/run1	1e-10	1e-25	1e+8	20
sigma15_vegas_N1_log_part4_retest0_run1.in/run0	1e-10	1e-25	1e+8	25
sigma15_vegas_N1_log_part4_retest1_run1.in/run0	1e-10	1e-25	1e+8	30
sigma15_vegas_N1_log_part4.in/run2	1e-10	1e-25	1e+8	20
sigma15_vegas_N1_log_part4_retest0_run2.in/run0	1e-10	1e-25	1e+8	25
sigma15_vegas_N1_log_part4_retest1_run2.in/run0	1e-10	1e-25	1e+8	30
sigma15_vegas_N1_log_part4.in/run3	1e-10	1e-25	1e+8	20
sigma15_vegas_N1_log_part4_retest0_run3.in/run0	1e-10	1e-25	1e+8	25
sigma15_vegas_N1_log_part4_retest1_run3.in/run0	1e-10	1e-25	1e+8	30
sigma15_vegas_N1_log_part4.in/run4	1e-10	1e-25	1e+8	20
sigma15_vegas_N1_log_part4_retest0_run4.in/run0	1e-10	1e-25	1e+8	25
sigma15_vegas_N1_log_part4_retest1_run4.in/run0	1e-10	1e-25	1e+8	30
sigma15_vegas_N1_log_part4.in/run5	1e-10	1e-25	1e+8	20
sigma15_vegas_N1_log_part4_retest0_run5.in/run0	1e-10	1e-25	1e+8	25
sigma15_vegas_N1_log_part4_retest1_run5.in/run0	1e-10	1e-25	1e+8	30
sigma20_vegas_N1_log_part1.in/run0	1e-10	1e-25	1e+8	20
sigma20_vegas_N1_log_part1_retest0_run0.in/run0	1e-10	1e-25	1e+8	25
sigma20_vegas_N1_log_part1_retest1_run0.in/run0	1e-10	1e-25	1e+8	30
sigma20_vegas_N1_log_part1.in/run1	1e-10	1e-25	1e+8	20
sigma20_vegas_N1_log_part1_retest0_run1.in/run0	1e-10	1e-25	1e+8	25
sigma20_vegas_N1_log_part1.in/run2	1e-10	1e-25	1e+8	20
sigma20_vegas_N1_log_part1_retest0_run2.in/run0	1e-10	1e-25	1e+8	25
sigma20_vegas_N1_log_part1.in/run3	1e-10	1e-25	1e+8	20
sigma20_vegas_N1_log_part1_retest0_run3.in/run0	1e-10	1e-25	1e+8	25
sigma20_vegas_N1_log_part1_retest1_run3.in/run0	1e-10	1e-25	1e+8	30
sigma20_vegas_N1_log_part1.in/run4	1e-10	1e-25	1e+8	20
sigma20_vegas_N1_log_part1_retest0_run4.in/run0	1e-10	1e-25	1e+8	25
sigma20_vegas_N1_log_part1_retest1_run4.in/run0	1e-10	1e-25	1e+8	30
sigma20_vegas_N1_log_part1.in/run5	1e-10	1e-25	1e+8	20
sigma20_vegas_N1_log_part1_retest0_run5.in/run0	1e-10	1e-25	1e+8	25
sigma20_vegas_N1_log_part1_retest1_run5.in/run0	1e-10	1e-25	1e+9	30
sigma20_vegas_N1_log_part2.in/run0	1e-10	1e-25	1e+8	20
sigma20_vegas_N1_log_part2_retest0_run0.in/run0	1e-10	1e-25	1e+8	25
sigma20_vegas_N1_log_part2_retest1_run0.in/run0	1e-10	1e-25	1e+8	30
sigma20_vegas_N1_log_part2_retest2_run0.in/run0	1e-10	1e-25	1e+10	35
sigma20_vegas_N1_log_part2.in/run1	1e-10	1e-25	1e+8	20
sigma20_vegas_N1_log_part2_retest0_run1.in/run0	1e-10	1e-25	1e+8	25
sigma20_vegas_N1_log_part2.in/run2	1e-10	1e-25	1e+8	20
sigma20_vegas_N1_log_part2_retest0_run2.in/run0	1e-10	1e-25	1e+8	25
sigma20_vegas_N1_log_part2_retest1_run2.in/run0	1e-10	1e-25	1e+8	30
sigma20_vegas_N1_log_part2.in/run3	1e-10	1e-25	1e+8	20
sigma20_vegas_N1_log_part2_retest0_run3.in/run0	1e-10	1e-25	1e+8	25
sigma20_vegas_N1_log_part2_retest1_run3.in/run0	1e-10	1e-25	1e+8	30
sigma20_vegas_N1_log_part2.in/run4	1e-10	1e-25	1e+8	20
sigma20_vegas_N1_log_part2_retest0_run4.in/run0	1e-10	1e-25	1e+8	25
sigma20_vegas_N1_log_part2.in/run5	1e-10	1e-25	1e+8	20
sigma20_vegas_N1_log_part2_retest0_run5.in/run0	1e-10	1e-25	1e+8	25
sigma20_vegas_N1_log_part2_retest1_run5.in/run0	1e-10	1e-25	1e+8	30
sigma20_vegas_N1_log_part3.in/run0	1e-10	1e-25	1e+8	20
sigma20_vegas_N1_log_part3_retest0_run0.in/run0	1e-10	1e-25	1e+8	25
sigma20_vegas_N1_log_part3.in/run1	1e-10	1e-25	1e+8	20
sigma20_vegas_N1_log_part3_retest0_run1.in/run0	1e-10	1e-25	1e+8	25
sigma20_vegas_N1_log_part3_retest1_run1.in/run0	1e-10	1e-25	1e+8	30
sigma20_vegas_N1_log_part3.in/run2	1e-10	1e-25	1e+8	20
sigma20_vegas_N1_log_part3_retest0_run2.in/run0	1e-10	1e-25	1e+8	25
sigma20_vegas_N1_log_part3.in/run3	1e-10	1e-25	1e+8	20
sigma20_vegas_N1_log_part3_retest0_run3.in/run0	1e-10	1e-25	1e+8	25
sigma20_vegas_N1_log_part3.in/run4	1e-10	1e-25	1e+8	20
sigma20_vegas_N1_log_part3_retest0_run4.in/run0	1e-10	1e-25	1e+8	25
sigma20_vegas_N1_log_part3_retest1_run4.in/run0	1e-10	1e-25	1e+9	30
sigma20_vegas_N1_log_part3.in/run5	1e-10	1e-25	1e+8	20
sigma20_vegas_N1_log_part3_retest0_run5.in/run0	1e-10	1e-25	1e+8	25
sigma20_vegas_N1_log_part3_retest1_run5.in/run0	1e-10	1e-25	1e+8	30
sigma20_vegas_N1_log_part4.in/run0	1e-10	1e-25	1e+8	20
sigma20_vegas_N1_log_part4_retest0_run0.in/run0	1e-10	1e-25	1e+8	25
sigma20_vegas_N1_log_part4.in/run1	1e-10	1e-25	1e+8	20
sigma20_vegas_N1_log_part4_retest0_run1.in/run0	1e-10	1e-25	1e+8	25
sigma20_vegas_N1_log_part4_retest1_run1.in/run0	1e-10	1e-25	1e+8	30
sigma20_vegas_N1_log_part4.in/run2	1e-10	1e-25	1e+8	20
sigma20_vegas_N1_log_part4_retest0_run2.in/run0	1e-10	1e-25	1e+8	25
sigma20_vegas_N1_log_part4_retest1_run2.in/run0	1e-10	1e-25	1e+8	30
sigma20_vegas_N1_log_part4.in/run3	1e-10	1e-25	1e+8	20
sigma20_vegas_N1_log_part4_retest0_run3.in/run0	1e-10	1e-25	1e+8	25
sigma20_vegas_N1_log_part4.in/run4	1e-10	1e-25	1e+8	20
sigma20_vegas_N1_log_part4_retest0_run4.in/run0	1e-10	1e-25	1e+8	25
sigma20_vegas_N1_log_part4.in/run5	1e-10	1e-25	1e+8	20
sigma20_vegas_N1_log_part4_retest0_run5.in/run0	1e-10	1e-25	1e+8	25
sigma20_vegas_N1_log_part4_retest1_run5.in/run0	1e-10	1e-25	1e+8	30
sigma50_vegas_N1_log_part1.in/run0	1e-10	1e-25	1e+8	20
sigma50_vegas_N1_log_part1_retest0_run0.in/run0	1e-10	1e-25	1e+8	25
sigma50_vegas_N1_log_part1_retest1_run0.in/run0	1e-10	1e-25	1e+9	30
sigma50_vegas_N1_log_part1.in/run1	1e-10	1e-25	1e+8	20
sigma50_vegas_N1_log_part1_retest0_run1.in/run0	1e-10	1e-25	1e+8	25
sigma50_vegas_N1_log_part1.in/run2	1e-10	1e-25	1e+8	20
sigma50_vegas_N1_log_part1_retest0_run2.in/run0	1e-10	1e-25	1e+8	25
sigma50_vegas_N1_log_part1_retest1_run2.in/run0	1e-10	1e-25	1e+8	30
sigma50_vegas_N1_log_part1.in/run3	1e-10	1e-25	1e+8	20
sigma50_vegas_N1_log_part1_retest0_run3.in/run0	1e-10	1e-25	1e+8	25
sigma50_vegas_N1_log_part1.in/run4	1e-10	1e-25	1e+8	20
sigma50_vegas_N1_log_part1_retest0_run4.in/run0	1e-10	1e-25	1e+8	25
sigma50_vegas_N1_log_part1_retest1_run4.in/run0	1e-10	1e-25	1e+8	30
sigma50_vegas_N1_log_part1.in/run5	1e-10	1e-25	1e+8	20
sigma50_vegas_N1_log_part1_retest0_run5.in/run0	1e-10	1e-25	1e+8	25
sigma50_vegas_N1_log_part1_retest1_run5.in/run0	1e-10	1e-25	1e+9	30
sigma50_vegas_N1_log_part2.in/run0	1e-10	1e-25	1e+8	20
sigma50_vegas_N1_log_part2_retest0_run0.in/run0	1e-10	1e-25	1e+8	25
sigma50_vegas_N1_log_part2_retest1_run0.in/run0	1e-10	1e-25	1e+8	30
sigma50_vegas_N1_log_part2.in/run1	1e-10	1e-25	1e+8	20
sigma50_vegas_N1_log_part2_retest0_run1.in/run0	1e-10	1e-25	1e+8	25
sigma50_vegas_N1_log_part2_retest1_run1.in/run0	1e-10	1e-25	1e+9	30
sigma50_vegas_N1_log_part2.in/run2	1e-10	1e-25	1e+8	20
sigma50_vegas_N1_log_part2_retest0_run2.in/run0	1e-10	1e-25	1e+8	25
sigma50_vegas_N1_log_part2_retest1_run2.in/run0	1e-10	1e-25	1e+8	30
sigma50_vegas_N1_log_part2.in/run3	1e-10	1e-25	1e+8	20
sigma50_vegas_N1_log_part2_retest0_run3.in/run0	1e-10	1e-25	1e+8	25
sigma50_vegas_N1_log_part2.in/run4	1e-10	1e-25	1e+8	20
sigma50_vegas_N1_log_part2_retest0_run4.in/run0	1e-10	1e-25	1e+8	25
sigma50_vegas_N1_log_part2.in/run5	1e-10	1e-25	1e+8	20
sigma50_vegas_N1_log_part2_retest0_run5.in/run0	1e-10	1e-25	1e+8	25
sigma50_vegas_N1_log_part3.in/run0	1e-10	1e-25	1e+8	20
sigma50_vegas_N1_log_part3_retest0_run0.in/run0	1e-10	1e-25	1e+8	25
sigma50_vegas_N1_log_part3_retest1_run0.in/run0	1e-10	1e-25	1e+8	30
sigma50_vegas_N1_log_part3.in/run1	1e-10	1e-25	1e+8	20
sigma50_vegas_N1_log_part3_retest0_run1.in/run0	1e-10	1e-25	1e+8	25
sigma50_vegas_N1_log_part3.in/run2	1e-10	1e-25	1e+8	20
sigma50_vegas_N1_log_part3_retest0_run2.in/run0	1e-10	1e-25	1e+8	25
sigma50_vegas_N1_log_part3_retest1_run2.in/run0	1e-10	1e-25	1e+8	30
sigma50_vegas_N1_log_part3.in/run3	1e-10	1e-25	1e+8	20
sigma50_vegas_N1_log_part3_retest0_run3.in/run0	1e-10	1e-25	1e+8	25
sigma50_vegas_N1_log_part3_retest1_run3.in/run0	1e-10	1e-25	1e+9	30
sigma50_vegas_N1_log_part3.in/run4	1e-10	1e-25	1e+8	20
sigma50_vegas_N1_log_part3_retest0_run4.in/run0	1e-10	1e-25	1e+8	25
sigma50_vegas_N1_log_part3_retest1_run4.in/run0	1e-10	1e-25	1e+9	30
sigma50_vegas_N1_log_part3.in/run5	1e-10	1e-25	1e+8	20
sigma50_vegas_N1_log_part3_retest0_run5.in/run0	1e-10	1e-25	1e+8	25
sigma50_vegas_N1_log_part3_retest1_run5.in/run0	1e-10	1e-25	1e+8	30
sigma50_vegas_N1_log_part4.in/run0	1e-10	1e-25	1e+8	20
sigma50_vegas_N1_log_part4_retest0_run0.in/run0	1e-10	1e-25	1e+8	25
sigma50_vegas_N1_log_part4.in/run1	1e-10	1e-25	1e+8	20
sigma50_vegas_N1_log_part4_retest0_run1.in/run0	1e-10	1e-25	1e+8	25
sigma50_vegas_N1_log_part4.in/run2	1e-10	1e-25	1e+8	20
sigma50_vegas_N1_log_part4_retest0_run2.in/run0	1e-10	1e-25	1e+8	25
sigma50_vegas_N1_log_part4.in/run3	1e-10	1e-25	1e+8	20
sigma50_vegas_N1_log_part4_retest0_run3.in/run0	1e-10	1e-25	1e+8	25
sigma50_vegas_N1_log_part4_retest1_run3.in/run0	1e-10	1e-25	1e+9	30
sigma50_vegas_N1_log_part4.in/run4	1e-10	1e-25	1e+8	20
sigma50_vegas_N1_log_part4_retest0_run4.in/run0	1e-10	1e-25	1e+8	25
sigma50_vegas_N1_log_part4_retest1_run4.in/run0	1e-10	1e-25	1e+8	30
sigma50_vegas_N1_log_part4.in/run5	1e-10	1e-25	1e+8	20
sigma50_vegas_N1_log_part4_retest0_run5.in/run0	1e-10	1e-25	1e+8	25
sigma100_vegas_N1_log_part1.in/run0	1e-10	1e-25	1e+8	20
sigma100_vegas_N1_log_part1_retest0_run0.in/run0	1e-10	1e-25	1e+8	25
sigma100_vegas_N1_log_part1_retest1_run0.in/run0	1e-10	1e-25	1e+8	30
sigma100_vegas_N1_log_part1.in/run1	1e-10	1e-25	1e+8	20
sigma100_vegas_N1_log_part1_retest0_run1.in/run0	1e-10	1e-25	1e+8	25
sigma100_vegas_N1_log_part1.in/run2	1e-10	1e-25	1e+8	20
sigma100_vegas_N1_log_part1_retest0_run2.in/run0	1e-10	1e-25	1e+8	25
sigma100_vegas_N1_log_part1.in/run3	1e-10	1e-25	1e+8	20
sigma100_vegas_N1_log_part1_retest0_run3.in/run0	1e-10	1e-25	1e+8	25
sigma100_vegas_N1_log_part1.in/run4	1e-10	1e-25	1e+8	20
sigma100_vegas_N1_log_part1_retest0_run4.in/run0	1e-10	1e-25	1e+8	25
sigma100_vegas_N1_log_part1_retest1_run4.in/run0	1e-10	1e-25	1e+8	30
sigma100_vegas_N1_log_part1.in/run5	1e-10	1e-25	1e+8	20
sigma100_vegas_N1_log_part1_retest0_run5.in/run0	1e-10	1e-25	1e+8	25
sigma100_vegas_N1_log_part2.in/run0	1e-10	1e-25	1e+8	20
sigma100_vegas_N1_log_part2_retest0_run0.in/run0	1e-10	1e-25	1e+8	25
sigma100_vegas_N1_log_part2_retest1_run0.in/run0	1e-10	1e-25	1e+8	30
sigma100_vegas_N1_log_part2.in/run1	1e-10	1e-25	1e+8	20
sigma100_vegas_N1_log_part2_retest0_run1.in/run0	1e-10	1e-25	1e+8	25
sigma100_vegas_N1_log_part2.in/run2	1e-10	1e-25	1e+8	20
sigma100_vegas_N1_log_part2_retest0_run2.in/run0	1e-10	1e-25	1e+8	25
sigma100_vegas_N1_log_part2_retest1_run2.in/run0	1e-10	1e-25	1e+9	30
sigma100_vegas_N1_log_part2.in/run3	1e-10	1e-25	1e+8	20
sigma100_vegas_N1_log_part2_retest0_run3.in/run0	1e-10	1e-25	1e+8	25
sigma100_vegas_N1_log_part2.in/run4	1e-10	1e-25	1e+8	20
sigma100_vegas_N1_log_part2_retest0_run4.in/run0	1e-10	1e-25	1e+8	25
sigma100_vegas_N1_log_part2_retest1_run4.in/run0	1e-10	1e-25	1e+8	30
sigma100_vegas_N1_log_part2.in/run5	1e-10	1e-25	1e+8	20
sigma100_vegas_N1_log_part2_retest0_run5.in/run0	1e-10	1e-25	1e+8	25
sigma100_vegas_N1_log_part2_retest1_run5.in/run0	1e-10	1e-25	1e+8	30
sigma100_vegas_N1_log_part3.in/run0	1e-10	1e-25	1e+8	20
sigma100_vegas_N1_log_part3_retest0_run0.in/run0	1e-10	1e-25	1e+8	25
sigma100_vegas_N1_log_part3_retest1_run0.in/run0	1e-10	1e-25	1e+8	30
sigma100_vegas_N1_log_part3.in/run1	1e-10	1e-25	1e+8	20
sigma100_vegas_N1_log_part3_retest0_run1.in/run0	1e-10	1e-25	1e+8	25
sigma100_vegas_N1_log_part3.in/run2	1e-10	1e-25	1e+8	20
sigma100_vegas_N1_log_part3_retest0_run2.in/run0	1e-10	1e-25	1e+8	25
sigma100_vegas_N1_log_part3_retest1_run2.in/run0	1e-10	1e-25	1e+9	30
sigma100_vegas_N1_log_part3.in/run3	1e-10	1e-25	1e+8	20
sigma100_vegas_N1_log_part3_retest0_run3.in/run0	1e-10	1e-25	1e+8	25
sigma100_vegas_N1_log_part3_retest1_run3.in/run0	1e-10	1e-25	1e+8	30
sigma100_vegas_N1_log_part3.in/run4	1e-10	1e-25	1e+8	20
sigma100_vegas_N1_log_part3_retest0_run4.in/run0	1e-10	1e-25	1e+8	25
sigma100_vegas_N1_log_part3_retest1_run4.in/run0	1e-10	1e-25	1e+8	30
sigma100_vegas_N1_log_part3.in/run5	1e-10	1e-25	1e+8	20
sigma100_vegas_N1_log_part3_retest0_run5.in/run0	1e-10	1e-25	1e+8	25
sigma100_vegas_N1_log_part3_retest1_run5.in/run0	1e-10	1e-25	1e+9	30
sigma100_vegas_N1_log_part4.in/run0	1e-10	1e-25	1e+8	20
sigma100_vegas_N1_log_part4_retest0_run0.in/run0	1e-10	1e-25	1e+8	25
sigma100_vegas_N1_log_part4_retest1_run0.in/run0	1e-10	1e-25	1e+8	30
sigma100_vegas_N1_log_part4.in/run1	1e-10	1e-25	1e+8	20
sigma100_vegas_N1_log_part4_retest0_run1.in/run0	1e-10	1e-25	1e+8	25
sigma100_vegas_N1_log_part4.in/run2	1e-10	1e-25	1e+8	20
sigma100_vegas_N1_log_part4_retest0_run2.in/run0	1e-10	1e-25	1e+8	25
sigma100_vegas_N1_log_part4.in/run3	1e-10	1e-25	1e+8	20
sigma100_vegas_N1_log_part4_retest0_run3.in/run0	1e-10	1e-25	1e+8	25
sigma100_vegas_N1_log_part4_retest1_run3.in/run0	1e-10	1e-25	1e+9	30
sigma100_vegas_N1_log_part4.in/run4	1e-10	1e-25	1e+8	20
sigma100_vegas_N1_log_part4_retest0_run4.in/run0	1e-10	1e-25	1e+8	25
sigma100_vegas_N1_log_part4_retest1_run4.in/run0	1e-10	1e-25	1e+9	30
sigma100_vegas_N1_log_part4.in/run5	1e-10	1e-25	1e+8	20
sigma100_vegas_N1_log_part4_retest0_run5.in/run0	1e-10	1e-25	1e+8	25
sigma100_vegas_N1_log_part4_retest1_run5.in/run0	1e-10	1e-25	1e+9	30
sigma200_vegas_N1_log_part1.in/run0	1e-10	1e-25	1e+8	20
sigma200_vegas_N1_log_part1_retest0_run0.in/run0	1e-10	1e-25	1e+8	25
sigma200_vegas_N1_log_part1_retest1_run0.in/run0	1e-10	1e-25	1e+9	30
sigma200_vegas_N1_log_part1.in/run1	1e-10	1e-25	1e+8	20
sigma200_vegas_N1_log_part1_retest0_run1.in/run0	1e-10	1e-25	1e+8	25
sigma200_vegas_N1_log_part1.in/run2	1e-10	1e-25	1e+8	20
sigma200_vegas_N1_log_part1_retest0_run2.in/run0	1e-10	1e-25	1e+8	25
sigma200_vegas_N1_log_part1_retest1_run2.in/run0	1e-10	1e-25	1e+8	30
sigma200_vegas_N1_log_part1.in/run3	1e-10	1e-25	1e+8	20
sigma200_vegas_N1_log_part1_retest0_run3.in/run0	1e-10	1e-25	1e+8	25
sigma200_vegas_N1_log_part1_retest1_run3.in/run0	1e-10	1e-25	1e+8	30
sigma200_vegas_N1_log_part1.in/run4	1e-10	1e-25	1e+8	20
sigma200_vegas_N1_log_part1_retest0_run4.in/run0	1e-10	1e-25	1e+8	25
sigma200_vegas_N1_log_part1_retest1_run4.in/run0	1e-10	1e-25	1e+100	30
sigma200_vegas_N1_log_part1.in/run5	1e-10	1e-25	1e+8	20
sigma200_vegas_N1_log_part1_retest0_run5.in/run0	1e-10	1e-25	1e+8	25
sigma200_vegas_N1_log_part2.in/run0	1e-10	1e-25	1e+8	20
sigma200_vegas_N1_log_part2_retest0_run0.in/run0	1e-10	1e-25	1e+8	25
sigma200_vegas_N1_log_part2_retest1_run0.in/run0	1e-10	1e-25	1e+8	30
sigma200_vegas_N1_log_part2.in/run1	1e-10	1e-25	1e+8	20
sigma200_vegas_N1_log_part2_retest0_run1.in/run0	1e-10	1e-25	1e+8	25
sigma200_vegas_N1_log_part2_retest1_run1.in/run0	1e-10	1e-25	1e+9	30
sigma200_vegas_N1_log_part2.in/run2	1e-10	1e-25	1e+8	20
sigma200_vegas_N1_log_part2_retest0_run2.in/run0	1e-10	1e-25	1e+8	25
sigma200_vegas_N1_log_part2.in/run3	1e-10	1e-25	1e+8	20
sigma200_vegas_N1_log_part2_retest0_run3.in/run0	1e-10	1e-25	1e+8	25
sigma200_vegas_N1_log_part2_retest1_run3.in/run0	1e-10	1e-25	1e+10	30
sigma200_vegas_N1_log_part2.in/run4	1e-10	1e-25	1e+8	20
sigma200_vegas_N1_log_part2_retest0_run4.in/run0	1e-10	1e-25	1e+8	25
sigma200_vegas_N1_log_part2_retest1_run4.in/run0	1e-10	1e-25	1e+9	30
sigma200_vegas_N1_log_part2.in/run5	1e-10	1e-25	1e+8	20
sigma200_vegas_N1_log_part2_retest0_run5.in/run0	1e-10	1e-25	1e+8	25
sigma200_vegas_N1_log_part3.in/run0	1e-10	1e-25	1e+8	20
sigma200_vegas_N1_log_part3_retest0_run0.in/run0	1e-10	1e-25	1e+8	25
sigma200_vegas_N1_log_part3.in/run1	1e-10	1e-25	1e+8	20
sigma200_vegas_N1_log_part3_retest0_run1.in/run0	1e-10	1e-25	1e+8	25
sigma200_vegas_N1_log_part3_retest1_run1.in/run0	1e-10	1e-25	1e+9	30
sigma200_vegas_N1_log_part3.in/run2	1e-10	1e-25	1e+8	20
sigma200_vegas_N1_log_part3_retest0_run2.in/run0	1e-10	1e-25	1e+8	25
sigma200_vegas_N1_log_part3_retest1_run2.in/run0	1e-10	1e-25	1e+9	30
sigma200_vegas_N1_log_part3.in/run3	1e-10	1e-25	1e+8	20
sigma200_vegas_N1_log_part3_retest0_run3.in/run0	1e-10	1e-25	1e+8	25
sigma200_vegas_N1_log_part3_retest1_run3.in/run0	1e-10	1e-25	1e+8	30
sigma200_vegas_N1_log_part3.in/run4	1e-10	1e-25	1e+8	20
sigma200_vegas_N1_log_part3_retest0_run4.in/run0	1e-10	1e-25	1e+8	25
sigma200_vegas_N1_log_part3_retest1_run4.in/run0	1e-10	1e-25	1e+9	30
sigma200_vegas_N1_log_part3.in/run5	1e-10	1e-25	1e+8	20
sigma200_vegas_N1_log_part3_retest0_run5.in/run0	1e-10	1e-25	1e+8	25
sigma200_vegas_N1_log_part3_retest1_run5.in/run0	1e-10	1e-25	1e+9	30
sigma200_vegas_N1_log_part4.in/run0	1e-10	1e-25	1e+8	20
sigma200_vegas_N1_log_part4_retest0_run0.in/run0	1e-10	1e-25	1e+8	25
sigma200_vegas_N1_log_part4_retest1_run0.in/run0	1e-10	1e-25	1e+9	30
sigma200_vegas_N1_log_part4.in/run1	1e-10	1e-25	1e+8	20
sigma200_vegas_N1_log_part4_retest0_run1.in/run0	1e-10	1e-25	1e+8	25
sigma200_vegas_N1_log_part4_retest1_run1.in/run0	1e-10	1e-25	1e+8	30
sigma200_vegas_N1_log_part4.in/run2	1e-10	1e-25	1e+8	20
sigma200_vegas_N1_log_part4_retest0_run2.in/run0	1e-10	1e-25	1e+8	25
sigma200_vegas_N1_log_part4_retest1_run2.in/run0	1e-10	1e-25	1e+9	30
sigma200_vegas_N1_log_part4.in/run3	1e-10	1e-25	1e+8	20
sigma200_vegas_N1_log_part4_retest0_run3.in/run0	1e-10	1e-25	1e+8	25
sigma200_vegas_N1_log_part4.in/run4	1e-10	1e-25	1e+8	20
sigma200_vegas_N1_log_part4_retest0_run4.in/run0	1e-10	1e-25	1e+8	25
sigma200_vegas_N1_log_part4.in/run5	1e-10	1e-25	1e+8	20
sigma200_vegas_N1_log_part4_retest0_run5.in/run0	1e-10	1e-25	1e+8	25
sigma200_vegas_N1_log_part4_retest1_run5.in/run0	1e-10	1e-25	1e+8	30
sigma500_vegas_N1_log_part1.in/run0	1e-10	1e-25	1e+8	20
sigma500_vegas_N1_log_part1_retest0_run0.in/run0	1e-10	1e-25	1e+8	25
sigma500_vegas_N1_log_part1_retest1_run0.in/run0	1e-10	1e-25	1e+8	30
sigma500_vegas_N1_log_part1_retest2_run0.in/run0	1e-10	1e-25	1e+9	35
sigma500_vegas_N1_log_part1.in/run1	1e-10	1e-25	1e+8	20
sigma500_vegas_N1_log_part1_retest0_run1.in/run0	1e-10	1e-25	1e+8	25
sigma500_vegas_N1_log_part1_retest1_run1.in/run0	1e-10	1e-25	1e+9	30
sigma500_vegas_N1_log_part1.in/run2	1e-10	1e-25	1e+8	20
sigma500_vegas_N1_log_part1_retest0_run2.in/run0	1e-10	1e-25	1e+8	25
sigma500_vegas_N1_log_part1_retest1_run2.in/run0	1e-10	1e-25	1e+8	30
sigma500_vegas_N1_log_part1.in/run3	1e-10	1e-25	1e+8	20
sigma500_vegas_N1_log_part1_retest0_run3.in/run0	1e-10	1e-25	1e+8	25
sigma500_vegas_N1_log_part1_retest1_run3.in/run0	1e-10	1e-25	1e+9	30
sigma500_vegas_N1_log_part1.in/run4	1e-10	1e-25	1e+8	20
sigma500_vegas_N1_log_part1_retest0_run4.in/run0	1e-10	1e-25	1e+8	25
sigma500_vegas_N1_log_part1_retest1_run4.in/run0	1e-10	1e-25	1e+9	30
sigma500_vegas_N1_log_part1.in/run5	1e-10	1e-25	1e+8	20
sigma500_vegas_N1_log_part1_retest0_run5.in/run0	1e-10	1e-25	1e+8	25
sigma500_vegas_N1_log_part1_retest1_run5.in/run0	1e-10	1e-25	1e+9	30
sigma500_vegas_N1_log_part2.in/run0	1e-10	1e-25	1e+8	20
sigma500_vegas_N1_log_part2_retest0_run0.in/run0	1e-10	1e-25	1e+8	25
sigma500_vegas_N1_log_part2_retest1_run0.in/run0	1e-10	1e-25	1e+8	30
sigma500_vegas_N1_log_part2_retest2_run0.in/run0	1e-10	1e-25	1e+9	35
sigma500_vegas_N1_log_part2.in/run1	1e-10	1e-25	1e+8	20
sigma500_vegas_N1_log_part2_retest0_run1.in/run0	1e-10	1e-25	1e+8	25
sigma500_vegas_N1_log_part2_retest1_run1.in/run0	1e-10	1e-25	1e+9	30
sigma500_vegas_N1_log_part2.in/run2	1e-10	1e-25	1e+8	20
sigma500_vegas_N1_log_part2_retest0_run2.in/run0	1e-10	1e-25	1e+8	25
sigma500_vegas_N1_log_part2.in/run3	1e-10	1e-25	1e+8	20
sigma500_vegas_N1_log_part2_retest0_run3.in/run0	1e-10	1e-25	1e+8	25
sigma500_vegas_N1_log_part2_retest1_run3.in/run0	1e-10	1e-25	1e+9	30
sigma500_vegas_N1_log_part2.in/run4	1e-10	1e-25	1e+8	20
sigma500_vegas_N1_log_part2_retest0_run4.in/run0	1e-10	1e-25	1e+8	25
sigma500_vegas_N1_log_part2_retest1_run4.in/run0	1e-10	1e-25	1e+8	30
sigma500_vegas_N1_log_part2.in/run5	1e-10	1e-25	1e+8	20
sigma500_vegas_N1_log_part2_retest0_run5.in/run0	1e-10	1e-25	1e+8	25
sigma500_vegas_N1_log_part2_retest1_run5.in/run0	1e-10	1e-25	1e+9	30
sigma500_vegas_N1_log_part3.in/run0	1e-10	1e-25	1e+8	20
sigma500_vegas_N1_log_part3_retest0_run0.in/run0	1e-10	1e-25	1e+8	25
sigma500_vegas_N1_log_part3.in/run1	1e-10	1e-25	1e+8	20
sigma500_vegas_N1_log_part3_retest0_run1.in/run0	1e-10	1e-25	1e+8	25
sigma500_vegas_N1_log_part3_retest1_run1.in/run0	1e-10	1e-25	1e+9	30
sigma500_vegas_N1_log_part3.in/run2	1e-10	1e-25	1e+8	20
sigma500_vegas_N1_log_part3_retest0_run2.in/run0	1e-10	1e-25	1e+8	25
sigma500_vegas_N1_log_part3_retest1_run2.in/run0	1e-10	1e-25	1e+8	30
sigma500_vegas_N1_log_part3.in/run3	1e-10	1e-25	1e+8	20
sigma500_vegas_N1_log_part3_retest0_run3.in/run0	1e-10	1e-25	1e+8	25
sigma500_vegas_N1_log_part3_retest1_run3.in/run0	1e-10	1e-25	1e+9	30
sigma500_vegas_N1_log_part3.in/run4	1e-10	1e-25	1e+8	20
sigma500_vegas_N1_log_part3_retest0_run4.in/run0	1e-10	1e-25	1e+8	25
sigma500_vegas_N1_log_part3_retest1_run4.in/run0	1e-10	1e-25	1e+9	30
sigma500_vegas_N1_log_part3.in/run5	1e-10	1e-25	1e+8	20
sigma500_vegas_N1_log_part3_retest0_run5.in/run0	1e-10	1e-25	1e+8	25
sigma500_vegas_N1_log_part3_retest1_run5.in/run0	1e-10	1e-25	1e+10	30
sigma500_vegas_N1_log_part4.in/run0	1e-10	1e-25	1e+8	20
sigma500_vegas_N1_log_part4_retest0_run0.in/run0	1e-10	1e-25	1e+8	25
sigma500_vegas_N1_log_part4_retest1_run0.in/run0	1e-10	1e-25	1e+8	30
sigma500_vegas_N1_log_part4_retest2_run0.in/run0	1e-10	1e-25	1e+9	35
sigma500_vegas_N1_log_part4.in/run1	1e-10	1e-25	1e+8	20
sigma500_vegas_N1_log_part4_retest0_run1.in/run0	1e-10	1e-25	1e+8	25
sigma500_vegas_N1_log_part4_retest1_run1.in/run0	1e-10	1e-25	1e+9	30
sigma500_vegas_N1_log_part4.in/run2	1e-10	1e-25	1e+8	20
sigma500_vegas_N1_log_part4_retest0_run2.in/run0	1e-10	1e-25	1e+8	25
sigma500_vegas_N1_log_part4_retest1_run2.in/run0	1e-10	1e-25	1e+8	30
sigma500_vegas_N1_log_part4.in/run3	1e-10	1e-25	1e+8	20
sigma500_vegas_N1_log_part4_retest0_run3.in/run0	1e-10	1e-25	1e+8	25
sigma500_vegas_N1_log_part4_retest1_run3.in/run0	1e-10	1e-25	1e+10	30
sigma500_vegas_N1_log_part4.in/run4	1e-10	1e-25	1e+8	20
sigma500_vegas_N1_log_part4_retest0_run4.in/run0	1e-10	1e-25	1e+8	25
sigma500_vegas_N1_log_part4_retest1_run4.in/run0	1e-10	1e-25	1e+9	30
sigma500_vegas_N1_log_part4.in/run5	1e-10	1e-25	1e+8	20
sigma500_vegas_N1_log_part4_retest0_run5.in/run0	1e-10	1e-25	1e+8	25
sigma500_vegas_N1_log_part4_retest1_run5.in/run0	1e-10	1e-25	1e+9	30
