# Supplementary material for: Robustness and parameter geography in post-translational modification systems
Source: PLoS Comput Biol. 2020 May 4;16(5):e1007573. doi: 10.1371/journal.pcbi.1007573 (PMC7224580; doi:10.1371/journal.pcbi.1007573)
Supplement: S1 Dataset — This dataset contains: (1) a tab-delimited text file (metadata.tsv) enumerating all Paramotopy runs and re-runs performed in this analysis, along with the samples on which they were performed and the Bertini settings employed for each run and re-run; (2) a directory of tab-delimited text files (thresholds/) enumerating all Paramotopy runs and re-runs with their corresponding values of the thresholds Tzmin, Tzmax, T∞, and Td; and (3) an XML file (defaultprefs.xml), passed as input into Paramotopy, that enumerates the default Bertini settings given in Table 3. See S1 Appendix for details. (GZ) [file pcbi.1007573.s003.tar.gz › S1_Dataset/thresholds/thresholds_log_link.tsv]

	ZMAXTHR	ZMINTHR	INFTHR	DIGITS
sigma1.5_log_link0_part1.in/run0	1e-10	1e-25	1e+8	20
sigma1.5_log_link0_part1_retest0_run0.in/run0	1e-10	1e-25	1e+8	25
sigma1.5_log_link1_part1.in/run0	1e-10	1e-25	1e+8	20
sigma1.5_log_link1_part1_retest0_run0.in/run0	1e-10	1e-25	1e+8	25
sigma2_log_link0_part1.in/run0	1e-10	1e-25	1e+8	20
sigma2_log_link0_part1_retest0_run0.in/run0	1e-10	1e-25	1e+8	25
sigma2_log_link1_part1.in/run0	1e-10	1e-25	1e+8	20
sigma2_log_link1_part1_retest0_run0.in/run0	1e-10	1e-25	1e+8	25
sigma2.5_log_link0_part1.in/run0	1e-10	1e-25	1e+8	20
sigma2.5_log_link0_part1_retest0_run0.in/run0	1e-10	1e-25	1e+8	25
sigma2.5_log_link0_part1_retest1_run0.in/run0	1e-10	1e-25	1e+8	30
sigma2.5_log_link1_part1.in/run0	1e-10	1e-25	1e+8	20
sigma2.5_log_link1_part1_retest0_run0.in/run0	1e-10	1e-25	1e+8	25
sigma3_log_link0_part1.in/run0	1e-10	1e-25	1e+8	20
sigma3_log_link0_part1_retest0_run0.in/run0	1e-10	1e-25	1e+8	25
sigma3_log_link0_part1_retest1_run0.in/run0	1e-10	1e-25	1e+8	30
sigma3_log_link1_part1.in/run0	1e-10	1e-25	1e+8	20
sigma3_log_link1_part1_retest0_run0.in/run0	1e-10	1e-25	1e+8	25
sigma4_log_link0_part1.in/run0	1e-10	1e-25	1e+8	20
sigma4_log_link0_part1_retest0_run0.in/run0	1e-10	1e-25	1e+8	25
sigma4_log_link0_part1_retest1_run0.in/run0	1e-10	1e-25	1e+8	30
sigma4_log_link0_part2.in/run0	1e-10	1e-25	1e+8	20
sigma4_log_link1_part1.in/run0	1e-10	1e-25	1e+8	20
sigma4_log_link1_part1_retest0_run0.in/run0	1e-10	1e-25	1e+8	25
sigma5_log_link0_part1.in/run0	1e-10	1e-25	1e+8	20
sigma5_log_link0_part1_retest0_run0.in/run0	1e-10	1e-25	1e+8	25
sigma5_log_link0_part1_retest1_run0.in/run0	1e-10	1e-25	1e+8	30
sigma5_log_link0_part2.in/run0	1e-10	1e-25	1e+8	20
sigma5_log_link0_part2_retest0_run0.in/run0	1e-10	1e-25	1e+8	25
sigma5_log_link1_part1.in/run0	1e-10	1e-25	1e+8	20
sigma5_log_link1_part1_retest0_run0.in/run0	1e-10	1e-25	1e+8	25
sigma7_log_link0_part1.in/run0	1e-10	1e-25	1e+8	20
sigma7_log_link0_part1_retest0_run0.in/run0	1e-10	1e-25	1e+8	25
sigma7_log_link0_part1_retest1_run0.in/run0	1e-10	1e-25	1e+8	30
sigma7_log_link0_part2.in/run0	1e-10	1e-25	1e+8	20
sigma7_log_link0_part2_retest0_run0.in/run0	1e-10	1e-25	1e+8	25
sigma7_log_link0_part2_retest1_run0.in/run0	1e-10	1e-25	1e+8	30
sigma7_log_link1_part1.in/run0	1e-10	1e-25	1e+8	20
sigma7_log_link1_part1_retest0_run0.in/run0	1e-10	1e-25	1e+8	25
sigma10_log_link0_part1.in/run0	1e-10	1e-25	1e+8	20
sigma10_log_link0_part1_retest0_run0.in/run0	1e-10	1e-25	1e+8	25
sigma10_log_link0_part1_retest1_run0.in/run0	1e-10	1e-25	1e+8	30
sigma10_log_link0_part2.in/run0	1e-10	1e-25	1e+8	20
sigma10_log_link0_part2_retest0_run0.in/run0	1e-10	1e-25	1e+8	25
sigma10_log_link0_part3.in/run0	1e-10	1e-25	1e+8	20
sigma10_log_link0_part3_retest0_run0.in/run0	1e-10	1e-25	1e+8	25
sigma10_log_link1_part1.in/run0	1e-10	1e-25	1e+8	20
sigma10_log_link1_part1_retest0_run0.in/run0	1e-10	1e-25	1e+8	25
sigma15_log_link0_part1.in/run0	1e-10	1e-25	1e+8	20
sigma15_log_link0_part1_retest0_run0.in/run0	1e-10	1e-25	1e+8	25
sigma15_log_link0_part1_retest1_run0.in/run0	1e-10	1e-25	1e+8	30
sigma15_log_link0_part2.in/run0	1e-10	1e-25	1e+8	20
sigma15_log_link0_part2_retest0_run0.in/run0	1e-10	1e-25	1e+8	25
sigma15_log_link0_part2_retest1_run0.in/run0	1e-10	1e-25	1e+8	30
sigma15_log_link0_part3.in/run0	1e-10	1e-25	1e+8	20
sigma15_log_link0_part3_retest0_run0.in/run0	1e-10	1e-25	1e+8	25
sigma15_log_link0_part3_retest1_run0.in/run0	1e-10	1e-25	1e+8	30
sigma15_log_link1_part1.in/run0	1e-10	1e-25	1e+8	20
sigma15_log_link1_part1_retest0_run0.in/run0	1e-10	1e-25	1e+8	25
sigma20_log_link0_part1.in/run0	1e-10	1e-25	1e+8	20
sigma20_log_link0_part1_retest0_run0.in/run0	1e-10	1e-25	1e+8	25
sigma20_log_link0_part1_retest1_run0.in/run0	1e-10	1e-25	1e+9	30
sigma20_log_link0_part2.in/run0	1e-10	1e-25	1e+8	20
sigma20_log_link0_part2_retest0_run0.in/run0	1e-10	1e-25	1e+8	25
sigma20_log_link0_part3.in/run0	1e-10	1e-25	1e+8	20
sigma20_log_link0_part3_retest0_run0.in/run0	1e-10	1e-25	1e+8	25
sigma20_log_link0_part4.in/run0	1e-10	1e-25	1e+8	20
sigma20_log_link0_part4_retest0_run0.in/run0	1e-10	1e-25	1e+8	25
sigma20_log_link1_part1.in/run0	1e-10	1e-25	1e+8	20
sigma20_log_link1_part1_retest0_run0.in/run0	1e-10	1e-25	1e+8	25
sigma50_log_link0_part1.in/run0	1e-10	1e-25	1e+8	20
sigma50_log_link0_part1_retest0_run0.in/run0	1e-10	1e-25	1e+8	25
sigma50_log_link0_part1_retest1_run0.in/run0	1e-10	1e-25	1e+8	30
sigma50_log_link0_part2.in/run0	1e-10	1e-25	1e+8	20
sigma50_log_link0_part2_retest0_run0.in/run0	1e-10	1e-25	1e+8	25
sigma50_log_link0_part3.in/run0	1e-10	1e-25	1e+8	20
sigma50_log_link0_part3_retest0_run0.in/run0	1e-10	1e-25	1e+8	25
sigma50_log_link0_part4.in/run0	1e-10	1e-25	1e+8	20
sigma50_log_link0_part4_retest0_run0.in/run0	1e-10	1e-25	1e+8	25
sigma50_log_link1_part1.in/run0	1e-10	1e-25	1e+8	20
sigma50_log_link1_part1_retest0_run0.in/run0	1e-10	1e-25	1e+8	25
sigma100_log_link0_part1.in/run0	1e-10	1e-25	1e+8	20
sigma100_log_link0_part1_retest0_run0.in/run0	1e-10	1e-25	1e+8	25
sigma100_log_link0_part1_retest1_run0.in/run0	1e-10	1e-25	1e+8	30
sigma100_log_link0_part2.in/run0	1e-10	1e-25	1e+8	20
sigma100_log_link0_part2_retest0_run0.in/run0	1e-10	1e-25	1e+8	25
sigma100_log_link0_part2_retest1_run0.in/run0	1e-10	1e-25	1e+9	30
sigma100_log_link0_part3.in/run0	1e-10	1e-25	1e+8	20
sigma100_log_link0_part3_retest0_run0.in/run0	1e-10	1e-25	1e+8	25
sigma100_log_link0_part3_retest1_run0.in/run0	1e-10	1e-25	1e+9	30
sigma100_log_link0_part4.in/run0	1e-10	1e-25	1e+8	20
sigma100_log_link0_part4_retest0_run0.in/run0	1e-10	1e-25	1e+8	25
sigma100_log_link1_part1.in/run0	1e-10	1e-25	1e+8	20
sigma100_log_link1_part1_retest0_run0.in/run0	1e-10	1e-25	1e+8	25
sigma200_log_link0_part1.in/run0	1e-10	1e-25	1e+8	20
sigma200_log_link0_part1_retest0_run0.in/run0	1e-10	1e-25	1e+8	25
sigma200_log_link0_part1_retest1_run0.in/run0	1e-10	1e-25	1e+10	30
sigma200_log_link0_part2.in/run0	1e-10	1e-25	1e+8	20
sigma200_log_link0_part2_retest0_run0.in/run0	1e-10	1e-25	1e+8	25
sigma200_log_link0_part2_retest1_run0.in/run0	1e-10	1e-25	1e+9	30
sigma200_log_link0_part3.in/run0	1e-10	1e-25	1e+8	20
sigma200_log_link0_part3_retest0_run0.in/run0	1e-10	1e-25	1e+8	25
sigma200_log_link0_part3_retest1_run0.in/run0	1e-10	1e-25	1e+9	30
sigma200_log_link0_part4.in/run0	1e-10	1e-25	1e+8	20
sigma200_log_link0_part4_retest0_run0.in/run0	1e-10	1e-25	1e+8	25
sigma200_log_link1_part1.in/run0	1e-10	1e-25	1e+8	20
sigma200_log_link1_part1_retest0_run0.in/run0	1e-10	1e-25	1e+8	25
sigma500_log_link0_part1.in/run0	1e-10	1e-25	1e+8	20
sigma500_log_link0_part1_retest0_run0.in/run0	1e-10	1e-25	1e+8	25
sigma500_log_link0_part1_retest1_run0.in/run0	1e-10	1e-25	1e+8	30
sigma500_log_link0_part1_retest2_run0.in/run0	1e-10	1e-25	1e+10	35
sigma500_log_link0_part2.in/run0	1e-10	1e-25	1e+8	20
sigma500_log_link0_part2_retest0_run0.in/run0	1e-10	1e-25	1e+8	25
sigma500_log_link0_part2_retest1_run0.in/run0	1e-10	1e-25	1e+9	30
sigma500_log_link0_part3.in/run0	1e-10	1e-25	1e+8	20
sigma500_log_link0_part3_retest0_run0.in/run0	1e-10	1e-25	1e+8	25
sigma500_log_link0_part4.in/run0	1e-10	1e-25	1e+8	20
sigma500_log_link0_part4_retest0_run0.in/run0	1e-10	1e-25	1e+8	25
sigma500_log_link0_part4_retest1_run0.in/run0	1e-10	1e-25	1e+8	30
sigma500_log_link0_part4_retest2_run0.in/run0	1e-10	1e-25	1e+9	35
sigma500_log_link1_part1.in/run0	1e-10	1e-25	1e+8	20
sigma500_log_link1_part1_retest0_run0.in/run0	1e-10	1e-25	1e+8	25
