# Supplementary material for: Robustness and parameter geography in post-translational modification systems
Source: PLoS Comput Biol. 2020 May 4;16(5):e1007573. doi: 10.1371/journal.pcbi.1007573 (PMC7224580; doi:10.1371/journal.pcbi.1007573)
Supplement: S1 Dataset — This dataset contains: (1) a tab-delimited text file (metadata.tsv) enumerating all Paramotopy runs and re-runs performed in this analysis, along with the samples on which they were performed and the Bertini settings employed for each run and re-run; (2) a directory of tab-delimited text files (thresholds/) enumerating all Paramotopy runs and re-runs with their corresponding values of the thresholds Tzmin, Tzmax, T∞, and Td; and (3) an XML file (defaultprefs.xml), passed as input into Paramotopy, that enumerates the default Bertini settings given in Table 3. See S1 Appendix for details. (GZ) [file pcbi.1007573.s003.tar.gz › S1_Dataset/thresholds/thresholds_michaelis-menten_N4_log.tsv]

	ZMAXTHR	ZMINTHR	INFTHR	DIGITS
sigma1_michaelis-menten_N4_log.in/run0	1e-10	1e-25	1e+8	20
sigma1_michaelis-menten_N4_log_retest0_run0.in/run0	1e-10	1e-25	1e+8	25
sigma1_michaelis-menten_N4_log_retest1_run0.in/run0	1e-10	1e-25	1e+9	30
sigma1_michaelis-menten_N4_log_retest2_run0.in/run0	1e-10	1e-25	1e+11	35
sigma1_michaelis-menten_N4_log_retest3_run0.in/run0	1e-10	1e-25	1e+11	40
sigma1_michaelis-menten_N4_log_retest4_run0.in/run0	1e-10	1e-25	1e+13	45
sigma1_michaelis-menten_N4_log_retest5_run0.in/run0	1e-10	1e-25	1e+13	50
sigma1_michaelis-menten_N4_log_retest6_run0.in/run0	1e-10	1e-25	1e+13	55
sigma1_michaelis-menten_N4_log_retest7_run0.in/run0	1e-10	1e-25	1e+13	55
sigma1_michaelis-menten_N4_log_retest8_run0.in/run0	1e-10	1e-25	1e+14	55
sigma1_michaelis-menten_N4_log_retest9_run0.in/run0	1e-10	1e-25	1e+13	55
sigma1_michaelis-menten_N4_log_retest10_run0.in/run0	1e-10	1e-25	1e+13	55
sigma1_michaelis-menten_N4_log_retest11_run0.in/run0	1e-10	1e-25	1e+13	55
sigma1_michaelis-menten_N4_log_retest12_run0.in/run0	1e-10	1e-25	1e+13	55
sigma1_michaelis-menten_N4_log_retest13_run0.in/run0	1e-10	1e-25	1e+13	55
sigma1_michaelis-menten_N4_log_retest14_run0.in/run0	1e-10	1e-25	1e+13	55
sigma1_michaelis-menten_N4_log_retest15_run0.in/run0	1e-10	1e-25	1e+13	55
sigma1_michaelis-menten_N4_log_retest16_run0.in/run0	1e-10	1e-25	1e+13	55
sigma1_michaelis-menten_N4_log_retest17_run0.in/run0	1e-10	1e-25	1e+13	50
sigma1_michaelis-menten_N4_log.in/run1	1e-10	1e-25	1e+8	20
sigma1_michaelis-menten_N4_log_retest0_run1.in/run0	1e-10	1e-25	1e+8	25
sigma1_michaelis-menten_N4_log_retest1_run1.in/run0	1e-10	1e-25	1e+9	30
sigma1_michaelis-menten_N4_log_retest2_run1.in/run0	1e-10	1e-25	1e+11	35
sigma1_michaelis-menten_N4_log_retest3_run1.in/run0	1e-10	1e-25	1e+11	40
sigma1_michaelis-menten_N4_log_retest4_run1.in/run0	1e-10	1e-25	1e+13	45
sigma1_michaelis-menten_N4_log_retest5_run1.in/run0	1e-10	1e-25	1e+13	50
sigma1_michaelis-menten_N4_log_retest6_run1.in/run0	1e-10	1e-25	1e+13	55
sigma1_michaelis-menten_N4_log_retest7_run1.in/run0	1e-10	1e-25	1e+13	55
sigma1_michaelis-menten_N4_log_retest8_run1.in/run0	1e-10	1e-25	1e+13	55
sigma1_michaelis-menten_N4_log_retest9_run1.in/run0	1e-10	1e-25	1e+13	55
sigma1_michaelis-menten_N4_log_retest10_run1.in/run0	1e-10	1e-25	1e+13	55
sigma1_michaelis-menten_N4_log_retest11_run1.in/run0	1e-10	1e-25	1e+13	55
sigma1_michaelis-menten_N4_log_retest12_run1.in/run0	1e-10	1e-25	1e+13	55
sigma1_michaelis-menten_N4_log_retest13_run1.in/run0	1e-10	1e-25	1e+13	55
sigma1_michaelis-menten_N4_log_retest14_run1.in/run0	1e-10	1e-25	1e+13	55
sigma1_michaelis-menten_N4_log_retest15_run1.in/run0	1e-10	1e-25	1e+13	55
sigma1_michaelis-menten_N4_log_retest16_run1.in/run0	1e-10	1e-25	1e+13	50
sigma1_michaelis-menten_N4_log.in/run2	1e-10	1e-25	1e+8	20
sigma1_michaelis-menten_N4_log_retest0_run2.in/run0	1e-10	1e-25	1e+8	25
sigma1_michaelis-menten_N4_log_retest1_run2.in/run0	1e-10	1e-25	1e+9	30
sigma1_michaelis-menten_N4_log_retest2_run2.in/run0	1e-10	1e-25	1e+11	35
sigma1_michaelis-menten_N4_log_retest3_run2.in/run0	1e-10	1e-25	1e+11	40
sigma1_michaelis-menten_N4_log_retest4_run2.in/run0	1e-10	1e-25	1e+13	45
sigma1_michaelis-menten_N4_log_retest5_run2.in/run0	1e-10	1e-25	1e+13	50
sigma1_michaelis-menten_N4_log_retest6_run2.in/run0	1e-10	1e-25	1e+13	55
sigma1_michaelis-menten_N4_log_retest7_run2.in/run0	1e-10	1e-25	1e+13	55
sigma1_michaelis-menten_N4_log_retest8_run2.in/run0	1e-10	1e-25	1e+13	55
sigma1_michaelis-menten_N4_log_retest9_run2.in/run0	1e-10	1e-25	1e+13	55
sigma1_michaelis-menten_N4_log_retest10_run2.in/run0	1e-10	1e-25	1e+13	55
sigma1_michaelis-menten_N4_log_retest11_run2.in/run0	1e-10	1e-25	1e+13	55
sigma1_michaelis-menten_N4_log_retest12_run2.in/run0	1e-10	1e-25	1e+13	55
sigma1_michaelis-menten_N4_log_retest13_run2.in/run0	1e-10	1e-25	1e+13	55
sigma1_michaelis-menten_N4_log_retest14_run2.in/run0	1e-10	1e-25	1e+13	55
sigma1_michaelis-menten_N4_log_retest15_run2.in/run0	1e-10	1e-25	1e+13	55
sigma1_michaelis-menten_N4_log_retest16_run2.in/run0	1e-10	1e-25	1e+13	55
sigma1_michaelis-menten_N4_log.in/run3	1e-10	1e-25	1e+8	20
sigma1_michaelis-menten_N4_log_retest0_run3.in/run0	1e-10	1e-25	1e+8	25
sigma1_michaelis-menten_N4_log_retest1_run3.in/run0	1e-10	1e-25	1e+9	30
sigma1_michaelis-menten_N4_log_retest2_run3.in/run0	1e-10	1e-25	1e+11	35
sigma1_michaelis-menten_N4_log_retest3_run3.in/run0	1e-10	1e-25	1e+11	40
sigma1_michaelis-menten_N4_log_retest4_run3.in/run0	1e-10	1e-25	1e+13	45
sigma1_michaelis-menten_N4_log_retest5_run3.in/run0	1e-10	1e-25	1e+13	50
sigma1_michaelis-menten_N4_log_retest6_run3.in/run0	1e-10	1e-25	1e+13	55
sigma1_michaelis-menten_N4_log_retest7_run3.in/run0	1e-10	1e-25	1e+13	55
sigma1_michaelis-menten_N4_log_retest8_run3.in/run0	1e-10	1e-25	1e+14	55
sigma1_michaelis-menten_N4_log_retest9_run3.in/run0	1e-10	1e-25	1e+13	55
sigma1_michaelis-menten_N4_log_retest10_run3.in/run0	1e-10	1e-25	1e+13	55
sigma1_michaelis-menten_N4_log_retest11_run3.in/run0	1e-10	1e-25	1e+13	55
sigma1_michaelis-menten_N4_log_retest12_run3.in/run0	1e-10	1e-25	1e+13	55
sigma1_michaelis-menten_N4_log_retest13_run3.in/run0	1e-10	1e-25	1e+13	55
sigma1_michaelis-menten_N4_log_retest14_run3.in/run0	1e-10	1e-25	1e+13	55
sigma1_michaelis-menten_N4_log_retest15_run3.in/run0	1e-10	1e-25	1e+13	55
sigma1_michaelis-menten_N4_log_retest16_run3.in/run0	1e-10	1e-25	1e+13	55
sigma1_michaelis-menten_N4_log_retest17_run3.in/run0	1e-10	1e-25	1e+13	55
sigma1_michaelis-menten_N4_log_retest18_run3.in/run0	1e-10	1e-25	1e+13	50
sigma1.0078125_michaelis-menten_N4_log.in/run0	1e-10	1e-25	1e+8	20
sigma1.0078125_michaelis-menten_N4_log_retest0_run0.in/run0	1e-10	1e-25	1e+8	25
sigma1.0078125_michaelis-menten_N4_log_retest1_run0.in/run0	1e-10	1e-25	1e+9	30
sigma1.0078125_michaelis-menten_N4_log_retest2_run0.in/run0	1e-10	1e-25	1e+11	35
sigma1.0078125_michaelis-menten_N4_log_retest3_run0.in/run0	1e-10	1e-25	1e+11	40
sigma1.0078125_michaelis-menten_N4_log_retest4_run0.in/run0	1e-10	1e-25	1e+13	45
sigma1.0078125_michaelis-menten_N4_log_retest5_run0.in/run0	1e-10	1e-25	1e+13	50
sigma1.0078125_michaelis-menten_N4_log_retest6_run0.in/run0	1e-10	1e-25	1e+13	55
sigma1.0078125_michaelis-menten_N4_log_retest7_run0.in/run0	1e-10	1e-25	1e+13	55
sigma1.0078125_michaelis-menten_N4_log_retest8_run0.in/run0	1e-10	1e-25	1e+14	55
sigma1.0078125_michaelis-menten_N4_log_retest9_run0.in/run0	1e-10	1e-25	1e+13	55
sigma1.0078125_michaelis-menten_N4_log_retest10_run0.in/run0	1e-10	1e-25	1e+13	55
sigma1.0078125_michaelis-menten_N4_log_retest11_run0.in/run0	1e-10	1e-25	1e+13	55
sigma1.0078125_michaelis-menten_N4_log_retest12_run0.in/run0	1e-10	1e-25	1e+13	55
sigma1.0078125_michaelis-menten_N4_log_retest13_run0.in/run0	1e-10	1e-25	1e+13	55
sigma1.0078125_michaelis-menten_N4_log_retest14_run0.in/run0	1e-10	1e-25	1e+13	55
sigma1.0078125_michaelis-menten_N4_log.in/run1	1e-10	1e-25	1e+8	20
sigma1.0078125_michaelis-menten_N4_log_retest0_run1.in/run0	1e-10	1e-25	1e+8	25
sigma1.0078125_michaelis-menten_N4_log_retest1_run1.in/run0	1e-10	1e-25	1e+9	30
sigma1.0078125_michaelis-menten_N4_log_retest2_run1.in/run0	1e-10	1e-25	1e+11	35
sigma1.0078125_michaelis-menten_N4_log_retest3_run1.in/run0	1e-10	1e-25	1e+11	40
sigma1.0078125_michaelis-menten_N4_log_retest4_run1.in/run0	1e-10	1e-25	1e+13	45
sigma1.0078125_michaelis-menten_N4_log_retest5_run1.in/run0	1e-10	1e-25	1e+13	50
sigma1.0078125_michaelis-menten_N4_log_retest6_run1.in/run0	1e-10	1e-25	1e+13	55
sigma1.0078125_michaelis-menten_N4_log_retest7_run1.in/run0	1e-10	1e-25	1e+13	55
sigma1.0078125_michaelis-menten_N4_log_retest8_run1.in/run0	1e-10	1e-25	1e+13	55
sigma1.0078125_michaelis-menten_N4_log_retest9_run1.in/run0	1e-10	1e-25	1e+13	55
sigma1.0078125_michaelis-menten_N4_log_retest10_run1.in/run0	1e-10	1e-25	1e+13	55
sigma1.0078125_michaelis-menten_N4_log_retest11_run1.in/run0	1e-10	1e-25	1e+13	55
sigma1.0078125_michaelis-menten_N4_log_retest12_run1.in/run0	1e-10	1e-25	1e+13	55
sigma1.0078125_michaelis-menten_N4_log_retest13_run1.in/run0	1e-10	1e-25	1e+13	55
sigma1.0078125_michaelis-menten_N4_log_retest14_run1.in/run0	1e-10	1e-25	1e+13	55
sigma1.0078125_michaelis-menten_N4_log_retest15_run1.in/run0	1e-10	1e-25	1e+13	55
sigma1.0078125_michaelis-menten_N4_log_retest16_run1.in/run0	1e-10	1e-25	1e+13	55
sigma1.0078125_michaelis-menten_N4_log_retest17_run1.in/run0	1e-10	1e-25	1e+13	55
sigma1.0078125_michaelis-menten_N4_log_retest18_run1.in/run0	1e-10	1e-25	1e+13	55
sigma1.0078125_michaelis-menten_N4_log.in/run2	1e-10	1e-25	1e+8	20
sigma1.0078125_michaelis-menten_N4_log_retest0_run2.in/run0	1e-10	1e-25	1e+8	25
sigma1.0078125_michaelis-menten_N4_log_retest1_run2.in/run0	1e-10	1e-25	1e+9	30
sigma1.0078125_michaelis-menten_N4_log_retest2_run2.in/run0	1e-10	1e-25	1e+11	35
sigma1.0078125_michaelis-menten_N4_log_retest3_run2.in/run0	1e-10	1e-25	1e+11	40
sigma1.0078125_michaelis-menten_N4_log_retest4_run2.in/run0	1e-10	1e-25	1e+13	45
sigma1.0078125_michaelis-menten_N4_log_retest5_run2.in/run0	1e-10	1e-25	1e+13	50
sigma1.0078125_michaelis-menten_N4_log_retest6_run2.in/run0	1e-10	1e-25	1e+13	55
sigma1.0078125_michaelis-menten_N4_log_retest7_run2.in/run0	1e-10	1e-25	1e+13	55
sigma1.0078125_michaelis-menten_N4_log_retest8_run2.in/run0	1e-10	1e-25	1e+13	55
sigma1.0078125_michaelis-menten_N4_log_retest9_run2.in/run0	1e-10	1e-25	1e+13	55
sigma1.0078125_michaelis-menten_N4_log_retest10_run2.in/run0	1e-10	1e-25	1e+13	55
sigma1.0078125_michaelis-menten_N4_log_retest11_run2.in/run0	1e-10	1e-25	1e+13	55
sigma1.0078125_michaelis-menten_N4_log_retest12_run2.in/run0	1e-10	1e-25	1e+13	55
sigma1.0078125_michaelis-menten_N4_log_retest13_run2.in/run0	1e-10	1e-25	1e+13	55
sigma1.0078125_michaelis-menten_N4_log_retest14_run2.in/run0	1e-10	1e-25	1e+13	55
sigma1.0078125_michaelis-menten_N4_log_retest15_run2.in/run0	1e-10	1e-25	1e+13	50
sigma1.0078125_michaelis-menten_N4_log.in/run3	1e-10	1e-25	1e+8	20
sigma1.0078125_michaelis-menten_N4_log_retest0_run3.in/run0	1e-10	1e-25	1e+8	25
sigma1.0078125_michaelis-menten_N4_log_retest1_run3.in/run0	1e-10	1e-25	1e+9	30
sigma1.0078125_michaelis-menten_N4_log_retest2_run3.in/run0	1e-10	1e-25	1e+11	35
sigma1.0078125_michaelis-menten_N4_log_retest3_run3.in/run0	1e-10	1e-25	1e+11	40
sigma1.0078125_michaelis-menten_N4_log_retest4_run3.in/run0	1e-10	1e-25	1e+13	45
sigma1.0078125_michaelis-menten_N4_log_retest5_run3.in/run0	1e-10	1e-25	1e+13	50
sigma1.0078125_michaelis-menten_N4_log_retest6_run3.in/run0	1e-10	1e-25	1e+13	55
sigma1.0078125_michaelis-menten_N4_log_retest7_run3.in/run0	1e-10	1e-25	1e+13	55
sigma1.0078125_michaelis-menten_N4_log_retest8_run3.in/run0	1e-10	1e-25	1e+14	55
sigma1.0078125_michaelis-menten_N4_log_retest9_run3.in/run0	1e-10	1e-25	1e+13	55
sigma1.0078125_michaelis-menten_N4_log_retest10_run3.in/run0	1e-10	1e-25	1e+13	55
sigma1.0078125_michaelis-menten_N4_log_retest11_run3.in/run0	1e-10	1e-25	1e+13	55
sigma1.0078125_michaelis-menten_N4_log_retest12_run3.in/run0	1e-10	1e-25	1e+13	55
sigma1.0078125_michaelis-menten_N4_log_retest13_run3.in/run0	1e-10	1e-25	1e+13	55
sigma1.0078125_michaelis-menten_N4_log_retest14_run3.in/run0	1e-10	1e-25	1e+13	55
sigma1.0078125_michaelis-menten_N4_log_retest15_run3.in/run0	1e-10	1e-25	1e+13	55
sigma1.015625_michaelis-menten_N4_log.in/run0	1e-10	1e-25	1e+8	20
sigma1.015625_michaelis-menten_N4_log_retest0_run0.in/run0	1e-10	1e-25	1e+8	25
sigma1.015625_michaelis-menten_N4_log_retest1_run0.in/run0	1e-10	1e-25	1e+8	30
sigma1.015625_michaelis-menten_N4_log_retest2_run0.in/run0	1e-10	1e-25	1e+11	35
sigma1.015625_michaelis-menten_N4_log_retest3_run0.in/run0	1e-10	1e-25	1e+11	40
sigma1.015625_michaelis-menten_N4_log_retest4_run0.in/run0	1e-10	1e-25	1e+13	45
sigma1.015625_michaelis-menten_N4_log_retest5_run0.in/run0	1e-10	1e-25	1e+13	50
sigma1.015625_michaelis-menten_N4_log_retest6_run0.in/run0	1e-10	1e-25	1e+13	55
sigma1.015625_michaelis-menten_N4_log_retest7_run0.in/run0	1e-10	1e-25	1e+13	55
sigma1.015625_michaelis-menten_N4_log_retest8_run0.in/run0	1e-10	1e-25	1e+14	55
sigma1.015625_michaelis-menten_N4_log_retest9_run0.in/run0	1e-10	1e-25	1e+13	55
sigma1.015625_michaelis-menten_N4_log_retest10_run0.in/run0	1e-10	1e-25	1e+13	55
sigma1.015625_michaelis-menten_N4_log_retest11_run0.in/run0	1e-10	1e-25	1e+13	55
sigma1.015625_michaelis-menten_N4_log_retest12_run0.in/run0	1e-10	1e-25	1e+13	55
sigma1.015625_michaelis-menten_N4_log_retest13_run0.in/run0	1e-10	1e-25	1e+13	55
sigma1.015625_michaelis-menten_N4_log_retest14_run0.in/run0	1e-10	1e-25	1e+13	55
sigma1.015625_michaelis-menten_N4_log_retest15_run0.in/run0	1e-10	1e-25	1e+13	55
sigma1.015625_michaelis-menten_N4_log_retest16_run0.in/run0	1e-10	1e-25	1e+13	55
sigma1.015625_michaelis-menten_N4_log.in/run1	1e-10	1e-25	1e+8	20
sigma1.015625_michaelis-menten_N4_log_retest0_run1.in/run0	1e-10	1e-25	1e+8	25
sigma1.015625_michaelis-menten_N4_log_retest1_run1.in/run0	1e-10	1e-25	1e+9	30
sigma1.015625_michaelis-menten_N4_log_retest2_run1.in/run0	1e-10	1e-25	1e+11	35
sigma1.015625_michaelis-menten_N4_log_retest3_run1.in/run0	1e-10	1e-25	1e+11	40
sigma1.015625_michaelis-menten_N4_log_retest4_run1.in/run0	1e-10	1e-25	1e+13	45
sigma1.015625_michaelis-menten_N4_log_retest5_run1.in/run0	1e-10	1e-25	1e+13	50
sigma1.015625_michaelis-menten_N4_log_retest6_run1.in/run0	1e-10	1e-25	1e+13	55
sigma1.015625_michaelis-menten_N4_log_retest7_run1.in/run0	1e-10	1e-25	1e+13	55
sigma1.015625_michaelis-menten_N4_log_retest8_run1.in/run0	1e-10	1e-25	1e+13	55
sigma1.015625_michaelis-menten_N4_log_retest9_run1.in/run0	1e-10	1e-25	1e+13	55
sigma1.015625_michaelis-menten_N4_log_retest10_run1.in/run0	1e-10	1e-25	1e+13	55
sigma1.015625_michaelis-menten_N4_log_retest11_run1.in/run0	1e-10	1e-25	1e+13	55
sigma1.015625_michaelis-menten_N4_log_retest12_run1.in/run0	1e-10	1e-25	1e+13	55
sigma1.015625_michaelis-menten_N4_log_retest13_run1.in/run0	1e-10	1e-25	1e+13	55
sigma1.015625_michaelis-menten_N4_log_retest14_run1.in/run0	1e-10	1e-25	1e+13	55
sigma1.015625_michaelis-menten_N4_log_retest15_run1.in/run0	1e-10	1e-25	1e+13	55
sigma1.015625_michaelis-menten_N4_log_retest16_run1.in/run0	1e-10	1e-25	1e+13	55
sigma1.015625_michaelis-menten_N4_log_retest17_run1.in/run0	1e-10	1e-25	1e+13	50
sigma1.015625_michaelis-menten_N4_log.in/run2	1e-10	1e-25	1e+8	20
sigma1.015625_michaelis-menten_N4_log_retest0_run2.in/run0	1e-10	1e-25	1e+8	25
sigma1.015625_michaelis-menten_N4_log_retest1_run2.in/run0	1e-10	1e-25	1e+9	30
sigma1.015625_michaelis-menten_N4_log_retest2_run2.in/run0	1e-10	1e-25	1e+11	35
sigma1.015625_michaelis-menten_N4_log_retest3_run2.in/run0	1e-10	1e-25	1e+11	40
sigma1.015625_michaelis-menten_N4_log_retest4_run2.in/run0	1e-10	1e-25	1e+13	45
sigma1.015625_michaelis-menten_N4_log_retest5_run2.in/run0	1e-10	1e-25	1e+13	50
sigma1.015625_michaelis-menten_N4_log_retest6_run2.in/run0	1e-10	1e-25	1e+13	55
sigma1.015625_michaelis-menten_N4_log_retest7_run2.in/run0	1e-10	1e-25	1e+13	55
sigma1.015625_michaelis-menten_N4_log_retest8_run2.in/run0	1e-10	1e-25	1e+13	55
sigma1.015625_michaelis-menten_N4_log_retest9_run2.in/run0	1e-10	1e-25	1e+13	55
sigma1.015625_michaelis-menten_N4_log_retest10_run2.in/run0	1e-10	1e-25	1e+13	55
sigma1.015625_michaelis-menten_N4_log_retest11_run2.in/run0	1e-10	1e-25	1e+13	55
sigma1.015625_michaelis-menten_N4_log_retest12_run2.in/run0	1e-10	1e-25	1e+13	55
sigma1.015625_michaelis-menten_N4_log_retest13_run2.in/run0	1e-10	1e-25	1e+13	55
sigma1.015625_michaelis-menten_N4_log_retest14_run2.in/run0	1e-10	1e-25	1e+13	55
sigma1.015625_michaelis-menten_N4_log_retest15_run2.in/run0	1e-10	1e-25	1e+13	55
sigma1.015625_michaelis-menten_N4_log_retest16_run2.in/run0	1e-10	1e-25	1e+13	55
sigma1.015625_michaelis-menten_N4_log_retest17_run2.in/run0	1e-10	1e-25	1e+13	55
sigma1.015625_michaelis-menten_N4_log_retest18_run2.in/run0	1e-10	1e-25	1e+13	55
sigma1.015625_michaelis-menten_N4_log.in/run3	1e-10	1e-25	1e+8	20
sigma1.015625_michaelis-menten_N4_log_retest0_run3.in/run0	1e-10	1e-25	1e+8	25
sigma1.015625_michaelis-menten_N4_log_retest1_run3.in/run0	1e-10	1e-25	1e+9	30
sigma1.015625_michaelis-menten_N4_log_retest2_run3.in/run0	1e-10	1e-25	1e+11	35
sigma1.015625_michaelis-menten_N4_log_retest3_run3.in/run0	1e-10	1e-25	1e+11	40
sigma1.015625_michaelis-menten_N4_log_retest4_run3.in/run0	1e-10	1e-25	1e+13	45
sigma1.015625_michaelis-menten_N4_log_retest5_run3.in/run0	1e-10	1e-25	1e+13	50
sigma1.015625_michaelis-menten_N4_log_retest6_run3.in/run0	1e-10	1e-25	1e+13	55
sigma1.015625_michaelis-menten_N4_log_retest7_run3.in/run0	1e-10	1e-25	1e+13	55
sigma1.015625_michaelis-menten_N4_log_retest8_run3.in/run0	1e-10	1e-25	1e+14	55
sigma1.015625_michaelis-menten_N4_log_retest9_run3.in/run0	1e-10	1e-25	1e+13	55
sigma1.015625_michaelis-menten_N4_log_retest10_run3.in/run0	1e-10	1e-25	1e+13	55
sigma1.015625_michaelis-menten_N4_log_retest11_run3.in/run0	1e-10	1e-25	1e+13	55
sigma1.015625_michaelis-menten_N4_log_retest12_run3.in/run0	1e-10	1e-25	1e+13	55
sigma1.015625_michaelis-menten_N4_log_retest13_run3.in/run0	1e-10	1e-25	1e+13	55
sigma1.015625_michaelis-menten_N4_log_retest14_run3.in/run0	1e-10	1e-25	1e+13	55
sigma1.015625_michaelis-menten_N4_log_retest15_run3.in/run0	1e-10	1e-25	1e+13	50
sigma1.03125_michaelis-menten_N4_log.in/run0	1e-10	1e-25	1e+8	20
sigma1.03125_michaelis-menten_N4_log_retest0_run0.in/run0	1e-10	1e-25	1e+8	25
sigma1.03125_michaelis-menten_N4_log_retest1_run0.in/run0	1e-10	1e-25	1e+9	30
sigma1.03125_michaelis-menten_N4_log_retest2_run0.in/run0	1e-10	1e-25	1e+11	35
sigma1.03125_michaelis-menten_N4_log_retest3_run0.in/run0	1e-10	1e-25	1e+11	40
sigma1.03125_michaelis-menten_N4_log_retest4_run0.in/run0	1e-10	1e-25	1e+13	45
sigma1.03125_michaelis-menten_N4_log_retest5_run0.in/run0	1e-10	1e-25	1e+13	50
sigma1.03125_michaelis-menten_N4_log_retest6_run0.in/run0	1e-10	1e-25	1e+13	55
sigma1.03125_michaelis-menten_N4_log_retest7_run0.in/run0	1e-10	1e-25	1e+13	55
sigma1.03125_michaelis-menten_N4_log_retest8_run0.in/run0	1e-10	1e-25	1e+14	55
sigma1.03125_michaelis-menten_N4_log_retest9_run0.in/run0	1e-10	1e-25	1e+13	55
sigma1.03125_michaelis-menten_N4_log_retest10_run0.in/run0	1e-10	1e-25	1e+13	55
sigma1.03125_michaelis-menten_N4_log_retest11_run0.in/run0	1e-10	1e-25	1e+13	55
sigma1.03125_michaelis-menten_N4_log_retest12_run0.in/run0	1e-10	1e-25	1e+13	55
sigma1.03125_michaelis-menten_N4_log_retest13_run0.in/run0	1e-10	1e-25	1e+13	55
sigma1.03125_michaelis-menten_N4_log_retest14_run0.in/run0	1e-10	1e-25	1e+13	55
sigma1.03125_michaelis-menten_N4_log_retest15_run0.in/run0	1e-10	1e-25	1e+13	55
sigma1.03125_michaelis-menten_N4_log.in/run1	1e-10	1e-25	1e+8	20
sigma1.03125_michaelis-menten_N4_log_retest0_run1.in/run0	1e-10	1e-25	1e+8	25
sigma1.03125_michaelis-menten_N4_log_retest1_run1.in/run0	1e-10	1e-25	1e+9	30
sigma1.03125_michaelis-menten_N4_log_retest2_run1.in/run0	1e-10	1e-25	1e+11	35
sigma1.03125_michaelis-menten_N4_log_retest3_run1.in/run0	1e-10	1e-25	1e+11	40
sigma1.03125_michaelis-menten_N4_log_retest4_run1.in/run0	1e-10	1e-25	1e+13	45
sigma1.03125_michaelis-menten_N4_log_retest5_run1.in/run0	1e-10	1e-25	1e+13	50
sigma1.03125_michaelis-menten_N4_log_retest6_run1.in/run0	1e-10	1e-25	1e+13	55
sigma1.03125_michaelis-menten_N4_log_retest7_run1.in/run0	1e-10	1e-25	1e+13	55
sigma1.03125_michaelis-menten_N4_log_retest8_run1.in/run0	1e-10	1e-25	1e+13	55
sigma1.03125_michaelis-menten_N4_log_retest9_run1.in/run0	1e-10	1e-25	1e+13	55
sigma1.03125_michaelis-menten_N4_log_retest10_run1.in/run0	1e-10	1e-25	1e+13	55
sigma1.03125_michaelis-menten_N4_log_retest11_run1.in/run0	1e-10	1e-25	1e+13	55
sigma1.03125_michaelis-menten_N4_log_retest12_run1.in/run0	1e-10	1e-25	1e+13	55
sigma1.03125_michaelis-menten_N4_log_retest13_run1.in/run0	1e-10	1e-25	1e+13	55
sigma1.03125_michaelis-menten_N4_log_retest14_run1.in/run0	1e-10	1e-25	1e+13	50
sigma1.03125_michaelis-menten_N4_log.in/run2	1e-10	1e-25	1e+8	20
sigma1.03125_michaelis-menten_N4_log_retest0_run2.in/run0	1e-10	1e-25	1e+8	25
sigma1.03125_michaelis-menten_N4_log_retest1_run2.in/run0	1e-10	1e-25	1e+9	30
sigma1.03125_michaelis-menten_N4_log_retest2_run2.in/run0	1e-10	1e-25	1e+11	35
sigma1.03125_michaelis-menten_N4_log_retest3_run2.in/run0	1e-10	1e-25	1e+11	40
sigma1.03125_michaelis-menten_N4_log_retest4_run2.in/run0	1e-10	1e-25	1e+13	45
sigma1.03125_michaelis-menten_N4_log_retest5_run2.in/run0	1e-10	1e-25	1e+13	50
sigma1.03125_michaelis-menten_N4_log_retest6_run2.in/run0	1e-10	1e-25	1e+13	55
sigma1.03125_michaelis-menten_N4_log_retest7_run2.in/run0	1e-10	1e-25	1e+13	55
sigma1.03125_michaelis-menten_N4_log_retest8_run2.in/run0	1e-10	1e-25	1e+13	55
sigma1.03125_michaelis-menten_N4_log_retest9_run2.in/run0	1e-10	1e-25	1e+13	55
sigma1.03125_michaelis-menten_N4_log_retest10_run2.in/run0	1e-10	1e-25	1e+13	55
sigma1.03125_michaelis-menten_N4_log_retest11_run2.in/run0	1e-10	1e-25	1e+13	55
sigma1.03125_michaelis-menten_N4_log_retest12_run2.in/run0	1e-10	1e-25	1e+13	55
sigma1.03125_michaelis-menten_N4_log_retest13_run2.in/run0	1e-10	1e-25	1e+13	55
sigma1.03125_michaelis-menten_N4_log.in/run3	1e-10	1e-25	1e+8	20
sigma1.03125_michaelis-menten_N4_log_retest0_run3.in/run0	1e-10	1e-25	1e+8	25
sigma1.03125_michaelis-menten_N4_log_retest1_run3.in/run0	1e-10	1e-25	1e+9	30
sigma1.03125_michaelis-menten_N4_log_retest2_run3.in/run0	1e-10	1e-25	1e+11	35
sigma1.03125_michaelis-menten_N4_log_retest3_run3.in/run0	1e-10	1e-25	1e+11	40
sigma1.03125_michaelis-menten_N4_log_retest4_run3.in/run0	1e-10	1e-25	1e+13	45
sigma1.03125_michaelis-menten_N4_log_retest5_run3.in/run0	1e-10	1e-25	1e+13	50
sigma1.03125_michaelis-menten_N4_log_retest6_run3.in/run0	1e-10	1e-25	1e+13	55
sigma1.03125_michaelis-menten_N4_log_retest7_run3.in/run0	1e-10	1e-25	1e+13	55
sigma1.03125_michaelis-menten_N4_log_retest8_run3.in/run0	1e-10	1e-25	1e+14	55
sigma1.03125_michaelis-menten_N4_log_retest9_run3.in/run0	1e-10	1e-25	1e+13	55
sigma1.03125_michaelis-menten_N4_log_retest10_run3.in/run0	1e-10	1e-25	1e+13	55
sigma1.03125_michaelis-menten_N4_log_retest11_run3.in/run0	1e-10	1e-25	1e+13	55
sigma1.03125_michaelis-menten_N4_log_retest12_run3.in/run0	1e-10	1e-25	1e+13	55
sigma1.03125_michaelis-menten_N4_log_retest13_run3.in/run0	1e-10	1e-25	1e+13	55
sigma1.03125_michaelis-menten_N4_log_retest14_run3.in/run0	1e-10	1e-25	1e+13	55
sigma1.03125_michaelis-menten_N4_log_retest15_run3.in/run0	1e-10	1e-25	1e+13	55
sigma1.03125_michaelis-menten_N4_log_retest16_run3.in/run0	1e-10	1e-25	1e+13	50
sigma1.0625_michaelis-menten_N4_log.in/run0	1e-10	1e-25	1e+8	20
sigma1.0625_michaelis-menten_N4_log_retest0_run0.in/run0	1e-10	1e-25	1e+8	25
sigma1.0625_michaelis-menten_N4_log_retest1_run0.in/run0	1e-10	1e-25	1e+9	30
sigma1.0625_michaelis-menten_N4_log_retest2_run0.in/run0	1e-10	1e-25	1e+11	35
sigma1.0625_michaelis-menten_N4_log_retest3_run0.in/run0	1e-10	1e-25	1e+11	40
sigma1.0625_michaelis-menten_N4_log_retest4_run0.in/run0	1e-10	1e-25	1e+13	45
sigma1.0625_michaelis-menten_N4_log_retest5_run0.in/run0	1e-10	1e-25	1e+13	50
sigma1.0625_michaelis-menten_N4_log_retest6_run0.in/run0	1e-10	1e-25	1e+13	55
sigma1.0625_michaelis-menten_N4_log_retest7_run0.in/run0	1e-10	1e-25	1e+13	55
sigma1.0625_michaelis-menten_N4_log_retest8_run0.in/run0	1e-10	1e-25	1e+14	55
sigma1.0625_michaelis-menten_N4_log_retest9_run0.in/run0	1e-10	1e-25	1e+13	55
sigma1.0625_michaelis-menten_N4_log_retest10_run0.in/run0	1e-10	1e-25	1e+13	55
sigma1.0625_michaelis-menten_N4_log_retest11_run0.in/run0	1e-10	1e-25	1e+13	55
sigma1.0625_michaelis-menten_N4_log_retest12_run0.in/run0	1e-10	1e-25	1e+13	55
sigma1.0625_michaelis-menten_N4_log_retest13_run0.in/run0	1e-10	1e-25	1e+13	55
sigma1.0625_michaelis-menten_N4_log_retest14_run0.in/run0	1e-10	1e-25	1e+13	55
sigma1.0625_michaelis-menten_N4_log_retest15_run0.in/run0	1e-10	1e-25	1e+13	55
sigma1.0625_michaelis-menten_N4_log_retest16_run0.in/run0	1e-10	1e-25	1e+13	55
sigma1.0625_michaelis-menten_N4_log_retest17_run0.in/run0	1e-10	1e-25	1e+13	50
sigma1.0625_michaelis-menten_N4_log.in/run1	1e-10	1e-25	1e+8	20
sigma1.0625_michaelis-menten_N4_log_retest0_run1.in/run0	1e-10	1e-25	1e+8	25
sigma1.0625_michaelis-menten_N4_log_retest1_run1.in/run0	1e-10	1e-25	1e+9	30
sigma1.0625_michaelis-menten_N4_log_retest2_run1.in/run0	1e-10	1e-25	1e+11	35
sigma1.0625_michaelis-menten_N4_log_retest3_run1.in/run0	1e-10	1e-25	1e+11	40
sigma1.0625_michaelis-menten_N4_log_retest4_run1.in/run0	1e-10	1e-25	1e+13	45
sigma1.0625_michaelis-menten_N4_log_retest5_run1.in/run0	1e-10	1e-25	1e+13	50
sigma1.0625_michaelis-menten_N4_log_retest6_run1.in/run0	1e-10	1e-25	1e+13	55
sigma1.0625_michaelis-menten_N4_log_retest7_run1.in/run0	1e-10	1e-25	1e+13	55
sigma1.0625_michaelis-menten_N4_log_retest8_run1.in/run0	1e-10	1e-25	1e+13	55
sigma1.0625_michaelis-menten_N4_log_retest9_run1.in/run0	1e-10	1e-25	1e+13	55
sigma1.0625_michaelis-menten_N4_log_retest10_run1.in/run0	1e-10	1e-25	1e+13	55
sigma1.0625_michaelis-menten_N4_log_retest11_run1.in/run0	1e-10	1e-25	1e+13	55
sigma1.0625_michaelis-menten_N4_log_retest12_run1.in/run0	1e-10	1e-25	1e+13	55
sigma1.0625_michaelis-menten_N4_log_retest13_run1.in/run0	1e-10	1e-25	1e+13	55
sigma1.0625_michaelis-menten_N4_log_retest14_run1.in/run0	1e-10	1e-25	1e+13	55
sigma1.0625_michaelis-menten_N4_log_retest15_run1.in/run0	1e-10	1e-25	1e+13	55
sigma1.0625_michaelis-menten_N4_log.in/run2	1e-10	1e-25	1e+8	20
sigma1.0625_michaelis-menten_N4_log_retest0_run2.in/run0	1e-10	1e-25	1e+8	25
sigma1.0625_michaelis-menten_N4_log_retest1_run2.in/run0	1e-10	1e-25	1e+9	30
sigma1.0625_michaelis-menten_N4_log_retest2_run2.in/run0	1e-10	1e-25	1e+11	35
sigma1.0625_michaelis-menten_N4_log_retest3_run2.in/run0	1e-10	1e-25	1e+11	40
sigma1.0625_michaelis-menten_N4_log_retest4_run2.in/run0	1e-10	1e-25	1e+13	45
sigma1.0625_michaelis-menten_N4_log_retest5_run2.in/run0	1e-10	1e-25	1e+13	50
sigma1.0625_michaelis-menten_N4_log_retest6_run2.in/run0	1e-10	1e-25	1e+13	55
sigma1.0625_michaelis-menten_N4_log_retest7_run2.in/run0	1e-10	1e-25	1e+13	55
sigma1.0625_michaelis-menten_N4_log_retest8_run2.in/run0	1e-10	1e-25	1e+13	55
sigma1.0625_michaelis-menten_N4_log_retest9_run2.in/run0	1e-10	1e-25	1e+13	55
sigma1.0625_michaelis-menten_N4_log_retest10_run2.in/run0	1e-10	1e-25	1e+13	55
sigma1.0625_michaelis-menten_N4_log_retest11_run2.in/run0	1e-10	1e-25	1e+13	55
sigma1.0625_michaelis-menten_N4_log_retest12_run2.in/run0	1e-10	1e-25	1e+13	55
sigma1.0625_michaelis-menten_N4_log_retest13_run2.in/run0	1e-10	1e-25	1e+13	55
sigma1.0625_michaelis-menten_N4_log.in/run3	1e-10	1e-25	1e+8	20
sigma1.0625_michaelis-menten_N4_log_retest0_run3.in/run0	1e-10	1e-25	1e+8	25
sigma1.0625_michaelis-menten_N4_log_retest1_run3.in/run0	1e-10	1e-25	1e+9	30
sigma1.0625_michaelis-menten_N4_log_retest2_run3.in/run0	1e-10	1e-25	1e+11	35
sigma1.0625_michaelis-menten_N4_log_retest3_run3.in/run0	1e-10	1e-25	1e+11	40
sigma1.0625_michaelis-menten_N4_log_retest4_run3.in/run0	1e-10	1e-25	1e+13	45
sigma1.0625_michaelis-menten_N4_log_retest5_run3.in/run0	1e-10	1e-25	1e+13	50
sigma1.0625_michaelis-menten_N4_log_retest6_run3.in/run0	1e-10	1e-25	1e+13	55
sigma1.0625_michaelis-menten_N4_log_retest7_run3.in/run0	1e-10	1e-25	1e+13	55
sigma1.0625_michaelis-menten_N4_log_retest8_run3.in/run0	1e-10	1e-25	1e+14	55
sigma1.0625_michaelis-menten_N4_log_retest9_run3.in/run0	1e-10	1e-25	1e+13	55
sigma1.0625_michaelis-menten_N4_log_retest10_run3.in/run0	1e-10	1e-25	1e+13	55
sigma1.0625_michaelis-menten_N4_log_retest11_run3.in/run0	1e-10	1e-25	1e+13	55
sigma1.0625_michaelis-menten_N4_log_retest12_run3.in/run0	1e-10	1e-25	1e+13	55
sigma1.0625_michaelis-menten_N4_log_retest13_run3.in/run0	1e-10	1e-25	1e+13	55
sigma1.0625_michaelis-menten_N4_log_retest14_run3.in/run0	1e-10	1e-25	1e+13	55
sigma1.0625_michaelis-menten_N4_log_retest15_run3.in/run0	1e-10	1e-25	1e+13	55
sigma1.125_michaelis-menten_N4_log.in/run0	1e-10	1e-25	1e+8	20
sigma1.125_michaelis-menten_N4_log_retest0_run0.in/run0	1e-10	1e-25	1e+8	25
sigma1.125_michaelis-menten_N4_log_retest1_run0.in/run0	1e-10	1e-25	1e+9	30
sigma1.125_michaelis-menten_N4_log_retest2_run0.in/run0	1e-10	1e-25	1e+11	35
sigma1.125_michaelis-menten_N4_log_retest3_run0.in/run0	1e-10	1e-25	1e+11	40
sigma1.125_michaelis-menten_N4_log_retest4_run0.in/run0	1e-10	1e-25	1e+13	45
sigma1.125_michaelis-menten_N4_log_retest5_run0.in/run0	1e-10	1e-25	1e+13	50
sigma1.125_michaelis-menten_N4_log_retest6_run0.in/run0	1e-10	1e-25	1e+13	55
sigma1.125_michaelis-menten_N4_log_retest7_run0.in/run0	1e-10	1e-25	1e+13	55
sigma1.125_michaelis-menten_N4_log_retest8_run0.in/run0	1e-10	1e-25	1e+13	55
sigma1.125_michaelis-menten_N4_log_retest9_run0.in/run0	1e-10	1e-25	1e+14	55
sigma1.125_michaelis-menten_N4_log_retest10_run0.in/run0	1e-10	1e-25	1e+13	55
sigma1.125_michaelis-menten_N4_log_retest11_run0.in/run0	1e-10	1e-25	1e+13	55
sigma1.125_michaelis-menten_N4_log_retest12_run0.in/run0	1e-10	1e-25	1e+13	55
sigma1.125_michaelis-menten_N4_log_retest13_run0.in/run0	1e-10	1e-25	1e+13	55
sigma1.125_michaelis-menten_N4_log.in/run1	1e-10	1e-25	1e+8	20
sigma1.125_michaelis-menten_N4_log_retest0_run1.in/run0	1e-10	1e-25	1e+8	25
sigma1.125_michaelis-menten_N4_log_retest1_run1.in/run0	1e-10	1e-25	1e+9	30
sigma1.125_michaelis-menten_N4_log_retest2_run1.in/run0	1e-10	1e-25	1e+11	35
sigma1.125_michaelis-menten_N4_log_retest3_run1.in/run0	1e-10	1e-25	1e+11	40
sigma1.125_michaelis-menten_N4_log_retest4_run1.in/run0	1e-10	1e-25	1e+13	45
sigma1.125_michaelis-menten_N4_log_retest5_run1.in/run0	1e-10	1e-25	1e+13	50
sigma1.125_michaelis-menten_N4_log_retest6_run1.in/run0	1e-10	1e-25	1e+13	55
sigma1.125_michaelis-menten_N4_log_retest7_run1.in/run0	1e-10	1e-25	1e+13	55
sigma1.125_michaelis-menten_N4_log_retest8_run1.in/run0	1e-10	1e-25	1e+13	55
sigma1.125_michaelis-menten_N4_log_retest9_run1.in/run0	1e-10	1e-25	1e+13	55
sigma1.125_michaelis-menten_N4_log_retest10_run1.in/run0	1e-10	1e-25	1e+13	55
sigma1.125_michaelis-menten_N4_log_retest11_run1.in/run0	1e-10	1e-25	1e+13	55
sigma1.125_michaelis-menten_N4_log_retest12_run1.in/run0	1e-10	1e-25	1e+13	55
sigma1.125_michaelis-menten_N4_log_retest13_run1.in/run0	1e-10	1e-25	1e+13	55
sigma1.125_michaelis-menten_N4_log.in/run2	1e-10	1e-25	1e+8	20
sigma1.125_michaelis-menten_N4_log_retest0_run2.in/run0	1e-10	1e-25	1e+8	25
sigma1.125_michaelis-menten_N4_log_retest1_run2.in/run0	1e-10	1e-25	1e+9	30
sigma1.125_michaelis-menten_N4_log_retest2_run2.in/run0	1e-10	1e-25	1e+11	35
sigma1.125_michaelis-menten_N4_log_retest3_run2.in/run0	1e-10	1e-25	1e+11	40
sigma1.125_michaelis-menten_N4_log_retest4_run2.in/run0	1e-10	1e-25	1e+13	45
sigma1.125_michaelis-menten_N4_log_retest5_run2.in/run0	1e-10	1e-25	1e+13	50
sigma1.125_michaelis-menten_N4_log_retest6_run2.in/run0	1e-10	1e-25	1e+13	55
sigma1.125_michaelis-menten_N4_log_retest7_run2.in/run0	1e-10	1e-25	1e+13	55
sigma1.125_michaelis-menten_N4_log_retest8_run2.in/run0	1e-10	1e-25	1e+13	55
sigma1.125_michaelis-menten_N4_log_retest9_run2.in/run0	1e-10	1e-25	1e+13	55
sigma1.125_michaelis-menten_N4_log_retest10_run2.in/run0	1e-10	1e-25	1e+13	55
sigma1.125_michaelis-menten_N4_log_retest11_run2.in/run0	1e-10	1e-25	1e+13	55
sigma1.125_michaelis-menten_N4_log_retest12_run2.in/run0	1e-10	1e-25	1e+13	55
sigma1.125_michaelis-menten_N4_log_retest13_run2.in/run0	1e-10	1e-25	1e+13	55
sigma1.125_michaelis-menten_N4_log_retest14_run2.in/run0	1e-10	1e-25	1e+13	55
sigma1.125_michaelis-menten_N4_log_retest15_run2.in/run0	1e-10	1e-25	1e+13	55
sigma1.125_michaelis-menten_N4_log.in/run3	1e-10	1e-25	1e+8	20
sigma1.125_michaelis-menten_N4_log_retest0_run3.in/run0	1e-10	1e-25	1e+8	25
sigma1.125_michaelis-menten_N4_log_retest1_run3.in/run0	1e-10	1e-25	1e+9	30
sigma1.125_michaelis-menten_N4_log_retest2_run3.in/run0	1e-10	1e-25	1e+11	35
sigma1.125_michaelis-menten_N4_log_retest3_run3.in/run0	1e-10	1e-25	1e+11	40
sigma1.125_michaelis-menten_N4_log_retest4_run3.in/run0	1e-10	1e-25	1e+13	45
sigma1.125_michaelis-menten_N4_log_retest5_run3.in/run0	1e-10	1e-25	1e+13	50
sigma1.125_michaelis-menten_N4_log_retest6_run3.in/run0	1e-10	1e-25	1e+13	55
sigma1.125_michaelis-menten_N4_log_retest7_run3.in/run0	1e-10	1e-25	1e+13	55
sigma1.125_michaelis-menten_N4_log_retest8_run3.in/run0	1e-10	1e-25	1e+13	55
sigma1.125_michaelis-menten_N4_log_retest9_run3.in/run0	1e-10	1e-25	1e+14	55
sigma1.125_michaelis-menten_N4_log_retest10_run3.in/run0	1e-10	1e-25	1e+13	55
sigma1.125_michaelis-menten_N4_log_retest11_run3.in/run0	1e-10	1e-25	1e+13	55
sigma1.125_michaelis-menten_N4_log_retest12_run3.in/run0	1e-10	1e-25	1e+13	55
sigma1.125_michaelis-menten_N4_log_retest13_run3.in/run0	1e-10	1e-25	1e+13	55
sigma1.125_michaelis-menten_N4_log_retest14_run3.in/run0	1e-10	1e-25	1e+13	50
sigma1.25_michaelis-menten_N4_log.in/run0	1e-10	1e-25	1e+8	20
sigma1.25_michaelis-menten_N4_log_retest0_run0.in/run0	1e-10	1e-25	1e+8	25
sigma1.25_michaelis-menten_N4_log_retest1_run0.in/run0	1e-10	1e-25	1e+9	30
sigma1.25_michaelis-menten_N4_log_retest2_run0.in/run0	1e-10	1e-25	1e+11	35
sigma1.25_michaelis-menten_N4_log_retest3_run0.in/run0	1e-10	1e-25	1e+11	40
sigma1.25_michaelis-menten_N4_log_retest4_run0.in/run0	1e-10	1e-25	1e+13	45
sigma1.25_michaelis-menten_N4_log_retest5_run0.in/run0	1e-10	1e-25	1e+13	50
sigma1.25_michaelis-menten_N4_log_retest6_run0.in/run0	1e-10	1e-25	1e+13	55
sigma1.25_michaelis-menten_N4_log_retest7_run0.in/run0	1e-10	1e-25	1e+13	55
sigma1.25_michaelis-menten_N4_log_retest8_run0.in/run0	1e-10	1e-25	1e+14	55
sigma1.25_michaelis-menten_N4_log_retest9_run0.in/run0	1e-10	1e-25	1e+13	55
sigma1.25_michaelis-menten_N4_log_retest10_run0.in/run0	1e-10	1e-25	1e+13	55
sigma1.25_michaelis-menten_N4_log_retest11_run0.in/run0	1e-10	1e-25	1e+13	55
sigma1.25_michaelis-menten_N4_log_retest12_run0.in/run0	1e-10	1e-25	1e+13	55
sigma1.25_michaelis-menten_N4_log_retest13_run0.in/run0	1e-10	1e-25	1e+13	55
sigma1.25_michaelis-menten_N4_log.in/run1	1e-10	1e-25	1e+8	20
sigma1.25_michaelis-menten_N4_log_retest0_run1.in/run0	1e-10	1e-25	1e+8	25
sigma1.25_michaelis-menten_N4_log_retest1_run1.in/run0	1e-10	1e-25	1e+9	30
sigma1.25_michaelis-menten_N4_log_retest2_run1.in/run0	1e-10	1e-25	1e+11	35
sigma1.25_michaelis-menten_N4_log_retest3_run1.in/run0	1e-10	1e-25	1e+11	40
sigma1.25_michaelis-menten_N4_log_retest4_run1.in/run0	1e-10	1e-25	1e+13	45
sigma1.25_michaelis-menten_N4_log_retest5_run1.in/run0	1e-10	1e-25	1e+13	50
sigma1.25_michaelis-menten_N4_log_retest6_run1.in/run0	1e-10	1e-25	1e+13	55
sigma1.25_michaelis-menten_N4_log_retest7_run1.in/run0	1e-10	1e-25	1e+13	55
sigma1.25_michaelis-menten_N4_log_retest8_run1.in/run0	1e-10	1e-25	1e+13	55
sigma1.25_michaelis-menten_N4_log_retest9_run1.in/run0	1e-10	1e-25	1e+13	55
sigma1.25_michaelis-menten_N4_log_retest10_run1.in/run0	1e-10	1e-25	1e+13	55
sigma1.25_michaelis-menten_N4_log_retest11_run1.in/run0	1e-10	1e-25	1e+13	55
sigma1.25_michaelis-menten_N4_log_retest12_run1.in/run0	1e-10	1e-25	1e+13	55
sigma1.25_michaelis-menten_N4_log_retest13_run1.in/run0	1e-10	1e-25	1e+13	55
sigma1.25_michaelis-menten_N4_log_retest14_run1.in/run0	1e-10	1e-25	1e+13	55
sigma1.25_michaelis-menten_N4_log_retest15_run1.in/run0	1e-10	1e-25	1e+13	55
sigma1.25_michaelis-menten_N4_log_retest16_run1.in/run0	1e-10	1e-25	1e+13	55
sigma1.25_michaelis-menten_N4_log_retest17_run1.in/run0	1e-10	1e-25	1e+13	55
sigma1.25_michaelis-menten_N4_log_retest18_run1.in/run0	1e-10	1e-25	1e+13	55
sigma1.25_michaelis-menten_N4_log_retest19_run1.in/run0	1e-10	1e-25	1e+13	55
sigma1.25_michaelis-menten_N4_log.in/run2	1e-10	1e-25	1e+8	20
sigma1.25_michaelis-menten_N4_log_retest0_run2.in/run0	1e-10	1e-25	1e+8	25
sigma1.25_michaelis-menten_N4_log_retest1_run2.in/run0	1e-10	1e-25	1e+9	30
sigma1.25_michaelis-menten_N4_log_retest2_run2.in/run0	1e-10	1e-25	1e+11	35
sigma1.25_michaelis-menten_N4_log_retest3_run2.in/run0	1e-10	1e-25	1e+11	40
sigma1.25_michaelis-menten_N4_log_retest4_run2.in/run0	1e-10	1e-25	1e+13	45
sigma1.25_michaelis-menten_N4_log_retest5_run2.in/run0	1e-10	1e-25	1e+13	50
sigma1.25_michaelis-menten_N4_log_retest6_run2.in/run0	1e-10	1e-25	1e+13	55
sigma1.25_michaelis-menten_N4_log_retest7_run2.in/run0	1e-10	1e-25	1e+13	55
sigma1.25_michaelis-menten_N4_log_retest8_run2.in/run0	1e-10	1e-25	1e+13	55
sigma1.25_michaelis-menten_N4_log_retest9_run2.in/run0	1e-10	1e-25	1e+13	55
sigma1.25_michaelis-menten_N4_log_retest10_run2.in/run0	1e-10	1e-25	1e+13	55
sigma1.25_michaelis-menten_N4_log_retest11_run2.in/run0	1e-10	1e-25	1e+13	55
sigma1.25_michaelis-menten_N4_log_retest12_run2.in/run0	1e-10	1e-25	1e+13	55
sigma1.25_michaelis-menten_N4_log_retest13_run2.in/run0	1e-10	1e-25	1e+13	55
sigma1.25_michaelis-menten_N4_log_retest14_run2.in/run0	1e-10	1e-25	1e+13	55
sigma1.25_michaelis-menten_N4_log.in/run3	1e-10	1e-25	1e+8	20
sigma1.25_michaelis-menten_N4_log_retest0_run3.in/run0	1e-10	1e-25	1e+8	25
sigma1.25_michaelis-menten_N4_log_retest1_run3.in/run0	1e-10	1e-25	1e+9	30
sigma1.25_michaelis-menten_N4_log_retest2_run3.in/run0	1e-10	1e-25	1e+11	35
sigma1.25_michaelis-menten_N4_log_retest3_run3.in/run0	1e-10	1e-25	1e+11	40
sigma1.25_michaelis-menten_N4_log_retest4_run3.in/run0	1e-10	1e-25	1e+13	45
sigma1.25_michaelis-menten_N4_log_retest5_run3.in/run0	1e-10	1e-25	1e+13	50
sigma1.25_michaelis-menten_N4_log_retest6_run3.in/run0	1e-10	1e-25	1e+13	55
sigma1.25_michaelis-menten_N4_log_retest7_run3.in/run0	1e-10	1e-25	1e+13	55
sigma1.25_michaelis-menten_N4_log_retest8_run3.in/run0	1e-10	1e-25	1e+14	55
sigma1.25_michaelis-menten_N4_log_retest9_run3.in/run0	1e-10	1e-25	1e+13	55
sigma1.25_michaelis-menten_N4_log_retest10_run3.in/run0	1e-10	1e-25	1e+13	55
sigma1.25_michaelis-menten_N4_log_retest11_run3.in/run0	1e-10	1e-25	1e+13	55
sigma1.25_michaelis-menten_N4_log_retest12_run3.in/run0	1e-10	1e-25	1e+13	55
sigma1.25_michaelis-menten_N4_log_retest13_run3.in/run0	1e-10	1e-25	1e+13	55
sigma1.25_michaelis-menten_N4_log_retest14_run3.in/run0	1e-10	1e-25	1e+13	55
sigma1.25_michaelis-menten_N4_log_retest15_run3.in/run0	1e-10	1e-25	1e+13	55
sigma1.5_michaelis-menten_N4_log.in/run0	1e-10	1e-25	1e+8	20
sigma1.5_michaelis-menten_N4_log_retest0_run0.in/run0	1e-10	1e-25	1e+8	25
sigma1.5_michaelis-menten_N4_log_retest1_run0.in/run0	1e-10	1e-25	1e+9	30
sigma1.5_michaelis-menten_N4_log_retest2_run0.in/run0	1e-10	1e-25	1e+11	35
sigma1.5_michaelis-menten_N4_log_retest3_run0.in/run0	1e-10	1e-25	1e+11	40
sigma1.5_michaelis-menten_N4_log_retest4_run0.in/run0	1e-10	1e-25	1e+13	45
sigma1.5_michaelis-menten_N4_log_retest5_run0.in/run0	1e-10	1e-25	1e+13	50
sigma1.5_michaelis-menten_N4_log_retest6_run0.in/run0	1e-10	1e-25	1e+13	55
sigma1.5_michaelis-menten_N4_log_retest7_run0.in/run0	1e-10	1e-25	1e+13	55
sigma1.5_michaelis-menten_N4_log_retest8_run0.in/run0	1e-10	1e-25	1e+14	55
sigma1.5_michaelis-menten_N4_log_retest9_run0.in/run0	1e-10	1e-25	1e+13	55
sigma1.5_michaelis-menten_N4_log_retest10_run0.in/run0	1e-10	1e-25	1e+13	55
sigma1.5_michaelis-menten_N4_log_retest11_run0.in/run0	1e-10	1e-25	1e+13	55
sigma1.5_michaelis-menten_N4_log_retest12_run0.in/run0	1e-10	1e-25	1e+13	55
sigma1.5_michaelis-menten_N4_log.in/run1	1e-10	1e-25	1e+8	20
sigma1.5_michaelis-menten_N4_log_retest0_run1.in/run0	1e-10	1e-25	1e+8	25
sigma1.5_michaelis-menten_N4_log_retest1_run1.in/run0	1e-10	1e-25	1e+9	30
sigma1.5_michaelis-menten_N4_log_retest2_run1.in/run0	1e-10	1e-25	1e+11	35
sigma1.5_michaelis-menten_N4_log_retest3_run1.in/run0	1e-10	1e-25	1e+11	40
sigma1.5_michaelis-menten_N4_log_retest4_run1.in/run0	1e-10	1e-25	1e+13	45
sigma1.5_michaelis-menten_N4_log_retest5_run1.in/run0	1e-10	1e-25	1e+13	50
sigma1.5_michaelis-menten_N4_log_retest6_run1.in/run0	1e-10	1e-25	1e+13	55
sigma1.5_michaelis-menten_N4_log_retest7_run1.in/run0	1e-10	1e-25	1e+13	55
sigma1.5_michaelis-menten_N4_log_retest8_run1.in/run0	1e-10	1e-25	1e+13	55
sigma1.5_michaelis-menten_N4_log_retest9_run1.in/run0	1e-10	1e-25	1e+13	55
sigma1.5_michaelis-menten_N4_log_retest10_run1.in/run0	1e-10	1e-25	1e+13	55
sigma1.5_michaelis-menten_N4_log_retest11_run1.in/run0	1e-10	1e-25	1e+13	55
sigma1.5_michaelis-menten_N4_log_retest12_run1.in/run0	1e-10	1e-25	1e+13	55
sigma1.5_michaelis-menten_N4_log_retest13_run1.in/run0	1e-10	1e-25	1e+13	55
sigma1.5_michaelis-menten_N4_log_retest14_run1.in/run0	1e-10	1e-25	1e+13	55
sigma1.5_michaelis-menten_N4_log_retest15_run1.in/run0	1e-10	1e-25	1e+13	55
sigma1.5_michaelis-menten_N4_log_retest16_run1.in/run0	1e-10	1e-25	1e+13	55
sigma1.5_michaelis-menten_N4_log.in/run2	1e-10	1e-25	1e+8	20
sigma1.5_michaelis-menten_N4_log_retest0_run2.in/run0	1e-10	1e-25	1e+8	25
sigma1.5_michaelis-menten_N4_log_retest1_run2.in/run0	1e-10	1e-25	1e+9	30
sigma1.5_michaelis-menten_N4_log_retest2_run2.in/run0	1e-10	1e-25	1e+11	35
sigma1.5_michaelis-menten_N4_log_retest3_run2.in/run0	1e-10	1e-25	1e+11	40
sigma1.5_michaelis-menten_N4_log_retest4_run2.in/run0	1e-10	1e-25	1e+13	45
sigma1.5_michaelis-menten_N4_log_retest5_run2.in/run0	1e-10	1e-25	1e+13	50
sigma1.5_michaelis-menten_N4_log_retest6_run2.in/run0	1e-10	1e-25	1e+13	55
sigma1.5_michaelis-menten_N4_log_retest7_run2.in/run0	1e-10	1e-25	1e+13	55
sigma1.5_michaelis-menten_N4_log_retest8_run2.in/run0	1e-10	1e-25	1e+13	55
sigma1.5_michaelis-menten_N4_log_retest9_run2.in/run0	1e-10	1e-25	1e+13	55
sigma1.5_michaelis-menten_N4_log_retest10_run2.in/run0	1e-10	1e-25	1e+13	55
sigma1.5_michaelis-menten_N4_log_retest11_run2.in/run0	1e-10	1e-25	1e+13	55
sigma1.5_michaelis-menten_N4_log_retest12_run2.in/run0	1e-10	1e-25	1e+13	55
sigma1.5_michaelis-menten_N4_log_retest13_run2.in/run0	1e-10	1e-25	1e+13	55
sigma1.5_michaelis-menten_N4_log.in/run3	1e-10	1e-25	1e+8	20
sigma1.5_michaelis-menten_N4_log_retest0_run3.in/run0	1e-10	1e-25	1e+8	25
sigma1.5_michaelis-menten_N4_log_retest1_run3.in/run0	1e-10	1e-25	1e+9	30
sigma1.5_michaelis-menten_N4_log_retest2_run3.in/run0	1e-10	1e-25	1e+11	35
sigma1.5_michaelis-menten_N4_log_retest3_run3.in/run0	1e-10	1e-25	1e+11	40
sigma1.5_michaelis-menten_N4_log_retest4_run3.in/run0	1e-10	1e-25	1e+13	45
sigma1.5_michaelis-menten_N4_log_retest5_run3.in/run0	1e-10	1e-25	1e+13	50
sigma1.5_michaelis-menten_N4_log_retest6_run3.in/run0	1e-10	1e-25	1e+13	55
sigma1.5_michaelis-menten_N4_log_retest7_run3.in/run0	1e-10	1e-25	1e+13	55
sigma1.5_michaelis-menten_N4_log_retest8_run3.in/run0	1e-10	1e-25	1e+14	55
sigma1.5_michaelis-menten_N4_log_retest9_run3.in/run0	1e-10	1e-25	1e+13	55
sigma1.5_michaelis-menten_N4_log_retest10_run3.in/run0	1e-10	1e-25	1e+13	55
sigma1.5_michaelis-menten_N4_log_retest11_run3.in/run0	1e-10	1e-25	1e+13	55
sigma1.5_michaelis-menten_N4_log_retest12_run3.in/run0	1e-10	1e-25	1e+13	55
sigma1.5_michaelis-menten_N4_log_retest13_run3.in/run0	1e-10	1e-25	1e+13	55
sigma1.5_michaelis-menten_N4_log_retest14_run3.in/run0	1e-10	1e-25	1e+13	50
sigma2_michaelis-menten_N4_log.in/run0	1e-10	1e-25	1e+8	20
sigma2_michaelis-menten_N4_log_retest0_run0.in/run0	1e-10	1e-25	1e+8	25
sigma2_michaelis-menten_N4_log_retest1_run0.in/run0	1e-10	1e-25	1e+9	30
sigma2_michaelis-menten_N4_log_retest2_run0.in/run0	1e-10	1e-25	1e+11	35
sigma2_michaelis-menten_N4_log_retest3_run0.in/run0	1e-10	1e-25	1e+11	40
sigma2_michaelis-menten_N4_log_retest4_run0.in/run0	1e-10	1e-25	1e+13	45
sigma2_michaelis-menten_N4_log_retest5_run0.in/run0	1e-10	1e-25	1e+13	50
sigma2_michaelis-menten_N4_log_retest6_run0.in/run0	1e-10	1e-25	1e+13	55
sigma2_michaelis-menten_N4_log_retest7_run0.in/run0	1e-10	1e-25	1e+13	55
sigma2_michaelis-menten_N4_log_retest8_run0.in/run0	1e-10	1e-25	1e+14	55
sigma2_michaelis-menten_N4_log_retest9_run0.in/run0	1e-10	1e-25	1e+13	55
sigma2_michaelis-menten_N4_log_retest10_run0.in/run0	1e-10	1e-25	1e+13	55
sigma2_michaelis-menten_N4_log_retest11_run0.in/run0	1e-10	1e-25	1e+13	55
sigma2_michaelis-menten_N4_log_retest12_run0.in/run0	1e-10	1e-25	1e+13	55
sigma2_michaelis-menten_N4_log.in/run1	1e-10	1e-25	1e+8	20
sigma2_michaelis-menten_N4_log_retest0_run1.in/run0	1e-10	1e-25	1e+8	25
sigma2_michaelis-menten_N4_log_retest1_run1.in/run0	1e-10	1e-25	1e+9	30
sigma2_michaelis-menten_N4_log_retest2_run1.in/run0	1e-10	1e-25	1e+11	35
sigma2_michaelis-menten_N4_log_retest3_run1.in/run0	1e-10	1e-25	1e+11	40
sigma2_michaelis-menten_N4_log_retest4_run1.in/run0	1e-10	1e-25	1e+13	45
sigma2_michaelis-menten_N4_log_retest5_run1.in/run0	1e-10	1e-25	1e+13	50
sigma2_michaelis-menten_N4_log_retest6_run1.in/run0	1e-10	1e-25	1e+13	55
sigma2_michaelis-menten_N4_log_retest7_run1.in/run0	1e-10	1e-25	1e+13	55
sigma2_michaelis-menten_N4_log_retest8_run1.in/run0	1e-10	1e-25	1e+13	55
sigma2_michaelis-menten_N4_log_retest9_run1.in/run0	1e-10	1e-25	1e+13	55
sigma2_michaelis-menten_N4_log_retest10_run1.in/run0	1e-10	1e-25	1e+13	55
sigma2_michaelis-menten_N4_log_retest11_run1.in/run0	1e-10	1e-25	1e+13	55
sigma2_michaelis-menten_N4_log_retest12_run1.in/run0	1e-10	1e-25	1e+13	55
sigma2_michaelis-menten_N4_log.in/run2	1e-10	1e-25	1e+8	20
sigma2_michaelis-menten_N4_log_retest0_run2.in/run0	1e-10	1e-25	1e+8	25
sigma2_michaelis-menten_N4_log_retest1_run2.in/run0	1e-10	1e-25	1e+9	30
sigma2_michaelis-menten_N4_log_retest2_run2.in/run0	1e-10	1e-25	1e+11	35
sigma2_michaelis-menten_N4_log_retest3_run2.in/run0	1e-10	1e-25	1e+11	40
sigma2_michaelis-menten_N4_log_retest4_run2.in/run0	1e-10	1e-25	1e+13	45
sigma2_michaelis-menten_N4_log_retest5_run2.in/run0	1e-10	1e-25	1e+13	50
sigma2_michaelis-menten_N4_log_retest6_run2.in/run0	1e-10	1e-25	1e+13	55
sigma2_michaelis-menten_N4_log_retest7_run2.in/run0	1e-10	1e-25	1e+13	55
sigma2_michaelis-menten_N4_log_retest8_run2.in/run0	1e-10	1e-25	1e+13	55
sigma2_michaelis-menten_N4_log_retest9_run2.in/run0	1e-10	1e-25	1e+13	55
sigma2_michaelis-menten_N4_log_retest10_run2.in/run0	1e-10	1e-25	1e+13	55
sigma2_michaelis-menten_N4_log_retest11_run2.in/run0	1e-10	1e-25	1e+13	55
sigma2_michaelis-menten_N4_log_retest12_run2.in/run0	1e-10	1e-25	1e+13	55
sigma2_michaelis-menten_N4_log_retest13_run2.in/run0	1e-10	1e-25	1e+13	55
sigma2_michaelis-menten_N4_log_retest14_run2.in/run0	1e-10	1e-25	1e+13	55
sigma2_michaelis-menten_N4_log_retest15_run2.in/run0	1e-10	1e-25	1e+13	55
sigma2_michaelis-menten_N4_log.in/run3	1e-10	1e-25	1e+8	20
sigma2_michaelis-menten_N4_log_retest0_run3.in/run0	1e-10	1e-25	1e+8	25
sigma2_michaelis-menten_N4_log_retest1_run3.in/run0	1e-10	1e-25	1e+9	30
sigma2_michaelis-menten_N4_log_retest2_run3.in/run0	1e-10	1e-25	1e+11	35
sigma2_michaelis-menten_N4_log_retest3_run3.in/run0	1e-10	1e-25	1e+11	40
sigma2_michaelis-menten_N4_log_retest4_run3.in/run0	1e-10	1e-25	1e+13	45
sigma2_michaelis-menten_N4_log_retest5_run3.in/run0	1e-10	1e-25	1e+13	50
sigma2_michaelis-menten_N4_log_retest6_run3.in/run0	1e-10	1e-25	1e+13	55
sigma2_michaelis-menten_N4_log_retest7_run3.in/run0	1e-10	1e-25	1e+13	55
sigma2_michaelis-menten_N4_log_retest8_run3.in/run0	1e-10	1e-25	1e+14	55
sigma2_michaelis-menten_N4_log_retest9_run3.in/run0	1e-10	1e-25	1e+13	55
sigma2_michaelis-menten_N4_log_retest10_run3.in/run0	1e-10	1e-25	1e+13	55
sigma2_michaelis-menten_N4_log_retest11_run3.in/run0	1e-10	1e-25	1e+13	55
sigma2_michaelis-menten_N4_log_retest12_run3.in/run0	1e-10	1e-25	1e+13	55
sigma2_michaelis-menten_N4_log_retest13_run3.in/run0	1e-10	1e-25	1e+13	55
sigma2_michaelis-menten_N4_log_retest14_run3.in/run0	1e-10	1e-25	1e+13	55
sigma2.5_michaelis-menten_N4_log.in/run0	1e-10	1e-25	1e+8	20
sigma2.5_michaelis-menten_N4_log_retest0_run0.in/run0	1e-10	1e-25	1e+8	25
sigma2.5_michaelis-menten_N4_log_retest1_run0.in/run0	1e-10	1e-25	1e+9	30
sigma2.5_michaelis-menten_N4_log_retest2_run0.in/run0	1e-10	1e-25	1e+11	35
sigma2.5_michaelis-menten_N4_log_retest3_run0.in/run0	1e-10	1e-25	1e+11	40
sigma2.5_michaelis-menten_N4_log_retest4_run0.in/run0	1e-10	1e-25	1e+13	45
sigma2.5_michaelis-menten_N4_log_retest5_run0.in/run0	1e-10	1e-25	1e+13	50
sigma2.5_michaelis-menten_N4_log_retest6_run0.in/run0	1e-10	1e-25	1e+13	55
sigma2.5_michaelis-menten_N4_log_retest7_run0.in/run0	1e-10	1e-25	1e+13	55
sigma2.5_michaelis-menten_N4_log_retest8_run0.in/run0	1e-10	1e-25	1e+14	55
sigma2.5_michaelis-menten_N4_log_retest9_run0.in/run0	1e-10	1e-25	1e+13	55
sigma2.5_michaelis-menten_N4_log_retest10_run0.in/run0	1e-10	1e-25	1e+13	55
sigma2.5_michaelis-menten_N4_log_retest11_run0.in/run0	1e-10	1e-25	1e+13	55
sigma2.5_michaelis-menten_N4_log_retest12_run0.in/run0	1e-10	1e-25	1e+13	55
sigma2.5_michaelis-menten_N4_log.in/run1	1e-10	1e-25	1e+8	20
sigma2.5_michaelis-menten_N4_log_retest0_run1.in/run0	1e-10	1e-25	1e+8	25
sigma2.5_michaelis-menten_N4_log_retest1_run1.in/run0	1e-10	1e-25	1e+9	30
sigma2.5_michaelis-menten_N4_log_retest2_run1.in/run0	1e-10	1e-25	1e+11	35
sigma2.5_michaelis-menten_N4_log_retest3_run1.in/run0	1e-10	1e-25	1e+11	40
sigma2.5_michaelis-menten_N4_log_retest4_run1.in/run0	1e-10	1e-25	1e+13	45
sigma2.5_michaelis-menten_N4_log_retest5_run1.in/run0	1e-10	1e-25	1e+13	50
sigma2.5_michaelis-menten_N4_log_retest6_run1.in/run0	1e-10	1e-25	1e+13	55
sigma2.5_michaelis-menten_N4_log_retest7_run1.in/run0	1e-10	1e-25	1e+13	55
sigma2.5_michaelis-menten_N4_log_retest8_run1.in/run0	1e-10	1e-25	1e+13	55
sigma2.5_michaelis-menten_N4_log_retest9_run1.in/run0	1e-10	1e-25	1e+13	55
sigma2.5_michaelis-menten_N4_log_retest10_run1.in/run0	1e-10	1e-25	1e+13	55
sigma2.5_michaelis-menten_N4_log_retest11_run1.in/run0	1e-10	1e-25	1e+13	55
sigma2.5_michaelis-menten_N4_log_retest12_run1.in/run0	1e-10	1e-25	1e+13	55
sigma2.5_michaelis-menten_N4_log.in/run2	1e-10	1e-25	1e+8	20
sigma2.5_michaelis-menten_N4_log_retest0_run2.in/run0	1e-10	1e-25	1e+8	25
sigma2.5_michaelis-menten_N4_log_retest1_run2.in/run0	1e-10	1e-25	1e+9	30
sigma2.5_michaelis-menten_N4_log_retest2_run2.in/run0	1e-10	1e-25	1e+11	35
sigma2.5_michaelis-menten_N4_log_retest3_run2.in/run0	1e-10	1e-25	1e+11	40
sigma2.5_michaelis-menten_N4_log_retest4_run2.in/run0	1e-10	1e-25	1e+13	45
sigma2.5_michaelis-menten_N4_log_retest5_run2.in/run0	1e-10	1e-25	1e+13	50
sigma2.5_michaelis-menten_N4_log_retest6_run2.in/run0	1e-10	1e-25	1e+13	55
sigma2.5_michaelis-menten_N4_log_retest7_run2.in/run0	1e-10	1e-25	1e+13	55
sigma2.5_michaelis-menten_N4_log_retest8_run2.in/run0	1e-10	1e-25	1e+13	55
sigma2.5_michaelis-menten_N4_log_retest9_run2.in/run0	1e-10	1e-25	1e+13	55
sigma2.5_michaelis-menten_N4_log_retest10_run2.in/run0	1e-10	1e-25	1e+13	55
sigma2.5_michaelis-menten_N4_log_retest11_run2.in/run0	1e-10	1e-25	1e+13	55
sigma2.5_michaelis-menten_N4_log_retest12_run2.in/run0	1e-10	1e-25	1e+13	55
sigma2.5_michaelis-menten_N4_log.in/run3	1e-10	1e-25	1e+8	20
sigma2.5_michaelis-menten_N4_log_retest0_run3.in/run0	1e-10	1e-25	1e+8	25
sigma2.5_michaelis-menten_N4_log_retest1_run3.in/run0	1e-10	1e-25	1e+9	30
sigma2.5_michaelis-menten_N4_log_retest2_run3.in/run0	1e-10	1e-25	1e+11	35
sigma2.5_michaelis-menten_N4_log_retest3_run3.in/run0	1e-10	1e-25	1e+11	40
sigma2.5_michaelis-menten_N4_log_retest4_run3.in/run0	1e-10	1e-25	1e+13	45
sigma2.5_michaelis-menten_N4_log_retest5_run3.in/run0	1e-10	1e-25	1e+13	50
sigma2.5_michaelis-menten_N4_log_retest6_run3.in/run0	1e-10	1e-25	1e+13	55
sigma2.5_michaelis-menten_N4_log_retest7_run3.in/run0	1e-10	1e-25	1e+13	55
sigma2.5_michaelis-menten_N4_log_retest8_run3.in/run0	1e-10	1e-25	1e+14	55
sigma2.5_michaelis-menten_N4_log_retest9_run3.in/run0	1e-10	1e-25	1e+13	55
sigma2.5_michaelis-menten_N4_log_retest10_run3.in/run0	1e-10	1e-25	1e+13	55
sigma2.5_michaelis-menten_N4_log_retest11_run3.in/run0	1e-10	1e-25	1e+13	55
sigma2.5_michaelis-menten_N4_log_retest12_run3.in/run0	1e-10	1e-25	1e+13	55
sigma2.5_michaelis-menten_N4_log_retest13_run3.in/run0	1e-10	1e-25	1e+13	55
sigma3_michaelis-menten_N4_log.in/run0	1e-10	1e-25	1e+8	20
sigma3_michaelis-menten_N4_log_retest0_run0.in/run0	1e-10	1e-25	1e+8	25
sigma3_michaelis-menten_N4_log_retest1_run0.in/run0	1e-10	1e-25	1e+9	30
sigma3_michaelis-menten_N4_log_retest2_run0.in/run0	1e-10	1e-25	1e+11	35
sigma3_michaelis-menten_N4_log_retest3_run0.in/run0	1e-10	1e-25	1e+11	40
sigma3_michaelis-menten_N4_log_retest4_run0.in/run0	1e-10	1e-25	1e+13	45
sigma3_michaelis-menten_N4_log_retest5_run0.in/run0	1e-10	1e-25	1e+13	50
sigma3_michaelis-menten_N4_log_retest6_run0.in/run0	1e-10	1e-25	1e+13	55
sigma3_michaelis-menten_N4_log_retest7_run0.in/run0	1e-10	1e-25	1e+13	55
sigma3_michaelis-menten_N4_log_retest8_run0.in/run0	1e-10	1e-25	1e+14	55
sigma3_michaelis-menten_N4_log_retest9_run0.in/run0	1e-10	1e-25	1e+13	55
sigma3_michaelis-menten_N4_log_retest10_run0.in/run0	1e-10	1e-25	1e+13	55
sigma3_michaelis-menten_N4_log_retest11_run0.in/run0	1e-10	1e-25	1e+13	55
sigma3_michaelis-menten_N4_log_retest12_run0.in/run0	1e-10	1e-25	1e+13	55
sigma3_michaelis-menten_N4_log.in/run1	1e-10	1e-25	1e+8	20
sigma3_michaelis-menten_N4_log_retest0_run1.in/run0	1e-10	1e-25	1e+8	25
sigma3_michaelis-menten_N4_log_retest1_run1.in/run0	1e-10	1e-25	1e+9	30
sigma3_michaelis-menten_N4_log_retest2_run1.in/run0	1e-10	1e-25	1e+11	35
sigma3_michaelis-menten_N4_log_retest3_run1.in/run0	1e-10	1e-25	1e+11	40
sigma3_michaelis-menten_N4_log_retest4_run1.in/run0	1e-10	1e-25	1e+13	45
sigma3_michaelis-menten_N4_log_retest5_run1.in/run0	1e-10	1e-25	1e+13	50
sigma3_michaelis-menten_N4_log_retest6_run1.in/run0	1e-10	1e-25	1e+13	55
sigma3_michaelis-menten_N4_log_retest7_run1.in/run0	1e-10	1e-25	1e+13	55
sigma3_michaelis-menten_N4_log_retest8_run1.in/run0	1e-10	1e-25	1e+13	55
sigma3_michaelis-menten_N4_log_retest9_run1.in/run0	1e-10	1e-25	1e+13	55
sigma3_michaelis-menten_N4_log_retest10_run1.in/run0	1e-10	1e-25	1e+13	55
sigma3_michaelis-menten_N4_log_retest11_run1.in/run0	1e-10	1e-25	1e+13	55
sigma3_michaelis-menten_N4_log.in/run2	1e-10	1e-25	1e+8	20
sigma3_michaelis-menten_N4_log_retest0_run2.in/run0	1e-10	1e-25	1e+8	25
sigma3_michaelis-menten_N4_log_retest1_run2.in/run0	1e-10	1e-25	1e+9	30
sigma3_michaelis-menten_N4_log_retest2_run2.in/run0	1e-10	1e-25	1e+11	35
sigma3_michaelis-menten_N4_log_retest3_run2.in/run0	1e-10	1e-25	1e+11	40
sigma3_michaelis-menten_N4_log_retest4_run2.in/run0	1e-10	1e-25	1e+13	45
sigma3_michaelis-menten_N4_log_retest5_run2.in/run0	1e-10	1e-25	1e+13	50
sigma3_michaelis-menten_N4_log_retest6_run2.in/run0	1e-10	1e-25	1e+13	55
sigma3_michaelis-menten_N4_log_retest7_run2.in/run0	1e-10	1e-25	1e+13	55
sigma3_michaelis-menten_N4_log_retest8_run2.in/run0	1e-10	1e-25	1e+13	55
sigma3_michaelis-menten_N4_log_retest9_run2.in/run0	1e-10	1e-25	1e+13	55
sigma3_michaelis-menten_N4_log_retest10_run2.in/run0	1e-10	1e-25	1e+13	55
sigma3_michaelis-menten_N4_log_retest11_run2.in/run0	1e-10	1e-25	1e+13	55
sigma3_michaelis-menten_N4_log.in/run3	1e-10	1e-25	1e+8	20
sigma3_michaelis-menten_N4_log_retest0_run3.in/run0	1e-10	1e-25	1e+8	25
sigma3_michaelis-menten_N4_log_retest1_run3.in/run0	1e-10	1e-25	1e+9	30
sigma3_michaelis-menten_N4_log_retest2_run3.in/run0	1e-10	1e-25	1e+11	35
sigma3_michaelis-menten_N4_log_retest3_run3.in/run0	1e-10	1e-25	1e+11	40
sigma3_michaelis-menten_N4_log_retest4_run3.in/run0	1e-10	1e-25	1e+13	45
sigma3_michaelis-menten_N4_log_retest5_run3.in/run0	1e-10	1e-25	1e+13	50
sigma3_michaelis-menten_N4_log_retest6_run3.in/run0	1e-10	1e-25	1e+13	55
sigma3_michaelis-menten_N4_log_retest7_run3.in/run0	1e-10	1e-25	1e+13	55
sigma3_michaelis-menten_N4_log_retest8_run3.in/run0	1e-10	1e-25	1e+14	55
sigma3_michaelis-menten_N4_log_retest9_run3.in/run0	1e-10	1e-25	1e+13	55
sigma3_michaelis-menten_N4_log_retest10_run3.in/run0	1e-10	1e-25	1e+13	55
sigma3_michaelis-menten_N4_log_retest11_run3.in/run0	1e-10	1e-25	1e+13	55
sigma4_michaelis-menten_N4_log.in/run0	1e-10	1e-25	1e+8	20
sigma4_michaelis-menten_N4_log_retest0_run0.in/run0	1e-10	1e-25	1e+8	25
sigma4_michaelis-menten_N4_log_retest1_run0.in/run0	1e-10	1e-25	1e+9	30
sigma4_michaelis-menten_N4_log_retest2_run0.in/run0	1e-10	1e-25	1e+11	35
sigma4_michaelis-menten_N4_log_retest3_run0.in/run0	1e-10	1e-25	1e+11	40
sigma4_michaelis-menten_N4_log_retest4_run0.in/run0	1e-10	1e-25	1e+13	45
sigma4_michaelis-menten_N4_log_retest5_run0.in/run0	1e-10	1e-25	1e+13	50
sigma4_michaelis-menten_N4_log_retest6_run0.in/run0	1e-10	1e-25	1e+13	55
sigma4_michaelis-menten_N4_log_retest7_run0.in/run0	1e-10	1e-25	1e+14	55
sigma4_michaelis-menten_N4_log_retest8_run0.in/run0	1e-10	1e-25	1e+13	55
sigma4_michaelis-menten_N4_log_retest9_run0.in/run0	1e-10	1e-25	1e+13	55
sigma4_michaelis-menten_N4_log_retest10_run0.in/run0	1e-10	1e-25	1e+13	55
sigma4_michaelis-menten_N4_log.in/run1	1e-10	1e-25	1e+8	20
sigma4_michaelis-menten_N4_log_retest0_run1.in/run0	1e-10	1e-25	1e+8	25
sigma4_michaelis-menten_N4_log_retest1_run1.in/run0	1e-10	1e-25	1e+9	30
sigma4_michaelis-menten_N4_log_retest2_run1.in/run0	1e-10	1e-25	1e+11	35
sigma4_michaelis-menten_N4_log_retest3_run1.in/run0	1e-10	1e-25	1e+11	40
sigma4_michaelis-menten_N4_log_retest4_run1.in/run0	1e-10	1e-25	1e+13	45
sigma4_michaelis-menten_N4_log_retest5_run1.in/run0	1e-10	1e-25	1e+13	50
sigma4_michaelis-menten_N4_log_retest6_run1.in/run0	1e-10	1e-25	1e+13	55
sigma4_michaelis-menten_N4_log_retest7_run1.in/run0	1e-10	1e-25	1e+13	55
sigma4_michaelis-menten_N4_log_retest8_run1.in/run0	1e-10	1e-25	1e+13	55
sigma4_michaelis-menten_N4_log_retest9_run1.in/run0	1e-10	1e-25	1e+13	55
sigma4_michaelis-menten_N4_log_retest10_run1.in/run0	1e-10	1e-25	1e+13	55
sigma4_michaelis-menten_N4_log_retest11_run1.in/run0	1e-10	1e-25	1e+13	55
sigma4_michaelis-menten_N4_log_retest12_run1.in/run0	1e-10	1e-25	1e+13	55
sigma4_michaelis-menten_N4_log_retest13_run1.in/run0	1e-10	1e-25	1e+13	55
sigma4_michaelis-menten_N4_log.in/run2	1e-10	1e-25	1e+8	20
sigma4_michaelis-menten_N4_log_retest0_run2.in/run0	1e-10	1e-25	1e+8	25
sigma4_michaelis-menten_N4_log_retest1_run2.in/run0	1e-10	1e-25	1e+9	30
sigma4_michaelis-menten_N4_log_retest2_run2.in/run0	1e-10	1e-25	1e+11	35
sigma4_michaelis-menten_N4_log_retest3_run2.in/run0	1e-10	1e-25	1e+11	40
sigma4_michaelis-menten_N4_log_retest4_run2.in/run0	1e-10	1e-25	1e+13	45
sigma4_michaelis-menten_N4_log_retest5_run2.in/run0	1e-10	1e-25	1e+13	50
sigma4_michaelis-menten_N4_log_retest6_run2.in/run0	1e-10	1e-25	1e+13	55
sigma4_michaelis-menten_N4_log_retest7_run2.in/run0	1e-10	1e-25	1e+13	55
sigma4_michaelis-menten_N4_log_retest8_run2.in/run0	1e-10	1e-25	1e+13	55
sigma4_michaelis-menten_N4_log_retest9_run2.in/run0	1e-10	1e-25	1e+13	55
sigma4_michaelis-menten_N4_log_retest10_run2.in/run0	1e-10	1e-25	1e+13	55
sigma4_michaelis-menten_N4_log_retest11_run2.in/run0	1e-10	1e-25	1e+13	55
sigma4_michaelis-menten_N4_log_retest12_run2.in/run0	1e-10	1e-25	1e+13	55
sigma4_michaelis-menten_N4_log.in/run3	1e-10	1e-25	1e+8	20
sigma4_michaelis-menten_N4_log_retest0_run3.in/run0	1e-10	1e-25	1e+8	25
sigma4_michaelis-menten_N4_log_retest1_run3.in/run0	1e-10	1e-25	1e+9	30
sigma4_michaelis-menten_N4_log_retest2_run3.in/run0	1e-10	1e-25	1e+11	35
sigma4_michaelis-menten_N4_log_retest3_run3.in/run0	1e-10	1e-25	1e+11	40
sigma4_michaelis-menten_N4_log_retest4_run3.in/run0	1e-10	1e-25	1e+13	45
sigma4_michaelis-menten_N4_log_retest5_run3.in/run0	1e-10	1e-25	1e+13	50
sigma4_michaelis-menten_N4_log_retest6_run3.in/run0	1e-10	1e-25	1e+13	55
sigma4_michaelis-menten_N4_log_retest7_run3.in/run0	1e-10	1e-25	1e+14	55
sigma4_michaelis-menten_N4_log_retest8_run3.in/run0	1e-10	1e-25	1e+13	55
sigma4_michaelis-menten_N4_log_retest9_run3.in/run0	1e-10	1e-25	1e+13	55
sigma4_michaelis-menten_N4_log_retest10_run3.in/run0	1e-10	1e-25	1e+13	55
sigma4_michaelis-menten_N4_log_retest11_run3.in/run0	1e-10	1e-25	1e+13	55
sigma4_michaelis-menten_N4_log_retest12_run3.in/run0	1e-10	1e-25	1e+13	55
sigma4_michaelis-menten_N4_log_retest13_run3.in/run0	1e-10	1e-25	1e+13	55
sigma5_michaelis-menten_N4_log.in/run0	1e-10	1e-25	1e+8	20
sigma5_michaelis-menten_N4_log_retest0_run0.in/run0	1e-10	1e-25	1e+8	25
sigma5_michaelis-menten_N4_log_retest1_run0.in/run0	1e-10	1e-25	1e+9	30
sigma5_michaelis-menten_N4_log_retest2_run0.in/run0	1e-10	1e-25	1e+11	35
sigma5_michaelis-menten_N4_log_retest3_run0.in/run0	1e-10	1e-25	1e+11	40
sigma5_michaelis-menten_N4_log_retest4_run0.in/run0	1e-10	1e-25	1e+13	45
sigma5_michaelis-menten_N4_log_retest5_run0.in/run0	1e-10	1e-25	1e+13	50
sigma5_michaelis-menten_N4_log_retest6_run0.in/run0	1e-10	1e-25	1e+13	55
sigma5_michaelis-menten_N4_log_retest7_run0.in/run0	1e-10	1e-25	1e+13	55
sigma5_michaelis-menten_N4_log_retest8_run0.in/run0	1e-10	1e-25	1e+14	55
sigma5_michaelis-menten_N4_log_retest9_run0.in/run0	1e-10	1e-25	1e+13	55
sigma5_michaelis-menten_N4_log_retest10_run0.in/run0	1e-10	1e-25	1e+13	55
sigma5_michaelis-menten_N4_log_retest11_run0.in/run0	1e-10	1e-25	1e+13	55
sigma5_michaelis-menten_N4_log.in/run1	1e-10	1e-25	1e+8	20
sigma5_michaelis-menten_N4_log_retest0_run1.in/run0	1e-10	1e-25	1e+8	25
sigma5_michaelis-menten_N4_log_retest1_run1.in/run0	1e-10	1e-25	1e+9	30
sigma5_michaelis-menten_N4_log_retest2_run1.in/run0	1e-10	1e-25	1e+11	35
sigma5_michaelis-menten_N4_log_retest3_run1.in/run0	1e-10	1e-25	1e+11	40
sigma5_michaelis-menten_N4_log_retest4_run1.in/run0	1e-10	1e-25	1e+13	45
sigma5_michaelis-menten_N4_log_retest5_run1.in/run0	1e-10	1e-25	1e+13	50
sigma5_michaelis-menten_N4_log_retest6_run1.in/run0	1e-10	1e-25	1e+13	55
sigma5_michaelis-menten_N4_log_retest7_run1.in/run0	1e-10	1e-25	1e+13	55
sigma5_michaelis-menten_N4_log_retest8_run1.in/run0	1e-10	1e-25	1e+13	55
sigma5_michaelis-menten_N4_log_retest9_run1.in/run0	1e-10	1e-25	1e+13	55
sigma5_michaelis-menten_N4_log_retest10_run1.in/run0	1e-10	1e-25	1e+13	55
sigma5_michaelis-menten_N4_log_retest11_run1.in/run0	1e-10	1e-25	1e+13	55
sigma5_michaelis-menten_N4_log_retest12_run1.in/run0	1e-10	1e-25	1e+13	55
sigma5_michaelis-menten_N4_log_retest13_run1.in/run0	1e-10	1e-25	1e+13	55
sigma5_michaelis-menten_N4_log_retest14_run1.in/run0	1e-10	1e-25	1e+13	55
sigma5_michaelis-menten_N4_log.in/run2	1e-10	1e-25	1e+8	20
sigma5_michaelis-menten_N4_log_retest0_run2.in/run0	1e-10	1e-25	1e+8	25
sigma5_michaelis-menten_N4_log_retest1_run2.in/run0	1e-10	1e-25	1e+9	30
sigma5_michaelis-menten_N4_log_retest2_run2.in/run0	1e-10	1e-25	1e+11	35
sigma5_michaelis-menten_N4_log_retest3_run2.in/run0	1e-10	1e-25	1e+11	40
sigma5_michaelis-menten_N4_log_retest4_run2.in/run0	1e-10	1e-25	1e+13	45
sigma5_michaelis-menten_N4_log_retest5_run2.in/run0	1e-10	1e-25	1e+13	50
sigma5_michaelis-menten_N4_log_retest6_run2.in/run0	1e-10	1e-25	1e+13	55
sigma5_michaelis-menten_N4_log_retest7_run2.in/run0	1e-10	1e-25	1e+13	55
sigma5_michaelis-menten_N4_log_retest8_run2.in/run0	1e-10	1e-25	1e+13	55
sigma5_michaelis-menten_N4_log_retest9_run2.in/run0	1e-10	1e-25	1e+13	55
sigma5_michaelis-menten_N4_log_retest10_run2.in/run0	1e-10	1e-25	1e+13	55
sigma5_michaelis-menten_N4_log_retest11_run2.in/run0	1e-10	1e-25	1e+13	55
sigma5_michaelis-menten_N4_log_retest12_run2.in/run0	1e-10	1e-25	1e+13	55
sigma5_michaelis-menten_N4_log.in/run3	1e-10	1e-25	1e+8	20
sigma5_michaelis-menten_N4_log_retest0_run3.in/run0	1e-10	1e-25	1e+8	25
sigma5_michaelis-menten_N4_log_retest1_run3.in/run0	1e-10	1e-25	1e+9	30
sigma5_michaelis-menten_N4_log_retest2_run3.in/run0	1e-10	1e-25	1e+11	35
sigma5_michaelis-menten_N4_log_retest3_run3.in/run0	1e-10	1e-25	1e+11	40
sigma5_michaelis-menten_N4_log_retest4_run3.in/run0	1e-10	1e-25	1e+13	45
sigma5_michaelis-menten_N4_log_retest5_run3.in/run0	1e-10	1e-25	1e+13	50
sigma5_michaelis-menten_N4_log_retest6_run3.in/run0	1e-10	1e-25	1e+13	55
sigma5_michaelis-menten_N4_log_retest7_run3.in/run0	1e-10	1e-25	1e+13	55
sigma5_michaelis-menten_N4_log_retest8_run3.in/run0	1e-10	1e-25	1e+14	55
sigma5_michaelis-menten_N4_log_retest9_run3.in/run0	1e-10	1e-25	1e+13	55
sigma5_michaelis-menten_N4_log_retest10_run3.in/run0	1e-10	1e-25	1e+13	55
sigma5_michaelis-menten_N4_log_retest11_run3.in/run0	1e-10	1e-25	1e+13	55
sigma7_michaelis-menten_N4_log.in/run0	1e-10	1e-25	1e+8	20
sigma7_michaelis-menten_N4_log_retest0_run0.in/run0	1e-10	1e-25	1e+8	25
sigma7_michaelis-menten_N4_log_retest1_run0.in/run0	1e-10	1e-25	1e+9	30
sigma7_michaelis-menten_N4_log_retest2_run0.in/run0	1e-10	1e-25	1e+11	35
sigma7_michaelis-menten_N4_log_retest3_run0.in/run0	1e-10	1e-25	1e+11	40
sigma7_michaelis-menten_N4_log_retest4_run0.in/run0	1e-10	1e-25	1e+13	45
sigma7_michaelis-menten_N4_log_retest5_run0.in/run0	1e-10	1e-25	1e+13	50
sigma7_michaelis-menten_N4_log_retest6_run0.in/run0	1e-10	1e-25	1e+13	55
sigma7_michaelis-menten_N4_log_retest7_run0.in/run0	1e-10	1e-25	1e+14	55
sigma7_michaelis-menten_N4_log_retest8_run0.in/run0	1e-10	1e-25	1e+13	55
sigma7_michaelis-menten_N4_log_retest9_run0.in/run0	1e-10	1e-25	1e+13	55
sigma7_michaelis-menten_N4_log_retest10_run0.in/run0	1e-10	1e-25	1e+13	55
sigma7_michaelis-menten_N4_log.in/run1	1e-10	1e-25	1e+8	20
sigma7_michaelis-menten_N4_log_retest0_run1.in/run0	1e-10	1e-25	1e+8	25
sigma7_michaelis-menten_N4_log_retest1_run1.in/run0	1e-10	1e-25	1e+9	30
sigma7_michaelis-menten_N4_log_retest2_run1.in/run0	1e-10	1e-25	1e+11	35
sigma7_michaelis-menten_N4_log_retest3_run1.in/run0	1e-10	1e-25	1e+11	40
sigma7_michaelis-menten_N4_log_retest4_run1.in/run0	1e-10	1e-25	1e+13	45
sigma7_michaelis-menten_N4_log_retest5_run1.in/run0	1e-10	1e-25	1e+13	50
sigma7_michaelis-menten_N4_log_retest6_run1.in/run0	1e-10	1e-25	1e+13	55
sigma7_michaelis-menten_N4_log_retest7_run1.in/run0	1e-10	1e-25	1e+13	55
sigma7_michaelis-menten_N4_log_retest8_run1.in/run0	1e-10	1e-25	1e+13	55
sigma7_michaelis-menten_N4_log_retest9_run1.in/run0	1e-10	1e-25	1e+13	55
sigma7_michaelis-menten_N4_log_retest10_run1.in/run0	1e-10	1e-25	1e+13	55
sigma7_michaelis-menten_N4_log.in/run2	1e-10	1e-25	1e+8	20
sigma7_michaelis-menten_N4_log_retest0_run2.in/run0	1e-10	1e-25	1e+8	25
sigma7_michaelis-menten_N4_log_retest1_run2.in/run0	1e-10	1e-25	1e+9	30
sigma7_michaelis-menten_N4_log_retest2_run2.in/run0	1e-10	1e-25	1e+11	35
sigma7_michaelis-menten_N4_log_retest3_run2.in/run0	1e-10	1e-25	1e+11	40
sigma7_michaelis-menten_N4_log_retest4_run2.in/run0	1e-10	1e-25	1e+13	45
sigma7_michaelis-menten_N4_log_retest5_run2.in/run0	1e-10	1e-25	1e+13	50
sigma7_michaelis-menten_N4_log_retest6_run2.in/run0	1e-10	1e-25	1e+13	55
sigma7_michaelis-menten_N4_log_retest7_run2.in/run0	1e-10	1e-25	1e+13	55
sigma7_michaelis-menten_N4_log_retest8_run2.in/run0	1e-10	1e-25	1e+13	55
sigma7_michaelis-menten_N4_log_retest9_run2.in/run0	1e-10	1e-25	1e+13	55
sigma7_michaelis-menten_N4_log.in/run3	1e-10	1e-25	1e+8	20
sigma7_michaelis-menten_N4_log_retest0_run3.in/run0	1e-10	1e-25	1e+8	25
sigma7_michaelis-menten_N4_log_retest1_run3.in/run0	1e-10	1e-25	1e+9	30
sigma7_michaelis-menten_N4_log_retest2_run3.in/run0	1e-10	1e-25	1e+11	35
sigma7_michaelis-menten_N4_log_retest3_run3.in/run0	1e-10	1e-25	1e+11	40
sigma7_michaelis-menten_N4_log_retest4_run3.in/run0	1e-10	1e-25	1e+13	45
sigma7_michaelis-menten_N4_log_retest5_run3.in/run0	1e-10	1e-25	1e+13	50
sigma7_michaelis-menten_N4_log_retest6_run3.in/run0	1e-10	1e-25	1e+13	55
sigma7_michaelis-menten_N4_log_retest7_run3.in/run0	1e-10	1e-25	1e+14	55
sigma7_michaelis-menten_N4_log_retest8_run3.in/run0	1e-10	1e-25	1e+13	55
sigma7_michaelis-menten_N4_log_retest9_run3.in/run0	1e-10	1e-25	1e+13	55
sigma7_michaelis-menten_N4_log_retest10_run3.in/run0	1e-10	1e-25	1e+13	55
sigma10_michaelis-menten_N4_log.in/run0	1e-10	1e-25	1e+8	20
sigma10_michaelis-menten_N4_log_retest0_run0.in/run0	1e-10	1e-25	1e+8	25
sigma10_michaelis-menten_N4_log_retest1_run0.in/run0	1e-10	1e-25	1e+9	30
sigma10_michaelis-menten_N4_log_retest2_run0.in/run0	1e-10	1e-25	1e+11	35
sigma10_michaelis-menten_N4_log_retest3_run0.in/run0	1e-10	1e-25	1e+11	40
sigma10_michaelis-menten_N4_log_retest4_run0.in/run0	1e-10	1e-25	1e+13	45
sigma10_michaelis-menten_N4_log_retest5_run0.in/run0	1e-10	1e-25	1e+13	50
sigma10_michaelis-menten_N4_log_retest6_run0.in/run0	1e-10	1e-25	1e+13	55
sigma10_michaelis-menten_N4_log_retest7_run0.in/run0	1e-10	1e-25	1e+14	55
sigma10_michaelis-menten_N4_log_retest8_run0.in/run0	1e-10	1e-25	1e+13	55
sigma10_michaelis-menten_N4_log_retest9_run0.in/run0	1e-10	1e-25	1e+13	55
sigma10_michaelis-menten_N4_log_retest10_run0.in/run0	1e-10	1e-25	1e+13	55
sigma10_michaelis-menten_N4_log.in/run1	1e-10	1e-25	1e+8	20
sigma10_michaelis-menten_N4_log_retest0_run1.in/run0	1e-10	1e-25	1e+8	25
sigma10_michaelis-menten_N4_log_retest1_run1.in/run0	1e-10	1e-25	1e+9	30
sigma10_michaelis-menten_N4_log_retest2_run1.in/run0	1e-10	1e-25	1e+11	35
sigma10_michaelis-menten_N4_log_retest3_run1.in/run0	1e-10	1e-25	1e+11	40
sigma10_michaelis-menten_N4_log_retest4_run1.in/run0	1e-10	1e-25	1e+13	45
sigma10_michaelis-menten_N4_log_retest5_run1.in/run0	1e-10	1e-25	1e+13	50
sigma10_michaelis-menten_N4_log_retest6_run1.in/run0	1e-10	1e-25	1e+13	55
sigma10_michaelis-menten_N4_log_retest7_run1.in/run0	1e-10	1e-25	1e+13	55
sigma10_michaelis-menten_N4_log_retest8_run1.in/run0	1e-10	1e-25	1e+13	55
sigma10_michaelis-menten_N4_log_retest9_run1.in/run0	1e-10	1e-25	1e+13	55
sigma10_michaelis-menten_N4_log_retest10_run1.in/run0	1e-10	1e-25	1e+13	55
sigma10_michaelis-menten_N4_log.in/run2	1e-10	1e-25	1e+8	20
sigma10_michaelis-menten_N4_log_retest0_run2.in/run0	1e-10	1e-25	1e+8	25
sigma10_michaelis-menten_N4_log_retest1_run2.in/run0	1e-10	1e-25	1e+9	30
sigma10_michaelis-menten_N4_log_retest2_run2.in/run0	1e-10	1e-25	1e+11	35
sigma10_michaelis-menten_N4_log_retest3_run2.in/run0	1e-10	1e-25	1e+11	40
sigma10_michaelis-menten_N4_log_retest4_run2.in/run0	1e-10	1e-25	1e+13	45
sigma10_michaelis-menten_N4_log_retest5_run2.in/run0	1e-10	1e-25	1e+13	50
sigma10_michaelis-menten_N4_log_retest6_run2.in/run0	1e-10	1e-25	1e+13	55
sigma10_michaelis-menten_N4_log_retest7_run2.in/run0	1e-10	1e-25	1e+13	55
sigma10_michaelis-menten_N4_log_retest8_run2.in/run0	1e-10	1e-25	1e+13	55
sigma10_michaelis-menten_N4_log_retest9_run2.in/run0	1e-10	1e-25	1e+13	55
sigma10_michaelis-menten_N4_log.in/run3	1e-10	1e-25	1e+8	20
sigma10_michaelis-menten_N4_log_retest0_run3.in/run0	1e-10	1e-25	1e+8	25
sigma10_michaelis-menten_N4_log_retest1_run3.in/run0	1e-10	1e-25	1e+9	30
sigma10_michaelis-menten_N4_log_retest2_run3.in/run0	1e-10	1e-25	1e+11	35
sigma10_michaelis-menten_N4_log_retest3_run3.in/run0	1e-10	1e-25	1e+11	40
sigma10_michaelis-menten_N4_log_retest4_run3.in/run0	1e-10	1e-25	1e+13	45
sigma10_michaelis-menten_N4_log_retest5_run3.in/run0	1e-10	1e-25	1e+13	50
sigma10_michaelis-menten_N4_log_retest6_run3.in/run0	1e-10	1e-25	1e+13	55
sigma10_michaelis-menten_N4_log_retest7_run3.in/run0	1e-10	1e-25	1e+14	55
sigma10_michaelis-menten_N4_log_retest8_run3.in/run0	1e-10	1e-25	1e+13	55
sigma10_michaelis-menten_N4_log_retest9_run3.in/run0	1e-10	1e-25	1e+13	55
sigma10_michaelis-menten_N4_log_retest10_run3.in/run0	1e-10	1e-25	1e+13	55
sigma10_michaelis-menten_N4_log_retest11_run3.in/run0	1e-10	1e-25	1e+13	55
sigma15_michaelis-menten_N4_log.in/run0	1e-10	1e-25	1e+8	20
sigma15_michaelis-menten_N4_log_retest0_run0.in/run0	1e-10	1e-25	1e+8	25
sigma15_michaelis-menten_N4_log_retest1_run0.in/run0	1e-10	1e-25	1e+9	30
sigma15_michaelis-menten_N4_log_retest2_run0.in/run0	1e-10	1e-25	1e+11	35
sigma15_michaelis-menten_N4_log_retest3_run0.in/run0	1e-10	1e-25	1e+11	40
sigma15_michaelis-menten_N4_log_retest4_run0.in/run0	1e-10	1e-25	1e+13	45
sigma15_michaelis-menten_N4_log_retest5_run0.in/run0	1e-10	1e-25	1e+14	50
sigma15_michaelis-menten_N4_log_retest6_run0.in/run0	1e-10	1e-25	1e+13	55
sigma15_michaelis-menten_N4_log_retest7_run0.in/run0	1e-10	1e-25	1e+13	55
sigma15_michaelis-menten_N4_log_retest8_run0.in/run0	1e-10	1e-25	1e+13	55
sigma15_michaelis-menten_N4_log_retest9_run0.in/run0	1e-10	1e-25	1e+13	55
sigma15_michaelis-menten_N4_log_retest10_run0.in/run0	1e-10	1e-25	1e+13	55
sigma15_michaelis-menten_N4_log.in/run1	1e-10	1e-25	1e+8	20
sigma15_michaelis-menten_N4_log_retest0_run1.in/run0	1e-10	1e-25	1e+8	25
sigma15_michaelis-menten_N4_log_retest1_run1.in/run0	1e-10	1e-25	1e+9	30
sigma15_michaelis-menten_N4_log_retest2_run1.in/run0	1e-10	1e-25	1e+11	35
sigma15_michaelis-menten_N4_log_retest3_run1.in/run0	1e-10	1e-25	1e+11	40
sigma15_michaelis-menten_N4_log_retest4_run1.in/run0	1e-10	1e-25	1e+13	45
sigma15_michaelis-menten_N4_log_retest5_run1.in/run0	1e-10	1e-25	1e+13	50
sigma15_michaelis-menten_N4_log_retest6_run1.in/run0	1e-10	1e-25	1e+13	55
sigma15_michaelis-menten_N4_log_retest7_run1.in/run0	1e-10	1e-25	1e+13	55
sigma15_michaelis-menten_N4_log_retest8_run1.in/run0	1e-10	1e-25	1e+13	55
sigma15_michaelis-menten_N4_log_retest9_run1.in/run0	1e-10	1e-25	1e+13	55
sigma15_michaelis-menten_N4_log.in/run2	1e-10	1e-25	1e+8	20
sigma15_michaelis-menten_N4_log_retest0_run2.in/run0	1e-10	1e-25	1e+8	25
sigma15_michaelis-menten_N4_log_retest1_run2.in/run0	1e-10	1e-25	1e+9	30
sigma15_michaelis-menten_N4_log_retest2_run2.in/run0	1e-10	1e-25	1e+11	35
sigma15_michaelis-menten_N4_log_retest3_run2.in/run0	1e-10	1e-25	1e+11	40
sigma15_michaelis-menten_N4_log_retest4_run2.in/run0	1e-10	1e-25	1e+13	45
sigma15_michaelis-menten_N4_log_retest5_run2.in/run0	1e-10	1e-25	1e+13	55
sigma15_michaelis-menten_N4_log_retest6_run2.in/run0	1e-10	1e-25	1e+13	55
sigma15_michaelis-menten_N4_log_retest7_run2.in/run0	1e-10	1e-25	1e+13	55
sigma15_michaelis-menten_N4_log_retest8_run2.in/run0	1e-10	1e-25	1e+13	55
sigma15_michaelis-menten_N4_log_retest9_run2.in/run0	1e-10	1e-25	1e+13	55
sigma15_michaelis-menten_N4_log.in/run3	1e-10	1e-25	1e+8	20
sigma15_michaelis-menten_N4_log_retest0_run3.in/run0	1e-10	1e-25	1e+8	25
sigma15_michaelis-menten_N4_log_retest1_run3.in/run0	1e-10	1e-25	1e+9	30
sigma15_michaelis-menten_N4_log_retest2_run3.in/run0	1e-10	1e-25	1e+11	35
sigma15_michaelis-menten_N4_log_retest3_run3.in/run0	1e-10	1e-25	1e+11	40
sigma15_michaelis-menten_N4_log_retest4_run3.in/run0	1e-10	1e-25	1e+13	45
sigma15_michaelis-menten_N4_log_retest5_run3.in/run0	1e-10	1e-25	1e+14	50
sigma15_michaelis-menten_N4_log_retest6_run3.in/run0	1e-10	1e-25	1e+13	55
sigma15_michaelis-menten_N4_log_retest7_run3.in/run0	1e-10	1e-25	1e+13	55
sigma15_michaelis-menten_N4_log_retest8_run3.in/run0	1e-10	1e-25	1e+13	55
sigma15_michaelis-menten_N4_log_retest9_run3.in/run0	1e-10	1e-25	1e+13	55
sigma20_michaelis-menten_N4_log.in/run0	1e-10	1e-25	1e+8	20
sigma20_michaelis-menten_N4_log_retest0_run0.in/run0	1e-10	1e-25	1e+8	25
sigma20_michaelis-menten_N4_log_retest1_run0.in/run0	1e-10	1e-25	1e+9	30
sigma20_michaelis-menten_N4_log_retest2_run0.in/run0	1e-10	1e-25	1e+11	35
sigma20_michaelis-menten_N4_log_retest3_run0.in/run0	1e-10	1e-25	1e+11	40
sigma20_michaelis-menten_N4_log_retest4_run0.in/run0	1e-10	1e-25	1e+13	45
sigma20_michaelis-menten_N4_log_retest5_run0.in/run0	1e-10	1e-25	1e+13	50
sigma20_michaelis-menten_N4_log_retest6_run0.in/run0	1e-10	1e-25	1e+14	55
sigma20_michaelis-menten_N4_log_retest7_run0.in/run0	1e-10	1e-25	1e+13	55
sigma20_michaelis-menten_N4_log_retest8_run0.in/run0	1e-10	1e-25	1e+13	55
sigma20_michaelis-menten_N4_log_retest9_run0.in/run0	1e-10	1e-25	1e+13	55
sigma20_michaelis-menten_N4_log_retest10_run0.in/run0	1e-10	1e-25	1e+13	55
sigma20_michaelis-menten_N4_log.in/run1	1e-10	1e-25	1e+8	20
sigma20_michaelis-menten_N4_log_retest0_run1.in/run0	1e-10	1e-25	1e+8	25
sigma20_michaelis-menten_N4_log_retest1_run1.in/run0	1e-10	1e-25	1e+9	30
sigma20_michaelis-menten_N4_log_retest2_run1.in/run0	1e-10	1e-25	1e+11	35
sigma20_michaelis-menten_N4_log_retest3_run1.in/run0	1e-10	1e-25	1e+11	40
sigma20_michaelis-menten_N4_log_retest4_run1.in/run0	1e-10	1e-25	1e+13	45
sigma20_michaelis-menten_N4_log_retest5_run1.in/run0	1e-10	1e-25	1e+13	50
sigma20_michaelis-menten_N4_log_retest6_run1.in/run0	1e-10	1e-25	1e+13	55
sigma20_michaelis-menten_N4_log_retest7_run1.in/run0	1e-10	1e-25	1e+13	55
sigma20_michaelis-menten_N4_log_retest8_run1.in/run0	1e-10	1e-25	1e+13	55
sigma20_michaelis-menten_N4_log_retest9_run1.in/run0	1e-10	1e-25	1e+13	55
sigma20_michaelis-menten_N4_log.in/run2	1e-10	1e-25	1e+8	20
sigma20_michaelis-menten_N4_log_retest0_run2.in/run0	1e-10	1e-25	1e+8	25
sigma20_michaelis-menten_N4_log_retest1_run2.in/run0	1e-10	1e-25	1e+9	30
sigma20_michaelis-menten_N4_log_retest2_run2.in/run0	1e-10	1e-25	1e+11	35
sigma20_michaelis-menten_N4_log_retest3_run2.in/run0	1e-10	1e-25	1e+11	40
sigma20_michaelis-menten_N4_log_retest4_run2.in/run0	1e-10	1e-25	1e+13	45
sigma20_michaelis-menten_N4_log_retest5_run2.in/run0	1e-10	1e-25	1e+13	50
sigma20_michaelis-menten_N4_log_retest6_run2.in/run0	1e-10	1e-25	1e+13	55
sigma20_michaelis-menten_N4_log_retest7_run2.in/run0	1e-10	1e-25	1e+13	55
sigma20_michaelis-menten_N4_log_retest8_run2.in/run0	1e-10	1e-25	1e+13	55
sigma20_michaelis-menten_N4_log_retest9_run2.in/run0	1e-10	1e-25	1e+13	55
sigma20_michaelis-menten_N4_log.in/run3	1e-10	1e-25	1e+8	20
sigma20_michaelis-menten_N4_log_retest0_run3.in/run0	1e-10	1e-25	1e+8	25
sigma20_michaelis-menten_N4_log_retest1_run3.in/run0	1e-10	1e-25	1e+9	30
sigma20_michaelis-menten_N4_log_retest2_run3.in/run0	1e-10	1e-25	1e+11	35
sigma20_michaelis-menten_N4_log_retest3_run3.in/run0	1e-10	1e-25	1e+11	40
sigma20_michaelis-menten_N4_log_retest4_run3.in/run0	1e-10	1e-25	1e+13	45
sigma20_michaelis-menten_N4_log_retest5_run3.in/run0	1e-10	1e-25	1e+13	50
sigma20_michaelis-menten_N4_log_retest6_run3.in/run0	1e-10	1e-25	1e+13	55
sigma20_michaelis-menten_N4_log_retest7_run3.in/run0	1e-10	1e-25	1e+14	55
sigma20_michaelis-menten_N4_log_retest8_run3.in/run0	1e-10	1e-25	1e+13	55
sigma20_michaelis-menten_N4_log_retest9_run3.in/run0	1e-10	1e-25	1e+13	55
sigma20_michaelis-menten_N4_log_retest10_run3.in/run0	1e-10	1e-25	1e+13	55
sigma50_michaelis-menten_N4_log.in/run0	1e-10	1e-25	1e+8	20
sigma50_michaelis-menten_N4_log_retest0_run0.in/run0	1e-10	1e-25	1e+8	25
sigma50_michaelis-menten_N4_log_retest1_run0.in/run0	1e-10	1e-25	1e+9	30
sigma50_michaelis-menten_N4_log_retest2_run0.in/run0	1e-10	1e-25	1e+11	35
sigma50_michaelis-menten_N4_log_retest3_run0.in/run0	1e-10	1e-25	1e+11	40
sigma50_michaelis-menten_N4_log_retest4_run0.in/run0	1e-10	1e-25	1e+13	45
sigma50_michaelis-menten_N4_log_retest5_run0.in/run0	1e-10	1e-25	1e+13	50
sigma50_michaelis-menten_N4_log_retest6_run0.in/run0	1e-10	1e-25	1e+14	55
sigma50_michaelis-menten_N4_log_retest7_run0.in/run0	1e-10	1e-25	1e+13	55
sigma50_michaelis-menten_N4_log_retest8_run0.in/run0	1e-10	1e-25	1e+13	55
sigma50_michaelis-menten_N4_log.in/run1	1e-10	1e-25	1e+8	20
sigma50_michaelis-menten_N4_log_retest0_run1.in/run0	1e-10	1e-25	1e+8	25
sigma50_michaelis-menten_N4_log_retest1_run1.in/run0	1e-10	1e-25	1e+9	30
sigma50_michaelis-menten_N4_log_retest2_run1.in/run0	1e-10	1e-25	1e+11	35
sigma50_michaelis-menten_N4_log_retest3_run1.in/run0	1e-10	1e-25	1e+11	40
sigma50_michaelis-menten_N4_log_retest4_run1.in/run0	1e-10	1e-25	1e+13	45
sigma50_michaelis-menten_N4_log_retest5_run1.in/run0	1e-10	1e-25	1e+13	50
sigma50_michaelis-menten_N4_log_retest6_run1.in/run0	1e-10	1e-25	1e+13	55
sigma50_michaelis-menten_N4_log_retest7_run1.in/run0	1e-10	1e-25	1e+13	55
sigma50_michaelis-menten_N4_log.in/run2	1e-10	1e-25	1e+8	20
sigma50_michaelis-menten_N4_log_retest0_run2.in/run0	1e-10	1e-25	1e+8	25
sigma50_michaelis-menten_N4_log_retest1_run2.in/run0	1e-10	1e-25	1e+9	30
sigma50_michaelis-menten_N4_log_retest2_run2.in/run0	1e-10	1e-25	1e+11	35
sigma50_michaelis-menten_N4_log_retest3_run2.in/run0	1e-10	1e-25	1e+11	40
sigma50_michaelis-menten_N4_log_retest4_run2.in/run0	1e-10	1e-25	1e+13	45
sigma50_michaelis-menten_N4_log_retest5_run2.in/run0	1e-10	1e-25	1e+13	50
sigma50_michaelis-menten_N4_log_retest6_run2.in/run0	1e-10	1e-25	1e+13	55
sigma50_michaelis-menten_N4_log_retest7_run2.in/run0	1e-10	1e-25	1e+13	55
sigma50_michaelis-menten_N4_log.in/run3	1e-10	1e-25	1e+8	20
sigma50_michaelis-menten_N4_log_retest0_run3.in/run0	1e-10	1e-25	1e+8	25
sigma50_michaelis-menten_N4_log_retest1_run3.in/run0	1e-10	1e-25	1e+9	30
sigma50_michaelis-menten_N4_log_retest2_run3.in/run0	1e-10	1e-25	1e+11	35
sigma50_michaelis-menten_N4_log_retest3_run3.in/run0	1e-10	1e-25	1e+11	40
sigma50_michaelis-menten_N4_log_retest4_run3.in/run0	1e-10	1e-25	1e+13	45
sigma50_michaelis-menten_N4_log_retest5_run3.in/run0	1e-10	1e-25	1e+13	50
sigma50_michaelis-menten_N4_log_retest6_run3.in/run0	1e-10	1e-25	1e+13	55
sigma50_michaelis-menten_N4_log_retest7_run3.in/run0	1e-10	1e-25	1e+14	55
sigma50_michaelis-menten_N4_log_retest8_run3.in/run0	1e-10	1e-25	1e+13	55
sigma50_michaelis-menten_N4_log_retest9_run3.in/run0	1e-10	1e-25	1e+13	55
sigma50_michaelis-menten_N4_log_retest10_run3.in/run0	1e-10	1e-25	1e+13	55
sigma100_michaelis-menten_N4_log.in/run0	1e-10	1e-25	1e+8	20
sigma100_michaelis-menten_N4_log_retest0_run0.in/run0	1e-10	1e-25	1e+8	25
sigma100_michaelis-menten_N4_log_retest1_run0.in/run0	1e-10	1e-25	1e+9	30
sigma100_michaelis-menten_N4_log_retest2_run0.in/run0	1e-10	1e-25	1e+11	35
sigma100_michaelis-menten_N4_log_retest3_run0.in/run0	1e-10	1e-25	1e+11	40
sigma100_michaelis-menten_N4_log_retest4_run0.in/run0	1e-10	1e-25	1e+13	45
sigma100_michaelis-menten_N4_log_retest5_run0.in/run0	1e-10	1e-25	1e+13	50
sigma100_michaelis-menten_N4_log_retest6_run0.in/run0	1e-10	1e-25	1e+14	55
sigma100_michaelis-menten_N4_log_retest7_run0.in/run0	1e-10	1e-25	1e+13	55
sigma100_michaelis-menten_N4_log.in/run1	1e-10	1e-25	1e+8	20
sigma100_michaelis-menten_N4_log_retest0_run1.in/run0	1e-10	1e-25	1e+8	25
sigma100_michaelis-menten_N4_log_retest1_run1.in/run0	1e-10	1e-25	1e+9	30
sigma100_michaelis-menten_N4_log_retest2_run1.in/run0	1e-10	1e-25	1e+11	35
sigma100_michaelis-menten_N4_log_retest3_run1.in/run0	1e-10	1e-25	1e+11	40
sigma100_michaelis-menten_N4_log_retest4_run1.in/run0	1e-10	1e-25	1e+13	45
sigma100_michaelis-menten_N4_log_retest5_run1.in/run0	1e-10	1e-25	1e+13	50
sigma100_michaelis-menten_N4_log_retest6_run1.in/run0	1e-11	1e-25	1e+13	55
sigma100_michaelis-menten_N4_log_retest7_run1.in/run0	1e-10	1e-25	1e+13	55
sigma100_michaelis-menten_N4_log.in/run2	1e-10	1e-25	1e+8	20
sigma100_michaelis-menten_N4_log_retest0_run2.in/run0	1e-10	1e-25	1e+8	25
sigma100_michaelis-menten_N4_log_retest1_run2.in/run0	1e-10	1e-25	1e+9	30
sigma100_michaelis-menten_N4_log_retest2_run2.in/run0	1e-10	1e-25	1e+11	35
sigma100_michaelis-menten_N4_log_retest3_run2.in/run0	1e-10	1e-25	1e+11	40
sigma100_michaelis-menten_N4_log_retest4_run2.in/run0	1e-10	1e-25	1e+13	45
sigma100_michaelis-menten_N4_log_retest5_run2.in/run0	1e-10	1e-25	1e+13	50
sigma100_michaelis-menten_N4_log_retest6_run2.in/run0	1e-11	1e-25	1e+13	55
sigma100_michaelis-menten_N4_log.in/run3	1e-10	1e-25	1e+8	20
sigma100_michaelis-menten_N4_log_retest0_run3.in/run0	1e-10	1e-25	1e+8	25
sigma100_michaelis-menten_N4_log_retest1_run3.in/run0	1e-10	1e-25	1e+9	30
sigma100_michaelis-menten_N4_log_retest2_run3.in/run0	1e-10	1e-25	1e+11	35
sigma100_michaelis-menten_N4_log_retest3_run3.in/run0	1e-10	1e-25	1e+11	40
sigma100_michaelis-menten_N4_log_retest4_run3.in/run0	1e-10	1e-25	1e+13	45
sigma100_michaelis-menten_N4_log_retest5_run3.in/run0	1e-10	1e-25	1e+13	50
sigma100_michaelis-menten_N4_log_retest6_run3.in/run0	1e-10	1e-25	1e+14	55
sigma100_michaelis-menten_N4_log_retest7_run3.in/run0	1e-10	1e-25	1e+13	55
sigma100_michaelis-menten_N4_log_retest8_run3.in/run0	1e-12	1e-25	1e+13	55
sigma200_michaelis-menten_N4_log.in/run0	1e-10	1e-25	1e+8	20
sigma200_michaelis-menten_N4_log_retest0_run0.in/run0	1e-10	1e-25	1e+8	25
sigma200_michaelis-menten_N4_log_retest1_run0.in/run0	1e-10	1e-25	1e+9	30
sigma200_michaelis-menten_N4_log_retest2_run0.in/run0	1e-10	1e-25	1e+11	35
sigma200_michaelis-menten_N4_log_retest3_run0.in/run0	1e-10	1e-25	1e+11	40
sigma200_michaelis-menten_N4_log_retest4_run0.in/run0	1e-10	1e-25	1e+13	45
sigma200_michaelis-menten_N4_log_retest5_run0.in/run0	1e-10	1e-25	1e+13	50
sigma200_michaelis-menten_N4_log_retest6_run0.in/run0	1e-10	1e-25	1e+13	55
sigma200_michaelis-menten_N4_log_retest7_run0.in/run0	1e-10	1e-25	1e+14	55
sigma200_michaelis-menten_N4_log_retest8_run0.in/run0	1e-11	1e-25	1e+12	55
sigma200_michaelis-menten_N4_log.in/run1	1e-10	1e-25	1e+8	20
sigma200_michaelis-menten_N4_log_retest0_run1.in/run0	1e-10	1e-25	1e+8	25
sigma200_michaelis-menten_N4_log_retest1_run1.in/run0	1e-10	1e-25	1e+9	30
sigma200_michaelis-menten_N4_log_retest2_run1.in/run0	1e-10	1e-25	1e+11	35
sigma200_michaelis-menten_N4_log_retest3_run1.in/run0	1e-10	1e-25	1e+11	40
sigma200_michaelis-menten_N4_log_retest4_run1.in/run0	1e-10	1e-25	1e+13	45
sigma200_michaelis-menten_N4_log_retest5_run1.in/run0	1e-10	1e-25	1e+13	50
sigma200_michaelis-menten_N4_log_retest6_run1.in/run0	1e-10	1e-25	1e+13	55
sigma200_michaelis-menten_N4_log_retest7_run1.in/run0	1e-10	1e-25	1e+13	55
sigma200_michaelis-menten_N4_log.in/run2	1e-10	1e-25	1e+8	20
sigma200_michaelis-menten_N4_log_retest0_run2.in/run0	1e-10	1e-25	1e+8	25
sigma200_michaelis-menten_N4_log_retest1_run2.in/run0	1e-10	1e-25	1e+9	30
sigma200_michaelis-menten_N4_log_retest2_run2.in/run0	1e-10	1e-25	1e+11	35
sigma200_michaelis-menten_N4_log_retest3_run2.in/run0	1e-10	1e-25	1e+11	40
sigma200_michaelis-menten_N4_log_retest4_run2.in/run0	1e-10	1e-25	1e+13	45
sigma200_michaelis-menten_N4_log_retest5_run2.in/run0	1e-10	1e-25	1e+13	50
sigma200_michaelis-menten_N4_log_retest6_run2.in/run0	1e-11	1e-25	1e+13	55
sigma200_michaelis-menten_N4_log.in/run3	1e-10	1e-25	1e+8	20
sigma200_michaelis-menten_N4_log_retest0_run3.in/run0	1e-10	1e-25	1e+8	25
sigma200_michaelis-menten_N4_log_retest1_run3.in/run0	1e-10	1e-25	1e+9	30
sigma200_michaelis-menten_N4_log_retest2_run3.in/run0	1e-10	1e-25	1e+11	35
sigma200_michaelis-menten_N4_log_retest3_run3.in/run0	1e-10	1e-25	1e+11	40
sigma200_michaelis-menten_N4_log_retest4_run3.in/run0	1e-10	1e-25	1e+13	45
sigma200_michaelis-menten_N4_log_retest5_run3.in/run0	1e-10	1e-25	1e+13	50
sigma200_michaelis-menten_N4_log_retest6_run3.in/run0	1e-11	1e-25	1e+14	55
sigma500_michaelis-menten_N4_log.in/run0	1e-10	1e-25	1e+8	20
sigma500_michaelis-menten_N4_log_retest0_run0.in/run0	1e-10	1e-25	1e+8	25
sigma500_michaelis-menten_N4_log_retest1_run0.in/run0	1e-10	1e-25	1e+9	30
sigma500_michaelis-menten_N4_log_retest2_run0.in/run0	1e-10	1e-25	1e+11	35
sigma500_michaelis-menten_N4_log_retest3_run0.in/run0	1e-10	1e-25	1e+11	40
sigma500_michaelis-menten_N4_log_retest4_run0.in/run0	1e-10	1e-25	1e+13	45
sigma500_michaelis-menten_N4_log_retest5_run0.in/run0	1e-10	1e-25	1e+13	50
sigma500_michaelis-menten_N4_log_retest6_run0.in/run0	1e-10	1e-25	1e+13	55
sigma500_michaelis-menten_N4_log_retest7_run0.in/run0	1e-10	1e-25	1e+14	55
sigma500_michaelis-menten_N4_log_retest8_run0.in/run0	1e-11	1e-25	1e+12	55
sigma500_michaelis-menten_N4_log.in/run1	1e-10	1e-25	1e+8	20
sigma500_michaelis-menten_N4_log_retest0_run1.in/run0	1e-10	1e-25	1e+8	25
sigma500_michaelis-menten_N4_log_retest1_run1.in/run0	1e-10	1e-25	1e+9	30
sigma500_michaelis-menten_N4_log_retest2_run1.in/run0	1e-10	1e-25	1e+11	35
sigma500_michaelis-menten_N4_log_retest3_run1.in/run0	1e-10	1e-25	1e+11	40
sigma500_michaelis-menten_N4_log_retest4_run1.in/run0	1e-10	1e-25	1e+13	45
sigma500_michaelis-menten_N4_log_retest5_run1.in/run0	1e-11	1e-25	1e+13	50
sigma500_michaelis-menten_N4_log.in/run2	1e-10	1e-25	1e+8	20
sigma500_michaelis-menten_N4_log_retest0_run2.in/run0	1e-10	1e-25	1e+8	25
sigma500_michaelis-menten_N4_log_retest1_run2.in/run0	1e-10	1e-25	1e+9	30
sigma500_michaelis-menten_N4_log_retest2_run2.in/run0	1e-10	1e-25	1e+11	35
sigma500_michaelis-menten_N4_log_retest3_run2.in/run0	1e-10	1e-25	1e+11	40
sigma500_michaelis-menten_N4_log_retest4_run2.in/run0	1e-10	1e-25	1e+13	45
sigma500_michaelis-menten_N4_log_retest5_run2.in/run0	1e-10	1e-25	1e+13	50
sigma500_michaelis-menten_N4_log_retest6_run2.in/run0	1e-10	1e-25	1e+13	55
sigma500_michaelis-menten_N4_log_retest7_run2.in/run0	1e-12	1e-25	1e+13	55
sigma500_michaelis-menten_N4_log.in/run3	1e-10	1e-25	1e+8	20
sigma500_michaelis-menten_N4_log_retest0_run3.in/run0	1e-10	1e-25	1e+8	25
sigma500_michaelis-menten_N4_log_retest1_run3.in/run0	1e-10	1e-25	1e+9	30
sigma500_michaelis-menten_N4_log_retest2_run3.in/run0	1e-10	1e-25	1e+11	35
sigma500_michaelis-menten_N4_log_retest3_run3.in/run0	1e-10	1e-25	1e+11	40
sigma500_michaelis-menten_N4_log_retest4_run3.in/run0	1e-10	1e-25	1e+13	45
sigma500_michaelis-menten_N4_log_retest5_run3.in/run0	1e-10	1e-25	1e+13	50
sigma500_michaelis-menten_N4_log_retest6_run3.in/run0	1e-10	1e-25	1e+13	55
sigma500_michaelis-menten_N4_log_retest7_run3.in/run0	1e-10	1e-25	1e+13	55
sigma500_michaelis-menten_N4_log_retest8_run3.in/run0	1e-11	1e-25	1e+14	55
