# Supplementary material for: Robustness and parameter geography in post-translational modification systems
Source: PLoS Comput Biol. 2020 May 4;16(5):e1007573. doi: 10.1371/journal.pcbi.1007573 (PMC7224580; doi:10.1371/journal.pcbi.1007573)
Supplement: S1 File — All datasets are available on Mendeley Data under the given DOIs. See S1 Appendix for details. (TSV) [file pcbi.1007573.s004.tsv]

Dataset	Title	DOI	Description
1	Input files	10.17632/2jtk6b3ss2.1	All Paramotopy input files used in the analysis.
2A	Sample files, part 1	10.17632/br5jr7h52x.1	All Paramotopy sample files generated with ILR sampling from [10^{-p}, 10^p]^8 and [10^{-p}, 10^p]^6, for p = 1, 2, 3, 4, 5.
2B	Sample files, part 2	10.17632/m55h3fy8p2.1	All Paramotopy sample files for Paramotopy re-runs.
2C	Sample files, part 3	10.17632/rwc6mc7gft.1	All Paramotopy sample files generated with VEGAS sampling at \sigma = 2.5.
2D	Sample files, part 4	10.17632/x3xbs9spf7.1	All Paramotopy sample files generated with VEGAS sampling at \sigma = 3.0.
2E	Sample files, part 5	10.17632/3k6zf8cb8p.1	All Paramotopy sample files generated with VEGAS sampling at \sigma = 4.0.
2F	Sample files, part 6	10.17632/xvbn92fbz2.1	All Paramotopy sample files generated with VEGAS sampling at \sigma = 5.0.
2G	Sample files, part 7	10.17632/myf6k87jm4.1	All Paramotopy sample files generated with VEGAS sampling at \sigma = 7.0.
2H	Sample files, part 8	10.17632/d937wsty4h.1	All Paramotopy sample files generated with VEGAS sampling at \sigma = 10.
2I	Sample files, part 9	10.17632/g6nb68nzgk.1	All Paramotopy sample files generated with VEGAS sampling at \sigma = 15.
2J	Sample files, part 10	10.17632/p64ywpbr5c.1	All Paramotopy sample files generated with VEGAS sampling at \sigma = 20.
2K	Sample files, part 11	10.17632/px6vyx4fp8.1	All Paramotopy sample files generated with VEGAS sampling at \sigma = 50.
2L	Sample files, part 12	10.17632/pk5p3mbk63.1	All Paramotopy sample files generated with VEGAS sampling at \sigma = 100.
2M	Sample files, part 13	10.17632/2zzw8bs9f8.1	All Paramotopy sample files generated with VEGAS sampling at \sigma = 200.
2N	Sample files, part 14	10.17632/ny3k6wkvsc.1	All Paramotopy sample files generated with VEGAS sampling at \sigma = 500.
2O	Sample files, part 15	10.17632/h4trgmg6c4.1	All Paramotopy sample files generated with VEGAS sampling for low values of \sigma.
2P	Sample files, part 16	10.17632/cbs698dp7w.1	All Paramotopy sample files generated to link components in initial connectivity graphs.
2Q	Sample files, part 17	10.17632/d2637psv5h.1	All Paramotopy sample files generated to compute 10-fold visibility ratios.
3	Configuration files	10.17632/tkgkjwzvkk.1	All configuration files used in the analysis.
4A.1	Solutions files, sigma = 1, part 1	10.17632/bhfff94g4m.1	All (non-final) posreal counts files for Paramotopy runs with \sigma = 1.0.
4A.2	Solutions files, sigma = 1, part 2	10.17632/35vhp9jgbp.1	All final posreal counts files for Paramotopy runs with \sigma = 1.0.
4A.3	Solutions files, sigma = 1, part 3	10.17632/fc4vz3wxtc.1	All solutions statistics files for Paramotopy runs with \sigma = 1.0.
4A.4	Solutions files, sigma = 1, part 4	10.17632/3v4hjvb3mh.1	All proper solutions files for Paramotopy runs with \sigma = 1.0 on ILR-sampled parameter points in [0.1, 10]^8, parts 1 through 5. (For parts 6 through 10, see Dataset 4A.5.)
4A.5	Solutions files, sigma = 1, part 5	10.17632/7pg7z5hv5r.1	All proper solutions files for Paramotopy runs with \sigma = 1.0 on ILR-sampled parameter points in [0.1, 10]^8, parts 6 through 10. (For parts 1 through 5, see Dataset 4A.4.)
4A.6	Solutions files, sigma = 1, part 6	10.17632/wr8nnmgf4z.1	All proper solutions files for Paramotopy runs with \sigma = 1.0 on ILR-sampled parameter points in [0.01, 100]^8.
4A.7	Solutions files, sigma = 1, part 7	10.17632/y2rrmkf4t9.1	All proper solutions files for Paramotopy runs with \sigma = 1.0 on ILR-sampled parameter points in [0.001, 1000]^8.
4A.8	Solutions files, sigma = 1, part 8	10.17632/c59p9y663z.1	All proper solutions files for Paramotopy runs with \sigma = 1.0 on ILR-sampled parameter points in [0.0001, 10000]^8.
4A.9	Solutions files, sigma = 1, part 9	10.17632/cs5hwc2s7f.1	All proper solutions files for Paramotopy runs with \sigma = 1.0 on ILR-sampled parameter points in [0.00001, 100000]^8.
4A.10	Solutions files, sigma = 1, part 10	10.17632/wtyzcdfm63.1	All proper solutions files for Paramotopy runs with \sigma = 1.0 on ILR-sampled parameter points in [0.1, 10]^6, with \epsilon_2 = \phi_0 = 0.
4A.11	Solutions files, sigma = 1, part 11	10.17632/t2vbkm6syw.1	All proper solutions files for Paramotopy runs with \sigma = 1.0 on ILR-sampled parameter points in [0.01, 100]^6, with \epsilon_2 = \phi_0 = 0.
4A.12	Solutions files, sigma = 1, part 12	10.17632/3khmm3jdmv.1	All proper solutions files for Paramotopy runs with \sigma = 1.0 on ILR-sampled parameter points in [0.001, 1000]^6, with \epsilon_2 = \phi_0 = 0.
4A.13	Solutions files, sigma = 1, part 13	10.17632/chgy5bpzvy.1	All proper solutions files for Paramotopy runs with \sigma = 1.0 on ILR-sampled parameter points in [0.0001, 10000]^6, with \epsilon_2 = \phi_0 = 0.
4A.14	Solutions files, sigma = 1, part 14	10.17632/fs9npcn4dc.1	All proper solutions files for Paramotopy runs with \sigma = 1.0 on ILR-sampled parameter points in [0.00001, 100000]^6, with \epsilon_2 = \phi_0 = 0.
4A.15	Solutions files, sigma = 1, part 15	10.17632/hz2rtd2v7k.1	All proper solutions files for Paramotopy runs with \sigma = 1.0 on the single-iteration VEGAS sample generated for low values of \sigma.
4A.16	Solutions files, sigma = 1, part 16	10.17632/ckg2jwzx4b.1	All proper solutions files for Paramotopy runs with \sigma = 1.0 on VEGAS-sampled points at \sigma = 2.5.
4A.17	Solutions files, sigma = 1, part 17	10.17632/rn78ggj5d3.1	All proper solutions files for Paramotopy runs with \sigma = 1.0 on VEGAS-sampled points at \sigma = 3.0.
4A.18	Solutions files, sigma = 1, part 18	10.17632/srw5mkf5my.1	All proper solutions files for Paramotopy runs with \sigma = 1.0 on VEGAS-sampled points at \sigma = 4.0.
4A.19	Solutions files, sigma = 1, part 19	10.17632/xmgh9g2vf7.1	All proper solutions files for Paramotopy runs with \sigma = 1.0 on VEGAS-sampled points at \sigma = 5.0.
4A.20	Solutions files, sigma = 1, part 20	10.17632/2766648kpg.1	All proper solutions files for Paramotopy runs with \sigma = 1.0 on VEGAS-sampled points at \sigma = 7.0.
4A.21	Solutions files, sigma = 1, part 21	10.17632/crjxkgsbms.1	All proper solutions files for Paramotopy runs with \sigma = 1.0 on VEGAS-sampled points at \sigma = 10.
4A.22	Solutions files, sigma = 1, part 22	10.17632/2bsd8b7vbj.1	All proper solutions files for Paramotopy runs with \sigma = 1.0 on VEGAS-sampled points at \sigma = 15.
4A.23	Solutions files, sigma = 1, part 23	10.17632/4hmtg9h72f.1	All proper solutions files for Paramotopy runs with \sigma = 1.0 on VEGAS-sampled points at \sigma = 20.
4A.24	Solutions files, sigma = 1, part 24	10.17632/6tbddznx65.1	All proper solutions files for Paramotopy runs with \sigma = 1.0 on VEGAS-sampled points at \sigma = 50.
4A.25	Solutions files, sigma = 1, part 25	10.17632/sk44h834jm.1	All proper solutions files for Paramotopy runs with \sigma = 1.0 on VEGAS-sampled points at \sigma = 100.
4A.26	Solutions files, sigma = 1, part 26	10.17632/5r5xzrnz2v.1	All proper solutions files for Paramotopy runs with \sigma = 1.0 on VEGAS-sampled points at \sigma = 200.
4A.27	Solutions files, sigma = 1, part 27	10.17632/kdbxwj48km.1	All proper solutions files for Paramotopy runs with \sigma = 1.0 on VEGAS-sampled points at \sigma = 500.
4B.1	Solutions files, sigma = 1.0078125, part 1	10.17632/wnt7493jc8.1	All (non-final) posreal counts files for Paramotopy runs with \sigma = 1.0078125.
4B.2	Solutions files, sigma = 1.0078125, part 2	10.17632/8ydw7jg58d.1	All final posreal counts files for Paramotopy runs with \sigma = 1.0078125.
4B.3	Solutions files, sigma = 1.0078125, part 3	10.17632/c6rm9tf7tp.1	All solutions statistics files for Paramotopy runs with \sigma = 1.0078125.
4B.4	Solutions files, sigma = 1.0078125, part 4	10.17632/djbcmbc34z.1	All proper solutions files for Paramotopy runs with \sigma = 1.0078125.
4C.1	Solutions files, sigma = 1.015625, part 1	10.17632/t6jsj9b99h.1	All (non-final) posreal counts files for Paramotopy runs with \sigma = 1.015625.
4C.2	Solutions files, sigma = 1.015625, part 2	10.17632/cvtxb9dc7y.1	All final posreal counts files for Paramotopy runs with \sigma = 1.015625.
4C.3	Solutions files, sigma = 1.015625, part 3	10.17632/f6pd59b9gs.1	All solutions statistics files for Paramotopy runs with \sigma = 1.015625.
4C.4	Solutions files, sigma = 1.015625, part 4	10.17632/23zdjxfyfx.1	All proper solutions files for Paramotopy runs with \sigma = 1.015625.
4D.1	Solutions files, sigma = 1.03125, part 1	10.17632/64m47s48bg.1	All (non-final) posreal counts files for Paramotopy runs with \sigma = 1.03125.
4D.2	Solutions files, sigma = 1.03125, part 2	10.17632/c26hs8y4v7.1	All final posreal counts files for Paramotopy runs with \sigma = 1.03125.
4D.3	Solutions files, sigma = 1.03125, part 3	10.17632/pxr48st5cd.1	All solutions statistics files for Paramotopy runs with \sigma = 1.03125.
4D.4	Solutions files, sigma = 1.03125, part 4	10.17632/8vyr47gnks.1	All proper solutions files for Paramotopy runs with \sigma = 1.03125.
4E.1	Solutions files, sigma = 1.0625, part 1	10.17632/3cjb83dm53.1	All (non-final) posreal counts files for Paramotopy runs with \sigma = 1.0625.
4E.2	Solutions files, sigma = 1.0625, part 2	10.17632/64j3p973yk.1	All final posreal counts files for Paramotopy runs with \sigma = 1.0625.
4E.3	Solutions files, sigma = 1.0625, part 3	10.17632/jdvxx5vpx3.1	All solutions statistics files for Paramotopy runs with \sigma = 1.0625.
4E.4	Solutions files, sigma = 1.0625, part 4	10.17632/c849v7dg97.1	All proper solutions files for Paramotopy runs with \sigma = 1.0625.
4F.1	Solutions files, sigma = 1.125, part 1	10.17632/drr4zhr68j.1	All (non-final) posreal counts files for Paramotopy runs with \sigma = 1.125.
4F.2	Solutions files, sigma = 1.125, part 2	10.17632/5wrdzykrzg.1	All final posreal counts files for Paramotopy runs with \sigma = 1.125.
4F.3	Solutions files, sigma = 1.125, part 3	10.17632/z676zmbs7n.1	All solutions statistics files for Paramotopy runs with \sigma = 1.125.
4F.4	Solutions files, sigma = 1.125, part 4	10.17632/yb8pst2yzt.1	All proper solutions files for Paramotopy runs with \sigma = 1.125.
4G.1	Solutions files, sigma = 1.25, part 1	10.17632/pshw6cz538.1	All (non-final) posreal counts files for Paramotopy runs with \sigma = 1.25.
4G.2	Solutions files, sigma = 1.25, part 2	10.17632/97gpjjms4v.1	All final posreal counts files for Paramotopy runs with \sigma = 1.25.
4G.3	Solutions files, sigma = 1.25, part 3	10.17632/7hbk9prh2y.1	All solutions statistics files for Paramotopy runs with \sigma = 1.25.
4G.4	Solutions files, sigma = 1.25, part 4	10.17632/2rs7j8n4x6.1	All proper solutions files for Paramotopy runs with \sigma = 1.25.
4H.1	Solutions files, sigma = 1.5, part 1	10.17632/k22fspd7tn.1	All (non-final) posreal counts files for Paramotopy runs with \sigma = 1.5.
4H.2	Solutions files, sigma = 1.5, part 2	10.17632/zz8prhkrwn.1	All final posreal counts files for Paramotopy runs with \sigma = 1.5.
4H.3	Solutions files, sigma = 1.5, part 3	10.17632/mc2mv2pjjm.1	All solutions statistics files for Paramotopy runs with \sigma = 1.5.
4H.4	Solutions files, sigma = 1.5, part 4	10.17632/4kj6v4p8f3.1	All proper solutions files for Paramotopy runs with \sigma = 1.5 on ILR-sampled parameter points in [0.1, 10]^8, parts 1 through 5. (For parts 6 through 10, see Dataset 4H.5.)
4H.5	Solutions files, sigma = 1.5, part 5	10.17632/r8cyj9ywpt.1	All proper solutions files for Paramotopy runs with \sigma = 1.5 on ILR-sampled parameter points in [0.1, 10]^8, parts 6 through 10. (For parts 1 through 5, see Dataset 4H.4.)
4H.6	Solutions files, sigma = 1.5, part 6	10.17632/p6t5jc2gjj.1	All proper solutions files for Paramotopy runs with \sigma = 1.5 on ILR-sampled parameter points in [10^{-p}, 10^p]^6, with \epsilon_2 = \phi_0 = 0, for p = 1, 2, 3, 4, 5.
4H.7	Solutions files, sigma = 1.5, part 7	10.17632/mxcnhnw9wx.1	All proper solutions files for Paramotopy runs with \sigma = 1.5 on ILR-sampled parameter points in [10^{-p}, 10^p]^8, for p = 2, 3, 4, 5.
4H.8	Solutions files, sigma = 1.5, part 8	10.17632/fkwwhvv3km.1	All proper solutions files for Paramotopy runs with \sigma = 1.5 on the single-iteration VEGAS sample generated for low values of \sigma.
4H.9	Solutions files, sigma = 1.5, part 9	10.17632/trsn773rt5.1	All proper solutions files for Paramotopy runs with \sigma = 1.5 on linking parameter points.
4I.1	Solutions files, sigma = 2, part 1	10.17632/hv7hj7t7rf.1	All (non-final) posreal counts files for Paramotopy runs with \sigma = 2.0.
4I.2	Solutions files, sigma = 2, part 2	10.17632/7wytx5z86d.1	All final posreal counts files for Paramotopy runs with \sigma = 2.0.
4I.3	Solutions files, sigma = 2, part 3	10.17632/jtwsjrk7yk.1	All solutions statistics files for Paramotopy runs with \sigma = 2.0.
4I.4	Solutions files, sigma = 2, part 4	10.17632/yyv6gp3tzb.1	All proper solutions files for Paramotopy runs with \sigma = 2.0 on ILR-sampled parameter points in [0.1, 10]^8, parts 1 through 5. (For parts 6 through 10, see Dataset 4I.5.)
4I.5	Solutions files, sigma = 2, part 5	10.17632/cyx7tm9hbx.1	All proper solutions files for Paramotopy runs with \sigma = 2.0 on ILR-sampled parameter points in [0.1, 10]^8, parts 6 through 10. (For parts 1 through 5, see Dataset 4I.4.)
4I.6	Solutions files, sigma = 2, part 6	10.17632/99ksrtdfvh.1	All proper solutions files for Paramotopy runs with \sigma = 2.0 on ILR-sampled parameter points in [10^{-p}, 10^p]^6, with \epsilon_2 = \phi_0 = 0, for p = 1, 2, 3, 4, 5.
4I.7	Solutions files, sigma = 2, part 7	10.17632/fywm83cp8g.1	All proper solutions files for Paramotopy runs with \sigma = 2.0 on ILR-sampled parameter points in [10^{-p}, 10^p]^8, for p = 2, 3, 4, 5.
4I.8	Solutions files, sigma = 2, part 8	10.17632/dwrh9gs3g9.1	All proper solutions files for Paramotopy runs with \sigma = 2.0 on the single-iteration VEGAS sample generated for low values of \sigma.
4I.9	Solutions files, sigma = 2, part 9	10.17632/g2zj4zf8yk.1	All proper solutions files for Paramotopy runs with \sigma = 2.0 on linking parameter points.
4I.10	Solutions files, sigma = 2, part 10	10.17632/4rxbxfyvr6.1	All proper solutions files for Paramotopy runs with \sigma = 2.0 on parameter points sampled to compute the 10-fold visibility ratio.
4J.1	Solutions files, sigma = 2.5, part 1	10.17632/bbt2jh64sm.1	All (non-final) posreal counts files for Paramotopy runs with \sigma = 2.5.
4J.2	Solutions files, sigma = 2.5, part 2	10.17632/99vcph8s3g.1	All final posreal counts files for Paramotopy runs with \sigma = 2.5.
4J.3	Solutions files, sigma = 2.5, part 3	10.17632/zkz63t254s.1	All solutions statistics files for Paramotopy runs with \sigma = 2.5.
4J.4	Solutions files, sigma = 2.5, part 4	10.17632/p2hrr9hv86.1	All proper solutions files for Paramotopy runs with \sigma = 2.5 on ILR-sampled parameter points in [0.1, 10]^8.
4J.5	Solutions files, sigma = 2.5, part 5	10.17632/cv293d58p5.1	All proper solutions files for Paramotopy runs with \sigma = 2.5 on ILR-sampled parameter points in [10^{-p}, 10^p]^6, with \epsilon_2 = \phi_0 = 0, for p = 1, 2, 3, 4, 5.
4J.6	Solutions files, sigma = 2.5, part 6	10.17632/gx442g4zd6.1	All proper solutions files for Paramotopy runs with \sigma = 2.5 on ILR-sampled parameter points in [10^{-p}, 10^p]^8, for p = 2, 3, 4, 5.
4J.7	Solutions files, sigma = 2.5, part 7	10.17632/6dtr8xj8tx.1	All proper solutions files for Paramotopy runs with \sigma = 2.5 on VEGAS-sampled parameter points at \sigma = 2.5.
4J.8	Solutions files, sigma = 2.5, part 8	10.17632/7jdx9vw6rh.1	All proper solutions files for Paramotopy runs with \sigma = 2.5 on linking parameter points.
4J.9	Solutions files, sigma = 2.5, part 9	10.17632/vszy4vc2gc.1	All proper solutions files for Paramotopy runs with \sigma = 2.5 on parameter points sampled to compute the 10-fold visibility ratio.
4K.1	Solutions files, sigma = 3, part 1	10.17632/2jmw3xtp3h.1	All (non-final) posreal counts files for Paramotopy runs with \sigma = 3.0.
4K.2	Solutions files, sigma = 3, part 2	10.17632/jv264b28t3.1	All final posreal counts files for Paramotopy runs with \sigma = 3.0.
4K.3	Solutions files, sigma = 3, part 3	10.17632/vdbrsyhm25.1	All solutions statistics files for Paramotopy runs with \sigma = 3.0.
4K.4	Solutions files, sigma = 3, part 4	10.17632/tbpkgcrv8x.1	All proper solutions files for Paramotopy runs with \sigma = 3.0 on ILR-sampled parameter points in [0.1, 10]^8.
4K.5	Solutions files, sigma = 3, part 5	10.17632/5dctvhpxgp.1	All proper solutions files for Paramotopy runs with \sigma = 3.0 on ILR-sampled parameter points in [10^{-p}, 10^p]^6, with \epsilon_2 = \phi_0 = 0, for p = 1, 2, 3, 4, 5.
4K.6	Solutions files, sigma = 3, part 6	10.17632/dwf64vrypw.1	All proper solutions files for Paramotopy runs with \sigma = 3.0 on ILR-sampled parameter points in [10^{-p}, 10^p]^8, for p = 2, 3, 4, 5.
4K.7	Solutions files, sigma = 3, part 7	10.17632/hz3h8bxdsv.1	All proper solutions files for Paramotopy runs with \sigma = 3.0 on VEGAS-sampled parameter points at \sigma = 3.0.
4K.8	Solutions files, sigma = 3, part 8	10.17632/rc2yg39637.1	All proper solutions files for Paramotopy runs with \sigma = 3.0 on linking parameter points.
4K.9	Solutions files, sigma = 3, part 9	10.17632/sbdxv8w7w3.1	All proper solutions files for Paramotopy runs with \sigma = 3.0 on parameter points sampled to compute the 10-fold visibility ratio.
4L.1	Solutions files, sigma = 4, part 1	10.17632/nd549x3jr6.1	All (non-final) posreal counts files for Paramotopy runs with \sigma = 4.0.
4L.2	Solutions files, sigma = 4, part 2	10.17632/hb5r6t3hsr.1	All final posreal counts files for Paramotopy runs with \sigma = 4.0.
4L.3	Solutions files, sigma = 4, part 3	10.17632/3h9bcfkc74.1	All solutions statistics files for Paramotopy runs with \sigma = 4.0.
4L.4	Solutions files, sigma = 4, part 4	10.17632/wwk94pzbtc.1	All proper solutions files for Paramotopy runs with \sigma = 4.0 on ILR-sampled parameter points in [0.1, 10]^8.
4L.5	Solutions files, sigma = 4, part 5	10.17632/4867jm49nd.1	All proper solutions files for Paramotopy runs with \sigma = 4.0 on ILR-sampled parameter points in [10^{-p}, 10^p]^6, with \epsilon_2 = \phi_0 = 0, for p = 1, 2, 3, 4, 5.
4L.6	Solutions files, sigma = 4, part 6	10.17632/pc2d72tvmb.1	All proper solutions files for Paramotopy runs with \sigma = 4.0 on ILR-sampled parameter points in [10^{-p}, 10^p]^8, for p = 2, 3, 4, 5.
4L.7	Solutions files, sigma = 4, part 7	10.17632/yhksbbcpf4.1	All proper solutions files for Paramotopy runs with \sigma = 4.0 on VEGAS-sampled parameter points at \sigma = 4.0.
4L.8	Solutions files, sigma = 4, part 8	10.17632/rdvgw3zx4t.1	All proper solutions files for Paramotopy runs with \sigma = 4.0 on linking parameter points.
4L.9	Solutions files, sigma = 4, part 9	10.17632/kycgnxvrt4.1	All proper solutions files for Paramotopy runs with \sigma = 4.0 on parameter points sampled to compute the 10-fold visibility ratio.
4M.1	Solutions files, sigma = 5, part 1	10.17632/ng8h9fcmts.1	All (non-final) posreal counts files for Paramotopy runs with \sigma = 5.0.
4M.2	Solutions files, sigma = 5, part 2	10.17632/zw539cdxnn.1	All final posreal counts files for Paramotopy runs with \sigma = 5.0.
4M.3	Solutions files, sigma = 5, part 3	10.17632/x6vhsc8t7b.1	All solutions statistics files for Paramotopy runs with \sigma = 5.0.
4M.4	Solutions files, sigma = 5, part 4	10.17632/9y6757h3nt.1	All proper solutions files for Paramotopy runs with \sigma = 5.0 on ILR-sampled parameter points in [0.1, 10]^8.
4M.5	Solutions files, sigma = 5, part 5	10.17632/4dn588hz8k.1	All proper solutions files for Paramotopy runs with \sigma = 5.0 on ILR-sampled parameter points in [10^{-p}, 10^p]^6, with \epsilon_2 = \phi_0 = 0, for p = 1, 2, 3, 4, 5.
4M.6	Solutions files, sigma = 5, part 6	10.17632/pnswdjvbbw.1	All proper solutions files for Paramotopy runs with \sigma = 5.0 on ILR-sampled parameter points in [10^{-p}, 10^p]^8, for p = 2, 3, 4, 5.
4M.7	Solutions files, sigma = 5, part 7	10.17632/m8myxh6x35.1	All proper solutions files for Paramotopy runs with \sigma = 5.0 on VEGAS-sampled parameter points at \sigma = 5.0.
4M.8	Solutions files, sigma = 5, part 8	10.17632/s25jp38xt4.1	All proper solutions files for Paramotopy runs with \sigma = 5.0 on linking parameter points.
4M.9	Solutions files, sigma = 5, part 9	10.17632/drg4tp2j3v.1	All proper solutions files for Paramotopy runs with \sigma = 5.0 on parameter points sampled to compute the 10-fold visibility ratio.
4N.1	Solutions files, sigma = 7, part 1	10.17632/dw8jtwpp2n.1	All (non-final) posreal counts files for Paramotopy runs with \sigma = 7.0.
4N.2	Solutions files, sigma = 7, part 2	10.17632/jb83crm5c8.1	All final posreal counts files for Paramotopy runs with \sigma = 7.0.
4N.3	Solutions files, sigma = 7, part 3	10.17632/btrh6tnwpd.1	All solutions statistics files for Paramotopy runs with \sigma = 7.0.
4N.4	Solutions files, sigma = 7, part 4	10.17632/58ypt56hgg.1	All proper solutions files for Paramotopy runs with \sigma = 7.0 on ILR-sampled parameter points in [0.1, 10]^8.
4N.5	Solutions files, sigma = 7, part 5	10.17632/5fs5jrj74g.1	All proper solutions files for Paramotopy runs with \sigma = 7.0 on ILR-sampled parameter points in [10^{-p}, 10^p]^6, with \epsilon_2 = \phi_0 = 0, for p = 1, 2, 3, 4, 5.
4N.6	Solutions files, sigma = 7, part 6	10.17632/x8rsj9f8zs.1	All proper solutions files for Paramotopy runs with \sigma = 7.0 on ILR-sampled parameter points in [10^{-p}, 10^p]^8, for p = 2, 3, 4, 5.
4N.7	Solutions files, sigma = 7, part 7	10.17632/x3wbxb53gx.1	All proper solutions files for Paramotopy runs with \sigma = 7.0 on VEGAS-sampled parameter points at \sigma = 7.0.
4N.8	Solutions files, sigma = 7, part 8	10.17632/8vbhj85j42.1	All proper solutions files for Paramotopy runs with \sigma = 7.0 on linking parameter points.
4N.9	Solutions files, sigma = 7, part 9	10.17632/ks2j4ysb8m.1	All proper solutions files for Paramotopy runs with \sigma = 7.0 on parameter points sampled to compute the 10-fold visibility ratio.
4O.1	Solutions files, sigma = 10, part 1	10.17632/69spj9nzst.1	All (non-final) posreal counts files for Paramotopy runs with \sigma = 10.
4O.2	Solutions files, sigma = 10, part 2	10.17632/96gx5t982j.1	All final posreal counts files for Paramotopy runs with \sigma = 10.
4O.3	Solutions files, sigma = 10, part 3	10.17632/6ymgd7jgn7.1	All solutions statistics files for Paramotopy runs with \sigma = 10.
4O.4	Solutions files, sigma = 10, part 4	10.17632/72g3psjfrn.1	All proper solutions files for Paramotopy runs with \sigma = 10 on ILR-sampled parameter points in [0.1, 10]^8.
4O.5	Solutions files, sigma = 10, part 5	10.17632/7spcpt5rm3.1	All proper solutions files for Paramotopy runs with \sigma = 10 on ILR-sampled parameter points in [10^{-p}, 10^p]^6, with \epsilon_2 = \phi_0 = 0, for p = 1, 2, 3, 4, 5.
4O.6	Solutions files, sigma = 10, part 6	10.17632/k3px2hnnpt.1	All proper solutions files for Paramotopy runs with \sigma = 10 on ILR-sampled parameter points in [10^{-p}, 10^p]^8, for p = 2, 3, 4, 5.
4O.7	Solutions files, sigma = 10, part 7	10.17632/y84x8cdyy3.1	All proper solutions files for Paramotopy runs with \sigma = 10 on VEGAS-sampled parameter points at \sigma = 10.
4O.8	Solutions files, sigma = 10, part 8	10.17632/n98xtxj7sm.1	All proper solutions files for Paramotopy runs with \sigma = 10 on linking parameter points.
4O.9	Solutions files, sigma = 10, part 9	10.17632/6pjgg45gfz.1	All proper solutions files for Paramotopy runs with \sigma = 10 on parameter points sampled to compute the 10-fold visibility ratio.
4P.1	Solutions files, sigma = 15, part 1	10.17632/yj897wd85z.1	All (non-final) posreal counts files for Paramotopy runs with \sigma = 15.
4P.2	Solutions files, sigma = 15, part 2	10.17632/3bmhsr3ytx.1	All final posreal counts files for Paramotopy runs with \sigma = 15.
4P.3	Solutions files, sigma = 15, part 3	10.17632/v5w6df62k4.1	All solutions statistics files for Paramotopy runs with \sigma = 15.
4P.4	Solutions files, sigma = 15, part 4	10.17632/3rrz8df47p.1	All proper solutions files for Paramotopy runs with \sigma = 15 on ILR-sampled parameter points in [0.1, 10]^8.
4P.5	Solutions files, sigma = 15, part 5	10.17632/d9wy4gskvm.1	All proper solutions files for Paramotopy runs with \sigma = 15 on ILR-sampled parameter points in [10^{-p}, 10^p]^6, with \epsilon_2 = \phi_0 = 0, for p = 1, 2, 3, 4, 5.
4P.6	Solutions files, sigma = 15, part 6	10.17632/xpv6yhzmk9.1	All proper solutions files for Paramotopy runs with \sigma = 15 on ILR-sampled parameter points in [10^{-p}, 10^p]^8, for p = 2, 3, 4, 5.
4P.7	Solutions files, sigma = 15, part 7	10.17632/yfnzsk5drz.1	All proper solutions files for Paramotopy runs with \sigma = 15 on VEGAS-sampled parameter points at \sigma = 15.
4P.8	Solutions files, sigma = 15, part 8	10.17632/k58cjd9xw4.1	All proper solutions files for Paramotopy runs with \sigma = 15 on linking parameter points.
4P.9	Solutions files, sigma = 15, part 9	10.17632/68k6zd8xs9.1	All proper solutions files for Paramotopy runs with \sigma = 15 on parameter points sampled to compute the 10-fold visibility ratio.
4Q.1	Solutions files, sigma = 20, part 1	10.17632/nttnnxn6pv.1	All (non-final) posreal counts files for Paramotopy runs with \sigma = 20.
4Q.2	Solutions files, sigma = 20, part 2	10.17632/hh9txzwn4x.1	All final posreal counts files for Paramotopy runs with \sigma = 20.
4Q.3	Solutions files, sigma = 20, part 3	10.17632/xp4frcg33d.1	All solutions statistics files for Paramotopy runs with \sigma = 20.
4Q.4	Solutions files, sigma = 20, part 4	10.17632/t5pvv7n94c.1	All proper solutions files for Paramotopy runs with \sigma = 20 on ILR-sampled parameter points in [0.1, 10]^8.
4Q.5	Solutions files, sigma = 20, part 5	10.17632/ybdg3r9dp2.1	All proper solutions files for Paramotopy runs with \sigma = 20 on ILR-sampled parameter points in [10^{-p}, 10^p]^6, with \epsilon_2 = \phi_0 = 0, for p = 1, 2, 3, 4, 5.
4Q.6	Solutions files, sigma = 20, part 6	10.17632/83v8vwf7s6.1	All proper solutions files for Paramotopy runs with \sigma = 20 on ILR-sampled parameter points in [10^{-p}, 10^p]^8, for p = 2, 3, 4, 5.
4Q.7	Solutions files, sigma = 20, part 7	10.17632/h4d2yzd2wx.1	All proper solutions files for Paramotopy runs with \sigma = 20 on VEGAS-sampled parameter points at \sigma = 20.
4Q.8	Solutions files, sigma = 20, part 8	10.17632/86m5jc4787.1	All proper solutions files for Paramotopy runs with \sigma = 20 on linking parameter points.
4Q.9	Solutions files, sigma = 20, part 9	10.17632/x2wfkvg3k8.1	All proper solutions files for Paramotopy runs with \sigma = 20 on parameter points sampled to compute the 10-fold visibility ratio.
4R.1	Solutions files, sigma = 50, part 1	10.17632/kn2fhxbfcw.1	All (non-final) posreal counts files for Paramotopy runs with \sigma = 50.
4R.2	Solutions files, sigma = 50, part 2	10.17632/ywcp7s8b52.1	All final posreal counts files for Paramotopy runs with \sigma = 50.
4R.3	Solutions files, sigma = 50, part 3	10.17632/zzndsy9f2f.1	All solutions statistics files for Paramotopy runs with \sigma = 50.
4R.4	Solutions files, sigma = 50, part 4	10.17632/mcrv6h27zv.1	All proper solutions files for Paramotopy runs with \sigma = 50 on ILR-sampled parameter points in [0.1, 10]^8.
4R.5	Solutions files, sigma = 50, part 5	10.17632/4hr993c4p7.1	All proper solutions files for Paramotopy runs with \sigma = 50 on ILR-sampled parameter points in [10^{-p}, 10^p]^6, with \epsilon_2 = \phi_0 = 0, for p = 1, 2, 3, 4, 5.
4R.6	Solutions files, sigma = 50, part 6	10.17632/m4nby6v4cj.1	All proper solutions files for Paramotopy runs with \sigma = 50 on ILR-sampled parameter points in [10^{-p}, 10^p]^8, for p = 2, 3, 4, 5.
4R.7	Solutions files, sigma = 50, part 7	10.17632/9st6pp9j74.1	All proper solutions files for Paramotopy runs with \sigma = 50 on VEGAS-sampled parameter points at \sigma = 50.
4R.8	Solutions files, sigma = 50, part 8	10.17632/hgyzbdwyw4.1	All proper solutions files for Paramotopy runs with \sigma = 50 on linking parameter points.
4R.9	Solutions files, sigma = 50, part 9	10.17632/bybcmhkxcs.1	All proper solutions files for Paramotopy runs with \sigma = 50 on parameter points sampled to compute the 10-fold visibility ratio.
4S.1	Solutions files, sigma = 100, part 1	10.17632/c86vtss7ft.1	All (non-final) posreal counts files for Paramotopy runs with \sigma = 100.
4S.2	Solutions files, sigma = 100, part 2	10.17632/dwxj8wjg5b.1	All final posreal counts files for Paramotopy runs with \sigma = 100.
4S.3	Solutions files, sigma = 100, part 3	10.17632/7h823xjj99.1	All solutions statistics files for Paramotopy runs with \sigma = 100.
4S.4	Solutions files, sigma = 100, part 4	10.17632/pzwmgprkvv.1	All proper solutions files for Paramotopy runs with \sigma = 100 on ILR-sampled parameter points in [0.1, 10]^8.
4S.5	Solutions files, sigma = 100, part 5	10.17632/ss5zh7vxxs.1	All proper solutions files for Paramotopy runs with \sigma = 100 on ILR-sampled parameter points in [10^{-p}, 10^p]^6, with \epsilon_2 = \phi_0 = 0, for p = 1, 2, 3, 4, 5.
4S.6	Solutions files, sigma = 100, part 6	10.17632/tbm8y3gdkh.1	All proper solutions files for Paramotopy runs with \sigma = 100 on ILR-sampled parameter points in [10^{-p}, 10^p]^8, for p = 2, 3, 4, 5.
4S.7	Solutions files, sigma = 100, part 7	10.17632/797z6tcy3r.1	All proper solutions files for Paramotopy runs with \sigma = 100 on VEGAS-sampled parameter points at \sigma = 100.
4S.8	Solutions files, sigma = 100, part 8	10.17632/mzdkzmznnn.1	All proper solutions files for Paramotopy runs with \sigma = 100 on linking parameter points.
4S.9	Solutions files, sigma = 100, part 9	10.17632/fzvsyr22s8.1	All proper solutions files for Paramotopy runs with \sigma = 100 on parameter points sampled to compute the 10-fold visibility ratio.
4T.1	Solutions files, sigma = 200, part 1	10.17632/tdxk86r6my.1	All (non-final) posreal counts files for Paramotopy runs with \sigma = 200.
4T.2	Solutions files, sigma = 200, part 2	10.17632/4b6wg3pvv8.1	All final posreal counts files for Paramotopy runs with \sigma = 200.
4T.3	Solutions files, sigma = 200, part 3	10.17632/57bcswkhsr.1	All solutions statistics files for Paramotopy runs with \sigma = 200.
4T.4	Solutions files, sigma = 200, part 4	10.17632/n824mj35zr.1	All proper solutions files for Paramotopy runs with \sigma = 200 on ILR-sampled parameter points in [0.1, 10]^8.
4T.5	Solutions files, sigma = 200, part 5	10.17632/sbmcvzh9rz.1	All proper solutions files for Paramotopy runs with \sigma = 200 on ILR-sampled parameter points in [10^{-p}, 10^p]^6, with \epsilon_2 = \phi_0 = 0, for p = 1, 2, 3, 4, 5.
4T.6	Solutions files, sigma = 200, part 6	10.17632/j4wdczrscn.1	All proper solutions files for Paramotopy runs with \sigma = 200 on ILR-sampled parameter points in [10^{-p}, 10^p]^8, for p = 2, 3, 4, 5.
4T.7	Solutions files, sigma = 200, part 7	10.17632/3kzv75rr6j.1	All proper solutions files for Paramotopy runs with \sigma = 200 on VEGAS-sampled parameter points at \sigma = 200.
4T.8	Solutions files, sigma = 200, part 8	10.17632/kx6sgh4tjg.1	All proper solutions files for Paramotopy runs with \sigma = 200 on linking parameter points.
4T.9	Solutions files, sigma = 200, part 9	10.17632/72b664txh6.1	All proper solutions files for Paramotopy runs with \sigma = 200 on parameter points sampled to compute the 10-fold visibility ratio.
4U.1	Solutions files, sigma = 500, part 1	10.17632/kvtrh4993z.1	All (non-final) posreal counts files for Paramotopy runs with \sigma = 500.
4U.2	Solutions files, sigma = 500, part 2	10.17632/snp4gv7m6c.1	All final posreal counts files for Paramotopy runs with \sigma = 500.
4U.3	Solutions files, sigma = 500, part 3	10.17632/hs9y658jt9.1	All solutions statistics files for Paramotopy runs with \sigma = 500.
4U.4	Solutions files, sigma = 500, part 4	10.17632/583hyjmy5v.1	All proper solutions files for Paramotopy runs with \sigma = 500 on ILR-sampled parameter points in [0.1, 10]^8.
4U.5	Solutions files, sigma = 500, part 5	10.17632/b68d3sshnt.1	All proper solutions files for Paramotopy runs with \sigma = 500 on ILR-sampled parameter points in [10^{-p}, 10^p]^6, with \epsilon_2 = \phi_0 = 0, for p = 1, 2, 3, 4, 5.
4U.6	Solutions files, sigma = 500, part 6	10.17632/m3jxgt6wbd.1	All proper solutions files for Paramotopy runs with \sigma = 500 on ILR-sampled parameter points in [10^{-p}, 10^p]^8, for p = 2, 3, 4, 5.
4U.7	Solutions files, sigma = 500, part 7	10.17632/x2cyyh8cm3.1	All proper solutions files for Paramotopy runs with \sigma = 500 on VEGAS-sampled parameter points at \sigma = 500.
4U.8	Solutions files, sigma = 500, part 8	10.17632/t9zgbxcfgx.1	All proper solutions files for Paramotopy runs with \sigma = 500 on linking parameter points.
4U.9	Solutions files, sigma = 500, part 9	10.17632/b8mhxrncst.1	All proper solutions files for Paramotopy runs with \sigma = 500 on parameter points sampled to compute the 10-fold visibility ratio.
4V.1	Solutions files, sigma = 1000, part 1	10.17632/n8kyrdtdzg.1	All (non-final) posreal counts files for Paramotopy runs with \sigma = 1000.
4V.2	Solutions files, sigma = 1000, part 2	10.17632/g6f2my77ws.1	All final posreal counts files for Paramotopy runs with \sigma = 1000.
4V.3	Solutions files, sigma = 1000, part 3	10.17632/gsmmyjjw69.1	All solutions statistics files for Paramotopy runs with \sigma = 1000.
4V.4	Solutions files, sigma = 1000, part 4	10.17632/j437xvkmdc.1	All proper solutions files for Paramotopy runs with \sigma = 1000.
4W.1	Solutions files, sigma = 2000, part 1	10.17632/94skgn7xbd.1	All (non-final) posreal counts files for Paramotopy runs with \sigma = 2000.
4W.2	Solutions files, sigma = 2000, part 2	10.17632/67wjhs8hb7.1	All final posreal counts files for Paramotopy runs with \sigma = 2000.
4W.3	Solutions files, sigma = 2000, part 3	10.17632/ry69588f92.1	All solutions statistics files for Paramotopy runs with \sigma = 2000.
4W.4	Solutions files, sigma = 2000, part 4	10.17632/mzzg3tzbnv.1	All proper solutions files for Paramotopy runs with \sigma = 2000.
4X.1	Solutions files, sigma = 5000, part 1	10.17632/rvh7xgpr8c.1	All (non-final) posreal counts files for Paramotopy runs with \sigma = 5000.
4X.2	Solutions files, sigma = 5000, part 2	10.17632/m57d8k2mx3.1	All final posreal counts files for Paramotopy runs with \sigma = 5000.
4X.3	Solutions files, sigma = 5000, part 3	10.17632/2277xg78bz.1	All solutions statistics files for Paramotopy runs with \sigma = 5000.
4X.4	Solutions files, sigma = 5000, part 4	10.17632/k5zt2425rt.1	All proper solutions files for Paramotopy runs with \sigma = 5000.
5A.1	Certification files, sigma = 1, part 1	10.17632/wzpjz7ss5j.1	All composite output files from certifying solutions from Paramotopy runs with \sigma = 1.0 on ILR-sampled parameter points in [0.1, 10]^8.
5A.2	Certification files, sigma = 1, part 2	10.17632/jg4ng8d8kb.1	All composite output files from certifying solutions from Paramotopy runs with \sigma = 1.0 on ILR-sampled parameter points in [10^{-p}, 10^p]^6, with \epsilon_2 = \phi_0 = 0, for p = 1, 2, 3, 4, 5.
5A.3	Certification files, sigma = 1, part 3	10.17632/zdr722db7d.1	All composite output files from certifying solutions from Paramotopy runs with \sigma = 1.0 on ILR-sampled parameter points in [10^{-p}, 10^p]^8, for p = 2, 3, 4, 5.
5A.4	Certification files, sigma = 1, part 4	10.17632/6g2v35h2p5.1	All composite output files from certifying solutions from Paramotopy runs with \sigma = 1.0 on the single-iteration VEGAS sample generated for low values of \sigma.
5A.5	Certification files, sigma = 1, part 5	10.17632/6g8nxyf39p.1	All composite output files from certifying solutions from Paramotopy runs with \sigma = 1.0 on VEGAS-sampled parameter points at \sigma = 2.5.
5A.6	Certification files, sigma = 1, part 6	10.17632/954gb5yrvn.1	All composite output files from certifying solutions from Paramotopy runs with \sigma = 1.0 on VEGAS-sampled parameter points at \sigma = 3.0.
5A.7	Certification files, sigma = 1, part 7	10.17632/8mbghrjkr5.1	All composite output files from certifying solutions from Paramotopy runs with \sigma = 1.0 on VEGAS-sampled parameter points at \sigma = 4.0.
5A.8	Certification files, sigma = 1, part 8	10.17632/skg72d4kzn.1	All composite output files from certifying solutions from Paramotopy runs with \sigma = 1.0 on VEGAS-sampled parameter points at \sigma = 5.0.
5A.9	Certification files, sigma = 1, part 9	10.17632/b8wft3dj7k.1	All composite output files from certifying solutions from Paramotopy runs with \sigma = 1.0 on VEGAS-sampled parameter points at \sigma = 7.0.
5A.10	Certification files, sigma = 1, part 10	10.17632/wmpdcz9s72.1	All composite output files from certifying solutions from Paramotopy runs with \sigma = 1.0 on VEGAS-sampled parameter points at \sigma = 10.
5A.11	Certification files, sigma = 1, part 11	10.17632/s5h5x63s8y.1	All composite output files from certifying solutions from Paramotopy runs with \sigma = 1.0 on VEGAS-sampled parameter points at \sigma = 15.
5A.12	Certification files, sigma = 1, part 12	10.17632/3zdphtm3c3.1	All composite output files from certifying solutions from Paramotopy runs with \sigma = 1.0 on VEGAS-sampled parameter points at \sigma = 20.
5A.13	Certification files, sigma = 1, part 13	10.17632/t998jrj6dr.1	All composite output files from certifying solutions from Paramotopy runs with \sigma = 1.0 on VEGAS-sampled parameter points at \sigma = 50.
5A.14	Certification files, sigma = 1, part 14	10.17632/3frwkxm8rz.1	All composite output files from certifying solutions from Paramotopy runs with \sigma = 1.0 on VEGAS-sampled parameter points at \sigma = 100.
5A.15	Certification files, sigma = 1, part 15	10.17632/3pf4mzmk62.1	All composite output files from certifying solutions from Paramotopy runs with \sigma = 1.0 on VEGAS-sampled parameter points at \sigma = 200.
5A.16	Certification files, sigma = 1, part 16	10.17632/xgttg6yn6j.1	All composite output files from certifying solutions from Paramotopy runs with \sigma = 1.0 on VEGAS-sampled parameter points at \sigma = 500.
5B	Certification files, sigma = 1.0078125	10.17632/37bmxytd9z.1	All composite output files from certifying solutions from Paramotopy runs with \sigma = 1.0078125.
5C	Certification files, sigma = 1.015625	10.17632/ngz265s67x.1	All composite output files from certifying solutions from Paramotopy runs with \sigma = 1.015625.
5D	Certification files, sigma = 1.03125	10.17632/4d5v6g73cs.1	All composite output files from certifying solutions from Paramotopy runs with \sigma = 1.03125.
5E	Certification files, sigma = 1.0625	10.17632/w6wztn287z.1	All composite output files from certifying solutions from Paramotopy runs with \sigma = 1.0625.
5F	Certification files, sigma = 1.125	10.17632/kk88fchtht.1	All composite output files from certifying solutions from Paramotopy runs with \sigma = 1.125.
5G	Certification files, sigma = 1.25	10.17632/pxtgr2wj8y.1	All composite output files from certifying solutions from Paramotopy runs with \sigma = 1.25.
5H	Certification files, sigma = 1.5	10.17632/cxp6kskw7n.1	All composite output files from certifying solutions from Paramotopy runs with \sigma = 1.5.
5I	Certification files, sigma = 2	10.17632/pvr8mb3w6z.1	All composite output files from certifying solutions from Paramotopy runs with \sigma = 2.0.
5J	Certification files, sigma = 2.5	10.17632/yn7555p9bb.1	All composite output files from certifying solutions from Paramotopy runs with \sigma = 2.5.
5K	Certification files, sigma = 3	10.17632/k93bc249fd.1	All composite output files from certifying solutions from Paramotopy runs with \sigma = 3.0.
5L	Certification files, sigma = 4	10.17632/cw5bx2fhkc.1	All composite output files from certifying solutions from Paramotopy runs with \sigma = 4.0.
5M	Certification files, sigma = 5	10.17632/3pndxdgfc8.1	All composite output files from certifying solutions from Paramotopy runs with \sigma = 5.0.
5N	Certification files, sigma = 7	10.17632/scp33k2swt.1	All composite output files from certifying solutions from Paramotopy runs with \sigma = 7.0.
5O	Certification files, sigma = 10	10.17632/8rmr5v7j66.1	All composite output files from certifying solutions from Paramotopy runs with \sigma = 10.
5P	Certification files, sigma = 15	10.17632/ytr96fhcz8.1	All composite output files from certifying solutions from Paramotopy runs with \sigma = 15.
5Q	Certification files, sigma = 20	10.17632/74jmkdz8sr.1	All composite output files from certifying solutions from Paramotopy runs with \sigma = 20.
5R	Certification files, sigma = 50	10.17632/9rcx7bpykw.1	All composite output files from certifying solutions from Paramotopy runs with \sigma = 50.
5S	Certification files, sigma = 100	10.17632/ngk843j5nn.1	All composite output files from certifying solutions from Paramotopy runs with \sigma = 100.
5T	Certification files, sigma = 200	10.17632/xfvmmmx485.1	All composite output files from certifying solutions from Paramotopy runs with \sigma = 200.
5U	Certification files, sigma = 500	10.17632/v7pkch7gzk.1	All composite output files from certifying solutions from Paramotopy runs with \sigma = 500.
5V	Certification files, sigma = 1000	10.17632/k4jsvvpryw.1	All composite output files from certifying solutions from Paramotopy runs with \sigma = 1000.
5W	Certification files, sigma = 2000	10.17632/mz3k45rg7v.1	All composite output files from certifying solutions from Paramotopy runs with \sigma = 2000.
5X	Certification files, sigma = 5000	10.17632/wpwfm85t7n.1	All composite output files from certifying solutions from Paramotopy runs with \sigma = 5000.
5Y	Certification files, blinking parameter points	10.17632/yt7fxrvj9b.1	All composite output files from certifying solutions at blinking parameter points in [0.1, 10]^8.
5Z	Certification files, uncertified solutions	10.17632/8yk565d5zc.1	All alphaCertified output for uncertified solutions, organized by Paramotopy run.
6	Connectivity files	10.17632/nd6r74kww6.1	All connectivity graph files.
